# Supplementary material for: Dating the Common Ancestor from an NCBI Tree of 83688 High-Quality and Full-Length SARS-CoV-2 Genomes
Source: Viruses. 2021 Sep 8;13(9):1790. doi: 10.3390/v13091790 (PMC8472983; doi:10.3390/v13091790)
Supplement: Supplementary file 1 [file viruses-13-01790-s001.zip]

Archive with 4 entries (4 files):
- tree_21_04_03.nwk
- Tree_GoodDates.dnd
- Tree_GoodDatesRooted.dnd
- Tree_GoodDates_RootToTipD.txt
