# Supplementary material for: Dating the Common Ancestor from an NCBI Tree of 83688 High-Quality and Full-Length SARS-CoV-2 Genomes
Source: Viruses. 2021 Sep 8;13(9):1790. doi: 10.3390/v13091790 (PMC8472983; doi:10.3390/v13091790)
Supplement: Supplementary file 1 [file viruses-13-01790-s001.zip › tree_21_04_03.nwk]

(((((((((((((((((((((((((((((((((((((((((((((((((((((((((((((((((((((((((((((((((((((((((((((((((((((((((((((((((((((((((((((((((((((((((((((((((((((((((((((((((((((((((((((((((((((((((((((((((((((((((((((((((((((((((((((((((((((((((((((((((((((((((((((((((((((((((((((((((((((((((((((((MW648273.1|Homo_sapiens||USA|2021-02-03|2021-02-23:0, MW648300.1|Homo_sapiens||USA|2021-02-03|2021-02-23:0, MW648302.1|Homo_sapiens||USA|2021-02-03|2021-02-23:0, MW648303.1|Homo_sapiens||USA|2021-02-03|2021-02-23:0, MW648304.1|Homo_sapiens||USA|2021-02-03|2021-02-23:0, MW648306.1|Homo_sapiens||USA|2021-02-03|2021-02-23:0, MW708711.1|Homo_sapiens||USA|2021-01-13|2021-03-07:0, MW708712.1|Homo_sapiens|oronasopharynx|USA|2021-01-13|2021-03-07:0, MW731008.1|Homo_sapiens|oronasopharynx|USA|2021-01-13|2021-03-12:0, MW792729.1|Homo_sapiens||USA|2021-02-03|2021-03-22:0, MW792734.1|Homo_sapiens||USA|2021-02-03|2021-03-22:0, MW792743.1|Homo_sapiens||USA|2021-02-03|2021-03-22:0, MW796649.1|Homo_sapiens||USA|2021-02-17|2021-03-23:0, MW796650.1|Homo_sapiens||USA|2021-02-17|2021-03-23:0, MW796659.1|Homo_sapiens||USA|2021-02-17|2021-03-23:0):0, MW648307.1|Homo_sapiens||USA|2021-02-03|2021-02-23:1.00107, MW792741.1|Homo_sapiens||USA|2021-02-03|2021-03-22:0.953293):0.001854, ((((MW648301.1|Homo_sapiens||USA|2021-02-03|2021-02-23:0, MW648305.1|Homo_sapiens||USA|2021-02-03|2021-02-23:0, MW792744.1|Homo_sapiens||USA|2021-02-03|2021-03-22:0, MW796648.1|Homo_sapiens||USA|2021-02-17|2021-03-23:0, MW796919.1|Homo_sapiens||USA|2021-03-03|2021-03-23:0):0.001549, MW796651.1|Homo_sapiens||USA|2021-02-17|2021-03-23:0.998451):0.000409, MW792727.1|Homo_sapiens||USA|2021-02-03|2021-03-22:0.998149):0.019196, MW796912.1|Homo_sapiens||USA|2021-03-03|2021-03-23:0.979075):0.977678):0.016074, ((((((MW796908.1|Homo_sapiens||USA|2021-03-03|2021-03-23:0, MW796910.1|Homo_sapiens||USA|2021-03-03|2021-03-23:0, MW796911.1|Homo_sapiens||USA|2021-03-03|2021-03-23:0, MW796913.1|Homo_sapiens||USA|2021-03-03|2021-03-23:0):0, MW796917.1|Homo_sapiens||USA|2021-03-03|2021-03-23:1.00114):0.007307, (MW796904.1|Homo_sapiens||USA|2021-03-03|2021-03-23:0, MW796906.1|Homo_sapiens||USA|2021-03-03|2021-03-23:0, MW796907.1|Homo_sapiens||USA|2021-03-03|2021-03-23:0, MW796916.1|Homo_sapiens||USA|2021-03-03|2021-03-23:0):0.992588):0.992374, (MW796652.1|Homo_sapiens||USA|2021-02-17|2021-03-23:0, MW796874.1|Homo_sapiens||USA|2021-03-02|2021-03-23:0, MW796905.1|Homo_sapiens||USA|2021-03-03|2021-03-23:0, MW796918.1|Homo_sapiens||USA|2021-03-03|2021-03-23:0, MW796920.1|Homo_sapiens||USA|2021-03-03|2021-03-23:0):0.002279):2.00413, MW796914.1|Homo_sapiens||USA|2021-03-03|2021-03-23:0):1.93627, (MW796655.1|Homo_sapiens||USA|2021-02-17|2021-03-23:0.001809, MW796909.1|Homo_sapiens||USA|2021-03-03|2021-03-23:0.998191):3.9379):0.046895):0.968243, MW629418.1|Homo_sapiens||USA|2020-12-30|2021-02-18:0.015269):2.00532, (MW635064.1|Homo_sapiens|oronasopharynx|USA|2021-01-02|2021-02-19:3.00274, MW638965.1|Homo_sapiens|oronasopharynx|USA|2021-01-09|2021-02-19:0):0.010045):0.289905, (((MW720054.1|Homo_sapiens|oronasopharynx|USA|2021-02-18|2021-03-09:0.999794, MW808537.1|Homo_sapiens|oronasopharynx|USA|2021-03-06|2021-03-25:1.00021):0.003038, MW720133.1|Homo_sapiens|oronasopharynx|USA|2021-02-18|2021-03-09:0):0.617968, MW771872.1|Homo_sapiens|oronasopharynx|USA|2021-03-02|2021-03-18:0.381246):3.48153):0.241069, MW696867.1|Homo_sapiens|oronasopharynx|USA|2021-02-17|2021-03-04:0.679195):1.41534, (((MW596229.1|Homo_sapiens|oronasopharynx|USA|2021-01-09|2021-02-12:0, MW646610.1|Homo_sapiens||USA|2021-01-13|2021-02-22:0):0, MW640108.1|Homo_sapiens|oronasopharynx|USA|2021-01-21|2021-02-19:2.0024):0.989062, MW523462.1|Homo_sapiens||USA|2020-11-23|2021-01-26:1.01074):4.95109):0.128853, ((((((((((MW406545.1|Homo_sapiens||USA|2020-11-02|2020-12-26:0.010354, MW638176.1|Homo_sapiens|oronasopharynx|USA|2021-01-10|2021-02-19:2.98965):1.00135, MW640096.1|Homo_sapiens|oronasopharynx|USA|2021-01-21|2021-02-19:2.99242):0.007064, (MW518135.1|Homo_sapiens|oronasopharynx|USA|2021-01-02|2021-01-25:3.02663, MW687489.1|Homo_sapiens||USA|2021-01-29|2021-03-03:0):1.98317):0.005109, MW638171.1|Homo_sapiens|oronasopharynx|USA|2021-01-10|2021-02-19:5.992):0.006103, MW735277.1|Homo_sapiens|oronasopharynx|USA|2021-02-26|2021-03-12:4.98681):0.004777, ((MW777265.1|Homo_sapiens|oronasopharynx|USA|2021-02-11|2021-03-19:0, MW779033.1|Homo_sapiens|oronasopharynx|USA|2021-02-21|2021-03-19:0):0.99626, MW709186.1|Homo_sapiens|oronasopharynx|USA|2021-01-27|2021-03-07:4.00374):0.984262):0.015918, MW777333.1|Homo_sapiens|oronasopharynx|USA|2021-02-18|2021-03-19:6.9801):0.052318, ((((((MW771917.1|Homo_sapiens|oronasopharynx|USA|2021-02-28|2021-03-18:0, MW778834.1|Homo_sapiens|oronasopharynx|USA|2021-02-19|2021-03-19:2.01464):0.677143, MW777601.1|Homo_sapiens|oronasopharynx|USA|2021-02-15|2021-03-19:1.32068):0.489876, MW707007.1|Homo_sapiens|oronasopharynx|USA|2021-02-16|2021-03-07:3.28976):2.17514, (MW715510.1|Homo_sapiens||USA|2021-02-15|2021-03-09:2.03212, MW782880.1|Homo_sapiens|oronasopharynx|USA|2021-03-05|2021-03-19:1.96788):0.358472):0.791537, (MW777631.1|Homo_sapiens|oronasopharynx|USA|2021-02-15|2021-03-19:1.00528, MW825936.1|Homo_sapiens|oronasopharynx|USA|2021-03-10|2021-03-29:3.99472):0.17869):0.866449, MW638448.1|Homo_sapiens|oronasopharynx|USA|2021-01-02|2021-02-19:3.08158):0.98326):0.126052, MW777147.1|Homo_sapiens|oronasopharynx|USA|2021-02-11|2021-03-19:8.06391):0.846044, ((MW736621.1|Homo_sapiens||USA|2021-01-16|2021-03-12:1.99599, MW739551.1|Homo_sapiens||USA|2021-01-16|2021-03-14:0.004009):0.982317, MW733710.1|Homo_sapiens|oronasopharynx|USA|2021-02-22|2021-03-12:4.01609):3.02711):0.051321):0.042294, (MW586550.1|Homo_sapiens|oronasopharynx|USA|2021-01-20|2021-02-10:5.18224, MW778040.1|Homo_sapiens|oronasopharynx|USA|2021-02-18|2021-03-19:3.01776):5.97714):0.089727, ((((((MW640368.1|Homo_sapiens|oronasopharynx|USA|2021-01-22|2021-02-19:0, MW804858.1|Homo_sapiens|oronasopharynx|USA|2021-03-09|2021-03-24:0, MW805085.1|Homo_sapiens|oronasopharynx|USA|2021-03-07|2021-03-24:0):0, MW586857.1|Homo_sapiens||USA|2021-01-13|2021-02-10:1.03298):0.201914, MW816255.1|Homo_sapiens|oronasopharynx|USA|2021-03-09|2021-03-26:0):1.7961, MW708073.1|Homo_sapiens|oronasopharynx|USA|2021-01-19|2021-03-07:2.09495):0.959365, (MW566872.1|Homo_sapiens||USA|2020-11-16|2021-02-04:1.02276, MW704859.1|Homo_sapiens|oronasopharynx|USA|2021-02-09|2021-03-07:3.97724):0.089245):0.757024, MW486199.1|Homo_sapiens|oronasopharynx|USA|2020-12-12|2021-01-18:3.1151):2.33974):3.73362, MW494025.1|Homo_sapiens||USA|2020-12-02|2021-01-20:8.03341):0.017267, MW543030.1|Homo_sapiens||USA|2020-11-15|2021-01-29:9.02164):0.029896, ((((((((((((((((((MW495242.1|Homo_sapiens||USA|2021-01-05|2021-01-21:0, MW730976.1|Homo_sapiens|oronasopharynx|USA|2021-01-07|2021-03-12:0):0.002467, MW780938.1|Homo_sapiens|oronasopharynx|USA|2021-03-02|2021-03-19:5.99753):0.008922, ((MW777921.1|Homo_sapiens|oronasopharynx|USA|2021-02-19|2021-03-19:0.001871, MW779144.1|Homo_sapiens|oronasopharynx|USA|2021-02-21|2021-03-19:0.998129):3.99782, MW731263.1|Homo_sapiens|oronasopharynx|USA|2021-02-02|2021-03-12:0.001672):0.987073):0.006163, (MW792849.1|Homo_sapiens||USA|2021-02-18|2021-03-22:0.016995, MW825651.1|Homo_sapiens|oronasopharynx|USA|2021-03-11|2021-03-29:0.983005):0.973793):0.990105, ((((MW540252.1|Homo_sapiens|oronasopharynx|USA|2021-01-06|2021-01-28:0, MW550025.1|Homo_sapiens||USA|2021-01-07|2021-02-01:1.00181):0.000702, MW599558.1|Homo_sapiens||USA|2021-01-08|2021-02-14:0.999027):0.012303, (MW495179.1|Homo_sapiens||USA|2021-01-07|2021-01-21:0, MW666400.1|Homo_sapiens|oronasopharynx|USA|2021-02-01|2021-02-26:0):0.986977):0.012588, MW669405.1|Homo_sapiens|oronasopharynx|USA|2021-02-08|2021-02-26:2.98306):2.99455):0.002974, (MW640477.1|Homo_sapiens|oronasopharynx|USA|2021-01-25|2021-02-19:1.0155, MW673229.1|Homo_sapiens|oronasopharynx|USA|2021-01-29|2021-02-28:3.9845):0.990638):0.000684, MW635275.1|Homo_sapiens|oronasopharynx|USA|2021-01-03|2021-02-19:6.00085):0.002477, ((((MW640026.1|Homo_sapiens|oronasopharynx|USA|2021-01-20|2021-02-19:0, MW792654.1|Homo_sapiens||USA|2021-02-23|2021-03-22:2.00646):1.00194, (MW704771.1|Homo_sapiens|oronasopharynx|USA|2021-02-09|2021-03-07:0, MW813863.1|Homo_sapiens|oronasopharynx|USA|2021-03-09|2021-03-26:1.00181):1.99593):0.009878, (MW708747.1|Homo_sapiens|oronasopharynx|USA|2021-01-26|2021-03-07:0, MW708748.1|Homo_sapiens|oronasopharynx|USA|2021-01-26|2021-03-07:0):0.989229):0.974093, (MW484819.1|Homo_sapiens||USA|2020-12-31|2021-01-15:3.01741, MW550503.1|Homo_sapiens||USA|2020-12-30|2021-02-01:0):5.95483):0.023013):0.010643, (MW672903.1|Homo_sapiens|oronasopharynx|USA|2021-02-06|2021-02-28:0, MW778785.1|Homo_sapiens|oronasopharynx|USA|2021-02-20|2021-03-19:0):2.98925):0.00854, (((((((MW780960.1|Homo_sapiens|oronasopharynx|USA|2021-03-04|2021-03-19:0, MW812566.1|Homo_sapiens|oronasopharynx|USA|2021-03-07|2021-03-26:0):1.00767, MW780963.1|Homo_sapiens|oronasopharynx|USA|2021-03-04|2021-03-19:0.992326):1.0119, MW772189.1|Homo_sapiens|oronasopharynx|USA|2021-02-25|2021-03-18:0):0.009846, MW778510.1|Homo_sapiens|oronasopharynx|USA|2021-02-22|2021-03-19:2.98362):1.99167, (MW693531.1|Homo_sapiens|oronasopharynx|USA|2021-02-10|2021-03-04:0, MW694252.1|Homo_sapiens|oronasopharynx|USA|2021-02-12|2021-03-04:0):0):0.011172, MW758708.1|Homo_sapiens|oronasopharynx|USA|2021-02-24|2021-03-17:1.9879):2.59542, MW696433.1|Homo_sapiens|oronasopharynx|USA|2021-02-16|2021-03-04:9.59378):0.328853):0.047471, MW731024.1|Homo_sapiens|oronasopharynx|USA|2021-01-11|2021-03-12:5.94896):0.932617, (MW345284.1|Homo_sapiens|oronasopharynx|USA|2020-11-11|2020-12-08:2.00459, MW384415.1|Homo_sapiens|oronasopharynx|USA|2020-11-11|2020-12-18:0):2.01386):0.007314, ((MW673048.1|Homo_sapiens|oronasopharynx|USA|2021-02-08|2021-02-28:0.005501, MW778667.1|Homo_sapiens|oronasopharynx|USA|2021-02-24|2021-03-19:1.9945):1.99733, MW705399.1|Homo_sapiens|oronasopharynx|USA|2021-02-10|2021-03-07:3.00049):2.98477):0.00298, MW592850.1|Homo_sapiens||USA|2020-12|2021-02-11:2.00155):0.006506, MW592815.1|Homo_sapiens|oronasopharynx|USA|2021-01-04|2021-02-11:4.99854):2.87814, ((((((((((MW705443.1|Homo_sapiens|oronasopharynx|USA|2021-02-10|2021-03-07:0.477141, MW749330.1|Homo_sapiens|oronasopharynx|USA|2021-02-26|2021-03-15:0.722859):1.67529, MW636529.1|Homo_sapiens|oronasopharynx|USA|2021-01-18|2021-02-19:0.26734):1.36144, MW719716.1|Homo_sapiens|oronasopharynx|USA|2021-02-17|2021-03-09:0.681489):1.71469, MW777434.1|Homo_sapiens|oronasopharynx|USA|2021-02-18|2021-03-19:5.28681):0.430192, MW825700.1|Homo_sapiens|oronasopharynx|USA|2021-03-11|2021-03-29:1.81938):0.62493, (MW635298.1|Homo_sapiens|oronasopharynx|USA|2021-01-01|2021-02-19:3.00327, MW668999.1|Homo_sapiens|oronasopharynx|USA|2021-02-03|2021-02-26:1.99673):0.375901):0.197653, (MW667117.1|Homo_sapiens|oronasopharynx|USA|2021-01-25|2021-02-26:1.64935, MW708680.1|Homo_sapiens|oronasopharynx|USA|2021-01-02|2021-03-07:3.55065):0.960377):0.171627, (MW495229.1|Homo_sapiens||USA|2021-01-04|2021-01-21:0.011726, MW666241.1|Homo_sapiens|oronasopharynx|USA|2021-02-01|2021-02-26:0.988274):1.81702):0.096241, MW736782.1|Homo_sapiens||USA|2020-12-18|2021-03-12:1.84146):0.518303, MW825842.1|Homo_sapiens|oronasopharynx|USA|2021-02-15|2021-03-29:5.38209):2.51165):0.047676, MW640754.1|Homo_sapiens|oronasopharynx|USA|2021-01-25|2021-02-19:8.02474):0.004375, ((((MW586782.1|Homo_sapiens||USA|2021-01-15|2021-02-10:2.0231, MW728729.1|Homo_sapiens|oronasopharynx|USA|2021-02-22|2021-03-11:1.9769):0.987057, MW777243.1|Homo_sapiens|oronasopharynx|USA|2021-02-13|2021-03-19:0.013411):0.997065, (MW550004.1|Homo_sapiens||USA|2021-01-07|2021-02-01:0, MW550005.1|Homo_sapiens||USA|2021-01-07|2021-02-01:0):0.994106):1.00904, MW777976.1|Homo_sapiens|oronasopharynx|USA|2021-02-18|2021-03-19:6.99523):2.96867):0.029893):0.031288, ((((((((((((MW583316.1|Homo_sapiens|oronasopharynx|USA|2021-01-13|2021-02-09:2.01389, MW766431.1|Homo_sapiens|oronasopharynx|USA|2021-02-19|2021-03-17:3.98611):0.006228, MW709209.1|Homo_sapiens|oronasopharynx|USA|2021-01-27|2021-03-07:0):0.022513, MW720280.1|Homo_sapiens|oronasopharynx|USA|2021-02-18|2021-03-09:1.97506):0.958613, (MW406635.1|Homo_sapiens||USA|2020-11-25|2020-12-26:1.99814, MW495915.1|Homo_sapiens||USA|2020-12-04|2021-01-21:3.00186):0.025017):0.013002, MW707970.1|Homo_sapiens|oronasopharynx|USA|2021-02-10|2021-03-07:3.99582):0.003223, MW666735.1|Homo_sapiens|oronasopharynx|USA|2021-01-30|2021-02-26:0.994292):0.006225, MW816410.1|Homo_sapiens|oronasopharynx|USA|2021-03-09|2021-03-26:2.99017):0.609331, MW550550.1|Homo_sapiens|oronasopharynx|USA|2020-12-30|2021-02-01:1.36722):0.387513, MW583298.1|Homo_sapiens|oronasopharynx|USA|2021-01-13|2021-02-09:1.37011):0.170988, MW697005.1|Homo_sapiens|oronasopharynx|USA|2021-02-15|2021-03-04:5.19442):0.952779, ((((MW340784.1|Homo_sapiens||USA|2020-10|2020-12-07:1.00634, MW340786.1|Homo_sapiens||USA|2020-10|2020-12-07:0):0.853572, (MW708412.1|Homo_sapiens|oronasopharynx|USA|2021-01-26|2021-03-07:2.014, MW777412.1|Homo_sapiens|oronasopharynx|USA|2021-02-18|2021-03-19:2.986):1.82821):0.159696, MW667535.1|Homo_sapiens|oronasopharynx|USA|2021-01-25|2021-02-26:3.99072):0.005177, (MW731119.1|Homo_sapiens|oronasopharynx|USA|2021-02-12|2021-03-12:0, MW755796.1|Homo_sapiens||USA|2021-01-12|2021-03-16:0):5.98934):0.147868):0.937177, ((((MW653549.1|Homo_sapiens||USA|2020-11-29|2021-02-24:0, MW653552.1|Homo_sapiens||USA|2020-11-29|2021-02-24:0, MW653556.1|Homo_sapiens||USA|2020-11-29|2021-02-24:0, MW701304.1|Homo_sapiens||USA|2020-12-09|2021-03-05:0):0, MW700786.1|Homo_sapiens||USA|2020-12-09|2021-03-05:1.00616):0.006325, (MW653636.1|Homo_sapiens||USA|2020-12-07|2021-02-24:0, MW701896.1|Homo_sapiens||USA|2020-12-02|2021-03-05:0):0.993381):1.98547, ((MW494365.1|Homo_sapiens|oronasopharynx|USA|2021-01-03|2021-01-20:1.02336, MW709207.1|Homo_sapiens|oronasopharynx|USA|2021-01-28|2021-03-07:0):0.98472, MW634820.1|Homo_sapiens|oronasopharynx|USA|2020-12-27|2021-02-19:5.00588):0.016476):1.07733):0.972551):0.752737, ((((((((((MW643340.1|Homo_sapiens|oronasopharynx|USA|2021-01-29|2021-02-21:0, MW644121.1|Homo_sapiens|oronasopharynx|USA|2021-01-27|2021-02-21:1.00142):0.001154, MW643334.1|Homo_sapiens|oronasopharynx|USA|2021-02-02|2021-02-21:0.998633):0.995424, MW734914.1|Homo_sapiens|oronasopharynx|USA|2021-02-20|2021-03-12:1.00365):1.00171, MW635104.1|Homo_sapiens|oronasopharynx|USA|2021-01-02|2021-02-19:0.99952):0.005408, (MW550454.1|Homo_sapiens|oronasopharynx|USA|2020-12-31|2021-02-01:0.386763, MW778196.1|Homo_sapiens|oronasopharynx|USA|2021-02-20|2021-03-19:7.21324):0.623684):1.98665, (((((MW642704.1|Homo_sapiens|oronasopharynx|USA|2021-01-29|2021-02-21:0.206339, MW792988.1|Homo_sapiens||USA|2021-02-17|2021-03-22:0):2.0529, MW825482.1|Homo_sapiens|oronasopharynx|USA|2021-03-10|2021-03-29:4.52862):0.38269, MW741971.1|Homo_sapiens|oronasopharynx|USA|2021-01-27|2021-03-15:2.96739):0.01844, MW778599.1|Homo_sapiens|oronasopharynx|USA|2021-02-20|2021-03-19:3.96941):0.008553, MW636511.1|Homo_sapiens|oronasopharynx|USA|2021-01-18|2021-02-19:0):3.00801):1.99313, ((((((MW783221.1|Homo_sapiens|oronasopharynx|USA|2021-03-03|2021-03-19:1.00674, MW825853.1|Homo_sapiens|oronasopharynx|USA|2021-02-14|2021-03-29:0):0.055742, MW778302.1|Homo_sapiens|oronasopharynx|USA|2021-02-18|2021-03-19:0.144183):0.949313, (MW586249.1|Homo_sapiens|oronasopharynx|USA|2021-01-27|2021-02-10:0, MW715451.1|Homo_sapiens||USA|2021-02-05|2021-03-09:1.00061):0.039425):0.306298, (MW681501.1|Homo_sapiens|oronasopharynx|USA|2021-02-10|2021-03-02:0, MW767341.1|Homo_sapiens|oronasopharynx|USA|2021-02-12|2021-03-18:0.203265):0.71001):4.33442, MW667527.1|Homo_sapiens|oronasopharynx|USA|2021-01-26|2021-02-26:2.68325):0.21419, ((MW763963.1|Homo_sapiens|oronasopharynx|USA|2021-02-26|2021-03-17:0, MW816171.1|Homo_sapiens|oronasopharynx|USA|2021-03-10|2021-03-26:0, MW826015.1|Homo_sapiens|oronasopharynx|USA|2021-03-10|2021-03-29:0):0, (MW813002.1|Homo_sapiens|oronasopharynx|USA|2021-03-11|2021-03-26:1.00565, MW825943.1|Homo_sapiens|oronasopharynx|USA|2021-03-10|2021-03-29:0.994345):0.008817):1.9145):0.066961):0.011677, ((MW636890.1|Homo_sapiens|oronasopharynx|USA|2021-01-20|2021-02-19:3.99733, MW709206.1|Homo_sapiens|oronasopharynx|USA|2021-01-28|2021-03-07:1.00267):0.004999, MW638215.1|Homo_sapiens|oronasopharynx|USA|2021-01-11|2021-02-19:2.99339):0.010282):0.011205, MW519769.1|Homo_sapiens|oronasopharynx|USA|2021-01-04|2021-01-25:6.0011):1.10555, MW792651.1|Homo_sapiens||USA|2021-02-11|2021-03-22:8.89818):2.64684):0.147806, (((((((MW644380.1|Homo_sapiens|oronasopharynx|USA|2021-02-01|2021-02-21:2.02858, MW669484.1|Homo_sapiens|oronasopharynx|USA|2021-02-04|2021-02-26:2.97142):0.985038, MW634489.1|Homo_sapiens|oronasopharynx|USA|2020-12-24|2021-02-19:2.00892):0.973837, (MW406537.1|Homo_sapiens||USA|2020-11-07|2020-12-26:2.00504, MW792892.1|Homo_sapiens||USA|2021-03-04|2021-03-22:5.99496):0.024505):0.595759, (MW681371.1|Homo_sapiens|oronasopharynx|USA|2021-02-11|2021-03-02:0, MW763861.1|Homo_sapiens|oronasopharynx|USA|2021-03-01|2021-03-17:0):3.60773):0.115141, ((MW617602.1|Homo_sapiens|oronasopharynx|USA|2021-01-31|2021-02-17:0.601275, MW666272.1|Homo_sapiens|oronasopharynx|USA|2021-02-01|2021-02-26:1.59872):2.55937, MW715494.1|Homo_sapiens||USA|2021-02-08|2021-03-09:1.29208):3.52746):0.544089, (((MW340737.1|Homo_sapiens||USA|2020-10|2020-12-07:0.014977, MW636554.1|Homo_sapiens|oronasopharynx|USA|2021-01-17|2021-02-19:1.98502):0.005738, MW626737.1|Homo_sapiens||USA|2021-01-08|2021-02-18:2.98591):0.006092, MW635009.1|Homo_sapiens|oronasopharynx|USA|2020-12-27|2021-02-19:5.98799):0.262429):0.455511, MW550511.1|Homo_sapiens|oronasopharynx|USA|2020-12-05|2021-02-01:3.23299):2.13464):0.012132, MW586419.1|Homo_sapiens|oronasopharynx|USA|2021-01-22|2021-02-10:10.0037):0.748478, (((((((((((((((((((((((((((((((((((((((((((((((((((((((((((MW758980.1|Homo_sapiens||USA|2021-02-27|2021-03-17:0, MW804664.1|Homo_sapiens||USA|2021-03-10|2021-03-24:0):0, MW758979.1|Homo_sapiens||USA|2021-02-27|2021-03-17:2.00821):1.00042, (MW793174.1|Homo_sapiens|oronasopharynx|USA|2021-02-27|2021-03-22:0, MW793178.1|Homo_sapiens|oronasopharynx|USA|2021-02-27|2021-03-22:0):0):0.002298, MW793169.1|Homo_sapiens|oronasopharynx|USA|2021-02-27|2021-03-22:0.997527):5.98965, MW705452.1|Homo_sapiens|oronasopharynx|USA|2021-02-10|2021-03-07:2.00785):0.985053, (MW589617.1|Homo_sapiens||USA|2020-12-11|2021-02-10:2.00421, MW640635.1|Homo_sapiens|oronasopharynx|USA|2021-01-25|2021-02-19:1.99579):0.015338):1.99414, MW589621.1|Homo_sapiens||USA|2020-12-11|2021-02-10:1.00408):0.003524, MW640160.1|Homo_sapiens|oronasopharynx|USA|2021-01-21|2021-02-19:1.99629):0.002956, MW635163.1|Homo_sapiens|oronasopharynx|USA|2021-01-04|2021-02-19:0):0.006389, MW566909.1|Homo_sapiens||USA|2020-11-30|2021-02-04:1.99144):0.003996, MW558346.1|Homo_sapiens|oronasopharynx|USA|2020-12-27|2021-02-02:0.988904):0.001556, (MW667325.1|Homo_sapiens|oronasopharynx|USA|2021-01-23|2021-02-26:0.009195, MW693598.1|Homo_sapiens|oronasopharynx|USA|2021-02-09|2021-03-04:2.9908):1.98477):0.001001, MW793143.1|Homo_sapiens|oronasopharynx|USA|2021-02-27|2021-03-22:7.9944):0.002995, (((MW666287.1|Homo_sapiens|oronasopharynx|USA|2021-02-03|2021-02-26:0, MW708613.1|Homo_sapiens|oronasopharynx|USA|2021-01-28|2021-03-07:0, MW730964.1|Homo_sapiens|oronasopharynx|USA|2021-01-04|2021-03-12:0):0.00706, MW666267.1|Homo_sapiens|oronasopharynx|USA|2021-02-03|2021-02-26:0.99294):0.001006, MW668984.1|Homo_sapiens|oronasopharynx|USA|2021-02-06|2021-02-26:1.99347):0.980882):0.003003, MW704566.1|Homo_sapiens|oronasopharynx|USA|2021-02-09|2021-03-07:2.99563):0.000547, MW763665.1|Homo_sapiens|oronasopharynx|USA|2021-02-26|2021-03-17:6.99636):0.000865, MW734018.1|Homo_sapiens|oronasopharynx|USA|2021-02-20|2021-03-12:6.99563):0.000923, (MW773372.1|Homo_sapiens|oronasopharynx|USA|2021-03-02|2021-03-18:0, MW793156.1|Homo_sapiens|oronasopharynx|USA|2021-02-27|2021-03-22:0, MW805024.1|Homo_sapiens|oronasopharynx|USA|2021-03-08|2021-03-24:0):0.989623):0.002084, MW791729.1|Homo_sapiens|oronasopharynx|USA|2021-03-01|2021-03-22:3.9954):0.001869, MW793185.1|Homo_sapiens|oronasopharynx|USA|2021-02-27|2021-03-22:0.989585):0.00076, MW778774.1|Homo_sapiens|oronasopharynx|USA|2021-02-20|2021-03-19:3.99398):0.002343, ((((((MW666520.1|Homo_sapiens|oronasopharynx|USA|2021-02-01|2021-02-26:0, MW720510.1|Homo_sapiens|oronasopharynx|USA|2021-02-17|2021-03-09:0):0, MW720049.1|Homo_sapiens|oronasopharynx|USA|2021-02-18|2021-03-09:2.00009):4.63202, (MW825520.1|Homo_sapiens|oronasopharynx|USA|2021-03-15|2021-03-29:0.002914, MW825627.1|Homo_sapiens|oronasopharynx|USA|2021-03-15|2021-03-29:0.997085):4.56761):0.226344, MW728788.1|Homo_sapiens|oronasopharynx|USA|2021-02-14|2021-03-11:3.84095):0.033556, (MW681204.1|Homo_sapiens|oronasopharynx|USA|2021-02-13|2021-03-02:2.00654, MW773418.1|Homo_sapiens|oronasopharynx|USA|2021-03-03|2021-03-18:2.99346):4.87601):0.055193, (MW666633.1|Homo_sapiens|oronasopharynx|USA|2021-01-31|2021-02-26:0.998203, MW804994.1|Homo_sapiens|oronasopharynx|USA|2021-03-08|2021-03-24:3.0018):0.940396):0.059826):0.002437, ((((MW638912.1|Homo_sapiens|oronasopharynx|USA|2021-01-09|2021-02-19:0.012843, MW763363.1|Homo_sapiens|oronasopharynx|USA|2021-02-24|2021-03-17:2.98716):0.006293, (MW783037.1|Homo_sapiens|oronasopharynx|USA|2021-03-05|2021-03-19:0, MW804923.1|Homo_sapiens|oronasopharynx|USA|2021-03-06|2021-03-24:0):1.98326):1.94355, (MW626590.1|Homo_sapiens||USA|2021-01-07|2021-02-18:0, MW626591.1|Homo_sapiens||USA|2021-01-07|2021-02-18:0):0.923947):0.041217, (((MW668553.1|Homo_sapiens|oronasopharynx|USA|2021-02-06|2021-02-26:0, MW728659.1|Homo_sapiens|oronasopharynx|USA|2021-02-19|2021-03-11:0):0, (MW671702.1|Homo_sapiens|oronasopharynx|USA|2021-02-01|2021-02-26:1.99816, MW779413.1|Homo_sapiens|oronasopharynx|USA|2021-02-18|2021-03-19:2.00184):0.010134):0.036307, MW681239.1|Homo_sapiens|oronasopharynx|USA|2021-02-10|2021-03-02:1.96218):3.93925):0.017353):0.001354, (MW728668.1|Homo_sapiens|oronasopharynx|USA|2021-02-21|2021-03-11:5.0059, MW773319.1|Homo_sapiens|oronasopharynx|USA|2021-03-03|2021-03-18:0.994103):1.99627):0.001199, MW733314.1|Homo_sapiens|oronasopharynx|USA|2021-02-22|2021-03-12:2.99261):0.000276, MW665571.1|Homo_sapiens|oronasopharynx|USA|2021-01-28|2021-02-26:1.99135):0.000832, ((MW669020.1|Homo_sapiens|oronasopharynx|USA|2021-02-01|2021-02-26:0.996788, MW763183.1|Homo_sapiens|oronasopharynx|USA|2021-02-18|2021-03-17:3.00321):0.004584, MW734902.1|Homo_sapiens|oronasopharynx|USA|2021-02-22|2021-03-12:5.9964):0.989159):0.000546, MW693717.1|Homo_sapiens|oronasopharynx|USA|2021-02-10|2021-03-04:1.99093):0.001702, MW681263.1|Homo_sapiens|oronasopharynx|USA|2021-02-10|2021-03-02:1.98962):0.000684, ((MW684630.1|Homo_sapiens||USA|2021-02-08|2021-03-02:0.99314, MW793570.1|Homo_sapiens||USA|2021-02-25|2021-03-23:2.00686):0.007518, MW715218.1|Homo_sapiens||USA|2021-02-19|2021-03-09:0.995723):0.988066):0.002409, ((((MW728453.1|Homo_sapiens|oronasopharynx|USA|2021-02-22|2021-03-11:0, MW763490.1|Homo_sapiens|oronasopharynx|USA|2021-02-28|2021-03-17:1.00317):0.998769, MW669259.1|Homo_sapiens|oronasopharynx|USA|2021-02-07|2021-02-26:2.00019):0.001184, (MW669760.1|Homo_sapiens|oronasopharynx|USA|2021-02-08|2021-02-26:0, MW733324.1|Homo_sapiens|oronasopharynx|USA|2021-02-20|2021-03-12:0):0):0.001065, MW728404.1|Homo_sapiens|oronasopharynx|USA|2021-02-17|2021-03-11:0.998814):1.99073):0.002529, MW523815.1|Homo_sapiens|oronasopharynx|USA|2021-01-05|2021-01-26:2.98831):0.000944, MW668608.1|Homo_sapiens|oronasopharynx|USA|2021-02-01|2021-02-26:0.982115):0.001782, MW780551.1|Homo_sapiens|oronasopharynx|USA|2021-02-25|2021-03-19:5.98802):0.002507, ((((MW739280.1|Homo_sapiens||USA|2021-01-13|2021-03-14:0, MW739304.1|Homo_sapiens||USA|2021-01-12|2021-03-14:0, MW739322.1|Homo_sapiens||USA|2021-01-11|2021-03-14:0):0, MW661124.1|Homo_sapiens||USA|2021-01-12|2021-02-25:1.06676):0.207367, MW739781.1|Homo_sapiens||USA|2021-01-20|2021-03-14:0):3.5089, MW700773.1|Homo_sapiens||USA|2020-12-09|2021-03-05:1.92268):0.068636):0.00538, (((((MW728785.1|Homo_sapiens|oronasopharynx|USA|2021-02-14|2021-03-11:0, MW763789.1|Homo_sapiens|oronasopharynx|USA|2021-02-26|2021-03-17:0, MW763810.1|Homo_sapiens|oronasopharynx|USA|2021-02-26|2021-03-17:0):0, MW764089.1|Homo_sapiens|oronasopharynx|USA|2021-03-03|2021-03-17:3.00869):0.999724, MW749573.1|Homo_sapiens|oronasopharynx|USA|2021-02-26|2021-03-15:0.000187):1.99453, (((MW763380.1|Homo_sapiens|oronasopharynx|USA|2021-02-24|2021-03-17:1.0035, MW825404.1|Homo_sapiens|oronasopharynx|USA|2021-03-16|2021-03-29:3.9965):1.99689, MW780064.1|Homo_sapiens|oronasopharynx|USA|2021-03-02|2021-03-19:2.00126):0.00246, MW773314.1|Homo_sapiens|oronasopharynx|USA|2021-03-03|2021-03-18:3.9977):0.003368):1.55905, (MW681281.1|Homo_sapiens|oronasopharynx|USA|2021-02-12|2021-03-02:4.01492, MW763387.1|Homo_sapiens|oronasopharynx|USA|2021-02-24|2021-03-17:1.98508):4.59918):0.423385):0.008565, (MW669833.1|Homo_sapiens|oronasopharynx|USA|2021-02-08|2021-02-26:0.992633, MW696546.1|Homo_sapiens|oronasopharynx|USA|2021-02-14|2021-03-04:1.00737):1.94945):0.046889, ((((((((((MW793144.1|Homo_sapiens|oronasopharynx|USA|2021-02-27|2021-03-22:0, MW793160.1|Homo_sapiens|oronasopharynx|USA|2021-02-27|2021-03-22:0):0, MW793187.1|Homo_sapiens|oronasopharynx|USA|2021-02-27|2021-03-22:1.00284):1.99791, MW735243.1|Homo_sapiens|oronasopharynx|USA|2021-02-25|2021-03-12:3.00141):0.004141, (MW681393.1|Homo_sapiens|oronasopharynx|USA|2021-02-10|2021-03-02:0.996201, MW704573.1|Homo_sapiens|oronasopharynx|USA|2021-02-09|2021-03-07:1.0038):0.996805):0.005032, ((MW705315.1|Homo_sapiens|oronasopharynx|USA|2021-02-10|2021-03-07:5.00294, MW749448.1|Homo_sapiens|oronasopharynx|USA|2021-02-25|2021-03-15:2.99706):0.007342, MW667094.1|Homo_sapiens|oronasopharynx|USA|2021-01-25|2021-02-26:0.994034):0.995706):0.003397, MW733320.1|Homo_sapiens|oronasopharynx|USA|2021-02-20|2021-03-12:0.993765):0.018121, (MW706388.1|Homo_sapiens|oronasopharynx|USA|2021-02-09|2021-03-07:0, MW739482.1|Homo_sapiens||USA|2021-01-25|2021-03-14:0, MW739488.1|Homo_sapiens||USA|2021-01-25|2021-03-14:0):0):0.087867, ((MW693381.1|Homo_sapiens|oronasopharynx|USA|2021-02-10|2021-03-04:0, MW763615.1|Homo_sapiens|oronasopharynx|USA|2021-02-26|2021-03-17:0):0.264177, MW778497.1|Homo_sapiens|oronasopharynx|USA|2021-02-22|2021-03-19:0.735823):0.720809):0.050728, (MW694382.1|Homo_sapiens||USA|2021-01-25|2021-03-04:1.63091, MW694383.1|Homo_sapiens||USA|2021-01-25|2021-03-04:0.369093):0.637644):0.191508, MW715184.1|Homo_sapiens||USA|2021-02-17|2021-03-09:6.8344):2.68347):0.064473, (((((((((((MW586427.1|Homo_sapiens|oronasopharynx|USA|2021-01-21|2021-02-10:3.00074, MW708598.1|Homo_sapiens|oronasopharynx|USA|2021-01-22|2021-03-07:1.99926):0.002592, MW582228.1|Homo_sapiens||USA|2020-12-23|2021-02-09:1.99761):0.007837, MW825618.1|Homo_sapiens|oronasopharynx|USA|2021-03-14|2021-03-29:0.99173):0.009823, MW589635.1|Homo_sapiens||USA|2020-12-13|2021-02-10:0.990671):0.003064, (MW665636.1|Homo_sapiens|oronasopharynx|USA|2021-01-26|2021-02-26:1.99575, MW728377.1|Homo_sapiens|oronasopharynx|USA|2021-02-21|2021-03-11:3.00426):0.992185):0.00909, (MW666464.1|Homo_sapiens|oronasopharynx|USA|2021-01-31|2021-02-26:0, MW816582.1|Homo_sapiens|oronasopharynx|USA|2021-02-09|2021-03-26:0):0):0.002238, MW665737.1|Homo_sapiens|oronasopharynx|USA|2021-01-31|2021-02-26:1.99191):0.005837, ((MW667245.1|Homo_sapiens|oronasopharynx|USA|2021-01-27|2021-02-26:0, MW792550.1|Homo_sapiens|oronasopharynx|USA|2021-03-09|2021-03-22:1.00513):3.03474, MW763971.1|Homo_sapiens|oronasopharynx|USA|2021-02-26|2021-03-17:0):0.985783):0.006152, MW773295.1|Homo_sapiens|oronasopharynx|USA|2021-03-03|2021-03-18:2.98194):0.09137, (MW758667.1|Homo_sapiens|oronasopharynx|USA|2021-02-24|2021-03-17:3.51622, MW763976.1|Homo_sapiens|oronasopharynx|USA|2021-02-26|2021-03-17:0.483776):1.55475):0.334446, ((MW581613.1|Homo_sapiens||USA|2021-01-03|2021-02-08:0, MW778474.1|Homo_sapiens|oronasopharynx|USA|2021-02-22|2021-03-19:0):0, (MW758679.1|Homo_sapiens|oronasopharynx|USA|2021-02-24|2021-03-17:2.96863, MW808346.1|Homo_sapiens|oronasopharynx|USA|2021-03-05|2021-03-25:1.03137):0.106593):0.286704):1.60394):0.079939, ((((((((((((((((MW635166.1|Homo_sapiens|oronasopharynx|USA|2021-01-04|2021-02-19:0.999996, MW805106.1|Homo_sapiens|oronasopharynx|USA|2021-03-01|2021-03-24:3):0.009049, MW804920.1|Homo_sapiens|oronasopharynx|USA|2021-03-06|2021-03-24:0.990953):0.978638, ((MW779303.1|Homo_sapiens|oronasopharynx|USA|2021-02-23|2021-03-19:3.00775, MW780456.1|Homo_sapiens|oronasopharynx|USA|2021-02-24|2021-03-19:1.99225):0.009605, MW729298.1|Homo_sapiens||USA|2021-02-07|2021-03-11:1.99253):0.018237):0.011944, (MW793225.1|Homo_sapiens|oronasopharynx|USA|2021-02-27|2021-03-22:0, MW793234.1|Homo_sapiens|oronasopharynx|USA|2021-02-27|2021-03-22:0):3.98702):0.00946, (MW720175.1|Homo_sapiens|oronasopharynx|USA|2021-02-18|2021-03-09:1.00245, MW733243.1|Homo_sapiens|oronasopharynx|USA|2021-02-24|2021-03-12:0.997553):1.98154):0.004239, (MW755788.1|Homo_sapiens||USA|2021-02-08|2021-03-16:5.07676, MW763572.1|Homo_sapiens|oronasopharynx|USA|2021-02-27|2021-03-17:0):0.975631):0.004653, (MW749232.1|Homo_sapiens|oronasopharynx|USA|2021-02-25|2021-03-15:0, MW749519.1|Homo_sapiens|oronasopharynx|USA|2021-02-24|2021-03-15:1.01018):1.9834):0.008058, MW667252.1|Homo_sapiens|oronasopharynx|USA|2021-01-23|2021-02-26:0.985752):0.004866, MW719983.1|Homo_sapiens|oronasopharynx|USA|2021-02-18|2021-03-09:0.98688):0.004041, (MW728458.1|Homo_sapiens|oronasopharynx|USA|2021-02-17|2021-03-11:0, MW763888.1|Homo_sapiens|oronasopharynx|USA|2021-02-26|2021-03-17:0):0.987395):0.005645, MW766596.1|Homo_sapiens|oronasopharynx|USA|2021-02-06|2021-03-17:1.9845):0.022991, (MW545323.1|Homo_sapiens||USA|2021-01-10|2021-01-29:0, MW594039.1|Homo_sapiens||USA|2021-01-08|2021-02-11:0):0):0.069968, (((((MW697048.1|Homo_sapiens|oronasopharynx|USA|2021-02-16|2021-03-04:0, MW763456.1|Homo_sapiens|oronasopharynx|USA|2021-02-25|2021-03-17:0):0.99011, MW825412.1|Homo_sapiens|oronasopharynx|USA|2021-03-15|2021-03-29:2.00989):0.008709, MW764069.1|Homo_sapiens|oronasopharynx|USA|2021-03-02|2021-03-17:0.998188):0.006853, MW694357.1|Homo_sapiens||USA|2021-01-21|2021-03-04:0):0.176026, MW694358.1|Homo_sapiens||USA|2021-01-21|2021-03-04:0.023738):0.871916):0.053964, ((((MW825488.1|Homo_sapiens|oronasopharynx|USA|2021-03-15|2021-03-29:0, MW825626.1|Homo_sapiens|oronasopharynx|USA|2021-03-15|2021-03-29:0):2.00876, MW733363.1|Homo_sapiens|oronasopharynx|USA|2021-02-21|2021-03-12:0.991235):0.018352, MW672902.1|Homo_sapiens|oronasopharynx|USA|2021-02-06|2021-02-28:0):0.341518, MW777932.1|Homo_sapiens|oronasopharynx|USA|2021-02-19|2021-03-19:0.654595):0.710854):0.113444, (((MW545453.1|Homo_sapiens||USA|2021-01-08|2021-01-29:0, MW589578.1|Homo_sapiens||USA|2021-01-08|2021-02-10:0, MW594033.1|Homo_sapiens||USA|2021-01-08|2021-02-11:0):0, MW778833.1|Homo_sapiens|oronasopharynx|USA|2021-02-19|2021-03-19:1.14444):0.106649, MW589569.1|Homo_sapiens||USA|2021-01-03|2021-02-10:0.886595):0.070375):0.160699, MW694376.1|Homo_sapiens||USA|2021-01-24|2021-03-04:4.311):0.611351):0.071303, (((((MW669246.1|Homo_sapiens|oronasopharynx|USA|2021-02-07|2021-02-26:1.00976, MW766515.1|Homo_sapiens|oronasopharynx|USA|2021-02-08|2021-03-17:0):0.993955, (MW720853.1|Homo_sapiens||USA|2021-02-10|2021-03-09:1.00099, MW792539.1|Homo_sapiens|oronasopharynx|USA|2021-03-08|2021-03-22:0.999012):0.003465):0.003487, MW763609.1|Homo_sapiens|oronasopharynx|USA|2021-02-26|2021-03-17:1.99576):0.365542, ((MW720854.1|Homo_sapiens||USA|2021-02-10|2021-03-09:0, MW777389.1|Homo_sapiens|oronasopharynx|USA|2021-02-14|2021-03-19:0):0.105749, (MW728737.1|Homo_sapiens|oronasopharynx|USA|2021-02-17|2021-03-11:0.535664, MW808509.1|Homo_sapiens|oronasopharynx|USA|2021-03-08|2021-03-25:0.464336):2.68707):0.112726):1.77, MW816608.1|Homo_sapiens||USA|2021-02-03|2021-03-26:6.18792):1.90427):0.071306, ((MW792768.1|Homo_sapiens||USA|2021-03-01|2021-03-22:0, MW792769.1|Homo_sapiens||USA|2021-03-01|2021-03-22:0):0.506465, MW594053.1|Homo_sapiens||USA|2021-01-09|2021-02-11:0):4.12363):0.020533, MW764032.1|Homo_sapiens|oronasopharynx|USA|2021-03-03|2021-03-17:9.79162):0.016544, ((((MW673049.1|Homo_sapiens|oronasopharynx|USA|2021-02-07|2021-02-28:0.556314, MW763906.1|Homo_sapiens|oronasopharynx|USA|2021-02-26|2021-03-17:1.44369):0.792274, (MW779179.1|Homo_sapiens|oronasopharynx|USA|2021-02-23|2021-03-19:1.02154, MW816580.1|Homo_sapiens|oronasopharynx|USA|2021-02-08|2021-03-26:3.97846):0.333183):0.83794, (MW825402.1|Homo_sapiens|oronasopharynx|USA|2021-03-15|2021-03-29:1.97712, MW825589.1|Homo_sapiens|oronasopharynx|USA|2021-03-15|2021-03-29:3.02288):2.16588):0.078799, (((MW594049.1|Homo_sapiens||USA|2021-01-08|2021-02-11:0, MW594051.1|Homo_sapiens||USA|2021-01-08|2021-02-11:0):0.205183, MW589581.1|Homo_sapiens||USA|2021-01-08|2021-02-10:0):1.15504, MW589563.1|Homo_sapiens||USA|2021-01-03|2021-02-10:0.314368):2.84944):0.853954):0.045239, ((MW778355.1|Homo_sapiens|oronasopharynx|USA|2021-02-18|2021-03-19:0.549851, MW813943.1|Homo_sapiens||USA|2021-03-01|2021-03-26:1.45015):1.82588, MW813933.1|Homo_sapiens||USA|2021-02-28|2021-03-26:3.25666):1.72846):0.038175, (MW771721.1|Homo_sapiens|oronasopharynx|USA|2021-02-26|2021-03-18:1.61321, MW791734.1|Homo_sapiens|oronasopharynx|USA|2021-02-28|2021-03-22:0.386789):1.51973):0.074194, MW582256.1|Homo_sapiens||USA|2020-12-23|2021-02-09:2.6652):0.069522, MW684662.1|Homo_sapiens||USA|2021-02-10|2021-03-02:2.6153):0.107281, (MW585878.1|Homo_sapiens|oronasopharynx|USA|2021-01-18|2021-02-10:0.506395, MW804966.1|Homo_sapiens|oronasopharynx|USA|2021-03-09|2021-03-24:3.49361):2.51625):0.124402, (((MW825958.1|Homo_sapiens|oronasopharynx|USA|2021-03-10|2021-03-29:0, MW825982.1|Homo_sapiens|oronasopharynx|USA|2021-03-10|2021-03-29:1.00277):1.005, MW825955.1|Homo_sapiens|oronasopharynx|USA|2021-03-10|2021-03-29:0.99426):1.00351, MW778726.1|Homo_sapiens|oronasopharynx|USA|2021-02-21|2021-03-19:2.99492):2.98563):0.039636, ((((MW777368.1|Homo_sapiens|oronasopharynx|USA|2021-02-17|2021-03-19:3.00326, MW779308.1|Homo_sapiens|oronasopharynx|USA|2021-02-23|2021-03-19:0):1.00439, MW778812.1|Homo_sapiens|oronasopharynx|USA|2021-02-19|2021-03-19:1.99512):0.00321, MW581594.1|Homo_sapiens||USA|2020-12-23|2021-02-08:4.99491):0.012421, ((MW665616.1|Homo_sapiens|oronasopharynx|USA|2021-01-28|2021-02-26:0.010184, MW681508.1|Homo_sapiens|oronasopharynx|USA|2021-02-13|2021-03-02:0.989816):2.83193, MW672973.1|Homo_sapiens|oronasopharynx|USA|2021-02-07|2021-02-28:6.81493):0.151638):0.029871):0.05041, MW771962.1|Homo_sapiens|oronasopharynx|USA|2021-03-02|2021-03-18:4.0045):0.0249, MW631857.1|Homo_sapiens|oronasopharynx|USA|2021-02-05|2021-02-19:4.99019):0.167076, (((((MW681259.1|Homo_sapiens|oronasopharynx|USA|2021-02-12|2021-03-02:0, MW728581.1|Homo_sapiens|oronasopharynx|USA|2021-02-20|2021-03-11:1.00198):3.00389, MW665766.1|Homo_sapiens|oronasopharynx|USA|2021-01-31|2021-02-26:0.99539):0.007429, MW708883.1|Homo_sapiens|oronasopharynx|USA|2021-01-12|2021-03-07:1.99429):2.00118, (MW586468.1|Homo_sapiens|oronasopharynx|USA|2021-01-21|2021-02-10:6.01006, MW771736.1|Homo_sapiens|oronasopharynx|USA|2021-02-25|2021-03-18:7.98994):0.99252):0.005801, MW669119.1|Homo_sapiens|oronasopharynx|USA|2021-02-07|2021-02-26:2.99091):0.220177):0.838041, (MW758687.1|Homo_sapiens|oronasopharynx|USA|2021-02-23|2021-03-17:0.072338, MW778805.1|Homo_sapiens|oronasopharynx|USA|2021-02-19|2021-03-19:1.12766):4.96033):2.00212, MW545270.1|Homo_sapiens||USA|2021-01-09|2021-01-29:3.97881):1.96691, MW406594.1|Homo_sapiens||USA|2020-11-02|2020-12-26:7.04159):0.015031, MW631794.1|Homo_sapiens|oronasopharynx|USA|2021-02-04|2021-02-19:15.9843):0.014644, ((MW582223.1|Homo_sapiens||USA|2020-12-23|2021-02-09:0, MW582231.1|Homo_sapiens||USA|2020-12-23|2021-02-09:0):4.01429, MW668548.1|Homo_sapiens|oronasopharynx|USA|2021-02-01|2021-02-26:1.98571):4.08129):0.647101):0.133306, ((((((((((((((((((((((((MW522370.1|Homo_sapiens||USA|2020-07-23|2021-01-26:0, MW736111.1|Homo_sapiens|oronasopharynx|USA|2020-06-19|2021-03-12:0, MW738782.1|Homo_sapiens|oronasopharynx|USA|2020-06-25|2021-03-14:0, MW738810.1|Homo_sapiens|oronasopharynx|USA|2020-06-25|2021-03-14:0, MW738821.1|Homo_sapiens|oronasopharynx|USA|2020-06-25|2021-03-14:0, MW738861.1|Homo_sapiens|oronasopharynx|USA|2020-06-26|2021-03-14:0, MW799597.1|Homo_sapiens|oronasopharynx|USA|2020-06-19|2021-03-23:0, MW799679.1|Homo_sapiens|oronasopharynx|USA|2020-06-25|2021-03-23:0, MW815805.1|Homo_sapiens|oronasopharynx|USA|2020-07-08|2021-03-26:0, MW836910.1|Homo_sapiens|oronasopharynx|USA|2020-08-09|2021-03-31:0, MW836913.1|Homo_sapiens|oronasopharynx|USA|2020-08-09|2021-03-31:0):0, (((((((MW586455.1|Homo_sapiens|oronasopharynx|USA|2021-01-21|2021-02-10:1.01124, MW816250.1|Homo_sapiens|oronasopharynx|USA|2021-03-09|2021-03-26:5.98876):0.985354, MW454651.1|Homo_sapiens||USA|2020-10-14|2021-01-11:0.004358):1.99941, (MW577096.1|Homo_sapiens||USA|2021-01-03|2021-02-05:0, MW577111.1|Homo_sapiens||USA|2021-01-19|2021-02-05:0):6.00228):0.004053, MW593556.1|Homo_sapiens|oronasopharynx|USA|2020-07-16|2021-02-11:2.9959):0.002756, MW799598.1|Homo_sapiens|oronasopharynx|USA|2020-06-19|2021-03-23:0.994223):0.003599, MW736130.1|Homo_sapiens|oronasopharynx|USA|2020-06-26|2021-03-12:0.997284):0.001026, MW736128.1|Homo_sapiens|oronasopharynx|USA|2020-06-19|2021-03-12:0.998242):0.001391, MW669467.1|Homo_sapiens|oronasopharynx|USA|2021-02-07|2021-02-26:3.97641):0.001381, MW738804.1|Homo_sapiens|oronasopharynx|USA|2020-06-25|2021-03-14:0.998529):0.000344, (MW495933.1|Homo_sapiens||USA|2020-11-09|2021-01-21:2.99925, MW638819.1|Homo_sapiens|oronasopharynx|USA|2021-01-05|2021-02-19:7.00075):3.99805):0.000249, MW749303.1|Homo_sapiens|oronasopharynx|USA|2021-02-26|2021-03-15:2.99779):0.000452, MW799678.1|Homo_sapiens|oronasopharynx|USA|2020-06-25|2021-03-23:0.997543):0.000174, ((MW629327.1|Homo_sapiens||USA|2021-01-07|2021-02-18:2.05346, MW731342.1|Homo_sapiens||USA|2021-02-08|2021-03-12:9.94654):2.85419, MW736063.1|Homo_sapiens|oronasopharynx|USA|2020-06-19|2021-03-12:0.8943):0.103035):0.000174, ((((MW420140.1|Homo_sapiens||USA|2020-08-08|2020-12-30:0, MW420408.1|Homo_sapiens||USA|2020-08-08|2020-12-30:0):0.002211, MW420759.1|Homo_sapiens||USA|2020-08-08|2020-12-30:0.997789):2.99185, MT929031.1|Homo_sapiens|oronasopharynx|USA|2020-07-28|2020-08-27:0.006804):0.278413, (MW645615.1|Homo_sapiens||USA|2020-11-20|2021-02-22:0, MW645616.1|Homo_sapiens||USA|2020-11-20|2021-02-22:0):11.2463):0.713403):0.000286, MW738802.1|Homo_sapiens|oronasopharynx|USA|2020-06-25|2021-03-14:0.997193):0.001769, ((((((((((MW505470.1|Homo_sapiens||USA|2021-01-04|2021-01-22:2.99726, MW638620.1|Homo_sapiens|oronasopharynx|USA|2021-01-02|2021-02-19:4.00274):0.995559, MW495228.1|Homo_sapiens||USA|2021-01-04|2021-01-21:4.00484):0.008004, (MW719588.1|Homo_sapiens||USA|2021-02-09|2021-03-09:0, MW729301.1|Homo_sapiens||USA|2021-02-09|2021-03-11:0, MW752494.1|Homo_sapiens||USA|2021-02-13|2021-03-16:0):0):0.004282, (MW752505.1|Homo_sapiens||USA|2021-02-23|2021-03-16:0, MW758978.1|Homo_sapiens||USA|2021-02-26|2021-03-17:0):0.995565):0.001377, ((MW708017.1|Homo_sapiens|oronasopharynx|USA|2021-02-12|2021-03-07:1.00019, MW825863.1|Homo_sapiens|oronasopharynx|USA|2021-02-14|2021-03-29:0.999805):0.009096, MW680488.1|Homo_sapiens|oronasopharynx|USA|2021-02-12|2021-03-01:3.9909):1.98846):0.000767, ((MW634712.1|Homo_sapiens|oronasopharynx|USA|2020-12-28|2021-02-19:0.604573, MW708401.1|Homo_sapiens|oronasopharynx|USA|2021-01-26|2021-03-07:1.59543):0.957707, (MW731335.1|Homo_sapiens||USA|2021-02-10|2021-03-12:2.61074, MW825800.1|Homo_sapiens|oronasopharynx|USA|2021-03-10|2021-03-29:3.58926):0.943845):1.44056):0.002826, (((MW665825.1|Homo_sapiens|oronasopharynx|USA|2021-01-31|2021-02-26:0, MW684581.1|Homo_sapiens||USA|2021-01-29|2021-03-02:0, MW694183.1|Homo_sapiens|oronasopharynx|USA|2021-02-12|2021-03-04:0, MW694464.1|Homo_sapiens||USA|2021-01-27|2021-03-04:0, MW766512.1|Homo_sapiens|oronasopharynx|USA|2021-02-02|2021-03-17:0, MW778716.1|Homo_sapiens|oronasopharynx|USA|2021-02-21|2021-03-19:0):0, (MW816583.1|Homo_sapiens|oronasopharynx|USA|2021-02-09|2021-03-26:1.02388, MW825483.1|Homo_sapiens|oronasopharynx|USA|2021-03-14|2021-03-29:4.97612):0.981552):0.008496, MW766513.1|Homo_sapiens|oronasopharynx|USA|2021-02-02|2021-03-17:1.99157):3.98689):0.027134, MW766861.1|Homo_sapiens|oronasopharynx|USA|2021-02-18|2021-03-17:5.97075):0.959622, MW640968.1|Homo_sapiens|oronasopharynx|USA|2021-01-27|2021-02-19:3.99811):0.000442, (MW836908.1|Homo_sapiens|oronasopharynx|USA|2020-08-09|2021-03-31:0, MW836911.1|Homo_sapiens|oronasopharynx|USA|2020-08-09|2021-03-31:0, MW836912.1|Homo_sapiens|oronasopharynx|USA|2020-08-09|2021-03-31:0, MW836914.1|Homo_sapiens|oronasopharynx|USA|2020-08-09|2021-03-31:0):2.99552):0.001748):0.00466, (((MW733627.1|Homo_sapiens|oronasopharynx|USA|2021-02-22|2021-03-12:0, MW733737.1|Homo_sapiens|oronasopharynx|USA|2021-02-22|2021-03-12:0):7.97786, MW586844.1|Homo_sapiens||USA|2021-01-07|2021-02-10:1.02214):0.993668, MW708807.1|Homo_sapiens|oronasopharynx|USA|2021-01-18|2021-03-07:1.99035):3.99725):0.002737, (((MW640469.1|Homo_sapiens|oronasopharynx|USA|2021-01-24|2021-02-19:1.00244, MW643502.1|Homo_sapiens|oronasopharynx|USA|2021-02-02|2021-02-21:2.99756):0.001879, MW766454.1|Homo_sapiens|oronasopharynx|USA|2021-02-12|2021-03-17:0.996415):0.016632, MW808320.1|Homo_sapiens|oronasopharynx|USA|2021-03-05|2021-03-25:4.98319):0.975345):0.000372, MW693675.1|Homo_sapiens|oronasopharynx|USA|2021-02-09|2021-03-04:1.99035):0.001015, (((((((MW696407.1|Homo_sapiens|oronasopharynx|USA|2021-02-15|2021-03-04:0, MW696437.1|Homo_sapiens|oronasopharynx|USA|2021-02-15|2021-03-04:0, MW696487.1|Homo_sapiens|oronasopharynx|USA|2021-02-15|2021-03-04:0, MW792617.1|Homo_sapiens|oronasopharynx|USA|2021-03-06|2021-03-22:0, MW805039.1|Homo_sapiens|oronasopharynx|USA|2021-03-06|2021-03-24:0):0, MW804989.1|Homo_sapiens|oronasopharynx|USA|2021-03-07|2021-03-24:1.0003):0.008846, MW763984.1|Homo_sapiens|oronasopharynx|USA|2021-03-01|2021-03-17:3.99112):0.001815, MW696762.1|Homo_sapiens|oronasopharynx|USA|2021-02-14|2021-03-04:0.98939):0.007232, MW696656.1|Homo_sapiens|oronasopharynx|USA|2021-02-15|2021-03-04:0.982876):1.9766, (MW494033.1|Homo_sapiens||USA|2020-12-02|2021-01-20:0, MW494075.1|Homo_sapiens||USA|2020-12-08|2021-01-20:0):4.01108):2.1606, (((((MW719799.1|Homo_sapiens|oronasopharynx|USA|2021-02-14|2021-03-09:0.996467, MW728412.1|Homo_sapiens|oronasopharynx|USA|2021-02-14|2021-03-11:0.003533):1.15039, MW668623.1|Homo_sapiens|oronasopharynx|USA|2021-02-02|2021-02-26:0.047359):5.91273, (MW586541.1|Homo_sapiens|oronasopharynx|USA|2021-01-20|2021-02-10:6.01855, MW638650.1|Homo_sapiens|oronasopharynx|USA|2021-01-04|2021-02-19:1.98145):0.074669):0.930634, MW735870.1|Homo_sapiens||USA|2021-01-25|2021-03-12:1.98412):0.022329, MW668502.1|Homo_sapiens|oronasopharynx|USA|2021-02-01|2021-02-26:5.0171):1.13481):0.846242):0.003313, (MW666215.1|Homo_sapiens|oronasopharynx|USA|2021-02-02|2021-02-26:2.03284, MW766510.1|Homo_sapiens|oronasopharynx|USA|2021-01-28|2021-03-17:5.96716):0.96396):0.037139, ((((((((MW589585.1|Homo_sapiens||USA|2020-12-10|2021-02-10:0, MW589588.1|Homo_sapiens||USA|2020-12-10|2021-02-10:0, MW589589.1|Homo_sapiens||USA|2020-12-10|2021-02-10:0, MW589590.1|Homo_sapiens||USA|2020-12-10|2021-02-10:0, MW589591.1|Homo_sapiens||USA|2020-12-10|2021-02-10:0, MW589594.1|Homo_sapiens||USA|2020-12-10|2021-02-10:0, MW589595.1|Homo_sapiens||USA|2020-12-10|2021-02-10:0, MW589604.1|Homo_sapiens||USA|2020-12-10|2021-02-10:0):0, (MW589587.1|Homo_sapiens||USA|2020-12-10|2021-02-10:0.943267, MW589602.1|Homo_sapiens||USA|2020-12-10|2021-02-10:0.256733):0.047156):0.030567, MW589592.1|Homo_sapiens||USA|2020-12-10|2021-02-10:0.963492):0.010237, MW589596.1|Homo_sapiens||USA|2020-12-10|2021-02-10:0.954824):0.700644, ((MW586488.1|Homo_sapiens|oronasopharynx|USA|2021-01-21|2021-02-10:3.02256, MW634055.1|Homo_sapiens|oronasopharynx|USA|2020-12-24|2021-02-19:0.977442):0.09312, MW777192.1|Homo_sapiens|oronasopharynx|USA|2021-02-13|2021-03-19:1.12215):0.497745):0.352002, MW752488.1|Homo_sapiens||USA|2021-02-11|2021-03-16:5.99657):1.52988, (MW665810.1|Homo_sapiens|oronasopharynx|USA|2021-01-31|2021-02-26:2.00151, MW666541.1|Homo_sapiens|oronasopharynx|USA|2021-02-01|2021-02-26:0.998486):0.502581):0.315858, MW642600.1|Homo_sapiens|oronasopharynx|USA|2021-02-01|2021-02-21:0.857076):5.14899):0.04472, (((((((((MW681349.1|Homo_sapiens|oronasopharynx|USA|2021-02-11|2021-03-02:0, MW681372.1|Homo_sapiens|oronasopharynx|USA|2021-02-11|2021-03-02:0):0.998488, MW666716.1|Homo_sapiens|oronasopharynx|USA|2021-02-01|2021-02-26:0.001512):0.951993, MW406513.1|Homo_sapiens||USA|2020-11-06|2020-12-26:1.04779):2.00382, (MW586279.1|Homo_sapiens|oronasopharynx|USA|2021-01-26|2021-02-10:0.020614, MW693558.1|Homo_sapiens|oronasopharynx|USA|2021-02-10|2021-03-04:0.979386):7.01601):0.028001, (MW696219.1|Homo_sapiens|oronasopharynx|USA|2021-02-15|2021-03-04:0, MW776995.1|Homo_sapiens|oronasopharynx|USA|2021-02-15|2021-03-19:0):3.98072):0.022058, (MW667383.1|Homo_sapiens|oronasopharynx|USA|2021-01-26|2021-02-26:5.59285, MW680503.1|Homo_sapiens|oronasopharynx|USA|2021-02-12|2021-03-01:3.60715):0.369317):0.787258, MW739433.1|Homo_sapiens||USA|2021-01-30|2021-03-14:2.97308):0.626624, (((((MW779269.1|Homo_sapiens|oronasopharynx|USA|2021-02-24|2021-03-19:0, MW779412.1|Homo_sapiens|oronasopharynx|USA|2021-02-23|2021-03-19:0, MW808645.1|Homo_sapiens|oronasopharynx|USA|2021-03-04|2021-03-25:0):0.993147, (MW771910.1|Homo_sapiens|oronasopharynx|USA|2021-02-28|2021-03-18:0, MW783159.1|Homo_sapiens|oronasopharynx|USA|2021-02-28|2021-03-19:0):1.00685):1.03829, MW566917.1|Homo_sapiens||USA|2020-12-01|2021-02-04:0.963118):0.007203, MW486354.1|Homo_sapiens|oronasopharynx|USA|2021-01-04|2021-01-18:5.97234):0.003706, MW646668.1|Homo_sapiens||USA|2021-02-01|2021-02-22:3.97257):1.85756):1.74409, (((((((((MW641045.1|Homo_sapiens|oronasopharynx|USA|2021-01-26|2021-02-19:0, MW666930.1|Homo_sapiens|oronasopharynx|USA|2021-01-24|2021-02-26:0, MW714590.1|Homo_sapiens||USA|2021-02|2021-03-08:0):0, MW673695.1|Homo_sapiens||USA|2021-01|2021-02-28:1.00015):0.017981, MW666928.1|Homo_sapiens|oronasopharynx|USA|2021-01-23|2021-02-26:5.98199):0.00654, MW749472.1|Homo_sapiens|oronasopharynx|USA|2021-02-24|2021-03-15:0.975559):1.44684, MW646757.1|Homo_sapiens||USA|2021-01-29|2021-02-22:5.60411):0.521261, (((MW564870.1|Homo_sapiens||USA|2020-11-25|2021-02-04:0, MW564871.1|Homo_sapiens||USA|2020-11-25|2021-02-04:0):2.02021, (MW701155.1|Homo_sapiens||USA|2021-01-04|2021-03-05:0.012101, MW701156.1|Homo_sapiens||USA|2021-01-04|2021-03-05:0.987899):1.97657):0.007599, MW694085.1|Homo_sapiens|oronasopharynx|USA|2021-02-10|2021-03-04:2.99082):0.013574):0.01704, MW666243.1|Homo_sapiens|oronasopharynx|USA|2021-02-02|2021-02-26:3.96049):0.018874, (MW706669.1|Homo_sapiens|oronasopharynx|USA|2021-02-12|2021-03-07:0.192739, MW816419.1|Homo_sapiens|oronasopharynx|USA|2021-03-09|2021-03-26:0.007261):3.95625):1.96118, MW697849.1|Homo_sapiens|oronasopharynx|USA|2021-02-12|2021-03-04:5.01674):1.23034):2.82966):0.064653, ((((MW454471.1|Homo_sapiens|oronasopharynx|USA|2020-12-28|2021-01-11:0, MW454475.1|Homo_sapiens|oronasopharynx|USA|2020-12-28|2021-01-11:0, MW454479.1|Homo_sapiens|oronasopharynx|USA|2020-12-28|2021-01-11:0, MW454481.1|Homo_sapiens|oronasopharynx|USA|2020-12-28|2021-01-11:0, MW454482.1|Homo_sapiens|oronasopharynx|USA|2020-12-28|2021-01-11:0):0, MW454469.1|Homo_sapiens|oronasopharynx|USA|2020-12-28|2021-01-11:2.14533):0.208416, (MW454474.1|Homo_sapiens|oronasopharynx|USA|2020-12-28|2021-01-11:0, MW454478.1|Homo_sapiens|oronasopharynx|USA|2020-12-28|2021-01-11:0):0):1.8121, ((((MW642721.1|Homo_sapiens|oronasopharynx|USA|2021-01-29|2021-02-21:0, MW780915.1|Homo_sapiens|oronasopharynx|USA|2021-03-02|2021-03-19:0):5.98455, MW577076.1|Homo_sapiens|oronasopharynx|USA|2021-01-13|2021-02-05:4.01545):0.017138, MW661015.1|Homo_sapiens|oronasopharynx|USA|2020-11-17|2021-02-25:1.98275):1.27111, (MW783057.1|Homo_sapiens|oronasopharynx|USA|2021-03-04|2021-03-19:5.8144, MW825970.1|Homo_sapiens|oronasopharynx|USA|2021-03-10|2021-03-29:2.1856):2.42536):0.916373):0.925953):0.062372, (((((((((((((MW766771.1|Homo_sapiens|oronasopharynx|USA|2021-02-16|2021-03-17:2.00184, MW766779.1|Homo_sapiens|oronasopharynx|USA|2021-02-25|2021-03-17:0.998155):1.00832, MW708496.1|Homo_sapiens|oronasopharynx|USA|2021-01-29|2021-03-07:1.99219):7.94001, MW548291.1|Homo_sapiens|oronasopharynx|USA|2020-12-30|2021-01-31:5.05744):0.440487, MW550395.1|Homo_sapiens|oronasopharynx|USA|2020-12-21|2021-02-01:1.7524):0.237505, MW673559.1|Homo_sapiens||USA|2020-12-16|2021-02-28:4.07334):0.595892, MW496053.1|Homo_sapiens||USA|2020-12-04|2021-01-21:0.767814):2.33817, ((MW708473.1|Homo_sapiens|oronasopharynx|USA|2021-01-28|2021-03-07:0, MW708485.1|Homo_sapiens|oronasopharynx|USA|2021-01-30|2021-03-07:1.01654):1.8742, MW550633.1|Homo_sapiens|oronasopharynx|USA|2020-12-01|2021-02-01:0):20.3285):1.24362, MW720076.1|Homo_sapiens|oronasopharynx|USA|2021-02-16|2021-03-09:6.23801):1.0444, ((((MW496061.1|Homo_sapiens||USA|2020-11-28|2021-01-21:0.026784, MW708522.1|Homo_sapiens|oronasopharynx|USA|2021-01-21|2021-03-07:0.973216):4.01334, MW634472.1|Homo_sapiens|oronasopharynx|USA|2020-12-26|2021-02-19:0.980975):0.200155, ((MW645610.1|Homo_sapiens||USA|2020-11-20|2021-02-22:1.11205, MW645612.1|Homo_sapiens||USA|2020-11-20|2021-02-22:0):0.215033, MW645607.1|Homo_sapiens||USA|2020-11-20|2021-02-22:0):0.778237):0.084765, ((MW795922.1|Homo_sapiens||USA|2021-01-23|2021-03-23:1.0024, MW796027.1|Homo_sapiens||USA|2021-01-23|2021-03-23:0.997598):2.23789, MW837537.1|Homo_sapiens||USA|2021-01-22|2021-03-31:0.762117):3.94846):0.033634):0.201551, ((MW550492.1|Homo_sapiens||USA|2020-12-15|2021-02-01:0, MW550667.1|Homo_sapiens|oronasopharynx|USA|2021-01-02|2021-02-01:0.207095):3.21428, MW673526.1|Homo_sapiens|oronasopharynx|USA|2021-02-08|2021-02-28:5.17008):2.81971):0.009522, (MW550526.1|Homo_sapiens|oronasopharynx|USA|2020-12-20|2021-02-01:0, MW766788.1|Homo_sapiens|oronasopharynx|USA|2021-02-10|2021-03-17:3.58759):0.889316):0.221504, MW578252.1|Homo_sapiens|oronasopharynx|USA|2020-12-05|2021-02-06:2.78645):0.455585, MW766511.1|Homo_sapiens|oronasopharynx|USA|2021-02-01|2021-03-17:4.25864):1.92319):0.027179, ((((MW681162.1|Homo_sapiens|oronasopharynx|USA|2021-02-13|2021-03-02:0, MW681365.1|Homo_sapiens|oronasopharynx|USA|2021-02-10|2021-03-02:0):0, (MW749639.1|Homo_sapiens|oronasopharynx|USA|2021-02-24|2021-03-15:3.00858, MW772024.1|Homo_sapiens|oronasopharynx|USA|2021-02-27|2021-03-18:0.991417):0.031194):1.60537, MW737824.1|Homo_sapiens||USA|2021-01-11|2021-03-14:0):0.505157, (MW708292.1|Homo_sapiens|oronasopharynx|USA|2021-01-27|2021-03-07:4.00389, MW708804.1|Homo_sapiens|oronasopharynx|USA|2021-01-04|2021-03-07:2.99611):2.17528):0.991272):0.298611, (((MW773341.1|Homo_sapiens|oronasopharynx|USA|2021-03-04|2021-03-18:0, MW779208.1|Homo_sapiens|oronasopharynx|USA|2021-02-23|2021-03-19:0):1.98052, MW637049.1|Homo_sapiens|oronasopharynx|USA|2021-01-18|2021-02-19:1.01948):2.86201, MW490775.1|Homo_sapiens||USA|2020-11-25|2021-01-19:1.14047):2.56348):0.027072, (MW550500.1|Homo_sapiens|oronasopharynx|USA|2020-12-31|2021-02-01:0, MW550641.1|Homo_sapiens|oronasopharynx|USA|2020-12-31|2021-02-01:1.95578):2.6653):0.291231, MW462658.1|Homo_sapiens|saliva__oronasopharynx|USA|2020-12-26|2021-01-11:2.90756):0.134023, MW738820.1|Homo_sapiens|oronasopharynx|USA|2020-06-25|2021-03-14:0.007321):0.826176):0.125867, (((((((((MW696770.1|Homo_sapiens|oronasopharynx|USA|2021-02-08|2021-03-04:2.98495, MW780611.1|Homo_sapiens|oronasopharynx|USA|2021-03-01|2021-03-19:2.01505):0.993487, MW638255.1|Homo_sapiens|oronasopharynx|USA|2021-01-11|2021-02-19:1.00253):0.007611, MW738364.1|Homo_sapiens||USA|2021-01-04|2021-03-14:0.990961):1.00913, MW669543.1|Homo_sapiens|oronasopharynx|USA|2021-02-08|2021-02-26:1.98958):0.008415, (MW702952.1|Homo_sapiens||USA|2020-12-21|2021-03-05:0, MW702973.1|Homo_sapiens||USA|2020-12-21|2021-03-05:0):0):0.97019, MW406601.1|Homo_sapiens||USA|2020-11-04|2020-12-26:3.02431):0.006572, MW639963.1|Homo_sapiens|oronasopharynx|USA|2021-01-20|2021-02-19:7.01043):0.019264, MW521805.1|Homo_sapiens||USA|2020-09-18|2021-01-26:0.997534):2.94607, (MW585877.1|Homo_sapiens|oronasopharynx|USA|2021-01-18|2021-02-10:6.99755, MW731291.1|Homo_sapiens|oronasopharynx|USA|2021-02-08|2021-03-12:5.00245):2.99036):0.995112):0.006925, (((((((((((((MW599544.1|Homo_sapiens||USA|2021-01-08|2021-02-14:0, MW599565.1|Homo_sapiens||USA|2021-01-08|2021-02-14:0):0.994398, MW599528.1|Homo_sapiens||USA|2021-01-08|2021-02-14:0.005602):1.01832, MW698178.1|Homo_sapiens|oronasopharynx|USA|2021-02-15|2021-03-04:3.98236):1.979, MW523887.1|Homo_sapiens|oronasopharynx|USA|2021-01-02|2021-01-26:1.0068):1.04146, MW566501.1|Homo_sapiens||USA|2020-10-11|2021-02-04:2.96034):5.88599, (MW637124.1|Homo_sapiens|oronasopharynx|USA|2021-01-20|2021-02-19:2.00626, MW728101.1|Homo_sapiens||USA|2021-01-26|2021-03-11:6.99374):2.93157):0.074627, ((MW566945.1|Homo_sapiens||USA|2020-12-03|2021-02-04:5.00917, MW836894.1|Homo_sapiens|oronasopharynx|USA|2020-07-28|2021-03-31:0.99083):0.005823, MW276579.1|Homo_sapiens||USA|2020-09-11|2020-11-20:3.99993):0.004882):0.00194, MW522430.1|Homo_sapiens||USA|2020-10-02|2021-01-26:2.99678):0.003986, ((MW268703.1|Homo_sapiens|oronasopharynx|USA|2020-09-03|2020-11-18:0, MW268711.1|Homo_sapiens|oronasopharynx|USA|2020-09-04|2020-11-18:0, MW268712.1|Homo_sapiens|oronasopharynx|USA|2020-09-04|2020-11-18:0, MW268716.1|Homo_sapiens|oronasopharynx|USA|2020-09-04|2020-11-18:0, MW268718.1|Homo_sapiens|oronasopharynx|USA|2020-09-04|2020-11-18:0, MW268724.1|Homo_sapiens|oronasopharynx|USA|2020-09-05|2020-11-18:0):0.210673, (MW268713.1|Homo_sapiens|oronasopharynx|USA|2020-09-04|2020-11-18:0, MW268722.1|Homo_sapiens|oronasopharynx|USA|2020-09-04|2020-11-18:0):0):4.57591):0.021402, MW778881.1|Homo_sapiens|oronasopharynx|USA|2021-02-22|2021-03-19:9.96267):0.333005, (MW491055.1|Homo_sapiens||USA|2020-11-13|2021-01-19:0.986541, MW728721.1|Homo_sapiens|oronasopharynx|USA|2021-02-17|2021-03-11:4.01346):6.36293):0.209059, MW406580.1|Homo_sapiens||USA|2020-11-04|2020-12-26:10.6158):0.108331, ((((((MW420149.1|Homo_sapiens||USA|2020-10-19|2020-12-30:0, MW420545.1|Homo_sapiens||USA|2020-10-25|2020-12-30:0):2.98281, (MW648742.1|Homo_sapiens||USA|2020-10-22|2021-02-23:0, MW648769.1|Homo_sapiens||USA|2020-10-22|2021-02-23:0):3.01719):1.00228, (MW420485.1|Homo_sapiens||USA|2020-08-18|2020-12-30:0, MW420681.1|Homo_sapiens||USA|2020-08-17|2020-12-30:0):0.00361):0.000862, MW420469.1|Homo_sapiens||USA|2020-10-20|2020-12-30:1.99571):1.02014, (((MW708440.1|Homo_sapiens||USA|2021-01-13|2021-03-07:6.3083, MW736786.1|Homo_sapiens||USA|2020-12-17|2021-03-12:3.8917):5.06043, MW420281.1|Homo_sapiens||USA|2020-10-02|2020-12-30:1.9661):0.029794, (MW420323.1|Homo_sapiens||USA|2020-10-21|2020-12-30:0.986836, MW449377.1|Homo_sapiens||USA|2020-11-30|2021-01-07:3.01316):0.016194):1.97125):0.98277, MW523779.1|Homo_sapiens|oronasopharynx|USA|2021-01-06|2021-01-26:10.0245):1.70146):0.272295):0.009959, ((((((((((((((((((((((((MW709056.1|Homo_sapiens|oronasopharynx|USA|2021-01-15|2021-03-07:0, MW709057.1|Homo_sapiens||USA|2021-01-22|2021-03-07:0, MW709058.1|Homo_sapiens||USA|2021-01-22|2021-03-07:0, MW709080.1|Homo_sapiens|oronasopharynx|USA|2021-01-15|2021-03-07:0, MW709084.1|Homo_sapiens|oronasopharynx|USA|2021-01-13|2021-03-07:0, MW709108.1|Homo_sapiens|oronasopharynx|USA|2021-01-15|2021-03-07:0):0.001449, MW731085.1|Homo_sapiens|oronasopharynx|USA|2021-01-29|2021-03-12:0.998551):0.00293, MW766745.1|Homo_sapiens|oronasopharynx|USA|2021-02-11|2021-03-17:0.995704):0.0045, MW636986.1|Homo_sapiens|oronasopharynx|USA|2021-01-16|2021-02-19:4.99213):0.100906, ((MW706680.1|Homo_sapiens|oronasopharynx|USA|2021-02-12|2021-03-07:1.67418, MW709077.1|Homo_sapiens||USA|2021-01-25|2021-03-07:0.525817):0.096705, MW720169.1|Homo_sapiens|oronasopharynx|USA|2021-02-19|2021-03-09:2.79007):0.240085):0.863762, MW636901.1|Homo_sapiens|oronasopharynx|USA|2021-01-19|2021-02-19:3.99173):0.00635, ((MW637074.1|Homo_sapiens|oronasopharynx|USA|2021-01-17|2021-02-19:1.00478, MW698112.1|Homo_sapiens|oronasopharynx|USA|2021-02-15|2021-03-04:1.99522):0.999193, MW636379.1|Homo_sapiens|oronasopharynx|USA|2021-01-15|2021-02-19:0.999173):0.987355):0.013159, (MW665808.1|Homo_sapiens|oronasopharynx|USA|2021-01-29|2021-02-26:0, MW750015.1|Homo_sapiens||USA|2021-01-08|2021-03-15:1.0091):0.99072):0.004642, ((MW637073.1|Homo_sapiens|oronasopharynx|USA|2021-01-17|2021-02-19:1.00239, MW640310.1|Homo_sapiens|oronasopharynx|USA|2021-01-21|2021-02-19:0):4.00173, MW737999.1|Homo_sapiens||USA|2021-01-19|2021-03-14:1.99731):1.003):0.00031, (MW706153.1|Homo_sapiens|oronasopharynx|USA|2021-02-10|2021-03-07:0, MW709102.1|Homo_sapiens|oronasopharynx|USA|2021-01-20|2021-03-07:0):0.996633):0.001143, (MW540152.1|Homo_sapiens|oronasopharynx|USA|2020-11-28|2021-01-28:0.026321, MW766688.1|Homo_sapiens|oronasopharynx|USA|2021-02-11|2021-03-17:0.973679):0.984413):0.004981, (((((((((MW694169.1|Homo_sapiens|oronasopharynx|USA|2021-02-10|2021-03-04:0.999584, MW758747.1|Homo_sapiens|oronasopharynx|USA|2021-02-23|2021-03-17:0.000416):0.000132, MW709061.1|Homo_sapiens|oronasopharynx|USA|2021-01-13|2021-03-07:1.99967):0.000794, (MW693233.1|Homo_sapiens|oronasopharynx|USA|2021-02-09|2021-03-04:0, MW777700.1|Homo_sapiens|oronasopharynx|USA|2021-02-14|2021-03-19:0):0.998821):0.002467, MW766744.1|Homo_sapiens|oronasopharynx|USA|2021-02-12|2021-03-17:1.9972):0.00071, (MW704548.1|Homo_sapiens|oronasopharynx|USA|2021-02-09|2021-03-07:0, MW705899.1|Homo_sapiens|oronasopharynx|USA|2021-02-09|2021-03-07:0):1.99681):0.001876, MW763949.1|Homo_sapiens|oronasopharynx|USA|2021-02-24|2021-03-17:3.9964):0.000615, ((MW779370.1|Homo_sapiens|oronasopharynx|USA|2021-02-24|2021-03-19:0, MW782903.1|Homo_sapiens|oronasopharynx|USA|2021-03-05|2021-03-19:0):0.00773, MW825586.1|Homo_sapiens|oronasopharynx|USA|2021-03-12|2021-03-29:0.99227):1.99045):0.002858, MW763329.1|Homo_sapiens|oronasopharynx|USA|2021-02-24|2021-03-17:0.992503):0.990704, MW709063.1|Homo_sapiens|oronasopharynx|USA|2021-01-12|2021-03-07:1.00455):0.003093):0.070722, ((((MW728674.1|Homo_sapiens|oronasopharynx|USA|2021-02-20|2021-03-11:0, MW763885.1|Homo_sapiens|oronasopharynx|USA|2021-02-24|2021-03-17:0, MW783347.1|Homo_sapiens|oronasopharynx|USA|2021-02-28|2021-03-19:0):2.99498, MW635325.1|Homo_sapiens|oronasopharynx|USA|2020-12-28|2021-02-19:0.005023):1.25569, (MW495139.1|Homo_sapiens||USA|2021-01-05|2021-01-21:2.00101, MW495214.1|Homo_sapiens||USA|2021-01-06|2021-01-21:1.99899):1.74413):0.813773, (MW709051.1|Homo_sapiens||USA|2021-01-25|2021-03-07:0, MW709060.1|Homo_sapiens|oronasopharynx|USA|2021-01-13|2021-03-07:2.02031):1.04798):0.936343):0.163874, (((((MW669616.1|Homo_sapiens|oronasopharynx|USA|2021-02-09|2021-02-26:0, MW669696.1|Homo_sapiens|oronasopharynx|USA|2021-02-09|2021-02-26:0, MW705026.1|Homo_sapiens|oronasopharynx|USA|2021-02-09|2021-03-07:0):0.004762, MW681495.1|Homo_sapiens|oronasopharynx|USA|2021-02-09|2021-03-02:1.99524):0.011899, MW766743.1|Homo_sapiens|oronasopharynx|USA|2021-02-10|2021-03-17:1.98387):3.02498, ((MW642815.1|Homo_sapiens|oronasopharynx|USA|2021-01-29|2021-02-21:0, MW706632.1|Homo_sapiens|oronasopharynx|USA|2021-02-10|2021-03-07:0):0.041332, MW825447.1|Homo_sapiens|oronasopharynx|USA|2021-03-13|2021-03-29:0.958668):0.94333):0.608619, MW636985.1|Homo_sapiens|oronasopharynx|USA|2021-01-15|2021-02-19:1.40326):1.45983):0.775746, (((MW517339.1|Homo_sapiens|oronasopharynx|USA|2021-01-08|2021-01-25:0, MW730951.1|Homo_sapiens|oronasopharynx|USA|2021-01-17|2021-03-12:0):3.00737, MW767549.1|Homo_sapiens||USA|2021-02-13|2021-03-18:0.992628):0.015332, MW694201.1|Homo_sapiens|oronasopharynx|USA|2021-02-12|2021-03-04:5.98445):1.02483):0.636961, MW406631.1|Homo_sapiens||USA|2020-11-18|2020-12-26:2.73272):1.3874, (((((MW707574.1|Homo_sapiens|oronasopharynx|USA|2021-02-16|2021-03-07:0.001805, MW779081.1|Homo_sapiens|oronasopharynx|USA|2021-02-22|2021-03-19:0.998195):0.00297, MW758872.1|Homo_sapiens|oronasopharynx|USA|2021-02-24|2021-03-17:0.995769):1.99946, MW728672.1|Homo_sapiens|oronasopharynx|USA|2021-01-12|2021-03-11:0.998892):1.99866, MW681059.1|Homo_sapiens||USA|2021-01-07|2021-03-02:1.00143):0.00688, MW792946.1|Homo_sapiens||USA|2021-02-16|2021-03-22:6.99354):1.04847):2.00116, ((((MW741970.1|Homo_sapiens|oronasopharynx|USA|2021-01-27|2021-03-15:4.9925, MW777338.1|Homo_sapiens|oronasopharynx|USA|2021-02-18|2021-03-19:5.0075):1.49523, MW730945.1|Homo_sapiens|oronasopharynx|USA|2021-01-17|2021-03-12:4.50307):2.53566, MW755794.1|Homo_sapiens||USA|2021-01-12|2021-03-16:5.96585):1.9711, MW454548.1|Homo_sapiens||USA|2020-09-24|2021-01-11:3.01851):0.050328):0.959842, MW566844.1|Homo_sapiens||USA|2020-09-16|2021-02-04:5.04504):0.016501, ((MW673154.1|Homo_sapiens|oronasopharynx|USA|2021-02-07|2021-02-28:3.00291, MW804784.1|Homo_sapiens|oronasopharynx|USA|2021-03-09|2021-03-24:1.99709):0.001865, MW730960.1|Homo_sapiens|oronasopharynx|USA|2021-01-17|2021-03-12:0):5.01676):0.128109, ((((((((MW586467.1|Homo_sapiens|oronasopharynx|USA|2021-01-21|2021-02-10:0.012535, MW668841.1|Homo_sapiens|oronasopharynx|USA|2021-02-02|2021-02-26:0.987464):2.05461, MW733451.1|Homo_sapiens|oronasopharynx|USA|2021-02-21|2021-03-12:5.94361):0.233861, MW559180.1|Homo_sapiens||USA|2020-12-23|2021-02-02:1.7202):3.81287, (((MW674245.1|Homo_sapiens||USA|2021-02-10|2021-02-28:4.00742, MW749323.1|Homo_sapiens|oronasopharynx|USA|2021-02-24|2021-03-15:3.99258):1.98837, MW635044.1|Homo_sapiens|oronasopharynx|USA|2021-01-01|2021-02-19:2.01165):2.00494, MW747980.1|Homo_sapiens||USA|2021-02-19|2021-03-15:5.99422):0.098021):0.938613, (MW706896.1|Homo_sapiens|oronasopharynx|USA|2021-02-15|2021-03-07:0, MW778709.1|Homo_sapiens|oronasopharynx|USA|2021-02-22|2021-03-19:0):2.05525):0.977873, (((((MW454457.1|Homo_sapiens|oronasopharynx|USA|2020-12-27|2021-01-11:1.0017, MW485272.1|Homo_sapiens|oronasopharynx|USA|2020-12-29|2021-01-16:0):0.000664, MW485273.1|Homo_sapiens|oronasopharynx|USA|2020-12-29|2021-01-16:0.999082):2.98444, (MW709019.1|Homo_sapiens|oronasopharynx|USA|2021-01-28|2021-03-07:0, MW709029.1|Homo_sapiens|oronasopharynx|USA|2021-01-28|2021-03-07:0):3.01486):1.98627, MW666595.1|Homo_sapiens|oronasopharynx|USA|2021-02-01|2021-02-26:1.01504):1.99747, ((MW549918.1|Homo_sapiens||USA|2021-01-08|2021-02-01:0.99986, MW731272.1|Homo_sapiens|oronasopharynx|USA|2021-02-02|2021-03-12:3.00014):0.597809, MW738329.1|Homo_sapiens||USA|2021-01-02|2021-03-14:0.602284):2.40594):0.024082):0.258826, ((((((((MW565392.1|Homo_sapiens||USA|2020-11-05|2021-02-04:0, MW565394.1|Homo_sapiens||USA|2020-11-05|2021-02-04:0, MW565395.1|Homo_sapiens||USA|2020-11-05|2021-02-04:0):0, MW565396.1|Homo_sapiens||USA|2020-11-05|2021-02-04:0.834915, MW565397.1|Homo_sapiens||USA|2020-11-05|2021-02-04:1.01464):0.013733, (MW702593.1|Homo_sapiens||USA|2020-11-30|2021-03-05:0, MW738171.1|Homo_sapiens||USA|2020-12-12|2021-03-14:0):1.00051):1.00693, MW825692.1|Homo_sapiens|oronasopharynx|USA|2021-03-11|2021-03-29:1.99844):0.085233, (MW565207.1|Homo_sapiens||USA|2020-11-10|2021-02-04:0, MW565211.1|Homo_sapiens||USA|2020-11-09|2021-02-04:0):0):0.215221, MW565208.1|Homo_sapiens||USA|2020-11-10|2021-02-04:0):0.128666, MW653499.1|Homo_sapiens||USA|2020-11-30|2021-02-24:1.57836):1.31381, MW550501.1|Homo_sapiens|oronasopharynx|USA|2020-12-30|2021-02-01:0.977045):0.438819):1.2269, MW550672.1|Homo_sapiens||USA|2020-11-06|2021-02-01:6.75908):2.63338):0.877797, MW521810.1|Homo_sapiens||USA|2020-10-10|2021-01-26:8.01271):0.832339, MW689863.1|Homo_sapiens||USA|2021-02-05|2021-03-03:15.8552):0.051365, (((((((((((((((MW564784.1|Homo_sapiens||USA|2020-12-03|2021-02-04:0, MW564841.1|Homo_sapiens||USA|2020-11-28|2021-02-04:0, MW564842.1|Homo_sapiens||USA|2020-11-28|2021-02-04:0, MW564843.1|Homo_sapiens||USA|2020-11-28|2021-02-04:0, MW564887.1|Homo_sapiens||USA|2020-11-24|2021-02-04:0, MW565254.1|Homo_sapiens||USA|2020-11-17|2021-02-04:0, MW565262.1|Homo_sapiens||USA|2020-11-17|2021-02-04:0, MW565264.1|Homo_sapiens||USA|2020-11-17|2021-02-04:0, MW565272.1|Homo_sapiens||USA|2020-11-16|2021-02-04:0, MW565276.1|Homo_sapiens||USA|2020-11-17|2021-02-04:0, MW700501.1|Homo_sapiens||USA|2020-12-09|2021-03-05:0, MW738729.1|Homo_sapiens||USA|2020-12-10|2021-03-14:0, MW738731.1|Homo_sapiens||USA|2020-12-10|2021-03-14:0):0, ((((MW564857.1|Homo_sapiens||USA|2020-11-27|2021-02-04:0, MW738247.1|Homo_sapiens||USA|2020-12-15|2021-03-14:0):0.975184, MW702868.1|Homo_sapiens||USA|2020-12-16|2021-03-05:2.02482):0.016808, MW565275.1|Homo_sapiens||USA|2020-11-17|2021-02-04:1.00066):0.003823, MW701195.1|Homo_sapiens||USA|2020-12-29|2021-03-05:0.996448):0.025968):0.010175, (((MW564893.1|Homo_sapiens||USA|2020-11-20|2021-02-04:0, MW565280.1|Homo_sapiens||USA|2020-11-17|2021-02-04:0, MW565307.1|Homo_sapiens||USA|2020-11-16|2021-02-04:0):0.172519, MW565267.1|Homo_sapiens||USA|2020-11-17|2021-02-04:1.02748):0.071573, MW565269.1|Homo_sapiens||USA|2020-11-16|2021-02-04:1.94889):0.787301):0.12843, (((((MW564886.1|Homo_sapiens||USA|2020-11-24|2021-02-04:0, MW565255.1|Homo_sapiens||USA|2020-11-17|2021-02-04:0, MW565259.1|Homo_sapiens||USA|2020-11-17|2021-02-04:0):0.200978, MW565270.1|Homo_sapiens||USA|2020-11-16|2021-02-04:0):0.885408, MW565263.1|Homo_sapiens||USA|2020-11-17|2021-02-04:0.054406):0.146, MW565274.1|Homo_sapiens||USA|2020-11-16|2021-02-04:0):0.085705, MW565257.1|Homo_sapiens||USA|2020-11-17|2021-02-04:0.905908):1.77176):0.010261, (MW738254.1|Homo_sapiens||USA|2020-12-14|2021-03-14:0, MW738730.1|Homo_sapiens||USA|2020-12-10|2021-03-14:0.202613):2.8796):0.052994, (MW564834.1|Homo_sapiens||USA|2020-11-29|2021-02-04:0, MW564891.1|Homo_sapiens||USA|2020-11-20|2021-02-04:0, MW565253.1|Homo_sapiens||USA|2020-11-17|2021-02-04:0, MW565261.1|Homo_sapiens||USA|2020-11-17|2021-02-04:0, MW565266.1|Homo_sapiens||USA|2020-11-17|2021-02-04:0, MW565268.1|Homo_sapiens||USA|2020-11-17|2021-02-04:0, MW565273.1|Homo_sapiens||USA|2020-11-16|2021-02-04:0, MW565279.1|Homo_sapiens||USA|2020-11-17|2021-02-04:0, MW738728.1|Homo_sapiens||USA|2020-12-10|2021-03-14:0):0):0.174229, MW738740.1|Homo_sapiens||USA|2020-12-09|2021-03-14:0.824932):0.038426, MW565265.1|Homo_sapiens||USA|2020-11-17|2021-02-04:0.791828):0.515113, ((((MW549887.1|Homo_sapiens||USA|2021-01-09|2021-02-01:0.999981, MW564862.1|Homo_sapiens||USA|2020-11-25|2021-02-04:1.00002):0.002194, MW640123.1|Homo_sapiens|oronasopharynx|USA|2021-01-21|2021-02-19:3.99781):0.011022, MW696380.1|Homo_sapiens|oronasopharynx|USA|2021-02-09|2021-03-04:8.98769):2.98624, ((MW453104.1|Homo_sapiens||USA|2020-12-24|2021-01-10:1.99943, MW700523.1|Homo_sapiens||USA|2020-12-07|2021-03-05:1.00057):0.00211, MW545473.1|Homo_sapiens||USA|2021-01-11|2021-01-29:3.99776):0.000889):0.260209):0.496481, MW454419.1|Homo_sapiens|oronasopharynx|USA|2020-12-12|2021-01-11:1.77604):0.2401, MW693319.1|Homo_sapiens|oronasopharynx|USA|2021-02-10|2021-03-04:1.00036):1.99149, MW276291.1|Homo_sapiens||USA|2020-08-31|2020-11-20:1.17092):1.06725, MW389596.1|Homo_sapiens||USA|2020-10-14|2020-12-21:4.00888):0.93483, (((MW684612.1|Homo_sapiens||USA|2021-02-06|2021-03-02:0.590487, MW715185.1|Homo_sapiens||USA|2021-02-17|2021-03-09:2.60951):0.498711, (MW684695.1|Homo_sapiens||USA|2021-02-11|2021-03-02:0, MW793607.1|Homo_sapiens||USA|2021-03-03|2021-03-23:2.77024):1.17251):2.08816, MW634710.1|Homo_sapiens|oronasopharynx|USA|2020-12-27|2021-02-19:2.22716):5.72998):0.113071, MW460601.1|Homo_sapiens||USA|2020-12-26|2021-01-11:8.10518):0.829967):0.058373):0.004522, ((((((((((((((((((((((((((((((((((((((MW731239.1|Homo_sapiens|oronasopharynx|USA|2021-02-02|2021-03-12:0, MW731242.1|Homo_sapiens|oronasopharynx|USA|2021-02-02|2021-03-12:0, MW792738.1|Homo_sapiens||USA|2021-02-02|2021-03-22:0):0.833985, (MW715164.1|Homo_sapiens||USA|2021-02-15|2021-03-09:0.172391, MW731243.1|Homo_sapiens|oronasopharynx|USA|2021-02-02|2021-03-12:1.82761):0.731944):0.162227, (MW715152.1|Homo_sapiens||USA|2021-02-16|2021-03-09:0, MW731241.1|Homo_sapiens|oronasopharynx|USA|2021-02-02|2021-03-12:0):0):0.020644, MW796697.1|Homo_sapiens||USA|2021-02-18|2021-03-23:0.979938):4.98668, MW519816.1|Homo_sapiens|oronasopharynx|USA|2021-01-04|2021-01-25:5.0146):0.01529, MW708484.1|Homo_sapiens|oronasopharynx|USA|2021-01-28|2021-03-07:7.99728):0.002298, ((MW629465.1|Homo_sapiens||USA|2021-01-13|2021-02-18:0, MW648265.1|Homo_sapiens||USA|2021-01-13|2021-02-23:1.00954):2.86323, MW545195.1|Homo_sapiens||USA|2021-01-10|2021-01-29:1.8287):0.141179):0.007796, MW634974.1|Homo_sapiens|oronasopharynx|USA|2020-12-27|2021-02-19:1.99391):0.005931, MW796014.1|Homo_sapiens||USA|2021-01-20|2021-03-23:0.992617):0.004346, MW667211.1|Homo_sapiens|oronasopharynx|USA|2021-01-26|2021-02-26:2.98944):0.002669, (MW796709.1|Homo_sapiens||USA|2021-02-22|2021-03-23:1.00208, MW796710.1|Homo_sapiens||USA|2021-02-22|2021-03-23:0):2.98723):0.006578, (((MW697822.1|Homo_sapiens|oronasopharynx|USA|2021-02-10|2021-03-04:0, MW720348.1|Homo_sapiens|oronasopharynx|USA|2021-02-19|2021-03-09:0, MW767251.1|Homo_sapiens|oronasopharynx|USA|2021-02-12|2021-03-18:0, MW793020.1|Homo_sapiens||USA|2021-02-26|2021-03-22:0):0, ((MW634986.1|Homo_sapiens|oronasopharynx|USA|2020-12-26|2021-02-19:0.997022, MW793202.1|Homo_sapiens|oronasopharynx|USA|2021-03-03|2021-03-22:6.00298):0.006613, MW680521.1|Homo_sapiens|oronasopharynx|USA|2021-02-11|2021-03-01:0.996116):0.004667):0.00155, MW720372.1|Homo_sapiens|oronasopharynx|USA|2021-02-19|2021-03-09:0.99806):0.985864):0.016302, (((((MW792726.1|Homo_sapiens||USA|2021-02-03|2021-03-22:0, MW792728.1|Homo_sapiens||USA|2021-02-03|2021-03-22:0, MW792730.1|Homo_sapiens||USA|2021-02-03|2021-03-22:0, MW792731.1|Homo_sapiens||USA|2021-02-03|2021-03-22:0, MW792745.1|Homo_sapiens||USA|2021-02-03|2021-03-22:0, MW796691.1|Homo_sapiens||USA|2021-02-19|2021-03-23:0):0, MW792733.1|Homo_sapiens||USA|2021-02-03|2021-03-22:1.00175):0.165511, MW796692.1|Homo_sapiens||USA|2021-02-19|2021-03-23:1.03443):0.843939, ((MW715186.1|Homo_sapiens||USA|2021-02-11|2021-03-09:0, MW780565.1|Homo_sapiens|oronasopharynx|USA|2021-02-26|2021-03-19:0, MW782948.1|Homo_sapiens|oronasopharynx|USA|2021-03-03|2021-03-19:0, MW796772.1|Homo_sapiens||USA|2021-02-24|2021-03-23:0):0, (MW629318.1|Homo_sapiens||USA|2021-01-25|2021-02-18:1.00425, MW793597.1|Homo_sapiens||USA|2021-03-03|2021-03-23:0.995754):0.005368):0.001285):0.968447, MW708719.1|Homo_sapiens|oronasopharynx|USA|2021-01-14|2021-03-07:2.99051):0.022351):0.016739, (((MW629409.1|Homo_sapiens||USA|2020-12-29|2021-02-18:0, MW629414.1|Homo_sapiens||USA|2020-12-29|2021-02-18:0, MW731013.1|Homo_sapiens|oronasopharynx|USA|2021-01-06|2021-03-12:0):0.062726, (MW629510.1|Homo_sapiens||USA|2021-01-27|2021-02-18:0.317667, MW684608.1|Homo_sapiens||USA|2021-02-07|2021-03-02:2.88233):2.73544):0.939636, MW680492.1|Homo_sapiens|oronasopharynx|USA|2021-02-12|2021-03-01:7.04546):1.00408):0.110763, (((MW708821.1|Homo_sapiens|oronasopharynx|USA|2021-01-18|2021-03-07:1.20793, MW733274.1|Homo_sapiens|oronasopharynx|USA|2021-02-25|2021-03-12:0.992074):1.54395, MW729275.1|Homo_sapiens||USA|2021-02-01|2021-03-11:3.4564):0.58981, MW708795.1|Homo_sapiens|oronasopharynx|USA|2021-01-19|2021-03-07:1.13376):3.92455):0.068591, (((((MW629492.1|Homo_sapiens||USA|2021-01-26|2021-02-18:0, MW648280.1|Homo_sapiens||USA|2021-02-05|2021-02-23:0, MW796684.1|Homo_sapiens||USA|2021-02-18|2021-03-23:0):0, ((MW796723.1|Homo_sapiens||USA|2021-02-23|2021-03-23:0.970909, MW796724.1|Homo_sapiens||USA|2021-02-22|2021-03-23:2.02909):0.050852, MW629481.1|Homo_sapiens||USA|2021-01-25|2021-02-18:0):0.201405):3.8647, (MW629470.1|Homo_sapiens||USA|2021-01-20|2021-02-18:0, MW639956.1|Homo_sapiens|oronasopharynx|USA|2021-01-20|2021-02-19:0):0.174792):0.0274, MW629526.1|Homo_sapiens||USA|2021-01-28|2021-02-18:0):0.07941, (MW629546.1|Homo_sapiens||USA|2021-01-31|2021-02-18:0, MW796693.1|Homo_sapiens||USA|2021-02-19|2021-03-23:2.02411):1.92875):1.78182):0.022721, ((MW796667.1|Homo_sapiens||USA|2021-02-17|2021-03-23:0, MW796668.1|Homo_sapiens||USA|2021-02-17|2021-03-23:0):0.932071, MW796785.1|Homo_sapiens||USA|2021-02-26|2021-03-23:0.267929):3.83958):0.016342, MW708305.1|Homo_sapiens|oronasopharynx|USA|2021-01-21|2021-03-07:3.75688):0.146179, MW642602.1|Homo_sapiens|oronasopharynx|USA|2021-02-01|2021-02-21:3.80513):0.231556, (MW483106.1|Homo_sapiens|oronasopharynx|USA|2020-12-28|2021-01-15:1.80225, MW483107.1|Homo_sapiens|oronasopharynx|USA|2020-12-28|2021-01-15:0.397748):1.44239):0.50405, ((((((((MW640771.1|Homo_sapiens|oronasopharynx|USA|2021-01-26|2021-02-19:0.001232, MW705326.1|Homo_sapiens|oronasopharynx|USA|2021-02-10|2021-03-07:1.99877):1.00594, MW596116.1|Homo_sapiens|oronasopharynx|USA|2021-01-07|2021-02-12:0):1.00045, MW520877.1|Homo_sapiens|oronasopharynx|USA|2020-12-02|2021-01-25:0.997457):0.012291, MW776945.1|Homo_sapiens|oronasopharynx|USA|2021-02-14|2021-03-19:0.987236):0.010482, MW696491.1|Homo_sapiens|oronasopharynx|USA|2021-02-13|2021-03-04:0.984293):0.291068, MW454464.1|Homo_sapiens|oronasopharynx|USA|2020-12-26|2021-01-11:0):0.763771, (((MW643749.1|Homo_sapiens|oronasopharynx|USA|2021-02-01|2021-02-21:0, MW778479.1|Homo_sapiens|oronasopharynx|USA|2021-02-22|2021-03-19:2.01294):1.99232, (MW644274.1|Homo_sapiens|oronasopharynx|USA|2021-02-01|2021-02-21:2.99586, MW673170.1|Homo_sapiens|oronasopharynx|USA|2021-02-08|2021-02-28:2.00414):0.003048):0.004147, ((MW728694.1|Homo_sapiens|oronasopharynx|USA|2021-02-16|2021-03-11:0, MW733384.1|Homo_sapiens|oronasopharynx|USA|2021-02-20|2021-03-12:0):0.010929, MW728649.1|Homo_sapiens|oronasopharynx|USA|2021-02-20|2021-03-11:1.98907):2.98866):0.089986):0.092207, ((((((MW696430.1|Homo_sapiens|oronasopharynx|USA|2021-02-15|2021-03-04:1.00549, MW728840.1|Homo_sapiens|oronasopharynx|USA|2021-02-17|2021-03-11:0):1.99456, MW825504.1|Homo_sapiens|oronasopharynx|USA|2021-03-14|2021-03-29:3.00331):0.009751, MW751510.1|Homo_sapiens|oronasopharynx|USA|2021-02-18|2021-03-16:1.99189):2.00605, (MW696454.1|Homo_sapiens|oronasopharynx|USA|2021-02-14|2021-03-04:0, MW707772.1|Homo_sapiens|oronasopharynx|USA|2021-02-13|2021-03-07:0):1.99048):0.101754, MW671666.1|Homo_sapiens|oronasopharynx|USA|2021-01-31|2021-02-26:0):0.204377, MW517759.1|Homo_sapiens|oronasopharynx|USA|2021-01-11|2021-01-25:0):0.839301):1.94999):0.368555, (MW548306.1|Homo_sapiens|oronasopharynx|USA|2021-01-04|2021-01-31:1.03303, MW549729.1|Homo_sapiens|oronasopharynx|USA|2021-01-18|2021-02-01:2.96697):4.0605):0.553657, (((((((((((((((((((((((MW340778.1|Homo_sapiens||USA|2020-10|2020-12-07:0, MW406657.1|Homo_sapiens||USA|2020-11|2020-12-26:0, MW406658.1|Homo_sapiens||USA|2020-11|2020-12-26:0, MW406659.1|Homo_sapiens||USA|2020-11|2020-12-26:0):0, ((MW406660.1|Homo_sapiens||USA|2020-11|2020-12-26:0.996367, MW634312.1|Homo_sapiens|oronasopharynx|USA|2020-12-27|2021-02-19:3.00363):0.004857, MW406656.1|Homo_sapiens||USA|2020-11|2020-12-26:0.997689):0.006587):0.971209, (MW454392.1|Homo_sapiens|oronasopharynx|USA|2020-12-12|2021-01-11:0, MW454393.1|Homo_sapiens|oronasopharynx|USA|2020-12-12|2021-01-11:0):11.0264):0.018549, (((MW629146.1|Homo_sapiens||USA|2020-12-23|2021-02-18:0.991909, MW640826.1|Homo_sapiens|oronasopharynx|USA|2021-01-25|2021-02-19:1.00809):2.99653, MW505163.1|Homo_sapiens||USA|2021-01-07|2021-01-22:7.00348):0.00357, MW550677.1|Homo_sapiens|oronasopharynx|USA|2020-12-30|2021-02-01:3.99864):0.006368):0.002638, (MW449502.1|Homo_sapiens|oronasopharynx|USA|2020-12-20|2021-01-07:3.00607, MW661012.1|Homo_sapiens|oronasopharynx|USA|2020-11-16|2021-02-25:3.99393):1.00059):0.001192, MW449504.1|Homo_sapiens|oronasopharynx|USA|2020-12-20|2021-01-07:3.00143):0.002486, MW664388.1|Homo_sapiens|oronasopharynx|USA|2021-02-12|2021-02-26:5.99682):0.00183, MW494380.1|Homo_sapiens|oronasopharynx|USA|2021-01-03|2021-01-20:3.9963):0.000697, (MW586720.1|Homo_sapiens||USA|2021-01-13|2021-02-10:7.00878, MW708489.1|Homo_sapiens|oronasopharynx|USA|2021-01-30|2021-03-07:2.99122):1.00031):0.007102, MW495204.1|Homo_sapiens||USA|2021-01-06|2021-01-21:0.991817):0.001465, MW708303.1|Homo_sapiens|oronasopharynx|USA|2021-01-15|2021-03-07:2.99046):0.001754, (((MW550559.1|Homo_sapiens|oronasopharynx|USA|2020-12-18|2021-02-01:0, MW837500.1|Homo_sapiens||USA|2021-01-22|2021-03-31:1.01378):0.243199, MW837319.1|Homo_sapiens||USA|2021-01-21|2021-03-31:6.75107):0.762687, MW629412.1|Homo_sapiens||USA|2020-12-30|2021-02-18:2.0078):1.00011):0.001345, MW495934.1|Homo_sapiens||USA|2020-11-16|2021-01-21:0.991307):0.002106, MW634794.1|Homo_sapiens|oronasopharynx|USA|2020-12-26|2021-02-19:0.991248):0.002846, (MW669630.1|Homo_sapiens|oronasopharynx|USA|2021-02-09|2021-02-26:0, MW669684.1|Homo_sapiens|oronasopharynx|USA|2021-02-09|2021-02-26:0):2.98895):0.000756, MW519801.1|Homo_sapiens|oronasopharynx|USA|2021-01-04|2021-01-25:5.99051):0.000646, (MW731372.1|Homo_sapiens|oronasopharynx|USA|2021-02-05|2021-03-12:5.00682, MW763696.1|Homo_sapiens|oronasopharynx|USA|2021-03-01|2021-03-17:6.99318):0.988577):0.000672, MW634644.1|Homo_sapiens|oronasopharynx|USA|2020-12-26|2021-02-19:0.98912):0.002073, (((MW667323.1|Homo_sapiens|oronasopharynx|USA|2021-01-27|2021-02-26:0, MW667430.1|Homo_sapiens|oronasopharynx|USA|2021-01-25|2021-02-26:0):2.00458, MW665796.1|Homo_sapiens|oronasopharynx|USA|2021-02-01|2021-02-26:2.99542):2.99703, MW684615.1|Homo_sapiens||USA|2021-02-06|2021-03-02:4.00094):0.989027):0.004276, MW665822.1|Homo_sapiens|oronasopharynx|USA|2021-02-01|2021-02-26:0.985143):0.000956, (MW763849.1|Homo_sapiens|oronasopharynx|USA|2021-03-01|2021-03-17:0, MW763879.1|Homo_sapiens|oronasopharynx|USA|2021-02-25|2021-03-17:0):3.98498):0.020439, ((((((((((MW673292.1|Homo_sapiens|oronasopharynx|USA|2021-01-29|2021-02-28:1.00375, MW796750.1|Homo_sapiens||USA|2021-02-24|2021-03-23:0):0.006839, MW728398.1|Homo_sapiens|oronasopharynx|USA|2021-02-14|2021-03-11:0.9926):0.99584, MW545324.1|Homo_sapiens||USA|2021-01-07|2021-01-29:0):0.988982, (MW629335.1|Homo_sapiens||USA|2021-01-06|2021-02-18:0, MW629337.1|Homo_sapiens||USA|2021-01-07|2021-02-18:0):3.01117):0.006521, MW645570.1|Homo_sapiens||USA|2020-11-19|2021-02-22:3.999):0.003476, MW617571.1|Homo_sapiens|oronasopharynx|USA|2021-01-31|2021-02-17:0.997272):0.003715, MW645655.1|Homo_sapiens||USA|2020-11-24|2021-02-22:0.995281):0.007871, MW796767.1|Homo_sapiens||USA|2021-02-16|2021-03-23:2.98805):0.338026, MW645624.1|Homo_sapiens||USA|2020-11-23|2021-02-22:2.85158):1.5637, MW586411.1|Homo_sapiens|oronasopharynx|USA|2021-01-22|2021-02-10:5.93315):0.109153):0.002615, (MW645579.1|Homo_sapiens||USA|2020-11-20|2021-02-22:0, MW795901.1|Homo_sapiens||USA|2021-01-26|2021-03-23:0):0):0.141392):0.075193, (((((((((((MW617631.1|Homo_sapiens||USA|2021-01-18|2021-02-17:0, MW617648.1|Homo_sapiens||USA|2021-01-19|2021-02-17:0, MW617666.1|Homo_sapiens||USA|2021-01-23|2021-02-17:0):0, MW629549.1|Homo_sapiens||USA|2021-02-01|2021-02-18:5.00174):0.035605, ((MW617693.1|Homo_sapiens||USA|2021-01-28|2021-02-17:0, MW617706.1|Homo_sapiens||USA|2021-02-01|2021-02-17:0):0.246206, MW796870.1|Homo_sapiens||USA|2021-03-01|2021-03-23:0.953794):0.73992):2.03557, MW728600.1|Homo_sapiens|oronasopharynx|USA|2021-02-20|2021-03-11:0.981385):0.012186, MW763272.1|Homo_sapiens|oronasopharynx|USA|2021-02-27|2021-03-17:0.984299):1.97027, ((((((MW719746.1|Homo_sapiens|oronasopharynx|USA|2021-02-17|2021-03-09:1.00001, MW825455.1|Homo_sapiens|oronasopharynx|USA|2021-03-14|2021-03-29:2.99999):0.003335, MW728804.1|Homo_sapiens|oronasopharynx|USA|2021-02-16|2021-03-11:0):0.005561, MW749658.1|Homo_sapiens|oronasopharynx|USA|2021-02-26|2021-03-15:0.993865):0.011081, MW783054.1|Homo_sapiens|oronasopharynx|USA|2021-03-05|2021-03-19:1.98486):0.970973, ((MW696560.1|Homo_sapiens|oronasopharynx|USA|2021-02-14|2021-03-04:0.004974, MW728868.1|Homo_sapiens|oronasopharynx|USA|2021-02-16|2021-03-11:0.995026):0.989341, MW642653.1|Homo_sapiens|oronasopharynx|USA|2021-01-28|2021-02-21:1.00835):0.018582):2.99066, MW528758.1|Homo_sapiens||USA|2021-01-15|2021-01-27:2.01253):0.035776):1.99503, (((MW719942.1|Homo_sapiens|oronasopharynx|USA|2021-02-17|2021-03-09:1.00551, MW793091.1|Homo_sapiens|oronasopharynx|USA|2021-03-05|2021-03-22:0.994489):3.99845, MW701294.1|Homo_sapiens||USA|2020-12-02|2021-03-05:3.00156):0.005138, MW629239.1|Homo_sapiens||USA|2021-01-18|2021-02-18:1.99475):0.004843):0.009044, (MW708537.1|Homo_sapiens||USA|2021-01-20|2021-03-07:1.02229, MW739123.1|Homo_sapiens||USA|2021-01-10|2021-03-14:0):1.97808):0.078163, (((MW631858.1|Homo_sapiens|oronasopharynx|USA|2021-02-05|2021-02-19:0, MW672796.1|Homo_sapiens|oronasopharynx|USA|2021-02-04|2021-02-28:0):0, MW793633.1|Homo_sapiens||USA|2021-03-05|2021-03-23:1.01999):0.202734, MW715163.1|Homo_sapiens||USA|2021-02-13|2021-03-09:0):2.82377):0.14749, (MW629336.1|Homo_sapiens||USA|2021-01-07|2021-02-18:2.43748, MW645554.1|Homo_sapiens||USA|2020-11-19|2021-02-22:0):1.80242):0.193986, MW645589.1|Homo_sapiens||USA|2020-11-19|2021-02-22:0):0.679563, MW629410.1|Homo_sapiens||USA|2020-12-29|2021-02-18:0):0.041069, ((((MW634094.1|Homo_sapiens|oronasopharynx|USA|2020-12-26|2021-02-19:0, MW643621.1|Homo_sapiens|oronasopharynx|USA|2021-01-29|2021-02-21:0):0.004757, MW640303.1|Homo_sapiens|oronasopharynx|USA|2021-01-22|2021-02-19:0.995243):0.348671, MW642620.1|Homo_sapiens|oronasopharynx|USA|2021-02-02|2021-02-21:0.847523):0.065612, MW577055.1|Homo_sapiens|oronasopharynx|USA|2021-01-13|2021-02-05:1.84421):2.73063):0.041249, ((((MW586557.1|Homo_sapiens|oronasopharynx|USA|2021-01-20|2021-02-10:0.012977, MW808303.1|Homo_sapiens|oronasopharynx|USA|2021-03-05|2021-03-25:2.98702):1.97922, MW596198.1|Homo_sapiens|oronasopharynx|USA|2021-01-09|2021-02-12:5.01539):4.61031, MW550400.1|Homo_sapiens|oronasopharynx|USA|2020-12-18|2021-02-01:2.59824):0.255012, MW645667.1|Homo_sapiens||USA|2020-11-27|2021-02-22:0.315387):2.36477):0.024334, (MW702792.1|Homo_sapiens||USA|2021-01-13|2021-03-05:0.205371, MW736770.1|Homo_sapiens||USA|2021-01-07|2021-03-12:0):3.79992):0.095812, ((((MW599499.1|Homo_sapiens||USA|2021-01-08|2021-02-14:0, MW599566.1|Homo_sapiens||USA|2021-01-08|2021-02-14:0):1.02278, MW599557.1|Homo_sapiens||USA|2021-01-08|2021-02-14:0.97722):0.025557, MW687335.1|Homo_sapiens||USA|2021-01-02|2021-03-03:0.967437):0.657115, ((MW592634.1|Homo_sapiens|oronasopharynx|USA|2021-01-29|2021-02-11:0.025488, MW626196.1|Homo_sapiens|oronasopharynx|USA|2021-02-02|2021-02-18:0.974512):0.031407, MW592635.1|Homo_sapiens|oronasopharynx|USA|2021-02-01|2021-02-11:1.95717):1.30082):1.57923):0.125568, ((MW778555.1|Homo_sapiens|oronasopharynx|USA|2021-02-22|2021-03-19:0, MW779281.1|Homo_sapiens|oronasopharynx|USA|2021-02-22|2021-03-19:0):3.8565, MW524980.1|Homo_sapiens|oronasopharynx|USA|2021-01-12|2021-01-26:2.1435):9.5725):0.020056, MW751072.1|Homo_sapiens||USA|2021-01-19|2021-03-16:1.15403):0.019411, MW645993.1|Homo_sapiens||USA|2020-11-25|2021-02-22:1.70156):0.012415, MW661010.1|Homo_sapiens|oronasopharynx|USA|2020-11-16|2021-02-25:1.71413):0.141863, (((((((MW629253.1|Homo_sapiens||USA|2021-01-18|2021-02-18:0, MW708727.1|Homo_sapiens|oronasopharynx|USA|2021-01-13|2021-03-07:0):0.205545, MW629422.1|Homo_sapiens||USA|2020-12-31|2021-02-18:0):1.92077, (MW684683.1|Homo_sapiens||USA|2021-02-09|2021-03-02:0.803536, MW715204.1|Homo_sapiens||USA|2021-02-16|2021-03-09:0.396464):2.91699):0.788071, MW629453.1|Homo_sapiens||USA|2021-01-08|2021-02-18:5.24106):0.30787, (((MW629436.1|Homo_sapiens||USA|2021-01-05|2021-02-18:0, MW629437.1|Homo_sapiens||USA|2021-01-05|2021-02-18:0):0, MW629430.1|Homo_sapiens||USA|2021-01-04|2021-02-18:0.206663):0.05873, MW629449.1|Homo_sapiens||USA|2021-01-07|2021-02-18:0.939684):2.83943):0.083535, MW629457.1|Homo_sapiens||USA|2021-01-11|2021-02-18:2.94551):1.0104, MW577856.1|Homo_sapiens|oronasopharynx|USA|2021-01-25|2021-02-06:1.94766):1.42528):0.204869, (MW454492.1|Homo_sapiens||USA|2020-11-10|2021-01-11:1.99176, MW773946.1|Homo_sapiens||USA|2020-10-23|2021-03-18:3.00824):0.01799):3.01867, (((((((((((((((MW549973.1|Homo_sapiens||USA|2021-01-08|2021-02-01:0.007781, MW549979.1|Homo_sapiens||USA|2021-01-08|2021-02-01:1.99222):1.01916, MW728740.1|Homo_sapiens|oronasopharynx|USA|2021-02-21|2021-03-11:3.97775):1.9791, (MW629298.1|Homo_sapiens||USA|2021-01-19|2021-02-18:1.99817, MW638474.1|Homo_sapiens|oronasopharynx|USA|2021-01-02|2021-02-19:0.001827):0.003046):0.003494, ((MW645553.1|Homo_sapiens||USA|2020-11-19|2021-02-22:0, MW645632.1|Homo_sapiens||USA|2020-11-25|2021-02-22:0):0.607136, MW495916.1|Homo_sapiens||USA|2020-12-04|2021-01-21:2.59286):0.385914):0.006474, ((MW766765.1|Homo_sapiens|oronasopharynx|USA|2021-02-16|2021-03-17:1.00482, MW766783.1|Homo_sapiens|oronasopharynx|USA|2021-02-25|2021-03-17:2.99519):0.003566, MW735190.1|Homo_sapiens|oronasopharynx|USA|2021-02-25|2021-03-12:1.99373):1.99275):0.009055, ((MW666360.1|Homo_sapiens|oronasopharynx|USA|2021-02-01|2021-02-26:0, MW669653.1|Homo_sapiens|oronasopharynx|USA|2021-02-08|2021-02-26:2.02649):0.982568, MW752498.1|Homo_sapiens||USA|2021-02-21|2021-03-16:4.00951):1.99444):0.010926, (MW629124.1|Homo_sapiens||USA|2021-01-03|2021-02-18:5.01332, MW731232.1|Homo_sapiens|oronasopharynx|USA|2021-02-01|2021-03-12:3.98668):1.98313):0.553581, MW550367.1|Homo_sapiens|oronasopharynx|USA|2020-12-20|2021-02-01:0.619796):0.273116, MW644111.1|Homo_sapiens|oronasopharynx|USA|2021-01-28|2021-02-21:3.84813):2.09377, MW550734.1|Homo_sapiens|oronasopharynx|USA|2021-01-02|2021-02-01:5.46746):2.03342, (MW545211.1|Homo_sapiens||USA|2021-01-08|2021-01-29:0, MW545250.1|Homo_sapiens||USA|2021-01-09|2021-01-29:1.00027):4.00657):3.69558, ((((((MW596013.1|Homo_sapiens|oronasopharynx|USA|2021-01-29|2021-02-12:3.01194, MW708632.1|Homo_sapiens|oronasopharynx|USA|2021-01-28|2021-03-07:0.988056):0.017073, MW666710.1|Homo_sapiens|oronasopharynx|USA|2021-02-01|2021-02-26:0):1.9802, (MW449480.1|Homo_sapiens|oronasopharynx|USA|2020-12-19|2021-01-07:0.000638, MW449487.1|Homo_sapiens|oronasopharynx|USA|2020-12-19|2021-01-07:1.99936):1.01452):0.990371, (MW582217.1|Homo_sapiens||USA|2020-12-23|2021-02-09:0.995007, MW582232.1|Homo_sapiens||USA|2020-12-23|2021-02-09:1.00499):4.00859):4.00334, MW816597.1|Homo_sapiens||USA|2021-02-01|2021-03-26:7.00136):0.017609, ((MW672698.1|Homo_sapiens|oronasopharynx|USA|2021-02-03|2021-02-28:0, MW777148.1|Homo_sapiens|oronasopharynx|USA|2021-02-14|2021-03-19:0, MW777384.1|Homo_sapiens|oronasopharynx|USA|2021-02-18|2021-03-19:0):1.05558, (MW669033.1|Homo_sapiens|oronasopharynx|USA|2021-02-06|2021-02-26:0.932222, MW669063.1|Homo_sapiens|oronasopharynx|USA|2021-02-06|2021-02-26:0.067778):4.93322):0.952193):2.67061):0.271423, (((((((MW728494.1|Homo_sapiens|oronasopharynx|USA|2021-02-20|2021-03-11:0.999235, MW728621.1|Homo_sapiens|oronasopharynx|USA|2021-02-17|2021-03-11:1.00076):0.00058, MW719815.1|Homo_sapiens|oronasopharynx|USA|2021-02-17|2021-03-09:1.99942):0.016054, (MW763317.1|Homo_sapiens|oronasopharynx|USA|2021-02-27|2021-03-17:0, MW763488.1|Homo_sapiens|oronasopharynx|USA|2021-02-27|2021-03-17:0):5.98367):0.986883, MW782822.1|Homo_sapiens|oronasopharynx|USA|2021-03-03|2021-03-19:0.998852):0.002543, (MW594052.1|Homo_sapiens||USA|2021-01-09|2021-02-11:0, MW694373.1|Homo_sapiens||USA|2021-01-24|2021-03-04:0):3.99878):1.99353, (((((MW735359.1|Homo_sapiens|oronasopharynx|USA|2021-03-01|2021-03-12:2.00581, MW778025.1|Homo_sapiens|oronasopharynx|USA|2021-02-19|2021-03-19:0.994193):0.002818, (MW777795.1|Homo_sapiens|oronasopharynx|USA|2021-02-16|2021-03-19:0, MW779218.1|Homo_sapiens|oronasopharynx|USA|2021-02-23|2021-03-19:2.00969):2.99594):0.985217, MW586402.1|Homo_sapiens|oronasopharynx|USA|2021-01-22|2021-02-10:5.01369):0.00726, MW629420.1|Homo_sapiens||USA|2020-12-31|2021-02-18:0.00601):1.99758, MW638144.1|Homo_sapiens|oronasopharynx|USA|2021-01-09|2021-02-19:5.00165):0.007609):2.66325, ((((MW586175.1|Homo_sapiens|oronasopharynx|USA|2021-01-28|2021-02-10:0, MW617730.1|Homo_sapiens||USA|2021-01-27|2021-02-17:0):0.002238, MW660966.1|Homo_sapiens||USA|2021-01-28|2021-02-25:0.997762):3.97461, ((MW763793.1|Homo_sapiens|oronasopharynx|USA|2021-02-24|2021-03-17:0, MW763925.1|Homo_sapiens|oronasopharynx|USA|2021-02-28|2021-03-17:0):1.98333, MW540299.1|Homo_sapiens|oronasopharynx|USA|2021-01-06|2021-01-28:1.01667):0.026508):6.97917, (MW634391.1|Homo_sapiens|oronasopharynx|USA|2020-12-24|2021-02-19:0.015659, MW749337.1|Homo_sapiens|oronasopharynx|USA|2021-02-18|2021-03-15:3.98434):5.01273):0.659723):0.2999):0.025495, (((MW626635.1|Homo_sapiens||USA|2021-01-11|2021-02-18:16.0755, MW778668.1|Homo_sapiens|oronasopharynx|USA|2021-02-23|2021-03-19:0):4.57012, (MW666392.1|Homo_sapiens|oronasopharynx|USA|2021-02-01|2021-02-26:0, MW666488.1|Homo_sapiens|oronasopharynx|USA|2021-02-01|2021-02-26:0):2.66678):0.226293, MW665626.1|Homo_sapiens|oronasopharynx|USA|2021-01-28|2021-02-26:7.87501):0.101553):0.014052, (((((((((((((((MW700352.1|Homo_sapiens||USA|2021-02-01|2021-03-05:0, MW700353.1|Homo_sapiens||USA|2021-02-01|2021-03-05:0):0.871058, MW772191.1|Homo_sapiens|oronasopharynx|USA|2021-02-26|2021-03-18:4.72894):2.11873, (MW631772.1|Homo_sapiens|oronasopharynx|USA|2021-02-05|2021-02-19:1.03082, MW778065.1|Homo_sapiens|oronasopharynx|USA|2021-02-18|2021-03-19:0):2.95698):0.028029, (MW694156.1|Homo_sapiens|oronasopharynx|USA|2021-02-11|2021-03-04:0.02204, MW825689.1|Homo_sapiens|oronasopharynx|USA|2021-03-11|2021-03-29:1.97796):1.99249):0.661569, (((MW565864.1|Homo_sapiens|oronasopharynx|USA|2021-01-26|2021-02-04:1.01186, MW626351.1|Homo_sapiens|oronasopharynx|USA|2021-02-01|2021-02-18:1.98814):4.00627, MW550582.1|Homo_sapiens|oronasopharynx|USA|2020-12-22|2021-02-01:0.991528):0.009567, MW808280.1|Homo_sapiens|oronasopharynx|USA|2021-03-08|2021-03-25:2.99505):0.670233):0.325289, (MW634379.1|Homo_sapiens|oronasopharynx|USA|2020-12-24|2021-02-19:3.00037, MW634617.1|Homo_sapiens|oronasopharynx|USA|2020-12-27|2021-02-19:3.99963):0.009439):0.011451, MW778972.1|Homo_sapiens|oronasopharynx|USA|2021-02-22|2021-03-19:3.99476):5.62874, ((MW454502.1|Homo_sapiens||USA|2020-09-25|2021-01-11:0, MW454509.1|Homo_sapiens||USA|2020-09-26|2021-01-11:0):0.009969, MW708882.1|Homo_sapiens|oronasopharynx|USA|2021-01-05|2021-03-07:3.99003):0.659273):0.191751, ((MW825594.1|Homo_sapiens|oronasopharynx|USA|2021-03-11|2021-03-29:0, MW825599.1|Homo_sapiens|oronasopharynx|USA|2021-03-11|2021-03-29:0):0.016653, MW808319.1|Homo_sapiens|oronasopharynx|USA|2021-03-05|2021-03-25:1.98335):3.82859):0.10071, ((MW697796.1|Homo_sapiens|oronasopharynx|USA|2021-02-11|2021-03-04:1.00076, MW705407.1|Homo_sapiens|oronasopharynx|USA|2021-02-10|2021-03-07:0.999239):1.9844, MW698035.1|Homo_sapiens|oronasopharynx|USA|2021-02-11|2021-03-04:1.0156):2.93615):0.02539, MW636878.1|Homo_sapiens|oronasopharynx|USA|2021-01-20|2021-02-19:6.98887):0.018044, MW521797.1|Homo_sapiens||USA|2020-09-11|2021-01-26:2.0058):0.001465, MW491025.1|Homo_sapiens||USA|2020-11-03|2021-01-19:0.997565):0.001418, (((((((((MW680522.1|Homo_sapiens|oronasopharynx|USA|2021-02-09|2021-03-01:2.02162, MW680525.1|Homo_sapiens|oronasopharynx|USA|2021-02-10|2021-03-01:0.978379):0.99073, MW705055.1|Homo_sapiens|oronasopharynx|USA|2021-02-08|2021-03-07:2.01539):1.00585, MW680494.1|Homo_sapiens|oronasopharynx|USA|2021-02-09|2021-03-01:2.99699):0.00101, (MW669263.1|Homo_sapiens|oronasopharynx|USA|2021-02-08|2021-02-26:0.000711, MW669349.1|Homo_sapiens|oronasopharynx|USA|2021-02-08|2021-02-26:0.999289):3.99726):4.98506, (((MW493696.1|Homo_sapiens|oronasopharynx|USA|2021-01-09|2021-01-20:0.996724, MW519855.1|Homo_sapiens|oronasopharynx|USA|2021-01-03|2021-01-25:1.00328):0.007266, MW667458.1|Homo_sapiens|oronasopharynx|USA|2021-01-26|2021-02-26:0):0.994696, (MW545242.1|Homo_sapiens||USA|2021-01-10|2021-01-29:0.998651, MW596100.1|Homo_sapiens|oronasopharynx|USA|2021-01-08|2021-02-12:0.001349):0.002362):0.012832):0.013447, MW665812.1|Homo_sapiens|oronasopharynx|USA|2021-01-31|2021-02-26:3.97571):1.98015, MW826315.1|Homo_sapiens|oronasopharynx|USA|2020-07-07|2021-03-29:0.996711):0.004746, (MW826316.1|Homo_sapiens|oronasopharynx|USA|2020-07-07|2021-03-29:0, MW826317.1|Homo_sapiens|oronasopharynx|USA|2020-07-07|2021-03-29:0, MW826318.1|Homo_sapiens|oronasopharynx|USA|2020-07-07|2021-03-29:0, MW826319.1|Homo_sapiens|oronasopharynx|USA|2020-07-07|2021-03-29:0):0):0.014974, MW826320.1|Homo_sapiens|oronasopharynx|USA|2020-07-07|2021-03-29:0.983485):0.982365):0.002306, (((((((MW634302.1|Homo_sapiens|oronasopharynx|USA|2020-12-27|2021-02-19:0, MW641046.1|Homo_sapiens|oronasopharynx|USA|2021-01-26|2021-02-19:3.00596):1.0001, MW638850.1|Homo_sapiens|oronasopharynx|USA|2021-01-05|2021-02-19:1.999):0.357009, ((MW808664.1|Homo_sapiens|oronasopharynx|USA|2021-03-04|2021-03-25:0.171387, MW808947.1|Homo_sapiens|oronasopharynx|USA|2021-03-05|2021-03-25:0.828613):0.690341, MW698136.1|Homo_sapiens|oronasopharynx|USA|2021-02-15|2021-03-04:0.658705):1.65291):0.797519, MW583129.1|Homo_sapiens|oronasopharynx|USA|2021-01-17|2021-02-09:2.17195):3.8477, MW777054.1|Homo_sapiens|oronasopharynx|USA|2021-02-15|2021-03-19:5.00143):0.000673, MW521798.1|Homo_sapiens||USA|2020-09-09|2021-01-26:1.99929):0.000371, ((MW665725.1|Homo_sapiens|oronasopharynx|USA|2021-01-27|2021-02-26:1.00236, MW681168.1|Homo_sapiens|oronasopharynx|USA|2021-02-10|2021-03-02:0.99764):0.005146, MW805119.1|Homo_sapiens|oronasopharynx|USA|2021-03-08|2021-03-24:4.99486):1.99615):0.002265):0.00534):0.038211):0.036123, MW665842.1|Homo_sapiens|oronasopharynx|USA|2021-01-30|2021-02-26:10.0656):0.140541, (((((((MW795975.1|Homo_sapiens||USA|2021-01-13|2021-03-23:0.834417, MW796032.1|Homo_sapiens||USA|2021-01-13|2021-03-23:0.165583):0.638429, MW559158.1|Homo_sapiens||USA|2020-12-23|2021-02-02:0.272156):2.50036, MW795969.1|Homo_sapiens||USA|2021-01-26|2021-03-23:8.36666):0.421932, (MW719774.1|Homo_sapiens|oronasopharynx|USA|2021-02-13|2021-03-09:3.00669, MW719965.1|Homo_sapiens|oronasopharynx|USA|2021-02-18|2021-03-09:1.99331):0.170055):0.316933, (MW406614.1|Homo_sapiens||USA|2020-11-18|2020-12-26:1.91336, MW550363.1|Homo_sapiens|oronasopharynx|USA|2020-12-28|2021-02-01:0):0.562252):0.654081, MW795918.1|Homo_sapiens||USA|2021-01-24|2021-03-23:2.12258):2.17999, (MW517750.1|Homo_sapiens|oronasopharynx|USA|2021-01-10|2021-01-25:7.97983, MW634065.1|Homo_sapiens|oronasopharynx|USA|2020-12-26|2021-02-19:3.02017):1.32623):0.847594):0.7252, (((((((((((((((((MW763735.1|Homo_sapiens|oronasopharynx|USA|2021-03-01|2021-03-17:0, MW778712.1|Homo_sapiens|oronasopharynx|USA|2021-02-20|2021-03-19:0, MW793306.1|Homo_sapiens|oronasopharynx|USA|2021-03-06|2021-03-22:0):0.544048, MW796828.1|Homo_sapiens||USA|2021-02-23|2021-03-23:0.655952):1.57583, ((MW669211.1|Homo_sapiens|oronasopharynx|USA|2021-02-07|2021-02-26:0.013086, MW681142.1|Homo_sapiens|oronasopharynx|USA|2021-02-10|2021-03-02:0.986914):0.989335, MW778858.1|Homo_sapiens|oronasopharynx|USA|2021-02-21|2021-03-19:0.001639):1.13986):2.84341, ((((MW629353.1|Homo_sapiens||USA|2021-01-11|2021-02-18:0, MW672748.1|Homo_sapiens|oronasopharynx|USA|2021-02-03|2021-02-28:0):0.00485, MW693718.1|Homo_sapiens|oronasopharynx|USA|2021-02-10|2021-03-04:2.99515):0.983597, MW583364.1|Homo_sapiens|oronasopharynx|USA|2021-01-11|2021-02-09:1.01202):0.015585, MW733404.1|Homo_sapiens|oronasopharynx|USA|2021-02-22|2021-03-12:0.98884):1.00873):1.98972, (((((((MW681307.1|Homo_sapiens|oronasopharynx|USA|2021-02-10|2021-03-02:0.99615, MW825771.1|Homo_sapiens|oronasopharynx|USA|2021-03-11|2021-03-29:2.00385):0.004193, MW772052.1|Homo_sapiens|oronasopharynx|USA|2021-02-28|2021-03-18:1.99714):0.00147, MW696553.1|Homo_sapiens|oronasopharynx|USA|2021-02-14|2021-03-04:0.997252):0.002016, MW825398.1|Homo_sapiens|oronasopharynx|USA|2021-03-15|2021-03-29:1.99698):0.000558, MW763975.1|Homo_sapiens|oronasopharynx|USA|2021-02-28|2021-03-17:2.99721):0.003204, MW783068.1|Homo_sapiens|oronasopharynx|USA|2021-03-05|2021-03-19:1.99448):0.002242, (MW805013.1|Homo_sapiens|oronasopharynx|USA|2021-03-06|2021-03-24:0, MW825620.1|Homo_sapiens|oronasopharynx|USA|2021-03-14|2021-03-29:0):1.99352):0.983491):0.006102, (((MW517764.1|Homo_sapiens|oronasopharynx|USA|2021-01-11|2021-01-25:2.00173, MW550256.1|Homo_sapiens||USA|2021-01-07|2021-02-01:0.998273):0.002643, MW708098.1|Homo_sapiens||USA|2021-01-26|2021-03-07:0.998167):2.02171, MW820268.1|Homo_sapiens|oronasopharynx|USA|2021-03-09|2021-03-28:7.97737):0.974464):0.003205, (((((MW696507.1|Homo_sapiens|oronasopharynx|USA|2021-02-14|2021-03-04:1.98644, MW783393.1|Homo_sapiens|oronasopharynx|USA|2021-02-27|2021-03-19:1.01356):1.00482, (MW773263.1|Homo_sapiens|oronasopharynx|USA|2021-02-28|2021-03-18:0.999506, MW773274.1|Homo_sapiens|oronasopharynx|USA|2021-02-28|2021-03-18:0.000494):1.99169):0.007265, (MW485285.1|Homo_sapiens|oronasopharynx|USA|2020-12-30|2021-01-16:2.99328, MW628987.1|Homo_sapiens|oronasopharynx|USA|2021-01-25|2021-02-18:2.00672):0.991667):0.99919, ((MW696734.1|Homo_sapiens|oronasopharynx|USA|2021-02-13|2021-03-04:0, MW696745.1|Homo_sapiens|oronasopharynx|USA|2021-02-13|2021-03-04:0):1.99918, MW777320.1|Homo_sapiens|oronasopharynx|USA|2021-02-19|2021-03-19:1.00082):1.99794):0.997479, ((MW681282.1|Homo_sapiens|oronasopharynx|USA|2021-02-10|2021-03-02:2.98859, MW778824.1|Homo_sapiens|oronasopharynx|USA|2021-02-21|2021-03-19:4.01141):1.003, MW763858.1|Homo_sapiens|oronasopharynx|USA|2021-03-01|2021-03-17:2.99893):0.001691):0.003216):0.00428, MW638460.1|Homo_sapiens|oronasopharynx|USA|2021-01-02|2021-02-19:1.99636):0.126658, MW825518.1|Homo_sapiens|oronasopharynx|USA|2021-03-15|2021-03-29:8.07071):0.838642, ((((((((((((MW405472.1|Homo_sapiens||USA|2020-11|2020-12-24:1.99508, MW411904.1|Homo_sapiens||USA|2020-10|2020-12-28:1.00492):0.006487, MW411911.1|Homo_sapiens||USA|2020-10|2020-12-28:0):0.149749, ((MW626633.1|Homo_sapiens||USA|2021-01-11|2021-02-18:0.315161, MW634726.1|Homo_sapiens|oronasopharynx|USA|2020-12-28|2021-02-19:0.884839):0.067089, MW709064.1|Homo_sapiens|oronasopharynx|USA|2021-01-13|2021-03-07:2.91023):1.75235):0.226171, (MW748241.1|Homo_sapiens|oronasopharynx|USA|2021-02-09|2021-03-15:2.00276, MW748242.1|Homo_sapiens|oronasopharynx|USA|2021-02-09|2021-03-15:0.997238):2.86968):0.071719, (MW666790.1|Homo_sapiens|oronasopharynx|USA|2021-01-25|2021-02-26:1.96625, MW673050.1|Homo_sapiens|oronasopharynx|USA|2021-02-07|2021-02-28:4.03375):0.997366):1.72762, ((MW709238.1|Homo_sapiens|oronasopharynx|USA|2021-01-27|2021-03-07:1.96854, MW731240.1|Homo_sapiens|oronasopharynx|USA|2021-02-02|2021-03-12:0.031457):4.08532, MW739518.1|Homo_sapiens||USA|2021-01-20|2021-03-14:0):0.018413):0.185862, ((MW453119.1|Homo_sapiens||USA|2020-12-29|2021-01-10:2.86196, MW596149.1|Homo_sapiens|oronasopharynx|USA|2021-01-10|2021-02-12:5.33804):0.113099, MW485883.1|Homo_sapiens||USA|2021-01-02|2021-01-18:2.94367):0.906903):0.019706, MW701152.1|Homo_sapiens||USA|2021-01-04|2021-03-05:0):0.032362, MW528789.1|Homo_sapiens||USA|2021-01-15|2021-01-27:2.93974):0.013337, ((((((((((MW617846.1|Homo_sapiens||USA|2021-01-21|2021-02-17:0.335003, MW617847.1|Homo_sapiens||USA|2021-01-21|2021-02-17:0.864997):0.047726, MW636736.1|Homo_sapiens|oronasopharynx|USA|2021-01-19|2021-02-19:1.91806):2.60469, MW816953.1|Homo_sapiens|oronasopharynx|USA|2021-03-14|2021-03-26:0.553718):0.288694, (MW599686.1|Homo_sapiens||USA|2021-01-13|2021-02-14:4.01391, MW766858.1|Homo_sapiens|oronasopharynx|USA|2021-02-15|2021-03-17:0):0.322331):0.065902, MW667367.1|Homo_sapiens|oronasopharynx|USA|2021-01-24|2021-02-26:0.901748):0.032975, (MW792540.1|Homo_sapiens|oronasopharynx|USA|2021-03-08|2021-03-22:0, MW816361.1|Homo_sapiens|oronasopharynx|USA|2021-03-12|2021-03-26:0):0.912837):0.02533, (MW780805.1|Homo_sapiens|oronasopharynx|USA|2021-02-27|2021-03-19:0, MW812702.1|Homo_sapiens|oronasopharynx|USA|2021-03-09|2021-03-26:0):0.932872):0.017396, MW681320.1|Homo_sapiens|oronasopharynx|USA|2021-02-11|2021-03-02:1.96806):0.002461, MW669236.1|Homo_sapiens|oronasopharynx|USA|2021-02-07|2021-02-26:1.96912):0.036194, ((MW733677.1|Homo_sapiens|oronasopharynx|USA|2021-02-22|2021-03-12:0, MW808853.1|Homo_sapiens|oronasopharynx|USA|2021-03-03|2021-03-25:0):0, MW778938.1|Homo_sapiens|oronasopharynx|USA|2021-02-22|2021-03-19:1.0281):0.046182):1.9269):0.010823, MW560777.1|Homo_sapiens||USA|2021-01-15|2021-02-03:2.95751):0.003751, MW728374.1|Homo_sapiens|oronasopharynx|USA|2021-02-22|2021-03-11:2.95658):0.016135):0.012212, MW739682.1|Homo_sapiens||USA|2021-01-27|2021-03-14:1.95384):0.012403, ((((MW666339.1|Homo_sapiens|oronasopharynx|USA|2021-02-02|2021-02-26:2.02127, MW697946.1|Homo_sapiens|oronasopharynx|USA|2021-02-11|2021-03-04:2.97873):0.988581, (MW680590.1|Homo_sapiens|oronasopharynx|USA|2021-02-11|2021-03-01:1.00005, MW696980.1|Homo_sapiens|oronasopharynx|USA|2021-02-09|2021-03-04:0.999946):3.00805):1.94582, ((MW735953.1|Homo_sapiens||USA|2021-01-04|2021-03-12:1.27115, MW735954.1|Homo_sapiens||USA|2021-01-04|2021-03-12:0.728849):0.894992, MW729312.1|Homo_sapiens||USA|2021-01-13|2021-03-11:0.19066):0.803284):0.068929, MW837514.1|Homo_sapiens||USA|2021-01-22|2021-03-31:3.06251):0.965872):0.008825, (((((((((((((MW668590.1|Homo_sapiens|oronasopharynx|USA|2021-02-06|2021-02-26:0, MW719707.1|Homo_sapiens|oronasopharynx|USA|2021-02-17|2021-03-09:0, MW719985.1|Homo_sapiens|oronasopharynx|USA|2021-02-19|2021-03-09:0):0.007347, MW771803.1|Homo_sapiens|oronasopharynx|USA|2021-02-26|2021-03-18:1.99265):1.89524, MW766419.1|Homo_sapiens|oronasopharynx|USA|2021-02-22|2021-03-17:0.298336):1.04171, MW667353.1|Homo_sapiens|oronasopharynx|USA|2021-01-23|2021-02-26:0.952929):0.027833, MW696685.1|Homo_sapiens|oronasopharynx|USA|2021-02-15|2021-03-04:0.968163):2.85005, (MW731124.1|Homo_sapiens|oronasopharynx|USA|2021-02-10|2021-03-12:0, MW731135.1|Homo_sapiens|oronasopharynx|USA|2021-02-10|2021-03-12:0):5.25098):0.130272, MW586855.1|Homo_sapiens||USA|2021-01-13|2021-02-10:5.97206):0.011278, (MW639964.1|Homo_sapiens|oronasopharynx|USA|2021-01-19|2021-02-19:2.01357, MW763313.1|Homo_sapiens|oronasopharynx|USA|2021-02-27|2021-03-17:1.98643):1.96528):0.012386, (MW560765.1|Homo_sapiens||USA|2021-01-14|2021-02-03:2.98848, MW700557.1|Homo_sapiens||USA|2020-12-16|2021-03-05:0.011515):0.964494):0.021541, (MW667358.1|Homo_sapiens|oronasopharynx|USA|2021-01-23|2021-02-26:2.99124, MW669756.1|Homo_sapiens|oronasopharynx|USA|2021-02-08|2021-02-26:1.00876):1.96515):0.005747, (((MW681205.1|Homo_sapiens|oronasopharynx|USA|2021-02-13|2021-03-02:1.00166, MW805158.1|Homo_sapiens|oronasopharynx|USA|2021-03-08|2021-03-24:0):0.002671, MW728474.1|Homo_sapiens|oronasopharynx|USA|2021-02-14|2021-03-11:0.99708):1.00529, MW778823.1|Homo_sapiens|oronasopharynx|USA|2021-02-21|2021-03-19:2.99309):3.98838):0.010184, (((MW728498.1|Homo_sapiens|oronasopharynx|USA|2021-02-21|2021-03-11:2.98482, MW778325.1|Homo_sapiens|oronasopharynx|USA|2021-02-18|2021-03-19:1.01518):0.01327, MW733676.1|Homo_sapiens|oronasopharynx|USA|2021-02-23|2021-03-12:0):0.083421, MW731732.1|Homo_sapiens|saliva__oronasopharynx|USA|2021-02-18|2021-03-12:1.11184):0.929721):0.052527, ((((((MW725668.1|Homo_sapiens||USA|2021-02-16|2021-03-11:0.328736, MW777873.1|Homo_sapiens|oronasopharynx|USA|2021-02-15|2021-03-19:1.87126):0.35365, MW808534.1|Homo_sapiens|oronasopharynx|USA|2021-03-08|2021-03-25:0.272635):1.14066, ((MW778591.1|Homo_sapiens|oronasopharynx|USA|2021-02-20|2021-03-19:0, MW778618.1|Homo_sapiens|oronasopharynx|USA|2021-02-20|2021-03-19:0):2.81245, MW693873.1|Homo_sapiens|oronasopharynx|USA|2021-02-11|2021-03-04:0):0.564717):0.422546, MW693869.1|Homo_sapiens|oronasopharynx|USA|2021-02-11|2021-03-04:0):0.003384, (MW673557.1|Homo_sapiens||USA|2020-12-16|2021-02-28:0, MW673558.1|Homo_sapiens||USA|2020-12-16|2021-02-28:0.204343):1.04324):1.62903, MW812662.1|Homo_sapiens|oronasopharynx|USA|2021-03-08|2021-03-26:3.89589):2.49796):0.917855):0.018624, (((((MW681137.1|Homo_sapiens|oronasopharynx|USA|2021-02-11|2021-03-02:0, MW681390.1|Homo_sapiens|oronasopharynx|USA|2021-02-11|2021-03-02:0):0.024615, MW681159.1|Homo_sapiens|oronasopharynx|USA|2021-02-11|2021-03-02:0.975386):1.586, MW672747.1|Homo_sapiens|oronasopharynx|USA|2021-02-03|2021-02-28:6.60296):0.376205, (MW636428.1|Homo_sapiens|oronasopharynx|USA|2021-01-18|2021-02-19:3.01011, MW719571.1|Homo_sapiens||USA|2020-12-27|2021-03-09:0):0.020385):3.95313, ((MW696714.1|Homo_sapiens|oronasopharynx|USA|2021-02-14|2021-03-04:1.00979, MW825552.1|Homo_sapiens|oronasopharynx|USA|2021-03-14|2021-03-29:0.990211):0.994162, MW763197.1|Homo_sapiens||USA|2021-02-08|2021-03-17:0.005942):4.05232):1.96091):0.146728, (((MW596220.1|Homo_sapiens|oronasopharynx|USA|2021-01-10|2021-02-12:1.04907, MW838279.1|Homo_sapiens||USA|2021-01-14|2021-03-31:0):0.634121, MW838300.1|Homo_sapiens||USA|2021-01-22|2021-03-31:0.358943):0.70105, (MW545181.1|Homo_sapiens||USA|2021-01-09|2021-01-29:1.03761, MW702576.1|Homo_sapiens||USA|2020-12-03|2021-03-05:0):0.330363):0.734835):1.80804, ((((((((((((((((((((((((((((((((((((((MW696298.1|Homo_sapiens|oronasopharynx|USA|2021-02-14|2021-03-04:0.999927, MW697970.1|Homo_sapiens|oronasopharynx|USA|2021-02-13|2021-03-04:7.3e-05):0.998833, MW697981.1|Homo_sapiens|oronasopharynx|USA|2021-02-13|2021-03-04:0.001115):0.99869, (MW669745.1|Homo_sapiens|oronasopharynx|USA|2021-02-08|2021-02-26:0, MW673524.1|Homo_sapiens|oronasopharynx|USA|2021-02-09|2021-02-28:0):0.000632):0.000727, MW697043.1|Homo_sapiens|oronasopharynx|USA|2021-02-16|2021-03-04:0.998835):0.913298, MW519623.1|Homo_sapiens|oronasopharynx|USA|2021-01-07|2021-01-25:1.28608):0.069653, MW707709.1|Homo_sapiens|oronasopharynx|USA|2021-02-17|2021-03-07:0.985693):0.004372, MW763318.1|Homo_sapiens|oronasopharynx|USA|2021-02-25|2021-03-17:0.987472):0.005761, (MW667426.1|Homo_sapiens|oronasopharynx|USA|2021-01-23|2021-02-26:0, MW705589.1|Homo_sapiens|oronasopharynx|USA|2021-02-10|2021-03-07:0):0):0.003994, MW672953.1|Homo_sapiens|oronasopharynx|USA|2021-02-06|2021-02-28:0.991391):0.001421, (MW693908.1|Homo_sapiens|oronasopharynx|USA|2021-02-10|2021-03-04:0.005791, MW772008.1|Homo_sapiens|oronasopharynx|USA|2021-02-27|2021-03-18:1.99421):0.985965):0.006679, (MW766420.1|Homo_sapiens|oronasopharynx|USA|2021-02-22|2021-03-17:1.97439, MW783178.1|Homo_sapiens|oronasopharynx|USA|2021-02-28|2021-03-19:3.02561):0.008662):0.949893, (((((((MW731230.1|Homo_sapiens|oronasopharynx|USA|2021-02-01|2021-03-12:1.03585, MW731231.1|Homo_sapiens|oronasopharynx|USA|2021-02-01|2021-03-12:0):0.202546, MW629538.1|Homo_sapiens||USA|2021-01-28|2021-02-18:0):0.046881, MW707965.1|Homo_sapiens|oronasopharynx|USA|2021-02-16|2021-03-07:1.94665):0.009423, MW781648.1|Homo_sapiens|oronasopharynx|USA|2021-03-04|2021-03-19:3.94952):0.032296, (MW793641.1|Homo_sapiens||USA|2021-03-04|2021-03-23:0, MW825561.1|Homo_sapiens|oronasopharynx|USA|2021-03-15|2021-03-29:2.00074):2.92165):2.97327, (MW694453.1|Homo_sapiens||USA|2021-01-25|2021-03-04:1.00352, MW796753.1|Homo_sapiens||USA|2021-02-23|2021-03-23:0.996481):0.973876):0.959588, ((((MW766849.1|Homo_sapiens|oronasopharynx|USA|2021-02-18|2021-03-17:0.357748, MW771734.1|Homo_sapiens|oronasopharynx|USA|2021-02-26|2021-03-18:0.042252):2.8728, MW581608.1|Homo_sapiens||USA|2021-01-03|2021-02-08:0.170587):0.02376, (MW739697.1|Homo_sapiens||USA|2021-02-19|2021-03-14:0, MW793007.1|Homo_sapiens||USA|2021-02-19|2021-03-22:1.3015):1.91602):0.031438, MW525003.1|Homo_sapiens|oronasopharynx|USA|2021-01-12|2021-01-26:0):0.013222):0.026856):0.021223, MW736083.1|Homo_sapiens||USA|2021-01-04|2021-03-12:0.965307):0.008028, (((MW696455.1|Homo_sapiens|oronasopharynx|USA|2021-02-14|2021-03-04:0.999775, MW749566.1|Homo_sapiens|oronasopharynx|USA|2021-02-24|2021-03-15:2.00022):0.00033, MW733371.1|Homo_sapiens|oronasopharynx|USA|2021-02-21|2021-03-12:0.999775):0.002727, (MW693337.1|Homo_sapiens|oronasopharynx|USA|2021-02-10|2021-03-04:0, MW696489.1|Homo_sapiens|oronasopharynx|USA|2021-02-14|2021-03-04:0):0):0.964799):0.004932, (((((MW700356.1|Homo_sapiens||USA|2021-02-01|2021-03-05:0, MW700358.1|Homo_sapiens||USA|2021-02-01|2021-03-05:0):5.64435, (MW715101.1|Homo_sapiens||USA|2021-02-15|2021-03-09:0.014841, MW731721.1|Homo_sapiens|saliva__oronasopharynx|USA|2021-02-16|2021-03-12:1.98516):1.64142):1.32094, (((MW763528.1|Homo_sapiens|oronasopharynx|USA|2021-02-27|2021-03-17:3.98051, MW763556.1|Homo_sapiens|oronasopharynx|USA|2021-02-27|2021-03-17:1.01949):0.89694, MW708091.1|Homo_sapiens|oronasopharynx|USA|2020-12-29|2021-03-07:2.29171):0.051647, MW763288.1|Homo_sapiens|oronasopharynx|USA|2021-02-28|2021-03-17:2.9694):0.017931):0.060623, (MW779126.1|Homo_sapiens|oronasopharynx|USA|2021-02-22|2021-03-19:4.0055, MW783153.1|Homo_sapiens|oronasopharynx|USA|2021-02-28|2021-03-19:3.9945):0.08463):0.848649, MW763690.1|Homo_sapiens|oronasopharynx|USA|2021-03-01|2021-03-17:2.87202):0.079728):0.004338, MW681378.1|Homo_sapiens|oronasopharynx|USA|2021-02-10|2021-03-02:1.97973):0.001871, ((((MW667220.1|Homo_sapiens|oronasopharynx|USA|2021-01-24|2021-02-26:0.996534, MW671705.1|Homo_sapiens|oronasopharynx|USA|2021-01-31|2021-02-26:3.00347):0.003299, MW805098.1|Homo_sapiens|oronasopharynx|USA|2021-03-08|2021-03-24:4.9979):0.995451, (MW626576.1|Homo_sapiens||USA|2021-01-05|2021-02-18:0.996714, MW626588.1|Homo_sapiens||USA|2021-01-05|2021-02-18:0.003286):2.00249):0.938032, (MW634103.1|Homo_sapiens|oronasopharynx|USA|2020-12-26|2021-02-19:0.008014, MW669701.1|Homo_sapiens|oronasopharynx|USA|2021-02-10|2021-02-26:1.99199):1.93243):0.045412):0.002215, (MW733636.1|Homo_sapiens|oronasopharynx|USA|2021-02-22|2021-03-12:0, MW793179.1|Homo_sapiens|oronasopharynx|USA|2021-02-27|2021-03-22:0):2.98092):0.002302, MW733407.1|Homo_sapiens|oronasopharynx|USA|2021-02-20|2021-03-12:1.97815):0.003999, MW773265.1|Homo_sapiens|oronasopharynx|USA|2021-03-02|2021-03-18:2.97964):0.0013, (((MW629014.1|Homo_sapiens|oronasopharynx|USA|2021-01-29|2021-02-18:1.00048, MW638924.1|Homo_sapiens|oronasopharynx|USA|2021-01-09|2021-02-19:2.99952):0.0165, MW733405.1|Homo_sapiens|oronasopharynx|USA|2021-02-22|2021-03-12:2.98327):0.989271, (MW666992.1|Homo_sapiens|oronasopharynx|USA|2021-01-27|2021-02-26:0, MW694459.1|Homo_sapiens||USA|2021-01-26|2021-03-04:0):3.00185):0.977922):0.004581, (((MW666684.1|Homo_sapiens|oronasopharynx|USA|2021-01-31|2021-02-26:0.999116, MW709231.1|Homo_sapiens|oronasopharynx|USA|2021-01-03|2021-03-07:1.00088):0.004259, MW763391.1|Homo_sapiens|oronasopharynx|USA|2021-02-24|2021-03-17:0):0.028023, MW749664.1|Homo_sapiens|oronasopharynx|USA|2021-02-22|2021-03-15:1.17068):1.95007):0.005163, ((MW666292.1|Homo_sapiens|oronasopharynx|USA|2021-02-01|2021-02-26:3.01705, MW669078.1|Homo_sapiens|oronasopharynx|USA|2021-02-06|2021-02-26:0.982951):4.77086, MW681532.1|Homo_sapiens|oronasopharynx|USA|2021-02-11|2021-03-02:8.76692):0.199558):0.009584, MW696264.1|Homo_sapiens|oronasopharynx|USA|2021-02-10|2021-03-04:6.97083):0.017192, (((MW519688.1|Homo_sapiens|oronasopharynx|USA|2021-01-06|2021-01-25:0.99813, MW583204.1|Homo_sapiens|oronasopharynx|USA|2021-01-16|2021-02-09:1.00187):0.0036, MW779317.1|Homo_sapiens|oronasopharynx|USA|2021-02-22|2021-03-19:0.996405):0.002667, MW672969.1|Homo_sapiens|oronasopharynx|USA|2021-02-07|2021-02-28:2.99614):0.052142):0.016922, ((MW749597.1|Homo_sapiens|oronasopharynx|USA|2021-02-24|2021-03-15:1.00315, MW763687.1|Homo_sapiens|oronasopharynx|USA|2021-02-28|2021-03-17:0):1.18404, MW837327.1|Homo_sapiens||USA|2021-02-25|2021-03-31:5.81464):2.80613):0.922744, ((((MW668556.1|Homo_sapiens|oronasopharynx|USA|2021-02-01|2021-02-26:0.902315, MW672702.1|Homo_sapiens|oronasopharynx|USA|2021-02-02|2021-02-28:0.297685):1.03324, MW696499.1|Homo_sapiens|oronasopharynx|USA|2021-02-15|2021-03-04:0.938713):0.034828, (MW693595.1|Homo_sapiens|oronasopharynx|USA|2021-02-10|2021-03-04:1.01455, MW763706.1|Homo_sapiens|oronasopharynx|USA|2021-02-27|2021-03-17:3.98545):0.95375):0.024916, MW779132.1|Homo_sapiens|oronasopharynx|USA|2021-02-22|2021-03-19:0):0.989325):0.014672, MW640172.1|Homo_sapiens|oronasopharynx|USA|2021-01-21|2021-02-19:2.9947):0.002785, (MW629306.1|Homo_sapiens||USA|2021-01-21|2021-02-18:1.00048, MW629343.1|Homo_sapiens||USA|2021-01-07|2021-02-18:0):1.99038):0.002108, MW496025.1|Homo_sapiens||USA|2020-11-17|2021-01-21:0.983449):0.01086, ((((MW763487.1|Homo_sapiens|oronasopharynx|USA|2021-02-28|2021-03-17:0.9994, MW808556.1|Homo_sapiens|oronasopharynx|USA|2021-03-06|2021-03-25:0.0006):0.002131, MW804970.1|Homo_sapiens|oronasopharynx|USA|2021-03-08|2021-03-24:0.997474):3.00932, (MW719837.1|Homo_sapiens|oronasopharynx|USA|2021-02-22|2021-03-09:2.0009, MW728571.1|Homo_sapiens|oronasopharynx|USA|2021-02-21|2021-03-11:0):2.98953):0.976977, MW638692.1|Homo_sapiens|oronasopharynx|USA|2021-01-04|2021-02-19:2.02074):4.97836):0.84774, (MW590400.1|Homo_sapiens||USA|2020-12|2021-02-10:2.98988, MW673518.1|Homo_sapiens|oronasopharynx|USA|2021-02-08|2021-02-28:2.01012):0.344236):0.128444, ((MW629340.1|Homo_sapiens||USA|2021-01-07|2021-02-18:0.021496, MW750988.1|Homo_sapiens||USA|2021-01-24|2021-03-16:5.9785):0.975413, MW545305.1|Homo_sapiens||USA|2021-01-09|2021-01-29:1.00441):1.94727):0.002769, ((((MW586546.1|Homo_sapiens|oronasopharynx|USA|2021-01-20|2021-02-10:2.36113, MW728564.1|Homo_sapiens|oronasopharynx|USA|2021-02-20|2021-03-11:1.83887):0.220105, MW779445.1|Homo_sapiens|oronasopharynx|USA|2021-02-24|2021-03-19:0.116889):1.87482, MW673363.1|Homo_sapiens|oronasopharynx|USA|2021-02-07|2021-02-28:1.97371):0.010419, MW634631.1|Homo_sapiens|oronasopharynx|USA|2020-12-25|2021-02-19:1.98305):0.004899):0.00256, MW666832.1|Homo_sapiens|oronasopharynx|USA|2021-01-24|2021-02-26:1.98988):0.003633, MW708886.1|Homo_sapiens|oronasopharynx|USA|2021-01-14|2021-03-07:3.98378):0.011833, (((((MW825850.1|Homo_sapiens|oronasopharynx|USA|2021-02-14|2021-03-29:0.047429, MW825861.1|Homo_sapiens|oronasopharynx|USA|2021-02-14|2021-03-29:0.952571):0.96401, MW719781.1|Homo_sapiens|oronasopharynx|USA|2021-02-14|2021-03-09:0.004592):0.041536, MW758692.1|Homo_sapiens|oronasopharynx|USA|2021-02-22|2021-03-17:0.957818):2.96521, ((MW749630.1|Homo_sapiens|oronasopharynx|USA|2021-02-24|2021-03-15:0, MW804651.1|Homo_sapiens||USA|2021-03-10|2021-03-24:0):0, MW640729.1|Homo_sapiens|oronasopharynx|USA|2021-01-25|2021-02-19:1.00359):0.018148):1.93337, ((MW697925.1|Homo_sapiens|oronasopharynx|USA|2021-02-12|2021-03-04:1.00243, MW758631.1|Homo_sapiens|oronasopharynx|USA|2021-02-25|2021-03-17:1.99757):0.013692, MW731061.1|Homo_sapiens|oronasopharynx|USA|2021-02-04|2021-03-12:1.98547):6.91573):0.042452):0.028414, MW741690.1|Homo_sapiens|oronasopharynx|USA|2021-02-03|2021-03-15:2.037):1.95172):0.018695, ((((((((((((MW631829.1|Homo_sapiens|oronasopharynx|USA|2021-02-05|2021-02-19:0.998976, MW631883.1|Homo_sapiens|oronasopharynx|USA|2021-02-07|2021-02-19:2.00102):0.002055, MW673152.1|Homo_sapiens|oronasopharynx|USA|2021-02-08|2021-02-28:1.9983):0.001226, MW528832.1|Homo_sapiens||USA|2021-01-13|2021-01-27:0.99789):0.000537, MW638138.1|Homo_sapiens|oronasopharynx|USA|2021-01-09|2021-02-19:2.99872):0.00258, MW519695.1|Homo_sapiens|oronasopharynx|USA|2021-01-05|2021-01-25:0.996471):0.002147, MW696559.1|Homo_sapiens|oronasopharynx|USA|2021-02-14|2021-03-04:2.99585):0.00055, (MW697034.1|Homo_sapiens|oronasopharynx|USA|2021-02-16|2021-03-04:4.99937, MW763344.1|Homo_sapiens|oronasopharynx|USA|2021-02-28|2021-03-17:4.00063):0.995845):0.000668, (MW681217.1|Homo_sapiens|oronasopharynx|USA|2021-02-11|2021-03-02:0.998305, MW681268.1|Homo_sapiens|oronasopharynx|USA|2021-02-12|2021-03-02:1.0017):1.99576):0.000881, ((MW681269.1|Homo_sapiens|oronasopharynx|USA|2021-02-13|2021-03-02:0, MW779074.1|Homo_sapiens|oronasopharynx|USA|2021-02-23|2021-03-19:0):1.01452, MW793243.1|Homo_sapiens|oronasopharynx|USA|2021-03-06|2021-03-22:2.98548):1.98655):0.002864, MW763923.1|Homo_sapiens|oronasopharynx|USA|2021-02-25|2021-03-17:6.99528):0.001794, (MW666231.1|Homo_sapiens|oronasopharynx|USA|2021-02-02|2021-02-26:0, MW666288.1|Homo_sapiens|oronasopharynx|USA|2021-02-02|2021-02-26:0):2.99252):0.003159, ((MW668515.1|Homo_sapiens|oronasopharynx|USA|2021-02-01|2021-02-26:0, MW728397.1|Homo_sapiens|oronasopharynx|USA|2021-02-22|2021-03-11:3.00151):2.98468, MW793276.1|Homo_sapiens|oronasopharynx|USA|2021-03-06|2021-03-22:2.01496):0.990233):4.98477):0.955672):0.036368):0.002037, ((((((((((((((((((MW349081.1|Homo_sapiens|oronasopharynx|USA|2020-11-02|2020-12-09:0, MW349092.1|Homo_sapiens|oronasopharynx|USA|2020-11-07|2020-12-09:0):0, MW454728.1|Homo_sapiens||USA|2020-11-16|2021-01-11:1.00313):3.9972, MW545440.1|Homo_sapiens||USA|2021-01-11|2021-01-29:6.00192):0.025508, MW592752.1|Homo_sapiens|saliva__oronasopharynx|USA|2020-12-10|2021-02-11:0.975983):1.0169, ((MW374932.1|Homo_sapiens|oronasopharynx|USA|2020-11-06|2020-12-16:0, MW549819.1|Homo_sapiens|oronasopharynx|USA|2020-12-26|2021-02-01:0, MW549824.1|Homo_sapiens|oronasopharynx|USA|2020-12-26|2021-02-01:0, MW558285.1|Homo_sapiens|oronasopharynx|USA|2021-01-06|2021-02-02:0):0, MW558284.1|Homo_sapiens|oronasopharynx|USA|2021-01-14|2021-02-02:1.00357):0.982116):0.999819, (MW496056.1|Homo_sapiens||USA|2020-11-28|2021-01-21:7.02433, MW708296.1|Homo_sapiens|oronasopharynx|USA|2021-01-14|2021-03-07:4.97567):1.01107):0.009911, ((MW310445.1|Homo_sapiens|oronasopharynx|USA|2020-11-10|2020-12-01:1.9961, MW816217.1|Homo_sapiens|oronasopharynx|USA|2021-03-10|2021-03-26:9.0039):2.81801, (MW585849.1|Homo_sapiens|oronasopharynx|USA|2021-01-19|2021-02-10:3.97505, MW646749.1|Homo_sapiens||USA|2021-01-28|2021-02-22:5.02496):2.85063):0.163996):0.008103, (MW669506.1|Homo_sapiens|oronasopharynx|USA|2021-02-05|2021-02-26:5.99431, MW704562.1|Homo_sapiens|oronasopharynx|USA|2021-02-08|2021-03-07:4.00569):1.98597):0.018083, ((((((MW617591.1|Homo_sapiens|oronasopharynx|USA|2021-01-30|2021-02-17:0, MW617606.1|Homo_sapiens|oronasopharynx|USA|2021-01-30|2021-02-17:0):1.03503, MW681252.1|Homo_sapiens|oronasopharynx|USA|2021-02-11|2021-03-02:1.96497):4.02661, ((MW703033.1|Homo_sapiens||USA|2021-01-02|2021-03-05:0, MW736751.1|Homo_sapiens||USA|2021-01-07|2021-03-12:0):0.742235, MW708247.1|Homo_sapiens|oronasopharynx|USA|2021-01-21|2021-03-07:3.45777):0.22474):0.022071, MW739579.1|Homo_sapiens||USA|2021-01-17|2021-03-14:0.979597):0.008598, MW701992.1|Homo_sapiens||USA|2020-12-02|2021-03-05:1.01153):0.945922, (MW738314.1|Homo_sapiens||USA|2020-12-31|2021-03-14:4.00546, MW739133.1|Homo_sapiens||USA|2021-01-09|2021-03-14:0.994537):6.96695):0.020654):0.014725, MW192099.1|Homo_sapiens||USA|2020-10-08|2020-10-30:0.990659):0.167927, (MW035550.1|Homo_sapiens|oronasopharynx|USA|2020-09-04|2020-09-24:0, MW070082.1|Homo_sapiens|oronasopharynx|USA|2020-09-01|2020-10-05:0, MW653693.1|Homo_sapiens||USA|2020-08-21|2021-02-24:0):0):0.151451, ((MW565226.1|Homo_sapiens||USA|2020-11-02|2021-02-04:0, MW565229.1|Homo_sapiens||USA|2020-10-29|2021-02-04:0.516953):0.649089, MW565227.1|Homo_sapiens||USA|2020-11-02|2021-02-04:2.38156):2.66724):0.100106, MW268704.1|Homo_sapiens|oronasopharynx|USA|2020-09-03|2020-11-18:0):0.017342, (MW550668.1|Homo_sapiens|oronasopharynx|USA|2020-12-22|2021-02-01:2.64579, MW596113.1|Homo_sapiens|oronasopharynx|USA|2021-01-09|2021-02-12:5.55421):1.9395):0.174104, MW653695.1|Homo_sapiens||USA|2020-08-27|2021-02-24:0):0.17945, MW550416.1|Homo_sapiens|oronasopharynx|USA|2020-12-12|2021-02-01:1.38533):0.419757, (((((((((((((MW736799.1|Homo_sapiens||USA|2020-12-17|2021-03-12:3.00531, MW736831.1|Homo_sapiens||USA|2021-01-29|2021-03-12:0.994691):0.016451, (MW738173.1|Homo_sapiens||USA|2020-12-13|2021-03-14:0, MW738192.1|Homo_sapiens||USA|2020-12-10|2021-03-14:0):0):0.982757, MW736769.1|Homo_sapiens||USA|2021-01-07|2021-03-12:5.01218):0.014148, MW736806.1|Homo_sapiens||USA|2020-12-15|2021-03-12:0.999911):0.016762, (MW738269.1|Homo_sapiens||USA|2020-12-21|2021-03-14:0, MW739600.1|Homo_sapiens||USA|2020-11-19|2021-03-14:0):0):0.968357, (MW411938.1|Homo_sapiens||USA|2020-12-15|2020-12-28:2.99942, MW495961.1|Homo_sapiens||USA|2020-12-02|2021-01-21:3.00058):0.021192):0.013912, (MW669814.1|Homo_sapiens|oronasopharynx|USA|2021-02-09|2021-02-26:2.02306, MW808262.1|Homo_sapiens|oronasopharynx|USA|2021-03-06|2021-03-25:1.97694):1.00166):0.007016, MW763432.1|Homo_sapiens|oronasopharynx|USA|2021-02-25|2021-03-17:6.99079):0.001514, MW643321.1|Homo_sapiens|oronasopharynx|USA|2021-01-29|2021-02-21:0.99725):0.00101, MW645505.1|Homo_sapiens||USA|2020-11-18|2021-02-22:0.997312):0.000742, MW629461.1|Homo_sapiens||USA|2021-01-11|2021-02-18:0.997689):0.085415, (MW793613.1|Homo_sapiens||USA|2020-10-19|2021-03-23:0, MW793615.1|Homo_sapiens||USA|2020-10-19|2021-03-23:0, MW793616.1|Homo_sapiens||USA|2020-10-19|2021-03-23:0):0):0.224141, MW793612.1|Homo_sapiens||USA|2020-10-19|2021-03-23:0):0.945358):1.6914, (MW707295.1|Homo_sapiens|oronasopharynx|USA|2021-02-11|2021-03-07:0, MW734724.1|Homo_sapiens|oronasopharynx|USA|2021-02-15|2021-03-12:0, MW779891.1|Homo_sapiens|oronasopharynx|USA|2021-02-26|2021-03-19:0):6.97979):0.993177):0.004609, ((((((((((((((MW524972.1|Homo_sapiens|oronasopharynx|USA|2021-01-12|2021-01-26:2.00241, MW689761.1|Homo_sapiens||USA|2021-02-04|2021-03-03:2.99759):0.008364, (MW767289.1|Homo_sapiens|oronasopharynx|USA|2021-02-13|2021-03-18:0.01957, MW777342.1|Homo_sapiens|oronasopharynx|USA|2021-02-19|2021-03-19:1.98043):1.98254):1.97684, (((MW719764.1|Homo_sapiens|oronasopharynx|USA|2021-02-14|2021-03-09:0, MW729288.1|Homo_sapiens||USA|2021-02-04|2021-03-11:0):0, MW749619.1|Homo_sapiens|oronasopharynx|USA|2021-02-25|2021-03-15:1.00018):2.98516, MW491040.1|Homo_sapiens||USA|2020-11-04|2021-01-19:0.014806):0.021035):0.97381, MW550490.1|Homo_sapiens|oronasopharynx|USA|2020-12-30|2021-02-01:2.21173):0.021212, ((((MW617593.1|Homo_sapiens|oronasopharynx|USA|2021-01-30|2021-02-17:1.01537, MW777927.1|Homo_sapiens|oronasopharynx|USA|2021-02-19|2021-03-19:2.98463):0.991269, MW634581.1|Homo_sapiens|oronasopharynx|USA|2020-12-27|2021-02-19:0):2.00734, MW634799.1|Homo_sapiens|oronasopharynx|USA|2020-12-26|2021-02-19:7.99568):0.006692, MW792641.1|Homo_sapiens||USA|2021-02-04|2021-03-22:1.98784):0.987698):4.00442, MW521774.1|Homo_sapiens||USA|2020-11-06|2021-01-26:3.99645):0.010588, (MW766671.1|Homo_sapiens|oronasopharynx|USA|2021-02-18|2021-03-17:0.004807, MW780688.1|Homo_sapiens|oronasopharynx|USA|2021-02-26|2021-03-19:0.995193):6.98788):0.93492, MW681539.1|Homo_sapiens|oronasopharynx|USA|2021-02-12|2021-03-02:6.9717):0.040741, ((MW228242.1|Homo_sapiens|oronasopharynx|USA|2020-08-24|2020-11-09:0, MW420888.1|Homo_sapiens|oronasopharynx|USA|2020-08-27|2020-12-30:0):1.00768, MW420890.1|Homo_sapiens|oronasopharynx|USA|2020-08-27|2020-12-30:3.99232):0.006525):0.007401, ((((((MW694264.1|Homo_sapiens|oronasopharynx|USA|2021-02-12|2021-03-04:0.008125, MW779263.1|Homo_sapiens|oronasopharynx|USA|2021-02-23|2021-03-19:0.991875):5.99597, (MW708699.1|Homo_sapiens|oronasopharynx|USA|2021-01-26|2021-03-07:4.00053, MW782807.1|Homo_sapiens|oronasopharynx|USA|2021-03-02|2021-03-19:0.999471):0.003032):0.059006, MW681197.1|Homo_sapiens|oronasopharynx|USA|2021-02-10|2021-03-02:4.13942):0.94334, (MW524875.1|Homo_sapiens|oronasopharynx|USA|2021-01-15|2021-01-26:5.01922, MW776830.1|Homo_sapiens|oronasopharynx|USA|2020-11-03|2021-03-19:1.98078):0.023799):0.028431, (MW669080.1|Homo_sapiens|oronasopharynx|USA|2021-02-01|2021-02-26:3.01275, MW694380.1|Homo_sapiens||USA|2021-01-24|2021-03-04:2.98725):2.97707):4.86016, MW776814.1|Homo_sapiens|oronasopharynx|USA|2020-11-04|2021-03-19:5.91686):0.086102):1.99275, ((((MW545240.1|Homo_sapiens||USA|2021-01-10|2021-01-29:0, MW728746.1|Homo_sapiens|oronasopharynx|USA|2021-02-21|2021-03-11:0):0.000304, MW783004.1|Homo_sapiens|oronasopharynx|USA|2021-03-05|2021-03-19:0.999696):2.97091, (MW545332.1|Homo_sapiens||USA|2021-01-05|2021-01-29:0, MW545447.1|Homo_sapiens||USA|2021-01-05|2021-01-29:3.43184):0.986663):3.01038, MW693758.1|Homo_sapiens|oronasopharynx|USA|2021-02-10|2021-03-04:5.97764):5.00722):1.41167, (MW449496.1|Homo_sapiens|oronasopharynx|USA|2020-12-18|2021-01-07:2.01082, MW522466.1|Homo_sapiens||USA|2020-11-03|2021-01-26:5.98918):2.39729):0.21134, ((((((((MW719732.1|Homo_sapiens|oronasopharynx|USA|2021-02-21|2021-03-09:0.007982, MW812873.1|Homo_sapiens|oronasopharynx|USA|2021-03-05|2021-03-26:0.992018):0.005722, MW749581.1|Homo_sapiens|oronasopharynx|USA|2021-02-24|2021-03-15:0.988742):0.997455, MW728588.1|Homo_sapiens|oronasopharynx|USA|2021-02-20|2021-03-11:4.00033):2.01251, MW763916.1|Homo_sapiens|oronasopharynx|USA|2021-02-26|2021-03-17:3.98823):1.98281, (MW665607.1|Homo_sapiens|oronasopharynx|USA|2021-01-28|2021-02-26:7.99202, MW736081.1|Homo_sapiens||USA|2021-01-04|2021-03-12:2.00798):0.005447):0.006989, (((MW681052.1|Homo_sapiens||USA|2021-01-04|2021-03-02:0.999451, MW694369.1|Homo_sapiens||USA|2021-01-22|2021-03-04:2.00055):1.0104, MW737828.1|Homo_sapiens||USA|2021-01-11|2021-03-14:5.98968):0.013019, MW767295.1|Homo_sapiens|oronasopharynx|USA|2021-02-13|2021-03-18:2.97925):1.98527):1.95331, (MW518148.1|Homo_sapiens|oronasopharynx|USA|2021-01-02|2021-01-25:4.00196, MW550720.1|Homo_sapiens|oronasopharynx|USA|2020-12-22|2021-02-01:4.99804):0.991109):0.023151, (((MW485268.1|Homo_sapiens|oronasopharynx|USA|2020-12-29|2021-01-16:0, MW634113.1|Homo_sapiens|oronasopharynx|USA|2020-12-24|2021-02-19:0):1.99219, MW454441.1|Homo_sapiens|oronasopharynx|USA|2020-12-24|2021-01-11:1.00781):1.99591, ((MW706860.1|Homo_sapiens|oronasopharynx|USA|2021-02-15|2021-03-07:3.00188, MW715191.1|Homo_sapiens||USA|2021-02-11|2021-03-09:1.99812):1.43264, MW596132.1|Homo_sapiens|oronasopharynx|USA|2021-01-07|2021-02-12:6.44717):0.570307):0.015487):1.62247):0.280921, (((((((MW645527.1|Homo_sapiens||USA|2020-11-19|2021-02-22:0, MW645528.1|Homo_sapiens||USA|2020-11-19|2021-02-22:0, MW645531.1|Homo_sapiens||USA|2020-11-19|2021-02-22:0, MW645533.1|Homo_sapiens||USA|2020-11-19|2021-02-22:0, MW645534.1|Homo_sapiens||USA|2020-11-19|2021-02-22:0, MW645541.1|Homo_sapiens||USA|2020-11-19|2021-02-22:0):0, (((MW645530.1|Homo_sapiens||USA|2020-11-19|2021-02-22:2.00081, MW645535.1|Homo_sapiens||USA|2020-11-19|2021-02-22:1.99919):0.000664, MW645524.1|Homo_sapiens||USA|2020-11-19|2021-02-22:0.999336):0.000273, MW645540.1|Homo_sapiens||USA|2020-11-19|2021-02-22:1.99974):0.000591):0.001279, ((MW645526.1|Homo_sapiens||USA|2020-11-19|2021-02-22:2.99926, MW645537.1|Homo_sapiens||USA|2020-11-19|2021-02-22:0.000738):0.006692, MW645536.1|Homo_sapiens||USA|2020-11-19|2021-02-22:0.992614):0.993629):0.003422, (MW645525.1|Homo_sapiens||USA|2020-11-19|2021-02-22:0.997864, MW645532.1|Homo_sapiens||USA|2020-11-19|2021-02-22:1.00214):0.995598):0.011467, MW645529.1|Homo_sapiens||USA|2020-11-19|2021-02-22:0.984124):1.9768, ((MW405468.1|Homo_sapiens||USA|2020-11|2020-12-24:0, MW406574.1|Homo_sapiens||USA|2020-11-02|2020-12-26:1.01091):0.002021, (MW780530.1|Homo_sapiens|oronasopharynx|USA|2021-02-26|2021-03-19:0, MW780535.1|Homo_sapiens|oronasopharynx|USA|2021-02-26|2021-03-19:0):1.9951):0.006353):4.25799, (MW635168.1|Homo_sapiens|oronasopharynx|USA|2021-01-04|2021-02-19:6.00533, MW763455.1|Homo_sapiens|oronasopharynx|USA|2021-02-24|2021-03-17:8.99466):1.25944):0.643376):0.076729):0.003622, ((((((((((MW586022.1|Homo_sapiens|oronasopharynx|USA|2021-01-14|2021-02-10:2.00886, MW667339.1|Homo_sapiens|oronasopharynx|USA|2021-01-23|2021-02-26:0.991138):0.006024, (MW666869.1|Homo_sapiens|oronasopharynx|USA|2021-01-25|2021-02-26:0.002242, MW667420.1|Homo_sapiens|oronasopharynx|USA|2021-01-24|2021-02-26:0.997758):1.99615):0.003062, (MW550464.1|Homo_sapiens|oronasopharynx|USA|2020-12-14|2021-02-01:1.20723, MW665605.1|Homo_sapiens|oronasopharynx|USA|2021-01-29|2021-02-26:1.99277):2.99474):0.001552, ((MW665628.1|Homo_sapiens|oronasopharynx|USA|2021-01-28|2021-02-26:0, MW665630.1|Homo_sapiens|oronasopharynx|USA|2021-01-28|2021-02-26:0):1.73557, (MW668589.1|Homo_sapiens|oronasopharynx|USA|2021-02-06|2021-02-26:1.01416, MW669016.1|Homo_sapiens|oronasopharynx|USA|2021-02-06|2021-02-26:0):1.73558):0.257702):0.010524, ((MW583438.1|Homo_sapiens||USA|2021-01-26|2021-02-09:0, MW666913.1|Homo_sapiens|oronasopharynx|USA|2021-01-26|2021-02-26:1.00294):1.0021, (MW766687.1|Homo_sapiens|oronasopharynx|USA|2021-02-02|2021-03-17:0, MW792855.1|Homo_sapiens||USA|2021-02-02|2021-03-22:0):0.997121):1.98848):0.584555, (MW486309.1|Homo_sapiens|oronasopharynx|USA|2020-12-29|2021-01-18:1.02348, MW496060.1|Homo_sapiens||USA|2020-11-29|2021-01-21:1.97652):1.60209):3.39963, MW634211.1|Homo_sapiens|oronasopharynx|USA|2020-12-27|2021-02-19:5.00853):0.014459, ((MW566528.1|Homo_sapiens||USA|2020-10-09|2021-02-04:0.992007, MW566896.1|Homo_sapiens||USA|2020-11-18|2021-02-04:7.00799):0.993488, MW666260.1|Homo_sapiens|oronasopharynx|USA|2021-02-02|2021-02-26:5.01171):0.997208):0.017001, ((MW749218.1|Homo_sapiens|oronasopharynx|USA|2021-02-25|2021-03-15:0, MW780909.1|Homo_sapiens|oronasopharynx|USA|2021-03-02|2021-03-19:0, MW808316.1|Homo_sapiens|oronasopharynx|USA|2021-03-05|2021-03-25:0):4.98733, (MW673585.1|Homo_sapiens||USA|2020-12-18|2021-02-28:3.03399, MW725684.1|Homo_sapiens||USA|2021-02-16|2021-03-11:1.96601):1.01798):2.96836):0.780931, ((((((MW669545.1|Homo_sapiens|oronasopharynx|USA|2021-02-05|2021-02-26:3.98382, MW731413.1|Homo_sapiens|oronasopharynx|USA|2021-02-16|2021-03-12:9.01618):1.97137, MW644161.1|Homo_sapiens|oronasopharynx|USA|2021-01-29|2021-02-21:3.0368):0.030406, MW673169.1|Homo_sapiens|oronasopharynx|USA|2021-02-08|2021-02-28:5.96256):0.934232, ((MW560911.1|Homo_sapiens||USA|2021-01-18|2021-02-03:5.23263, MW739584.1|Homo_sapiens||USA|2021-01-16|2021-03-14:1.16737):0.693623, MW739334.1|Homo_sapiens||USA|2021-01-08|2021-03-14:2.84899):1.07541):1.02887, (MW495085.1|Homo_sapiens||USA|2021-01-08|2021-01-21:0, MW495099.1|Homo_sapiens||USA|2021-01-08|2021-01-21:0):8.02308):0.009853, MW720071.1|Homo_sapiens|oronasopharynx|USA|2021-02-15|2021-03-09:10.0046):1.77746):0.190213):0.001137, ((((((((((((((((((((((((MW782909.1|Homo_sapiens|oronasopharynx|USA|2021-03-05|2021-03-19:0, MW793295.1|Homo_sapiens|oronasopharynx|USA|2021-03-08|2021-03-22:0, MW816365.1|Homo_sapiens|oronasopharynx|USA|2021-03-11|2021-03-26:0, MW816449.1|Homo_sapiens|oronasopharynx|USA|2021-03-10|2021-03-26:0, MW825619.1|Homo_sapiens|oronasopharynx|USA|2021-03-12|2021-03-29:0):1.99662, ((MW696274.1|Homo_sapiens|oronasopharynx|USA|2021-02-15|2021-03-04:0, MW720455.1|Homo_sapiens|oronasopharynx|USA|2021-02-16|2021-03-09:0, MW733224.1|Homo_sapiens|oronasopharynx|USA|2021-02-24|2021-03-12:0):0, MW697836.1|Homo_sapiens|oronasopharynx|USA|2021-02-10|2021-03-04:1.00118):0.003215):0.994139, (((MW696326.1|Homo_sapiens|oronasopharynx|USA|2021-02-15|2021-03-04:0, MW697013.1|Homo_sapiens|oronasopharynx|USA|2021-02-17|2021-03-04:0, MW698134.1|Homo_sapiens|oronasopharynx|USA|2021-02-15|2021-03-04:0, MW733455.1|Homo_sapiens|oronasopharynx|USA|2021-02-23|2021-03-12:0, MW763875.1|Homo_sapiens|oronasopharynx|USA|2021-02-25|2021-03-17:0):0.001464, MW793038.1|Homo_sapiens|oronasopharynx|USA|2021-03-04|2021-03-22:1.99854):1.99632, (MW592649.1|Homo_sapiens|oronasopharynx|USA|2021-02-02|2021-02-11:0.002483, MW666542.1|Homo_sapiens|oronasopharynx|USA|2021-02-01|2021-02-26:0.997517):0.001198):0.001886):0.988758, ((MW540242.1|Homo_sapiens|oronasopharynx|USA|2020-12-27|2021-01-28:0, MW540243.1|Homo_sapiens|oronasopharynx|USA|2020-12-27|2021-01-28:0, MW540248.1|Homo_sapiens|oronasopharynx|USA|2020-12-27|2021-01-28:0, MW540260.1|Homo_sapiens|oronasopharynx|USA|2020-12-27|2021-01-28:0, MW540264.1|Homo_sapiens|oronasopharynx|USA|2020-12-27|2021-01-28:0):0, (((MW540245.1|Homo_sapiens|oronasopharynx|USA|2020-12-27|2021-01-28:0, MW540263.1|Homo_sapiens|oronasopharynx|USA|2020-12-27|2021-01-28:0):0, MW540261.1|Homo_sapiens|oronasopharynx|USA|2020-12-27|2021-01-28:2.00526):1.00015, MW540266.1|Homo_sapiens|oronasopharynx|USA|2020-12-27|2021-01-28:0.999419):0.000964):0.008917):0.857209, ((MW496026.1|Homo_sapiens||USA|2020-11-23|2021-01-21:3.02437, MW694356.1|Homo_sapiens||USA|2021-01-21|2021-03-04:2.97563):0.019673, MW694379.1|Homo_sapiens||USA|2021-01-24|2021-03-04:5.9805):0.318681):0.074309, ((MW665717.1|Homo_sapiens|oronasopharynx|USA|2021-01-24|2021-02-26:2.87918, MW700351.1|Homo_sapiens||USA|2021-02-01|2021-03-05:2.32082):0.053192, MW736671.1|Homo_sapiens||USA|2021-01-16|2021-03-12:6.93802):2.9916):0.050847, ((((MW708119.1|Homo_sapiens|oronasopharynx|USA|2021-01-25|2021-03-07:2.61381, MW777918.1|Homo_sapiens|oronasopharynx|USA|2021-02-19|2021-03-19:6.58619):0.79382, MW523785.1|Homo_sapiens|oronasopharynx|USA|2021-01-06|2021-01-26:2.98265):1.01136, (MW629237.1|Homo_sapiens||USA|2021-01-15|2021-02-18:0.208587, MW693267.1|Homo_sapiens|oronasopharynx|USA|2021-02-09|2021-03-04:2.99141):3.87272):0.845689, MW738170.1|Homo_sapiens||USA|2020-12-13|2021-03-14:7.31302):1.06127):0.010994, (MW545219.1|Homo_sapiens||USA|2021-01-07|2021-01-29:0, MW634669.1|Homo_sapiens|oronasopharynx|USA|2020-12-27|2021-02-19:0):3.9911):0.002903, MW521675.1|Homo_sapiens||USA|2020-11-10|2021-01-26:2.98944):0.00146, (MW586031.1|Homo_sapiens|oronasopharynx|USA|2021-01-14|2021-02-10:2.00598, MW673312.1|Homo_sapiens|oronasopharynx|USA|2021-01-28|2021-02-28:0):0.986878):0.002679, (((((((MW669492.1|Homo_sapiens|oronasopharynx|USA|2021-02-05|2021-02-26:0, MW731385.1|Homo_sapiens||USA|2021-02-08|2021-03-12:1.31333):1.99252, MW728526.1|Homo_sapiens|oronasopharynx|USA|2021-02-20|2021-03-11:5.9615):0.481499, ((MW693490.1|Homo_sapiens|oronasopharynx|USA|2021-02-10|2021-03-04:0, MW733891.1|Homo_sapiens|oronasopharynx|USA|2021-02-15|2021-03-12:0):0.957813, MW767206.1|Homo_sapiens|oronasopharynx|USA|2021-02-11|2021-03-18:0.042187):1.4836):0.523033, MW485409.1|Homo_sapiens|oronasopharynx|USA|2020-12-26|2021-01-16:0.98787):0.011082, MW739411.1|Homo_sapiens||USA|2021-02-02|2021-03-14:0):0.004123, MW667170.1|Homo_sapiens|oronasopharynx|USA|2021-01-27|2021-02-26:3.98625):1.7411, (MW696840.1|Homo_sapiens|oronasopharynx|USA|2021-02-17|2021-03-04:0.20452, MW733564.1|Homo_sapiens|oronasopharynx|USA|2021-02-20|2021-03-12:0):9.15502):0.232901):0.003454, MW495152.1|Homo_sapiens||USA|2021-01-06|2021-01-21:0.987339):0.001406, ((MW758968.1|Homo_sapiens||USA|2021-02-24|2021-03-17:0, MW758969.1|Homo_sapiens||USA|2021-02-24|2021-03-17:0):1.99666, MW700350.1|Homo_sapiens||USA|2021-02-01|2021-03-05:5.00334):0.988583):0.007168, MW680563.1|Homo_sapiens|oronasopharynx|USA|2021-02-10|2021-03-01:3.98143):0.016344, MW665847.1|Homo_sapiens|oronasopharynx|USA|2021-01-31|2021-02-26:5.96593):2.97442, ((((((((((MW758792.1|Homo_sapiens|oronasopharynx|USA|2021-02-24|2021-03-17:0, MW767287.1|Homo_sapiens|oronasopharynx|USA|2021-02-13|2021-03-18:0, MW777119.1|Homo_sapiens|oronasopharynx|USA|2021-02-15|2021-03-19:0, MW778987.1|Homo_sapiens|oronasopharynx|USA|2021-02-22|2021-03-19:0):0, MW772134.1|Homo_sapiens|oronasopharynx|USA|2021-02-28|2021-03-18:2.01075):0.921664, MW693444.1|Homo_sapiens|oronasopharynx|USA|2021-02-10|2021-03-04:0.078168):2.32607, (MW669330.1|Homo_sapiens|oronasopharynx|USA|2021-02-07|2021-02-26:0.994198, MW673240.1|Homo_sapiens|oronasopharynx|USA|2021-01-29|2021-02-28:0.005802):0.302524):0.701502, (MW636723.1|Homo_sapiens|oronasopharynx|USA|2021-01-19|2021-02-19:3.01633, MW778045.1|Homo_sapiens|oronasopharynx|USA|2021-02-18|2021-03-19:3.98367):1.00303):0.01926, (MW767301.1|Homo_sapiens|oronasopharynx|USA|2021-02-13|2021-03-18:2.03017, MW777152.1|Homo_sapiens|oronasopharynx|USA|2021-02-11|2021-03-19:0.969834):0.990077):0.977423, ((((MW636892.1|Homo_sapiens|oronasopharynx|USA|2021-01-20|2021-02-19:0, MW681287.1|Homo_sapiens|oronasopharynx|USA|2021-02-11|2021-03-02:0):0.000438, MW669799.1|Homo_sapiens|oronasopharynx|USA|2021-02-08|2021-02-26:0.999562):0.017272, ((MW725690.1|Homo_sapiens||USA|2021-02-15|2021-03-11:0.006825, MW725691.1|Homo_sapiens||USA|2021-02-15|2021-03-11:1.99317):5.57315, MW808497.1|Homo_sapiens|oronasopharynx|USA|2021-03-08|2021-03-25:4.62536):0.381951):0.976714, MW519637.1|Homo_sapiens|oronasopharynx|USA|2021-01-06|2021-01-25:5.01222):0.018037):0.010188, (MW667152.1|Homo_sapiens|oronasopharynx|USA|2021-01-25|2021-02-26:4.60998, MW693293.1|Homo_sapiens|oronasopharynx|USA|2021-02-10|2021-03-04:4.59002):0.39445):0.48316, (MW640980.1|Homo_sapiens|oronasopharynx|USA|2021-01-26|2021-02-19:2.96375, MW681053.1|Homo_sapiens|oronasopharynx|USA|2021-01-05|2021-03-02:3.03625):1.50125):0.398342, ((MW590901.1|Homo_sapiens||USA|2021-01-19|2021-02-11:0.222001, MW590924.1|Homo_sapiens||USA|2021-01-22|2021-02-11:1.778):3.90186, MW667297.1|Homo_sapiens|oronasopharynx|USA|2021-01-27|2021-02-26:9.06742):3.77394):3.08293):0.004719, (((((MW640633.1|Homo_sapiens|oronasopharynx|USA|2021-01-25|2021-02-19:0.017468, MW777283.1|Homo_sapiens|oronasopharynx|USA|2021-02-14|2021-03-19:2.98253):1.98655, MW494362.1|Homo_sapiens|oronasopharynx|USA|2021-01-03|2021-01-20:3.00431):0.997895, MW582224.1|Homo_sapiens||USA|2020-12-23|2021-02-09:2.00361):0.003172, MW645500.1|Homo_sapiens||USA|2020-11-06|2021-02-22:0.996234):0.02765, (MW582257.1|Homo_sapiens||USA|2020-12-23|2021-02-09:3.00746, MW617575.1|Homo_sapiens|oronasopharynx|USA|2021-02-01|2021-02-17:3.99254):0.971394):5.96451):0.001544, MW763229.1|Homo_sapiens|oronasopharynx|USA|2020-06-29|2021-03-17:0.995657):0.011042, (((((((((MW519761.1|Homo_sapiens|oronasopharynx|USA|2021-01-04|2021-01-25:0, MW519763.1|Homo_sapiens|oronasopharynx|USA|2021-01-04|2021-01-25:0, MW586315.1|Homo_sapiens|oronasopharynx|USA|2021-01-26|2021-02-10:0):0.004206, MW519651.1|Homo_sapiens|oronasopharynx|USA|2021-01-06|2021-01-25:0.995794):0.006875, MW525026.1|Homo_sapiens|oronasopharynx|USA|2021-01-11|2021-01-26:1.98981):0.012987, MW519813.1|Homo_sapiens|oronasopharynx|USA|2021-01-04|2021-01-25:1.97786):0.919711, MW524892.1|Homo_sapiens|oronasopharynx|USA|2021-01-14|2021-01-26:0.966976):0.243345, (MW485412.1|Homo_sapiens|oronasopharynx|USA|2020-12-24|2021-01-16:5.98839, MW586510.1|Homo_sapiens|oronasopharynx|USA|2021-01-20|2021-02-10:3.01161):0.16985):0.41264, ((MW485320.1|Homo_sapiens|oronasopharynx|USA|2020-12-29|2021-01-16:0, MW583260.1|Homo_sapiens|oronasopharynx|USA|2021-01-14|2021-02-09:0):1.96842, MW485415.1|Homo_sapiens|oronasopharynx|USA|2020-12-24|2021-01-16:0.03158):3.58833):5.40582, ((((MW826299.1|Homo_sapiens|oronasopharynx|USA|2020-07-11|2021-03-29:0, MW836838.1|Homo_sapiens|oronasopharynx|USA|2020-07-11|2021-03-31:0):1.00039, MW836839.1|Homo_sapiens|oronasopharynx|USA|2020-07-11|2021-03-31:0.999614):0.001562, MW836854.1|Homo_sapiens|oronasopharynx|USA|2020-07-11|2021-03-31:0.998309):0.000508, MW836853.1|Homo_sapiens|oronasopharynx|USA|2020-07-11|2021-03-31:0.998649):0.000301):0.000841, (MW826295.1|Homo_sapiens|oronasopharynx|USA|2020-07-11|2021-03-29:0, MW826296.1|Homo_sapiens|oronasopharynx|USA|2020-07-11|2021-03-29:0, MW826298.1|Homo_sapiens|oronasopharynx|USA|2020-07-11|2021-03-29:0, MW836833.1|Homo_sapiens|oronasopharynx|USA|2020-07-11|2021-03-31:0, MW836836.1|Homo_sapiens|oronasopharynx|USA|2020-07-11|2021-03-31:0, MW836837.1|Homo_sapiens|oronasopharynx|USA|2020-07-11|2021-03-31:0, MW836841.1|Homo_sapiens|oronasopharynx|USA|2020-07-11|2021-03-31:0, MW836844.1|Homo_sapiens|oronasopharynx|USA|2020-07-11|2021-03-31:0, MW836846.1|Homo_sapiens|oronasopharynx|USA|2020-07-11|2021-03-31:0, MW836852.1|Homo_sapiens|oronasopharynx|USA|2020-07-11|2021-03-31:0):0):1.00274):0.006603, ((((((((((((((MW549948.1|Homo_sapiens||USA|2021-01-08|2021-02-01:2.01081, MW786976.1|Homo_sapiens||USA|2021-02-22|2021-03-22:2.98919):0.020051, (MW738425.1|Homo_sapiens||USA|2021-01-24|2021-03-14:1.02289, MW739868.1|Homo_sapiens||USA|2021-02-01|2021-03-14:1.97711):2.97411):3.99193, MW342013.1|Homo_sapiens|oronasopharynx|USA|2020-10-12|2020-12-08:0.001193):0.986029, MW454391.1|Homo_sapiens|oronasopharynx|USA|2020-12-12|2021-01-11:6.01558):1.01092, MW635089.1|Homo_sapiens|oronasopharynx|USA|2021-01-02|2021-02-19:6.00059):0.00456, ((MW666476.1|Homo_sapiens|oronasopharynx|USA|2021-01-31|2021-02-26:1.01345, MW733558.1|Homo_sapiens|oronasopharynx|USA|2021-02-23|2021-03-12:0.98655):0.984224, MW643764.1|Homo_sapiens|oronasopharynx|USA|2021-01-31|2021-02-21:1.01593):1.99848):0.009208, (((MW681172.1|Homo_sapiens|oronasopharynx|USA|2021-02-09|2021-03-02:0.991026, MW749593.1|Homo_sapiens|oronasopharynx|USA|2021-02-22|2021-03-15:0.008974):2.00023, MW805114.1|Homo_sapiens|oronasopharynx|USA|2021-03-09|2021-03-24:3.9981):0.98219, MW517765.1|Homo_sapiens|oronasopharynx|USA|2021-01-11|2021-01-25:3.01675):0.997418):0.004275, (MW634779.1|Homo_sapiens|oronasopharynx|USA|2020-12-26|2021-02-19:3.02714, MW680568.1|Homo_sapiens|oronasopharynx|USA|2021-02-10|2021-03-01:5.97286):3.98512):0.013513, MW666925.1|Homo_sapiens|oronasopharynx|USA|2021-01-25|2021-02-26:5.98005):2.9606, (MW424869.1|Homo_sapiens||USA|2020-12-20|2020-12-31:3.00247, MW483435.1|Homo_sapiens||USA|2020-10-22|2021-01-15:0):7.02147):2.00197, (((MW406549.1|Homo_sapiens||USA|2020-11-05|2020-12-26:6.01307, MW598217.1|Homo_sapiens|oronasopharynx|USA|2020-08-09|2021-02-12:0.986933):0.0107, MW836906.1|Homo_sapiens|oronasopharynx|USA|2020-08-05|2021-03-31:2.00031):0.000999, (MW836855.1|Homo_sapiens|oronasopharynx|USA|2020-07-06|2021-03-31:0, MW836895.1|Homo_sapiens|oronasopharynx|USA|2020-08-05|2021-03-31:0):0.000723):0.012636):0.026832, (((((MW454656.1|Homo_sapiens||USA|2020-10-19|2021-01-11:2.01444, MW713643.1|Homo_sapiens|oronasopharynx|USA|2021-02-21|2021-03-08:5.98556):0.993197, MW403616.1|Homo_sapiens|oronasopharynx|USA|2020-11-19|2020-12-23:7.0011):0.009417, ((MW747991.1|Homo_sapiens||USA|2020-12-21|2021-03-15:1.002, MW773126.1|Homo_sapiens||USA|2020-12-16|2021-03-18:0):1.00302, MW673346.1|Homo_sapiens|oronasopharynx|USA|2021-01-29|2021-02-28:4.99617):2.98787):0.017472, (MW634393.1|Homo_sapiens|oronasopharynx|USA|2020-12-24|2021-02-19:5.9892, MW750174.1|Homo_sapiens||USA|2021-02-18|2021-03-15:7.0108):0.984047):0.156067, MW522484.1|Homo_sapiens||USA|2020-10-20|2021-01-26:2.83057):0.868947):0.964765, MW758706.1|Homo_sapiens|oronasopharynx|USA|2021-02-22|2021-03-17:14.9733):0.008276, (((MW700733.1|Homo_sapiens||USA|2020-12-18|2021-03-05:0, MW700734.1|Homo_sapiens||USA|2020-12-18|2021-03-05:0):1.00376, MW702213.1|Homo_sapiens||USA|2020-12-28|2021-03-05:0.996237):5.9956, (MW550257.1|Homo_sapiens||USA|2021-01-07|2021-02-01:0, MW805055.1|Homo_sapiens|oronasopharynx|USA|2021-03-08|2021-03-24:0):7.00365):0.016262):0.998856):0.01482, ((((((((((((((MW449515.1|Homo_sapiens|oronasopharynx|USA|2020-12-19|2021-01-07:0.999421, MW493892.1|Homo_sapiens||USA|2020-10-09|2021-01-20:0.000579):0.001901, MW634990.1|Homo_sapiens|oronasopharynx|USA|2020-12-26|2021-02-19:0.997694):0.000503, MW495951.1|Homo_sapiens||USA|2020-11-05|2021-01-21:0.997797):0.005149, ((MW586304.1|Homo_sapiens|oronasopharynx|USA|2021-01-26|2021-02-10:1.02598, MW653503.1|Homo_sapiens||USA|2020-11-30|2021-02-24:7.97402):2.85779, MW638779.1|Homo_sapiens|oronasopharynx|USA|2021-01-04|2021-02-19:1.87935):0.114623):0.008545, (((MW681181.1|Homo_sapiens|oronasopharynx|USA|2021-02-13|2021-03-02:0.99888, MW834711.1|Homo_sapiens||USA|2021-02-11|2021-03-31:0.00112):0.00113, MW792556.1|Homo_sapiens|oronasopharynx|USA|2021-03-07|2021-03-22:0.998088):0.002462, MW705978.1|Homo_sapiens|oronasopharynx|USA|2021-02-10|2021-03-07:1.99664):0.982756):0.00781, (MW640718.1|Homo_sapiens|oronasopharynx|USA|2021-01-25|2021-02-19:4.01178, MW669786.1|Homo_sapiens|oronasopharynx|USA|2021-02-08|2021-02-26:2.98822):1.99218):0.135325, (((((((MW596118.1|Homo_sapiens|oronasopharynx|USA|2021-01-06|2021-02-12:1.99671, MW640472.1|Homo_sapiens|oronasopharynx|USA|2021-01-24|2021-02-19:0.003289):0.004422, (MW636653.1|Homo_sapiens|oronasopharynx|USA|2021-01-19|2021-02-19:0.607959, MW673458.1|Homo_sapiens|oronasopharynx|USA|2021-02-09|2021-02-28:0.592041):0.392845):0.004761, MW693889.1|Homo_sapiens|oronasopharynx|USA|2021-02-10|2021-03-04:1.99388):0.991822, MW643568.1|Homo_sapiens|oronasopharynx|USA|2021-01-28|2021-02-21:3.00486):1.00107, (MW631746.1|Homo_sapiens|oronasopharynx|USA|2021-02-05|2021-02-19:1.01621, MW777080.1|Homo_sapiens|oronasopharynx|USA|2021-02-14|2021-03-19:1.98379):4.00096):1.07877, MW634453.1|Homo_sapiens|oronasopharynx|USA|2020-12-26|2021-02-19:2.92344):0.962817, (((MW707442.1|Homo_sapiens|oronasopharynx|USA|2021-02-15|2021-03-07:0, MW767318.1|Homo_sapiens|oronasopharynx|USA|2021-02-13|2021-03-18:0):0, MW673205.1|Homo_sapiens|oronasopharynx|USA|2021-01-29|2021-02-28:1.00755):0.693769, MW626707.1|Homo_sapiens||USA|2021-01-07|2021-02-18:1.30508):1.23496):1.069):0.170476, ((((((MW697773.1|Homo_sapiens|oronasopharynx|USA|2021-02-11|2021-03-04:0.998119, MW719684.1|Homo_sapiens|oronasopharynx|USA|2021-02-15|2021-03-09:1.00188):0.001241, MW719937.1|Homo_sapiens|oronasopharynx|USA|2021-02-19|2021-03-09:0.998763):0.000687, MW719832.1|Homo_sapiens|oronasopharynx|USA|2021-02-21|2021-03-09:0.998903):0.001625, (MW749221.1|Homo_sapiens|oronasopharynx|USA|2021-02-23|2021-03-15:0, MW749415.1|Homo_sapiens|oronasopharynx|USA|2021-02-22|2021-03-15:0, MW793121.1|Homo_sapiens|oronasopharynx|USA|2021-03-05|2021-03-22:0):0):0.158179, MW793321.1|Homo_sapiens|oronasopharynx|USA|2021-03-05|2021-03-22:2.84097):4.60722, MW825978.1|Homo_sapiens|oronasopharynx|USA|2021-03-10|2021-03-29:3.25745):2.93795):0.07341, (((MW648753.1|Homo_sapiens||USA|2021-02-02|2021-02-23:0.180198, MW788832.1|Homo_sapiens||USA|2021-02-17|2021-03-22:0.819802):0.826901, MW708445.1|Homo_sapiens|oronasopharynx|USA|2021-01-19|2021-03-07:5.151):0.469445, MW708167.1|Homo_sapiens|oronasopharynx|USA|2021-01-22|2021-03-07:0):2.6229):0.630818, ((MW548933.1|Homo_sapiens||USA|2021-01-11|2021-02-01:0, MW549322.1|Homo_sapiens||USA|2021-01-08|2021-02-01:0.207019):0.814923, MW548950.1|Homo_sapiens||USA|2021-01-09|2021-02-01:2.19843):3.63084):1.98628, MW616840.1|Homo_sapiens||USA|2020-12-31|2021-02-16:4.49117):1.23234, MW636859.1|Homo_sapiens|oronasopharynx|USA|2021-01-20|2021-02-19:5.20815):0.980732, ((((MW696761.1|Homo_sapiens|oronasopharynx|USA|2021-02-11|2021-03-04:0.001668, MW825533.1|Homo_sapiens|oronasopharynx|USA|2021-03-15|2021-03-29:1.99833):0.0073, MW763423.1|Homo_sapiens|oronasopharynx|USA|2021-02-25|2021-03-17:1.99154):2.98968, (MW729283.1|Homo_sapiens||USA|2021-02-04|2021-03-11:2.00525, MW766638.1|Homo_sapiens|oronasopharynx|USA|2021-02-08|2021-03-17:0):1.00442):0.011846, MW793270.1|Homo_sapiens|oronasopharynx|USA|2021-03-09|2021-03-22:9.98845):11.171):2.83095, ((((MW549792.1|Homo_sapiens|oronasopharynx|USA|2020-12-11|2021-02-01:1.00415, MW638911.1|Homo_sapiens|oronasopharynx|USA|2021-01-09|2021-02-19:1.99585):1.00126, MW581626.1|Homo_sapiens||USA|2020-11|2021-02-08:0.997318):0.010638, MW340769.1|Homo_sapiens||USA|2020-10|2020-12-07:0):2.01565, MW589629.1|Homo_sapiens||USA|2020-12-12|2021-02-10:5.97764):0.037698):0.972338):0.866869, ((((((((((((((((((MW708125.1|Homo_sapiens|oronasopharynx|USA|2021-01-25|2021-03-07:0, MW708139.1|Homo_sapiens|oronasopharynx|USA|2021-01-25|2021-03-07:0):5.37655, MW642974.1|Homo_sapiens|oronasopharynx|USA|2021-02-01|2021-02-21:0.82345):0.118046, MW486397.1|Homo_sapiens|oronasopharynx|USA|2021-01-03|2021-01-18:7.91205):0.019081, MW667112.1|Homo_sapiens|oronasopharynx|USA|2021-01-27|2021-02-26:3.95015):0.016789, MW521731.1|Homo_sapiens||USA|2020-11-05|2021-01-26:1.97652):0.00916, MW667257.1|Homo_sapiens|oronasopharynx|USA|2021-01-27|2021-02-26:2.96837):0.017979, (MW522489.1|Homo_sapiens||USA|2020-11-10|2021-01-26:0, MW629527.1|Homo_sapiens||USA|2021-01-28|2021-02-18:0):0):0.008645, MW491125.1|Homo_sapiens||USA|2020-11-30|2021-01-19:3.01163):0.03799, MW792657.1|Homo_sapiens||USA|2021-02-25|2021-03-22:7.99937):0.266491, ((((MW666794.1|Homo_sapiens|oronasopharynx|USA|2021-01-22|2021-02-26:2.00292, MW667427.1|Homo_sapiens|oronasopharynx|USA|2021-01-26|2021-02-26:1.99708):0.016107, MW734625.1|Homo_sapiens|oronasopharynx|USA|2021-02-23|2021-03-12:5.9839):0.42693, MW550326.1|Homo_sapiens||USA|2020-12-28|2021-02-01:0):0.828565, MW636618.1|Homo_sapiens|oronasopharynx|USA|2021-01-18|2021-02-19:2.2805):0.913627):0.344853, MW550605.1|Homo_sapiens||USA|2020-12-09|2021-02-01:1.67593):1.32546, (MW635011.1|Homo_sapiens|oronasopharynx|USA|2020-12-27|2021-02-19:1.00092, MW638464.1|Homo_sapiens|oronasopharynx|USA|2021-01-02|2021-02-19:0.999083):0.998139):0.003583, (MW667042.1|Homo_sapiens|oronasopharynx|USA|2021-01-27|2021-02-26:3.99932, MW667502.1|Homo_sapiens|oronasopharynx|USA|2021-01-26|2021-02-26:1.00068):4.99395):0.011976, MW332707.1|Homo_sapiens|oronasopharynx|USA|2020-09-17|2020-12-07:5.98296):0.004384, ((((MW708861.1|Homo_sapiens||USA|2021-01-20|2021-03-07:1.0039, MW766527.1|Homo_sapiens|oronasopharynx|USA|2021-02-24|2021-03-17:4.9961):1.00036, MW734958.1|Homo_sapiens|oronasopharynx|USA|2021-02-22|2021-03-12:2.9972):0.006755, (MW666199.1|Homo_sapiens|oronasopharynx|USA|2021-02-01|2021-02-26:0.026543, MW667480.1|Homo_sapiens|oronasopharynx|USA|2021-01-25|2021-02-26:1.97346):1.98127):0.011626, MW635218.1|Homo_sapiens|oronasopharynx|USA|2021-01-04|2021-02-19:7.98985):1.99867):0.004406, ((((MW719980.1|Homo_sapiens|oronasopharynx|USA|2021-02-17|2021-03-09:0, MW773296.1|Homo_sapiens|oronasopharynx|USA|2021-03-01|2021-03-18:0, MW805132.1|Homo_sapiens|oronasopharynx|USA|2021-03-08|2021-03-24:0):0.003402, MW808415.1|Homo_sapiens|oronasopharynx|USA|2021-03-07|2021-03-25:3.9966):0.979227, MW778044.1|Homo_sapiens|oronasopharynx|USA|2021-02-19|2021-03-19:2.01763):0.993434, (((MW667137.1|Homo_sapiens|oronasopharynx|USA|2021-01-27|2021-02-26:1.00773, MW816325.1|Homo_sapiens|oronasopharynx|USA|2021-03-11|2021-03-26:2.99227):0.993604, MW706664.1|Homo_sapiens|oronasopharynx|USA|2021-02-12|2021-03-07:1.00206):1.00432, MW640227.1|Homo_sapiens|oronasopharynx|USA|2021-01-21|2021-02-19:2.99644):0.016733):3.9943):0.002538, MW808272.1|Homo_sapiens|oronasopharynx|USA|2021-03-07|2021-03-25:10.0119):0.017446, MW741983.1|Homo_sapiens|oronasopharynx|USA|2021-01-27|2021-03-15:11.952):0.870445):0.061163, ((MW763839.1|Homo_sapiens|oronasopharynx|USA|2021-03-02|2021-03-17:4.99068, MW783088.1|Homo_sapiens|oronasopharynx|USA|2021-03-02|2021-03-19:8.00932):3.99264, MW705625.1|Homo_sapiens|oronasopharynx|USA|2021-02-11|2021-03-07:4.00974):1.96937):0.020706, ((((((MW406521.1|Homo_sapiens||USA|2020-11-04|2020-12-26:0, MW406522.1|Homo_sapiens||USA|2020-11-04|2020-12-26:0):3.06599, (MW763438.1|Homo_sapiens|oronasopharynx|USA|2021-02-24|2021-03-17:0, MW793235.1|Homo_sapiens|oronasopharynx|USA|2021-02-27|2021-03-22:0):4.93401):1.00246, ((MW638910.1|Homo_sapiens|oronasopharynx|USA|2021-01-09|2021-02-19:0.013101, MW749596.1|Homo_sapiens|oronasopharynx|USA|2021-02-23|2021-03-15:0.986899):3.77501, (MW766675.1|Homo_sapiens|oronasopharynx|USA|2021-02-01|2021-03-17:0, MW792866.1|Homo_sapiens||USA|2021-02-01|2021-03-22:0):4.4232):0.268267):2.02367, (MW672923.1|Homo_sapiens|oronasopharynx|USA|2021-02-07|2021-02-28:1.04311, MW771857.1|Homo_sapiens|oronasopharynx|USA|2021-02-28|2021-03-18:3.95689):6.02643):0.965996, MW672729.1|Homo_sapiens|oronasopharynx|USA|2021-02-02|2021-02-28:11.0595):0.124985, (MW566477.1|Homo_sapiens||USA|2020-09-10|2021-02-04:4.99789, MW639000.1|Homo_sapiens|oronasopharynx|USA|2021-01-09|2021-02-19:7.00211):0.187012):0.806045):0.011937):0.002385, ((((((((((((((((((((((((((((((((((MW577736.1|Homo_sapiens||USA|2020-12-12|2021-02-06:0, MW577780.1|Homo_sapiens||USA|2020-12-12|2021-02-06:0, MW577794.1|Homo_sapiens||USA|2020-12-12|2021-02-06:0):0.004077, MW505447.1|Homo_sapiens||USA|2021-01-04|2021-01-22:0.995923):0.993833, MW585875.1|Homo_sapiens|oronasopharynx|USA|2021-01-19|2021-02-10:3.0034):0.001828, MW577012.1|Homo_sapiens||USA|2020-12|2021-02-05:2.00092):0.003951, MW586703.1|Homo_sapiens||USA|2021-01-13|2021-02-10:2.99676):0.000975, MW638293.1|Homo_sapiens|oronasopharynx|USA|2021-01-11|2021-02-19:0.996026):0.000556, MW586365.1|Homo_sapiens|oronasopharynx|USA|2021-01-23|2021-02-10:4.99701):0.001406, MW288255.1|Homo_sapiens|oronasopharynx|USA|2020-10-12|2020-11-24:0.995725):0.001024, MW424875.1|Homo_sapiens||USA|2020-12-19|2020-12-31:4.99594):0.000971, ((MW589607.1|Homo_sapiens||USA|2020-12-10|2021-02-10:0.013689, MW771717.1|Homo_sapiens|oronasopharynx|USA|2021-02-26|2021-03-18:4.98631):1.97859, MW645502.1|Homo_sapiens||USA|2020-11-16|2021-02-22:0.008884):0.990274):0.001212, MW667434.1|Homo_sapiens|oronasopharynx|USA|2021-01-23|2021-02-26:4.99654):0.002246, (((MW700495.1|Homo_sapiens||USA|2020-12-10|2021-03-05:0, MW700513.1|Homo_sapiens||USA|2020-12-08|2021-03-05:0, MW700514.1|Homo_sapiens||USA|2020-12-08|2021-03-05:0, MW700516.1|Homo_sapiens||USA|2020-12-08|2021-03-05:0, MW700517.1|Homo_sapiens||USA|2020-12-08|2021-03-05:0, MW700518.1|Homo_sapiens||USA|2020-12-08|2021-03-05:0, MW700519.1|Homo_sapiens||USA|2020-12-08|2021-03-05:0, MW700521.1|Homo_sapiens||USA|2020-12-08|2021-03-05:0, MW700522.1|Homo_sapiens||USA|2020-12-08|2021-03-05:0, MW702873.1|Homo_sapiens||USA|2020-12-15|2021-03-05:0, MW738625.1|Homo_sapiens||USA|2020-12-11|2021-03-14:0):0, MW700520.1|Homo_sapiens||USA|2020-12-08|2021-03-05:0.93844):0.003159, MW700515.1|Homo_sapiens||USA|2020-12-08|2021-03-05:0.997894):1.99445):0.004953, (MW777719.1|Homo_sapiens|oronasopharynx|USA|2021-02-15|2021-03-19:2.00269, MW778319.1|Homo_sapiens|oronasopharynx|USA|2021-02-17|2021-03-19:2.99731):2.99468):0.000352, MW733460.1|Homo_sapiens|oronasopharynx|USA|2021-02-23|2021-03-12:2.9942):0.003134, MW653511.1|Homo_sapiens||USA|2020-11-30|2021-02-24:2.99133):0.001121, MW666332.1|Homo_sapiens|oronasopharynx|USA|2021-02-02|2021-02-26:2.9906):0.001171, MW665814.1|Homo_sapiens|oronasopharynx|USA|2021-01-31|2021-02-26:5.99092):0.002934, MW545465.1|Homo_sapiens||USA|2021-01-11|2021-01-29:1.98626):0.007768, (MW634146.1|Homo_sapiens|oronasopharynx|USA|2020-12-26|2021-02-19:5.98522, MW738124.1|Homo_sapiens||USA|2021-01-14|2021-03-14:4.01478):0.976728):0.967769, MW549916.1|Homo_sapiens||USA|2021-01-08|2021-02-01:2.98805):0.006663, (MW406613.1|Homo_sapiens||USA|2020-11-18|2020-12-26:1.00034, MW681104.1|Homo_sapiens|oronasopharynx|USA|2020-12-28|2021-03-02:1.99966):0.005688):0.003646, MW669767.1|Homo_sapiens|oronasopharynx|USA|2021-02-08|2021-02-26:4.00244):0.001097, MW730989.1|Homo_sapiens|oronasopharynx|USA|2021-01-06|2021-03-12:0.998603):0.0026, ((((((((((((MW728471.1|Homo_sapiens|oronasopharynx|USA|2021-02-22|2021-03-11:0, MW808402.1|Homo_sapiens|oronasopharynx|USA|2021-03-07|2021-03-25:1.00409):0.996579, MW666405.1|Homo_sapiens|oronasopharynx|USA|2021-02-01|2021-02-26:1.00233):0.006187, (MW804885.1|Homo_sapiens|oronasopharynx|USA|2021-03-08|2021-03-24:0, MW816269.1|Homo_sapiens|oronasopharynx|USA|2021-03-09|2021-03-26:0):2.99409):0.780195, MW705007.1|Homo_sapiens|oronasopharynx|USA|2021-02-11|2021-03-07:3.78646):0.208518, (((MW639908.1|Homo_sapiens|oronasopharynx|USA|2021-01-18|2021-02-19:1.00258, MW673342.1|Homo_sapiens|oronasopharynx|USA|2021-01-29|2021-02-28:3.99742):0.002723, (MW697781.1|Homo_sapiens|oronasopharynx|USA|2021-02-10|2021-03-04:0, MW697897.1|Homo_sapiens|oronasopharynx|USA|2021-02-10|2021-03-04:0):0):0.00309, MW728378.1|Homo_sapiens|oronasopharynx|USA|2021-02-22|2021-03-11:3.9958):0.003362):0.005857, ((MW665797.1|Homo_sapiens|oronasopharynx|USA|2021-01-27|2021-02-26:0.999837, MW673209.1|Homo_sapiens|oronasopharynx|USA|2021-01-29|2021-02-28:2.00016):2.01461, MW719913.1|Homo_sapiens|oronasopharynx|USA|2021-02-15|2021-03-09:2.98542):1.98933):0.009247, MW640565.1|Homo_sapiens|oronasopharynx|USA|2021-01-25|2021-02-19:3.98411):0.018991, MW697779.1|Homo_sapiens|oronasopharynx|USA|2021-02-13|2021-03-04:0.960848):0.00513, ((MW586240.1|Homo_sapiens|oronasopharynx|USA|2021-01-27|2021-02-10:0.01078, MW773403.1|Homo_sapiens|oronasopharynx|USA|2021-03-04|2021-03-18:4.98922):0.006809, (MW777506.1|Homo_sapiens|oronasopharynx|USA|2021-02-16|2021-03-19:0, MW777544.1|Homo_sapiens|oronasopharynx|USA|2021-02-16|2021-03-19:0):0.982655):2.97004):0.878474, (((MW628998.1|Homo_sapiens|oronasopharynx|USA|2021-01-27|2021-02-18:0, MW629004.1|Homo_sapiens|oronasopharynx|USA|2021-01-28|2021-02-18:0, MW629012.1|Homo_sapiens|oronasopharynx|USA|2021-01-30|2021-02-18:0, MW629013.1|Homo_sapiens|oronasopharynx|USA|2021-01-30|2021-02-18:0, MW642613.1|Homo_sapiens|oronasopharynx|USA|2021-02-02|2021-02-21:0):0.993841, (MW629144.1|Homo_sapiens||USA|2021-01-12|2021-02-18:1.00202, MW701207.1|Homo_sapiens||USA|2020-12-29|2021-03-05:2.99798):0.004747):0.005126, MW669805.1|Homo_sapiens|oronasopharynx|USA|2021-02-08|2021-02-26:3.99843):0.93438):0.022119, ((MW583175.1|Homo_sapiens|oronasopharynx|USA|2021-01-16|2021-02-09:4.00473, MW635058.1|Homo_sapiens|oronasopharynx|USA|2020-12-31|2021-02-19:0.995273):0.009125, MW738500.1|Homo_sapiens||USA|2021-01-12|2021-03-14:1.99419):0.93524):0.040949, ((MW617509.1|Homo_sapiens|oronasopharynx|USA|2021-02-02|2021-02-17:1.00255, MW639033.1|Homo_sapiens|oronasopharynx|USA|2021-01-09|2021-02-19:0):1.00807, (MW666812.1|Homo_sapiens|oronasopharynx|USA|2021-01-25|2021-02-26:7.00447, MW693921.1|Homo_sapiens|oronasopharynx|USA|2021-02-11|2021-03-04:3.99553):0.992881):0.987588):0.012067):0.001471, ((MW617586.1|Homo_sapiens|oronasopharynx|USA|2021-01-30|2021-02-17:5.98701, MW738555.1|Homo_sapiens||USA|2020-12-09|2021-03-14:2.01299):1.00029, MW693317.1|Homo_sapiens|oronasopharynx|USA|2021-02-09|2021-03-04:5.99415):0.989833):0.000193, (MW667290.1|Homo_sapiens|oronasopharynx|USA|2021-01-25|2021-02-26:0, MW667380.1|Homo_sapiens|oronasopharynx|USA|2021-01-25|2021-02-26:0):0):0.011432, (((((((MW719836.1|Homo_sapiens|oronasopharynx|USA|2021-02-21|2021-03-09:0, MW763750.1|Homo_sapiens|oronasopharynx|USA|2021-02-28|2021-03-17:1.00565):1.002, MW681332.1|Homo_sapiens|oronasopharynx|USA|2021-02-10|2021-03-02:0):1.98351, MW693819.1|Homo_sapiens|oronasopharynx|USA|2021-02-11|2021-03-04:0.015149):0.987079, MW791727.1|Homo_sapiens|oronasopharynx|USA|2021-02-23|2021-03-22:3.01077):0.014738, MW778362.1|Homo_sapiens|oronasopharynx|USA|2021-02-16|2021-03-19:1.991):1.9775, ((MW777413.1|Homo_sapiens|oronasopharynx|USA|2021-02-18|2021-03-19:0, MW778424.1|Homo_sapiens|oronasopharynx|USA|2021-02-20|2021-03-19:0):0, MW783356.1|Homo_sapiens|oronasopharynx|USA|2021-03-03|2021-03-19:2.00125):2.0191):0.919336, (MW708138.1|Homo_sapiens|oronasopharynx|USA|2021-01-02|2021-03-07:1.02062, MW779095.1|Homo_sapiens|oronasopharynx|USA|2021-02-23|2021-03-19:2.97938):1.92614):0.062576):0.005438, MW505151.1|Homo_sapiens||USA|2021-01-07|2021-01-22:4.97816):0.979426, ((MW667267.1|Homo_sapiens|oronasopharynx|USA|2021-01-23|2021-02-26:2.99463, MW681135.1|Homo_sapiens|oronasopharynx|USA|2021-02-10|2021-03-02:4.00537):0.997228, MW517758.1|Homo_sapiens|oronasopharynx|USA|2021-01-11|2021-01-25:0.004247):1.99179):0.071446, ((((MW582272.1|Homo_sapiens||USA|2020-12-27|2021-02-09:4.98819, MW638751.1|Homo_sapiens|oronasopharynx|USA|2021-01-05|2021-02-19:1.01181):0.056466, MW681210.1|Homo_sapiens|oronasopharynx|USA|2021-02-13|2021-03-02:2.9353):0.983405, MW640265.1|Homo_sapiens|oronasopharynx|USA|2021-01-21|2021-02-19:3.98988):1.81767, ((MW666268.1|Homo_sapiens|oronasopharynx|USA|2021-02-01|2021-02-26:4.00103, MW778961.1|Homo_sapiens|oronasopharynx|USA|2021-02-22|2021-03-19:3.99897):1.00067, (MW671712.1|Homo_sapiens|oronasopharynx|USA|2021-01-31|2021-02-26:0.002001, MW733671.1|Homo_sapiens|oronasopharynx|USA|2021-02-22|2021-03-12:0.997999):0.99895):0.176889):1.86931):0.949659, (((((((((MW700537.1|Homo_sapiens||USA|2020-12-17|2021-03-05:0, MW700538.1|Homo_sapiens||USA|2020-12-17|2021-03-05:0, MW700539.1|Homo_sapiens||USA|2020-12-17|2021-03-05:0, MW700540.1|Homo_sapiens||USA|2020-12-17|2021-03-05:0, MW700541.1|Homo_sapiens||USA|2020-12-17|2021-03-05:0, MW700542.1|Homo_sapiens||USA|2020-12-17|2021-03-05:0, MW700543.1|Homo_sapiens||USA|2020-12-17|2021-03-05:0, MW700553.1|Homo_sapiens||USA|2020-12-17|2021-03-05:0, MW700554.1|Homo_sapiens||USA|2020-12-17|2021-03-05:0, MW702314.1|Homo_sapiens||USA|2020-12-14|2021-03-05:0, MW702528.1|Homo_sapiens||USA|2020-12-11|2021-03-05:0, MW702529.1|Homo_sapiens||USA|2020-12-11|2021-03-05:0, MW702530.1|Homo_sapiens||USA|2020-12-11|2021-03-05:0, MW702901.1|Homo_sapiens||USA|2020-12-26|2021-03-05:0, MW702903.1|Homo_sapiens||USA|2020-12-26|2021-03-05:0, MW702905.1|Homo_sapiens||USA|2020-12-26|2021-03-05:0, MW738265.1|Homo_sapiens||USA|2020-12-21|2021-03-14:0, MW738266.1|Homo_sapiens||USA|2020-12-21|2021-03-14:0, MW738267.1|Homo_sapiens||USA|2020-12-21|2021-03-14:0):0, MW700544.1|Homo_sapiens||USA|2020-12-17|2021-03-05:1.0012):0.001527, (MW702313.1|Homo_sapiens||USA|2020-12-14|2021-03-05:0, MW702960.1|Homo_sapiens||USA|2020-12-21|2021-03-05:0):0.998459):0.996435, (((MW564997.1|Homo_sapiens||USA|2020-11-27|2021-02-04:0, MW564998.1|Homo_sapiens||USA|2020-11-27|2021-02-04:0, MW653650.1|Homo_sapiens||USA|2020-12-07|2021-02-24:0, MW653651.1|Homo_sapiens||USA|2020-12-07|2021-02-24:0, MW701897.1|Homo_sapiens||USA|2020-12-03|2021-03-05:0, MW701916.1|Homo_sapiens||USA|2020-12-03|2021-03-05:0, MW792747.1|Homo_sapiens||USA|2021-03-01|2021-03-22:0, MW792748.1|Homo_sapiens||USA|2021-03-02|2021-03-22:0, MW792754.1|Homo_sapiens||USA|2021-03-01|2021-03-22:0, MW792759.1|Homo_sapiens||USA|2021-03-03|2021-03-22:0):0, (((MW564993.1|Homo_sapiens||USA|2020-11-27|2021-02-04:0, MW702021.1|Homo_sapiens||USA|2020-12-01|2021-03-05:0):1.00072, MW638146.1|Homo_sapiens|oronasopharynx|USA|2021-01-09|2021-02-19:0.999276):0.001225, (MW702526.1|Homo_sapiens||USA|2020-12-09|2021-03-05:0, MW703111.1|Homo_sapiens||USA|2020-12-16|2021-03-05:0):0.998534):0.001964):0.000769, MW793186.1|Homo_sapiens|oronasopharynx|USA|2021-02-27|2021-03-22:0.999048):0.00106):0.001386, (MW681145.1|Homo_sapiens|oronasopharynx|USA|2021-02-10|2021-03-02:2.00012, MW763797.1|Homo_sapiens|oronasopharynx|USA|2021-03-01|2021-03-17:3.99988):2.99853):0.000904, MW701148.1|Homo_sapiens||USA|2020-12-25|2021-03-05:0.996738):0.000707, MW564994.1|Homo_sapiens||USA|2020-11-27|2021-02-04:0.195258):1.98346, (((MW524902.1|Homo_sapiens|oronasopharynx|USA|2021-01-14|2021-01-26:1.01106, MW773123.1|Homo_sapiens||USA|2020-12-15|2021-03-18:0):1.99648, MW340785.1|Homo_sapiens||USA|2020-10|2020-12-07:0.000598):0.000492, (MW496031.1|Homo_sapiens||USA|2020-12-02|2021-01-21:0.013466, MW737803.1|Homo_sapiens||USA|2021-01-11|2021-03-14:7.98653):2.98687):0.012597):0.126596, (MW640104.1|Homo_sapiens|oronasopharynx|USA|2021-01-20|2021-02-19:5.15158, MW648128.1|Homo_sapiens||USA|2021-01-22|2021-02-23:1.84842):0.964986):0.882968):0.613936, (((((((((((MW700341.1|Homo_sapiens||USA|2021-01-30|2021-03-05:0, MW749655.1|Homo_sapiens|oronasopharynx|USA|2021-02-24|2021-03-15:0, MW778776.1|Homo_sapiens|oronasopharynx|USA|2021-02-20|2021-03-19:0):0, MW636611.1|Homo_sapiens|oronasopharynx|USA|2021-01-18|2021-02-19:1.00866):0.005888, MW728796.1|Homo_sapiens|oronasopharynx|USA|2021-02-22|2021-03-11:1.99318):0.003522, MW767194.1|Homo_sapiens|oronasopharynx|USA|2021-02-13|2021-03-18:2.99043):0.982264, MW708743.1|Homo_sapiens|oronasopharynx|USA|2021-01-26|2021-03-07:7.01031):0.005542, MW728119.1|Homo_sapiens|oronasopharynx|USA|2021-01-25|2021-03-11:3.00338):0.999046, ((MW767214.1|Homo_sapiens|oronasopharynx|USA|2021-02-10|2021-03-18:0, MW779285.1|Homo_sapiens|oronasopharynx|USA|2021-02-16|2021-03-19:0):0, MW706000.1|Homo_sapiens|oronasopharynx|USA|2021-02-10|2021-03-07:1.00139):4.00358):0.178571, MW596196.1|Homo_sapiens|oronasopharynx|USA|2021-01-09|2021-02-12:4.24138):0.257202, (MW642576.1|Homo_sapiens|oronasopharynx|USA|2021-01-30|2021-02-21:3.00399, MW666350.1|Homo_sapiens|oronasopharynx|USA|2021-02-01|2021-02-26:3.99601):1.45314):0.614493, ((((MW778714.1|Homo_sapiens|oronasopharynx|USA|2021-02-21|2021-03-19:0, MW783217.1|Homo_sapiens|oronasopharynx|USA|2021-03-03|2021-03-19:0):1.00188, MW772137.1|Homo_sapiens|oronasopharynx|USA|2021-02-28|2021-03-18:0.998115):2.9933, (MW643004.1|Homo_sapiens|oronasopharynx|USA|2021-02-02|2021-02-21:1.99974, MW643847.1|Homo_sapiens|oronasopharynx|USA|2021-02-01|2021-02-21:1.00026):0.006017):1.01321, MW705011.1|Homo_sapiens|oronasopharynx|USA|2021-02-11|2021-03-07:2.98512):0.063758):2.98016, (((MW482925.1|Homo_sapiens||USA|2020-11-19|2021-01-15:1.95829, MW482927.1|Homo_sapiens||USA|2020-11-17|2021-01-15:0.04171):0.969278, MW524070.1|Homo_sapiens||USA|2021-01-05|2021-01-26:3.01187):1.99638, MW482931.1|Homo_sapiens||USA|2020-11-18|2021-01-15:4.01432):0.052904):1.56984):0.171665, MW495115.1|Homo_sapiens||USA|2021-01-06|2021-01-21:9.79643):0.137295, ((MW023492.1|Homo_sapiens||USA|2020-08-31|2020-09-21:0, MW023493.1|Homo_sapiens||USA|2020-08-31|2020-09-21:0, MW023494.1|Homo_sapiens||USA|2020-08-25|2020-09-21:0, MW023497.1|Homo_sapiens||USA|2020-08-31|2020-09-21:0, MW056111.1|Homo_sapiens||USA|2020-09-10|2020-10-02:0, MW056122.1|Homo_sapiens||USA|2020-09-14|2020-10-02:0, MW056131.1|Homo_sapiens||USA|2020-09-15|2020-10-02:0, MW166077.1|Homo_sapiens||USA|2020-09-04|2020-10-26:0, MW166078.1|Homo_sapiens||USA|2020-09-04|2020-10-26:0, MW673541.1|Homo_sapiens||USA|2020-08-31|2021-02-28:0):0, (MW023495.1|Homo_sapiens||USA|2020-08-31|2020-09-21:1.00039, MW491016.1|Homo_sapiens||USA|2020-10-21|2021-01-19:3.99961):0.009781):2.93845):0.059691):0.002073, ((((((((((((((((((((((((((((((((((((MW495905.1|Homo_sapiens||USA|2020-11-25|2021-01-21:0, MW565205.1|Homo_sapiens||USA|2020-11-10|2021-02-04:0):0, MW565217.1|Homo_sapiens||USA|2020-11-06|2021-02-04:0.227284):0.045704, (MW629332.1|Homo_sapiens||USA|2021-01-06|2021-02-18:0, MW642780.1|Homo_sapiens|oronasopharynx|USA|2021-01-29|2021-02-21:2.00735):0.947437):0.015945, ((MW704551.1|Homo_sapiens|oronasopharynx|USA|2021-02-09|2021-03-07:0, MW704552.1|Homo_sapiens|oronasopharynx|USA|2021-02-09|2021-03-07:0, MW750973.1|Homo_sapiens||USA|2021-01-24|2021-03-16:0):0, MW707930.1|Homo_sapiens|oronasopharynx|USA|2021-02-16|2021-03-07:1.00199):1.94797):0.017841, ((MW813313.1|Homo_sapiens|oronasopharynx|USA|2021-03-04|2021-03-26:0, MW816243.1|Homo_sapiens|oronasopharynx|USA|2021-03-08|2021-03-26:2.00238):0.985511, MW550124.1|Homo_sapiens||USA|2021-01-08|2021-02-01:1.01413):3.97094):0.068109, (MW405467.1|Homo_sapiens||USA|2020-11|2020-12-24:1.9972, MW449493.1|Homo_sapiens|oronasopharynx|USA|2020-12-19|2021-01-07:4.0028):0.032317):0.938143, ((((((((MW496040.1|Homo_sapiens||USA|2020-11-11|2021-01-21:0, MW584948.1|Homo_sapiens||USA|2020-12|2021-02-09:1.11122):0.241449, (MW638572.1|Homo_sapiens|oronasopharynx|USA|2021-01-04|2021-02-19:0.997853, MW638573.1|Homo_sapiens|oronasopharynx|USA|2021-01-04|2021-02-19:2.00215):0.928361):0.018543, MW672931.1|Homo_sapiens|oronasopharynx|USA|2021-02-06|2021-02-28:0):0.010692, (MW637125.1|Homo_sapiens|oronasopharynx|USA|2021-01-20|2021-02-19:1.99971, MW638642.1|Homo_sapiens|oronasopharynx|USA|2021-01-04|2021-02-19:2.00029):0.955416):0.007462, MW638497.1|Homo_sapiens|oronasopharynx|USA|2021-01-03|2021-02-19:1.95635):0.008155, ((MW705291.1|Homo_sapiens|oronasopharynx|USA|2021-02-09|2021-03-07:0, MW772058.1|Homo_sapiens|oronasopharynx|USA|2021-02-27|2021-03-18:0):0.011779, MW783328.1|Homo_sapiens|oronasopharynx|USA|2021-03-03|2021-03-19:1.98822):0.942359):0.016357, MW805017.1|Homo_sapiens|oronasopharynx|USA|2021-03-07|2021-03-24:2.96587):0.00285, MW696591.1|Homo_sapiens|oronasopharynx|USA|2021-02-14|2021-03-04:3.9691):0.007355):0.002469, (MW693054.1|Homo_sapiens|oronasopharynx|USA|2020-11-09|2021-03-04:2.00514, MW776817.1|Homo_sapiens|oronasopharynx|USA|2020-11-02|2021-03-19:0.99486):4.97202):0.012514, ((((MW825501.1|Homo_sapiens|oronasopharynx|USA|2021-03-14|2021-03-29:0.010915, MW825521.1|Homo_sapiens|oronasopharynx|USA|2021-03-14|2021-03-29:0.189085):0.988857, MW782783.1|Homo_sapiens|oronasopharynx|USA|2021-03-05|2021-03-19:4.01067):3.9908, (MW639916.1|Homo_sapiens|oronasopharynx|USA|2021-01-19|2021-02-19:1.99916, MW640995.1|Homo_sapiens|oronasopharynx|USA|2021-01-27|2021-02-19:3.00084):0.016284):0.031405, ((MW495230.1|Homo_sapiens||USA|2021-01-04|2021-01-21:0.154451, MW758650.1|Homo_sapiens|oronasopharynx|USA|2021-02-24|2021-03-17:2.04555):1.76595, MW778143.1|Homo_sapiens|oronasopharynx|USA|2021-02-18|2021-03-19:5.89888):0.128153):2.96155):0.007033, ((MW669136.1|Homo_sapiens|oronasopharynx|USA|2021-02-07|2021-02-26:3.00421, MW763788.1|Homo_sapiens|oronasopharynx|USA|2021-03-02|2021-03-17:1.99579):0.070218, (MW673125.1|Homo_sapiens|oronasopharynx|USA|2021-02-08|2021-02-28:1.07972, MW783195.1|Homo_sapiens|oronasopharynx|USA|2021-02-28|2021-03-19:1.12028):2.93151):0.918203):0.005026, (((MW586404.1|Homo_sapiens|oronasopharynx|USA|2021-01-22|2021-02-10:0, MW638902.1|Homo_sapiens|oronasopharynx|USA|2021-01-08|2021-02-19:0):0.00369, MW577040.1|Homo_sapiens|oronasopharynx|USA|2021-01-12|2021-02-05:0.99631):1.16248, MW815765.1|Homo_sapiens||USA|2021-03-04|2021-03-26:7.03584):0.854637):0.002986, (MW673071.1|Homo_sapiens|oronasopharynx|USA|2021-02-08|2021-02-28:0, MW693871.1|Homo_sapiens|oronasopharynx|USA|2021-02-10|2021-03-04:0):8.97969):0.005478, (((MW693509.1|Homo_sapiens|oronasopharynx|USA|2021-02-10|2021-03-04:5.9975, MW708488.1|Homo_sapiens|oronasopharynx|USA|2021-01-16|2021-03-07:2.0025):0.986553, MW583374.1|Homo_sapiens|oronasopharynx|USA|2021-01-11|2021-02-09:6.01237):0.025009, (MW668500.1|Homo_sapiens|oronasopharynx|USA|2021-02-01|2021-02-26:2.98402, MW705668.1|Homo_sapiens|oronasopharynx|USA|2021-02-09|2021-03-07:1.01598):3.9773):3.00726):0.030184, ((((((MW668517.1|Homo_sapiens|oronasopharynx|USA|2021-02-01|2021-02-26:3.00529, MW693284.1|Homo_sapiens|oronasopharynx|USA|2021-02-09|2021-03-04:3.99471):0.005569, MW778828.1|Homo_sapiens|oronasopharynx|USA|2021-02-19|2021-03-19:0.993006):0.018663, MW666643.1|Homo_sapiens|oronasopharynx|USA|2021-02-01|2021-02-26:1.98406):0.986456, MW780489.1|Homo_sapiens|oronasopharynx|USA|2021-02-25|2021-03-19:2.00544):0.863589, MW696689.1|Homo_sapiens|oronasopharynx|USA|2021-02-14|2021-03-04:6.13822):1.19572, (((MW793566.1|Homo_sapiens||USA|2021-02-25|2021-03-23:0, MW793567.1|Homo_sapiens||USA|2021-02-25|2021-03-23:0):0.202368, MW793605.1|Homo_sapiens||USA|2021-03-02|2021-03-23:0):8.50199, MW639953.1|Homo_sapiens|oronasopharynx|USA|2021-01-20|2021-02-19:0.019264):0.066271):2.95137):0.003323, MW585975.1|Homo_sapiens|oronasopharynx|USA|2021-01-16|2021-02-10:2.05414):0.098973, (((MW550711.1|Homo_sapiens|oronasopharynx|USA|2020-12-01|2021-02-01:0, MW668572.1|Homo_sapiens|oronasopharynx|USA|2021-02-01|2021-02-26:5.6115):1.85513, (MW672943.1|Homo_sapiens|oronasopharynx|USA|2021-02-07|2021-02-28:4.01165, MW736086.1|Homo_sapiens||USA|2021-01-04|2021-03-12:0.988352):0.457608):0.719628, MW634577.1|Homo_sapiens|oronasopharynx|USA|2020-12-26|2021-02-19:2.19321):0.919955):0.00528, (MW763935.1|Homo_sapiens|oronasopharynx|USA|2021-02-26|2021-03-17:9.11966, MW777107.1|Homo_sapiens|oronasopharynx|USA|2021-02-14|2021-03-19:1.08034):0.878545):0.81028, (((MW586554.1|Homo_sapiens|oronasopharynx|USA|2021-01-20|2021-02-10:1.00499, MW666582.1|Homo_sapiens|oronasopharynx|USA|2021-02-02|2021-02-26:1.99501):0.997679, MW666593.1|Homo_sapiens|oronasopharynx|USA|2021-02-01|2021-02-26:1.1e-05):0.997522, MW523838.1|Homo_sapiens|oronasopharynx|USA|2021-01-05|2021-01-26:2.00285):2.98401):0.016958, (((((((((((((((((MW738180.1|Homo_sapiens||USA|2020-12-11|2021-03-14:0, MW739425.1|Homo_sapiens||USA|2021-02-02|2021-03-14:0, MW739427.1|Homo_sapiens||USA|2021-01-30|2021-03-14:0):1.99324, MW495075.1|Homo_sapiens||USA|2021-01-07|2021-01-21:0.006763):0.004183, MW550178.1|Homo_sapiens||USA|2021-01-08|2021-02-01:1.99378):0.006959, MW720067.1|Homo_sapiens|oronasopharynx|USA|2021-02-15|2021-03-09:0.985085):0.995415, ((MW505284.1|Homo_sapiens||USA|2021-01-06|2021-01-22:1.008, MW629283.1|Homo_sapiens||USA|2021-01-19|2021-02-18:3.992):1.02631, MW763812.1|Homo_sapiens|oronasopharynx|USA|2021-02-25|2021-03-17:7.97117):0.975734):0.008888, MW766413.1|Homo_sapiens|oronasopharynx|USA|2021-02-22|2021-03-17:6.99296):0.021319, MW734945.1|Homo_sapiens|oronasopharynx|USA|2021-02-22|2021-03-12:5.97194):0.959348, ((MW578229.1|Homo_sapiens|oronasopharynx|USA|2021-01-27|2021-02-06:0, MW626355.1|Homo_sapiens|oronasopharynx|USA|2021-02-03|2021-02-18:0, MW626356.1|Homo_sapiens|oronasopharynx|USA|2021-02-03|2021-02-18:0, MW626358.1|Homo_sapiens|oronasopharynx|USA|2021-02-03|2021-02-18:0, MW626359.1|Homo_sapiens|oronasopharynx|USA|2021-02-03|2021-02-18:0, MW626360.1|Homo_sapiens|oronasopharynx|USA|2021-02-03|2021-02-18:0, MW687159.1|Homo_sapiens|oronasopharynx|USA|2021-02-10|2021-03-03:0):0, MW626357.1|Homo_sapiens|oronasopharynx|USA|2021-02-03|2021-02-18:1.00041):0.009219):0.000916, MW653855.1|Homo_sapiens|oronasopharynx|USA|2021-02-10|2021-02-24:0.989815):0.006174, MW779437.1|Homo_sapiens|oronasopharynx|USA|2021-02-23|2021-03-19:3.98916):0.011675, MW681264.1|Homo_sapiens|oronasopharynx|USA|2021-02-10|2021-03-02:5.9715):0.033153, (((MW749578.1|Homo_sapiens|oronasopharynx|USA|2021-02-25|2021-03-15:0, MW763668.1|Homo_sapiens|oronasopharynx|USA|2021-02-25|2021-03-17:0, MW763844.1|Homo_sapiens|oronasopharynx|USA|2021-03-01|2021-03-17:0, MW763994.1|Homo_sapiens|oronasopharynx|USA|2021-03-03|2021-03-17:0, MW773307.1|Homo_sapiens|oronasopharynx|USA|2021-03-03|2021-03-18:0):0.201046, MW729286.1|Homo_sapiens||USA|2021-02-04|2021-03-11:0):4.75192, MW589599.1|Homo_sapiens||USA|2020-12-10|2021-02-10:0.119702):2.92641):0.088796, (((((((MW735487.1|Homo_sapiens||USA|2021-01-29|2021-03-12:0, MW735543.1|Homo_sapiens||USA|2021-01-29|2021-03-12:0):0.018107, MW763855.1|Homo_sapiens|oronasopharynx|USA|2021-03-02|2021-03-17:0.981893):0.946231, MW735489.1|Homo_sapiens||USA|2021-01-29|2021-03-12:1.04139):0.620265, MW808820.1|Homo_sapiens|oronasopharynx|USA|2021-03-03|2021-03-25:5.01581):0.763557, (MW668557.1|Homo_sapiens|oronasopharynx|USA|2021-02-01|2021-02-26:2.01107, MW728519.1|Homo_sapiens|oronasopharynx|USA|2021-02-21|2021-03-11:0.98893):0.35352):0.658317, ((MW728637.1|Homo_sapiens|oronasopharynx|USA|2021-02-21|2021-03-11:0, MW763356.1|Homo_sapiens|oronasopharynx|USA|2021-02-27|2021-03-17:0):2.98264, MW528815.1|Homo_sapiens||USA|2021-01-15|2021-01-27:1.01736):0.027547):0.161803, ((MW777128.1|Homo_sapiens|oronasopharynx|USA|2021-02-16|2021-03-19:1.01486, MW779346.1|Homo_sapiens|oronasopharynx|USA|2021-02-22|2021-03-19:0.985143):0.355869, MW693302.1|Homo_sapiens|oronasopharynx|USA|2021-02-10|2021-03-04:0):0.78947):0.869424):0.138604, (((((MW696235.1|Homo_sapiens|oronasopharynx|USA|2021-02-14|2021-03-04:2.00212, MW808302.1|Homo_sapiens|oronasopharynx|USA|2021-03-05|2021-03-25:4.99788):0.985547, MW640197.1|Homo_sapiens|oronasopharynx|USA|2021-01-21|2021-02-19:1.01317):2.01115, (MW673336.1|Homo_sapiens|oronasopharynx|USA|2021-01-29|2021-02-28:0.999869, MW764081.1|Homo_sapiens|oronasopharynx|USA|2021-02-27|2021-03-17:3.00013):1.98738):0.273788, (MW617607.1|Homo_sapiens|oronasopharynx|USA|2021-01-30|2021-02-17:0, MW634258.1|Homo_sapiens|oronasopharynx|USA|2020-12-27|2021-02-19:1.51916):0.689256):0.06096, (MW631831.1|Homo_sapiens|oronasopharynx|USA|2021-02-06|2021-02-19:1.51794, MW693257.1|Homo_sapiens|oronasopharynx|USA|2021-02-09|2021-03-04:0):7.72598):0.855659):0.762321, ((((MW669258.1|Homo_sapiens|oronasopharynx|USA|2021-02-07|2021-02-26:1.99846, MW719745.1|Homo_sapiens|oronasopharynx|USA|2021-02-22|2021-03-09:4.00154):0.008027, MW596019.1|Homo_sapiens|oronasopharynx|USA|2021-01-29|2021-02-12:4.99244):0.99459, (MW549235.1|Homo_sapiens||USA|2021-01-04|2021-02-01:3.19717, MW638835.1|Homo_sapiens|oronasopharynx|USA|2021-01-04|2021-02-19:3.00283):2.00113):0.00276, MW763510.1|Homo_sapiens|oronasopharynx|USA|2021-03-02|2021-03-17:4.99758):0.047754):0.094082, MW562766.1|Homo_sapiens||USA|2020-12-28|2021-02-03:5.67197):1.59511, (((MW772103.1|Homo_sapiens|oronasopharynx|USA|2021-02-28|2021-03-18:2.0001, MW778627.1|Homo_sapiens|oronasopharynx|USA|2021-02-16|2021-03-19:0.999897):0.024542, MW693948.1|Homo_sapiens|oronasopharynx|USA|2021-02-11|2021-03-04:1.97549):1.9186, (MW589598.1|Homo_sapiens||USA|2020-12-10|2021-02-10:0, MW589601.1|Homo_sapiens||USA|2020-12-10|2021-02-10:0):0):1.74115):0.20381):0.01285, ((((((((MW739349.1|Homo_sapiens||USA|2021-01-05|2021-03-14:0, MW739350.1|Homo_sapiens||USA|2021-01-05|2021-03-14:0, MW739351.1|Homo_sapiens||USA|2021-01-05|2021-03-14:0, MW739352.1|Homo_sapiens||USA|2021-01-05|2021-03-14:0, MW739786.1|Homo_sapiens||USA|2021-01-15|2021-03-14:0, MW739803.1|Homo_sapiens||USA|2021-01-13|2021-03-14:0):0, MW586711.1|Homo_sapiens||USA|2021-01-15|2021-02-10:1.00295):0.004188, MW739787.1|Homo_sapiens||USA|2021-01-16|2021-03-14:0.995728):0.00231, MW739758.1|Homo_sapiens||USA|2021-01-22|2021-03-14:0.993658):0.994832, (MW681195.1|Homo_sapiens|oronasopharynx|USA|2021-02-10|2021-03-02:1.00046, MW778260.1|Homo_sapiens|oronasopharynx|USA|2021-02-20|2021-03-19:0.999543):0.999877):5.00689, (MW634743.1|Homo_sapiens|oronasopharynx|USA|2021-01-01|2021-02-19:2.61065, MW737922.1|Homo_sapiens||USA|2021-02-03|2021-03-14:4.58935):1.3912):1.49535, ((((MW681529.1|Homo_sapiens|oronasopharynx|USA|2021-02-11|2021-03-02:0, MW681530.1|Homo_sapiens|oronasopharynx|USA|2021-02-11|2021-03-02:0, MW719769.1|Homo_sapiens|oronasopharynx|USA|2021-02-18|2021-03-09:0):0.020262, MW741587.1|Homo_sapiens|oronasopharynx|USA|2021-02-18|2021-03-15:0.979738):2.97333, MW525004.1|Homo_sapiens|oronasopharynx|USA|2021-01-12|2021-01-26:3.01399):1.01833, MW673162.1|Homo_sapiens|oronasopharynx|USA|2021-02-08|2021-02-28:5.99057):1.49186):0.459052, MW645572.1|Homo_sapiens||USA|2020-11-19|2021-02-22:1.97793):0.025498):0.001255, MW749635.1|Homo_sapiens|oronasopharynx|USA|2021-02-25|2021-03-15:4.99619):0.001595, (((((MW667301.1|Homo_sapiens|oronasopharynx|USA|2021-01-23|2021-02-26:0, MW728435.1|Homo_sapiens|oronasopharynx|USA|2021-02-20|2021-03-11:0, MW778841.1|Homo_sapiens|oronasopharynx|USA|2021-02-21|2021-03-19:0):2.99467, (MW667296.1|Homo_sapiens|oronasopharynx|USA|2021-01-23|2021-02-26:1.00089, MW669710.1|Homo_sapiens|oronasopharynx|USA|2021-02-08|2021-02-26:3.99911):0.004793):0.002058, (MW766676.1|Homo_sapiens|oronasopharynx|USA|2021-01-31|2021-03-17:0, MW792867.1|Homo_sapiens||USA|2021-01-31|2021-03-22:0):2.99655):0.003154, MW696557.1|Homo_sapiens|oronasopharynx|USA|2021-02-13|2021-03-04:8.9968):0.005735, MW772063.1|Homo_sapiens|oronasopharynx|USA|2021-02-27|2021-03-18:5.99104):0.986421):0.002141, MW405479.1|Homo_sapiens||USA|2020-11|2020-12-24:2.00257):0.000955, MW669018.1|Homo_sapiens|oronasopharynx|USA|2021-02-04|2021-02-26:3.00104):0.0004, (((MW668822.1|Homo_sapiens|oronasopharynx|USA|2021-02-02|2021-02-26:1.00319, MW816587.1|Homo_sapiens||USA|2021-01-25|2021-03-26:3.99681):0.002967, MW617585.1|Homo_sapiens|oronasopharynx|USA|2021-01-30|2021-02-17:7.99594):0.970526, ((MW681324.1|Homo_sapiens|oronasopharynx|USA|2021-02-13|2021-03-02:0.00285, MW783050.1|Homo_sapiens|oronasopharynx|USA|2021-03-05|2021-03-19:0.99715):5.62659, MW759578.1|Homo_sapiens|oronasopharynx|USA|2021-02-17|2021-03-17:6.57313):0.346906):0.026514):0.002549, (((((((((MW631910.1|Homo_sapiens|oronasopharynx|USA|2021-02-07|2021-02-19:2.01378, MW669079.1|Homo_sapiens|oronasopharynx|USA|2021-02-01|2021-02-26:0):2.98955, MW592802.1|Homo_sapiens|oronasopharynx|USA|2021-01-05|2021-02-11:8.00499):0.005537, MW640005.1|Homo_sapiens|oronasopharynx|USA|2021-01-19|2021-02-19:3.9986):0.001544, MW773121.1|Homo_sapiens||USA|2020-12-15|2021-03-18:3.99785):0.001127, ((MW719842.1|Homo_sapiens|oronasopharynx|USA|2021-02-16|2021-03-09:0, MW733620.1|Homo_sapiens|oronasopharynx|USA|2021-02-24|2021-03-12:0):0.001262, MW733651.1|Homo_sapiens|oronasopharynx|USA|2021-02-24|2021-03-12:1.99874):5.99662):0.000601, MW771943.1|Homo_sapiens|oronasopharynx|USA|2021-02-27|2021-03-18:5.99821):0.000673, MW763736.1|Homo_sapiens|oronasopharynx|USA|2021-02-27|2021-03-17:2.99812):0.000352, (MW550131.1|Homo_sapiens||USA|2021-01-09|2021-02-01:1.00829, MW666752.1|Homo_sapiens|oronasopharynx|USA|2021-01-31|2021-02-26:6.99171):2.99339):0.001409, (((MW665784.1|Homo_sapiens|oronasopharynx|USA|2021-01-31|2021-02-26:2.00228, MW667003.1|Homo_sapiens|oronasopharynx|USA|2021-01-28|2021-02-26:0.997725):0.005846, MW736662.1|Homo_sapiens||USA|2021-01-16|2021-03-12:0):0.995358, MW523797.1|Homo_sapiens|oronasopharynx|USA|2021-01-06|2021-01-26:2.00238):0.998094):0.006554):0.001041, (((((((MW634552.1|Homo_sapiens|oronasopharynx|USA|2020-12-26|2021-02-19:1.01336, MW666934.1|Homo_sapiens|oronasopharynx|USA|2021-01-25|2021-02-26:3.98664):0.006651, MW708812.1|Homo_sapiens|oronasopharynx|USA|2021-01-04|2021-03-07:0.982479):0.977429, (MW643221.1|Homo_sapiens|oronasopharynx|USA|2021-01-28|2021-02-21:2.0043, MW763911.1|Homo_sapiens|oronasopharynx|USA|2021-02-25|2021-03-17:5.9957):0.019577):1.00639, MW589625.1|Homo_sapiens||USA|2020-12-12|2021-02-10:4.00076):0.463164, ((MW719582.1|Homo_sapiens||USA|2021-01-30|2021-03-09:0, MW719583.1|Homo_sapiens||USA|2021-01-30|2021-03-09:0):0.004992, MW837283.1|Homo_sapiens||USA|2021-01-20|2021-03-31:2.99501):3.44807):0.433027, (((((MW666443.1|Homo_sapiens|oronasopharynx|USA|2021-01-31|2021-02-26:0, MW739398.1|Homo_sapiens||USA|2021-02-03|2021-03-14:0, MW777567.1|Homo_sapiens|oronasopharynx|USA|2021-02-15|2021-03-19:0):0, (MW706224.1|Homo_sapiens|oronasopharynx|USA|2021-02-09|2021-03-07:1.00109, MW733240.1|Homo_sapiens|oronasopharynx|USA|2021-02-24|2021-03-12:1.99891):0.003789):0.989991, MW596020.1|Homo_sapiens|oronasopharynx|USA|2021-01-29|2021-02-12:0.009692):1.99613, MW560901.1|Homo_sapiens||USA|2021-01-09|2021-02-03:5.00818):0.027908, MW763612.1|Homo_sapiens|oronasopharynx|USA|2021-02-25|2021-03-17:1.9783):1.88367):0.09402, ((((((MW673057.1|Homo_sapiens|oronasopharynx|USA|2021-02-07|2021-02-28:0.841662, MW766772.1|Homo_sapiens|oronasopharynx|USA|2021-02-10|2021-03-17:1.35834):0.689928, MW728166.1|Homo_sapiens|oronasopharynx|USA|2021-02-24|2021-03-11:1.54044):0.423936, MW821783.1|Homo_sapiens|oronasopharynx|USA|2021-03-02|2021-03-29:0.961894):0.03904, (MW776946.1|Homo_sapiens|oronasopharynx|USA|2021-02-14|2021-03-19:0, MW812501.1|Homo_sapiens|saliva__oronasopharynx|USA|2021-02-24|2021-03-26:0):0.005769):0.012213, (MW778228.1|Homo_sapiens|oronasopharynx|USA|2021-02-19|2021-03-19:0, MW779178.1|Homo_sapiens|oronasopharynx|USA|2021-02-23|2021-03-19:0, MW780440.1|Homo_sapiens|oronasopharynx|USA|2021-02-24|2021-03-19:0):0.987007):0.977207, (MW763998.1|Homo_sapiens|oronasopharynx|USA|2021-03-02|2021-03-17:3.99076, MW796200.1|Homo_sapiens|oronasopharynx|USA|2021-02-11|2021-03-23:0.00924):0.996152):4.98561):0.004732):0.01203, (((((MW709002.1|Homo_sapiens|oronasopharynx|USA|2021-01-20|2021-03-07:0.010921, MW779092.1|Homo_sapiens|oronasopharynx|USA|2021-02-23|2021-03-19:4.98908):0.012882, MW825808.1|Homo_sapiens|oronasopharynx|USA|2021-03-11|2021-03-29:4.9795):0.970507, MW550319.1|Homo_sapiens|oronasopharynx|USA|2020-12-05|2021-02-01:0.206762):0.999433, (MW406599.1|Homo_sapiens||USA|2020-10-26|2020-12-26:0, MW522508.1|Homo_sapiens||USA|2020-10-15|2021-01-26:0):0):0.005196, MW702851.1|Homo_sapiens||USA|2020-12-16|2021-03-05:4.99727):0.019782):0.02334, ((((((((((((MW617681.1|Homo_sapiens||USA|2021-01-20|2021-02-17:1.0103, MW715095.1|Homo_sapiens||USA|2021-02-02|2021-03-09:1.9897):0.012217, MW629462.1|Homo_sapiens||USA|2021-01-12|2021-02-18:0):0.988733, MW594042.1|Homo_sapiens||USA|2021-01-09|2021-02-11:4.00404):0.986128, ((MW525107.1|Homo_sapiens|oronasopharynx|USA|2021-01-10|2021-01-26:0.031532, MW728846.1|Homo_sapiens|oronasopharynx|USA|2021-02-20|2021-03-11:2.96847):1.9944, MW643630.1|Homo_sapiens|oronasopharynx|USA|2021-01-29|2021-02-21:4.99268):0.009297):0.99871, MW698155.1|Homo_sapiens|oronasopharynx|USA|2021-02-15|2021-03-04:4.00569):0.006433, (((MW728648.1|Homo_sapiens|oronasopharynx|USA|2021-02-15|2021-03-11:1.99005, MW808636.1|Homo_sapiens|oronasopharynx|USA|2021-03-05|2021-03-25:2.00995):2.04853, MW773349.1|Homo_sapiens|oronasopharynx|USA|2021-03-05|2021-03-18:5.95149):2.95781, ((MW752504.1|Homo_sapiens||USA|2021-02-21|2021-03-16:4.97619, MW837296.1|Homo_sapiens||USA|2021-02-20|2021-03-31:0.023813):1.03188, MW763669.1|Homo_sapiens|oronasopharynx|USA|2021-02-26|2021-03-17:4.95298):1.95321):0.017695):0.008758, MW665653.1|Homo_sapiens|oronasopharynx|USA|2021-01-26|2021-02-26:5.99167):1.93781, ((MW669762.1|Homo_sapiens|oronasopharynx|USA|2021-02-08|2021-02-26:0, MW669780.1|Homo_sapiens|oronasopharynx|USA|2021-02-08|2021-02-26:0):6.99794, MW693057.1|Homo_sapiens|oronasopharynx|USA|2020-11-09|2021-03-04:3.00206):0.05488):0.05018, MW505294.1|Homo_sapiens||USA|2021-01-07|2021-01-22:3.97688):0.031018, MW521745.1|Homo_sapiens||USA|2020-10-06|2021-01-26:2.92675):0.496762, ((MW681343.1|Homo_sapiens|oronasopharynx|USA|2021-02-10|2021-03-02:0, MW728415.1|Homo_sapiens|oronasopharynx|USA|2021-02-16|2021-03-11:0):1.97792, MW669180.1|Homo_sapiens|oronasopharynx|USA|2021-02-07|2021-02-26:0.022075):1.64485):0.241847, ((((MW577042.1|Homo_sapiens|oronasopharynx|USA|2021-01-12|2021-02-05:0.001724, MW577051.1|Homo_sapiens|oronasopharynx|USA|2021-01-12|2021-02-05:0.998277):1.99734, MW585916.1|Homo_sapiens|oronasopharynx|USA|2021-01-18|2021-02-10:2.0022):0.994285, (MW496071.1|Homo_sapiens||USA|2020-11-18|2021-01-21:1.00294, MW738311.1|Homo_sapiens||USA|2021-01-01|2021-03-14:4.99705):0.004233):1.00148, (MW592808.1|Homo_sapiens|oronasopharynx|USA|2021-01-07|2021-02-11:4.32076, MW661008.1|Homo_sapiens|oronasopharynx|USA|2020-11-13|2021-02-25:0.879242):0.117819):0.880434):0.152557):0.030148, (((((((((((((((MW638845.1|Homo_sapiens|oronasopharynx|USA|2021-01-05|2021-02-19:5.11986, MW665565.1|Homo_sapiens|oronasopharynx|USA|2021-01-28|2021-02-26:0.880141):0.779342, (MW681025.1|Homo_sapiens||USA|2020-11-10|2021-03-02:1.13534, MW708471.1|Homo_sapiens|oronasopharynx|USA|2021-01-18|2021-03-07:2.86466):0.782635):0.072499, (MW705753.1|Homo_sapiens|oronasopharynx|USA|2021-02-09|2021-03-07:0.167142, MW779055.1|Homo_sapiens|oronasopharynx|USA|2021-02-22|2021-03-19:2.83286):0.851484):0.061586, (MW634185.1|Homo_sapiens|oronasopharynx|USA|2020-12-27|2021-02-19:2.0103, MW634548.1|Homo_sapiens|oronasopharynx|USA|2020-12-27|2021-02-19:2.9897):0.044252):0.023811, ((((MW524005.1|Homo_sapiens|oronasopharynx|USA|2021-01-10|2021-01-26:1.94726, MW637063.1|Homo_sapiens|oronasopharynx|USA|2021-01-18|2021-02-19:1.05274):0.959415, MW681063.1|Homo_sapiens|oronasopharynx|USA|2021-01-08|2021-03-02:0.01806):1.97709, (MW634197.1|Homo_sapiens|oronasopharynx|USA|2020-12-27|2021-02-19:2.00776, MW634592.1|Homo_sapiens|oronasopharynx|USA|2020-12-27|2021-02-19:1.99224):0.023911):0.272703, (MW565830.1|Homo_sapiens|oronasopharynx|USA|2021-01-17|2021-02-04:4.70196, MW777271.1|Homo_sapiens|oronasopharynx|USA|2021-02-14|2021-03-19:5.69804):0.562328):0.77105):0.587602, MW592854.1|Homo_sapiens||USA|2020-12|2021-02-11:6.58509):0.175684, (((((MW576995.1|Homo_sapiens||USA|2020-12|2021-02-05:0, MW576997.1|Homo_sapiens||USA|2020-12|2021-02-05:0):0.006924, MW576996.1|Homo_sapiens||USA|2020-12|2021-02-05:0.993076):0.861534, MW310441.1|Homo_sapiens|oronasopharynx|USA|2020-11-10|2020-12-01:0.68235):0.076708, MW310444.1|Homo_sapiens|oronasopharynx|USA|2020-11-10|2020-12-01:2.77721):0.030971, (MW310443.1|Homo_sapiens|oronasopharynx|USA|2020-11-10|2020-12-01:0, MW340749.1|Homo_sapiens||USA|2020-10|2020-12-07:0):0):0.741109):0.254289, (MW634478.1|Homo_sapiens|oronasopharynx|USA|2020-12-26|2021-02-19:0.006862, MW707615.1|Homo_sapiens|oronasopharynx|USA|2021-02-16|2021-03-07:1.99314):1.05206):0.023724, MW706372.1|Homo_sapiens|oronasopharynx|USA|2021-02-09|2021-03-07:9.0357):0.440267, (((MW733447.1|Homo_sapiens|oronasopharynx|USA|2021-02-20|2021-03-12:2.9868, MW796604.1|Homo_sapiens||USA|2021-02-19|2021-03-23:3.0132):1.97296, MW550566.1|Homo_sapiens|oronasopharynx|USA|2020-12-28|2021-02-01:0.027126):2.99725, MW837492.1|Homo_sapiens||USA|2021-01-20|2021-03-31:6.99856):0.435407):0.641927, MW550693.1|Homo_sapiens|oronasopharynx|USA|2020-12-08|2021-02-01:0.480375):0.299972, ((((((((((MW483837.1|Homo_sapiens|oronasopharynx|USA|2021-01-02|2021-01-15:0, MW583296.1|Homo_sapiens|oronasopharynx|USA|2021-01-13|2021-02-09:0):0.001847, MW667395.1|Homo_sapiens|oronasopharynx|USA|2021-01-23|2021-02-26:3.99815):0.995698, ((MW519788.1|Homo_sapiens|oronasopharynx|USA|2021-01-04|2021-01-25:2.01511, MW681215.1|Homo_sapiens|oronasopharynx|USA|2021-02-12|2021-03-02:0.984894):2.00285, MW583280.1|Homo_sapiens|oronasopharynx|USA|2021-01-13|2021-02-09:1.00138):0.00183):2.03152, MW735890.1|Homo_sapiens||USA|2021-01-25|2021-03-12:4.96872):0.972695, ((MW645735.1|Homo_sapiens||USA|2020-09-08|2021-02-22:0, MW645843.1|Homo_sapiens||USA|2020-09-16|2021-02-22:0):0.988392, MW406527.1|Homo_sapiens||USA|2020-11-05|2020-12-26:5.01161):0.008727):0.002769, MW661011.1|Homo_sapiens|oronasopharynx|USA|2020-11-16|2021-02-25:0.999445):0.003377, MW666900.1|Homo_sapiens|oronasopharynx|USA|2021-01-25|2021-02-26:5.99575):0.000727, (MW763759.1|Homo_sapiens|oronasopharynx|USA|2021-03-01|2021-03-17:0, MW783386.1|Homo_sapiens|oronasopharynx|USA|2021-03-02|2021-03-19:0):2.99542):0.002013, MW776826.1|Homo_sapiens|oronasopharynx|USA|2020-11-03|2021-03-19:0.994551):0.025666, MW776819.1|Homo_sapiens|oronasopharynx|USA|2020-11-02|2021-03-19:0.971133):0.375213):0.236697, (MW631778.1|Homo_sapiens|oronasopharynx|USA|2021-02-05|2021-02-19:0.975732, MW640623.1|Homo_sapiens|oronasopharynx|USA|2021-01-25|2021-02-19:0.024268):9.63617):0.17966, ((MW681398.1|Homo_sapiens|oronasopharynx|USA|2021-02-09|2021-03-02:1.97719, MW752946.1|Homo_sapiens||USA|2021-02-22|2021-03-16:5.02281):2.58414, MW550678.1|Homo_sapiens|oronasopharynx|USA|2020-12-15|2021-02-01:5.62307):3.23442):0.108481, MW731708.1|Homo_sapiens|saliva__oronasopharynx|USA|2021-02-16|2021-03-12:5.93445):0.123807):0.873029, MW280513.1|Homo_sapiens||USA|2020-09|2020-11-20:5.97669):0.016556, MW735930.1|Homo_sapiens|oronasopharynx|USA|2020-06-16|2021-03-12:0.957411):0.015266, (((((((((((MW338765.1|Homo_sapiens||USA|2020-11|2020-12-07:0, MW338769.1|Homo_sapiens||USA|2020-11|2020-12-07:0, MW338770.1|Homo_sapiens||USA|2020-11|2020-12-07:0, MW338771.1|Homo_sapiens||USA|2020-11|2020-12-07:0, MW338772.1|Homo_sapiens||USA|2020-11|2020-12-07:0):1.00245, (MW338764.1|Homo_sapiens||USA|2020-11|2020-12-07:0, MW338766.1|Homo_sapiens||USA|2020-11|2020-12-07:0, MW338767.1|Homo_sapiens||USA|2020-11|2020-12-07:0, MW338768.1|Homo_sapiens||USA|2020-11|2020-12-07:0):0):3.01158, MW280521.1|Homo_sapiens||USA|2020-10|2020-11-20:0):0.025206, MW411880.1|Homo_sapiens||USA|2020-11|2020-12-28:1.96951):0.972226, ((((((MW403670.1|Homo_sapiens||USA|2020-10|2020-12-23:0, MW403671.1|Homo_sapiens||USA|2020-10|2020-12-23:0):0.000514, MW403672.1|Homo_sapiens||USA|2020-10|2020-12-23:0.999486):0.997494, (MW280503.1|Homo_sapiens||USA|2020-10|2020-11-20:0.992196, MW280508.1|Homo_sapiens||USA|2020-10|2020-11-20:1.0078):1.00224):0.00163, (MW581637.1|Homo_sapiens||USA|2020-11|2021-02-08:0, MW643161.1|Homo_sapiens|oronasopharynx|USA|2021-02-02|2021-02-21:5.00226):3.99877):0.001558, ((MW280538.1|Homo_sapiens||USA|2020-09|2020-11-20:0, MW280539.1|Homo_sapiens||USA|2020-09|2020-11-20:0):0.996656, MT993885.1|Homo_sapiens||USA|2020-08|2020-09-11:0.003344):0.997637):0.001639, MW411647.1|Homo_sapiens||USA|2020-11|2020-12-28:2.99782):0.000587):0.001148, MW411896.1|Homo_sapiens||USA|2020-10|2020-12-28:2.9977):0.002367, MW217341.1|Homo_sapiens||USA|2020-08|2020-11-05:0):0.012588, ((((((MW703400.1|Homo_sapiens||USA|2021-01|2021-03-05:0, MW703401.1|Homo_sapiens||USA|2021-01|2021-03-05:0, MW703403.1|Homo_sapiens||USA|2021-01|2021-03-05:0, MW703404.1|Homo_sapiens||USA|2021-01|2021-03-05:0):0.004378, MW703402.1|Homo_sapiens||USA|2021-01|2021-03-05:0.995622):2.00419, MW805101.1|Homo_sapiens|oronasopharynx|USA|2021-03-07|2021-03-24:4.99277):0.99142, MW637111.1|Homo_sapiens|oronasopharynx|USA|2021-01-19|2021-02-19:4.00251):1.99005, (((MW636589.1|Homo_sapiens|oronasopharynx|USA|2021-01-16|2021-02-19:0.99891, MW638208.1|Homo_sapiens|oronasopharynx|USA|2021-01-10|2021-02-19:0.00109):0.007527, MW777376.1|Homo_sapiens|oronasopharynx|USA|2021-02-17|2021-03-19:2.9921):2.00331, (MW643921.1|Homo_sapiens|oronasopharynx|USA|2021-01-30|2021-02-21:1.9997, MW780930.1|Homo_sapiens|oronasopharynx|USA|2021-03-02|2021-03-19:2.0003):1.99175):0.009548):0.989679, MW780331.1|Homo_sapiens|oronasopharynx|USA|2021-03-01|2021-03-19:10.011):0.98885):0.018022, (((((((((MW411638.1|Homo_sapiens||USA|2020-11|2020-12-28:0, MW411879.1|Homo_sapiens||USA|2020-11|2020-12-28:0, MW562063.1|Homo_sapiens||USA|2020-11|2021-02-03:0):0, (MW641001.1|Homo_sapiens|oronasopharynx|USA|2021-01-27|2021-02-19:0, MW714595.1|Homo_sapiens||USA|2021-02|2021-03-08:0):2.00052):0.001964, (((MW575571.1|Homo_sapiens||USA|2020-12|2021-02-05:1.99512, MW575572.1|Homo_sapiens||USA|2020-12|2021-02-05:1.00488):2.99879, MW636443.1|Homo_sapiens|oronasopharynx|USA|2021-01-18|2021-02-19:3.00041):0.005546, (MW575575.1|Homo_sapiens||USA|2020-12|2021-02-05:0, MW575577.1|Homo_sapiens||USA|2020-12|2021-02-05:0):0):0.997773):0.00055, (((MW590353.1|Homo_sapiens||USA|2020-12|2021-02-10:1.36513, MW590356.1|Homo_sapiens||USA|2020-12|2021-02-10:0):4.99424, MW581634.1|Homo_sapiens||USA|2020-11|2021-02-08:0.944093):0.04425, MW411883.1|Homo_sapiens||USA|2020-11|2020-12-28:1.99318):0.008608):0.000542, ((((((MW562033.1|Homo_sapiens||USA|2020-12|2021-02-03:0, MW562034.1|Homo_sapiens||USA|2020-12|2021-02-03:0):2.99843, (MW590380.1|Homo_sapiens||USA|2021-01|2021-02-10:1.00233, MW590381.1|Homo_sapiens||USA|2021-01|2021-02-10:2.99767):2.00077):0.006325, MW562032.1|Homo_sapiens||USA|2020-12|2021-02-03:0.993859):0.008585, (MW562047.1|Homo_sapiens||USA|2020-11|2021-02-03:0, MW562048.1|Homo_sapiens||USA|2020-11|2021-02-03:0, MW640998.1|Homo_sapiens|oronasopharynx|USA|2021-01-27|2021-02-19:0):0):0.001246, MW705679.1|Homo_sapiens|oronasopharynx|USA|2021-02-09|2021-03-07:0.998157):0.00244, ((MW749515.1|Homo_sapiens|oronasopharynx|USA|2021-02-25|2021-03-15:0.998592, MW813846.1|Homo_sapiens|oronasopharynx|USA|2021-03-08|2021-03-26:2.00141):0.003361, MW792821.1|Homo_sapiens||USA|2021-02-25|2021-03-22:0.997299):1.99361):0.993329):0.00382, MW714575.1|Homo_sapiens||USA|2021-02|2021-03-08:4.99251):0.001122, (MW779903.1|Homo_sapiens|oronasopharynx|USA|2021-02-26|2021-03-19:2.00436, MW813430.1|Homo_sapiens|oronasopharynx|USA|2021-03-11|2021-03-26:0):7.98834):0.000811, ((MW719780.1|Homo_sapiens|oronasopharynx|USA|2021-02-20|2021-03-09:0.999042, MW813429.1|Homo_sapiens|oronasopharynx|USA|2021-03-10|2021-03-26:1.00096):0.001889, MW792706.1|Homo_sapiens||USA|2021-02-16|2021-03-22:0):7.98854):0.55163, MW550425.1|Homo_sapiens|oronasopharynx|USA|2020-12-28|2021-02-01:1.62151):0.463308):0.506943, MW750112.1|Homo_sapiens||USA|2021-02-08|2021-03-15:12.5303):0.393276, ((((((((MW519784.1|Homo_sapiens|oronasopharynx|USA|2021-01-04|2021-01-25:0.997038, MW525104.1|Homo_sapiens|oronasopharynx|USA|2021-01-10|2021-01-26:3.00296):0.004996, MW698047.1|Homo_sapiens|oronasopharynx|USA|2021-02-12|2021-03-04:0.99708):0.087912, MW739857.1|Homo_sapiens||USA|2021-02-01|2021-03-14:0.112202):0.079361, ((MW667481.1|Homo_sapiens|oronasopharynx|USA|2021-01-27|2021-02-26:0, MW763296.1|Homo_sapiens|oronasopharynx|USA|2021-03-02|2021-03-17:0):0.953922, MW631887.1|Homo_sapiens|oronasopharynx|USA|2021-02-06|2021-02-19:3.04608):1.18185):1.85519, MW708409.1|Homo_sapiens|oronasopharynx|USA|2021-01-19|2021-03-07:6.01934):0.991246, ((MW640598.1|Homo_sapiens|oronasopharynx|USA|2021-01-25|2021-02-19:2.99824, MW640605.1|Homo_sapiens|oronasopharynx|USA|2021-01-25|2021-02-19:0.001765):2.0011, MW638301.1|Homo_sapiens|oronasopharynx|USA|2021-01-11|2021-02-19:2.99797):4.02177):0.014156, (((MW584951.1|Homo_sapiens||USA|2020-12|2021-02-09:0, MW584954.1|Homo_sapiens||USA|2020-12|2021-02-09:0):0.005974, MW584955.1|Homo_sapiens||USA|2020-12|2021-02-09:0.994026):4.99843, (MW638183.1|Homo_sapiens|oronasopharynx|USA|2021-01-09|2021-02-19:2.98784, MW708095.1|Homo_sapiens|oronasopharynx|USA|2021-01-11|2021-03-07:2.01216):2.99762):0.00168):1.00042, ((MW673010.1|Homo_sapiens|oronasopharynx|USA|2021-02-07|2021-02-28:0.012466, MW705065.1|Homo_sapiens|oronasopharynx|USA|2021-02-09|2021-03-07:1.98753):3.004, MW705830.1|Homo_sapiens|oronasopharynx|USA|2021-02-09|2021-03-07:2.99174):6.93203):0.918723):0.043308):0.000864, (((MW700816.1|Homo_sapiens||USA|2020-12-09|2021-03-05:0, MW700824.1|Homo_sapiens||USA|2020-12-09|2021-03-05:0, MW701310.1|Homo_sapiens||USA|2020-12-09|2021-03-05:0, MW702545.1|Homo_sapiens||USA|2020-12-09|2021-03-05:0):0, MW701327.1|Homo_sapiens||USA|2020-12-09|2021-03-05:1.00292):0.99757, ((MW701895.1|Homo_sapiens||USA|2020-12-02|2021-03-05:0, MW701900.1|Homo_sapiens||USA|2020-12-02|2021-03-05:0, MW701901.1|Homo_sapiens||USA|2020-12-02|2021-03-05:0):0, MW701930.1|Homo_sapiens||USA|2020-12-02|2021-03-05:1.00299):0.002102):10.981):0.008888, ((((((((((((((MW642610.1|Homo_sapiens|oronasopharynx|USA|2021-02-02|2021-02-21:0.00648, MW747989.1|Homo_sapiens||USA|2021-02-15|2021-03-15:2.99352):2.99993, MW661005.1|Homo_sapiens|oronasopharynx|USA|2020-11-13|2021-02-25:1.99666):0.002458, (MW692947.1|Homo_sapiens|oronasopharynx|USA|2021-02-04|2021-03-04:2.00048, MW781449.1|Homo_sapiens|oronasopharynx|USA|2021-02-28|2021-03-19:2.99952):0.997873):0.003244, MW460618.1|Homo_sapiens||USA|2020-12-26|2021-01-11:0.996172):0.001913, MW707794.1|Homo_sapiens|oronasopharynx|USA|2021-02-13|2021-03-07:4.99671):0.006531, (((MW720127.1|Homo_sapiens|oronasopharynx|USA|2021-02-18|2021-03-09:0, MW720517.1|Homo_sapiens|oronasopharynx|USA|2021-02-18|2021-03-09:0):0, (MW728857.1|Homo_sapiens|oronasopharynx|USA|2021-02-22|2021-03-11:1.00027, MW792997.1|Homo_sapiens||USA|2021-02-18|2021-03-22:0.999729):0.000366):1.99407, (MW702240.1|Homo_sapiens||USA|2020-12-22|2021-03-05:0, MW738285.1|Homo_sapiens||USA|2020-12-21|2021-03-14:1.00127):0.005464):4.99092):0.017678, MW666384.1|Homo_sapiens|oronasopharynx|USA|2021-01-31|2021-02-26:6.97838):0.071136, ((((((MW696895.1|Homo_sapiens|oronasopharynx|USA|2021-02-17|2021-03-04:0, MW778250.1|Homo_sapiens|oronasopharynx|USA|2021-02-17|2021-03-19:3.04072):1.96929, MW777584.1|Homo_sapiens|oronasopharynx|USA|2021-02-15|2021-03-19:0.027049):3.98714, (MW634545.1|Homo_sapiens|oronasopharynx|USA|2020-12-26|2021-02-19:1.99747, MW635178.1|Homo_sapiens|oronasopharynx|USA|2021-01-03|2021-02-19:2.00253):0.004712):0.995513, MW648011.1|Homo_sapiens||USA|2021-01-21|2021-02-23:2.00268):4.39056, ((MW586516.1|Homo_sapiens|oronasopharynx|USA|2021-01-20|2021-02-10:1.01866, MW758722.1|Homo_sapiens|oronasopharynx|USA|2021-02-22|2021-03-17:6.98134):0.946235, MW735465.1|Homo_sapiens||USA|2021-01-29|2021-03-12:2.03857):3.44981):2.21418, MW667099.1|Homo_sapiens|oronasopharynx|USA|2021-01-27|2021-02-26:2.60314):0.492997):0.054302, (((((((((MW707842.1|Homo_sapiens|oronasopharynx|USA|2021-02-13|2021-03-07:0, MW767595.1|Homo_sapiens|oronasopharynx|USA|2021-03-03|2021-03-18:0):0, (MW782998.1|Homo_sapiens|oronasopharynx|USA|2021-03-05|2021-03-19:0.999673, MW813182.1|Homo_sapiens|oronasopharynx|USA|2021-03-08|2021-03-26:1.00033):0.002377):0.437333, MW820247.1|Homo_sapiens|oronasopharynx|USA|2021-03-01|2021-03-28:1.762):1.62007, (MW640341.1|Homo_sapiens|oronasopharynx|USA|2021-01-21|2021-02-19:0.982409, MW669200.1|Homo_sapiens|oronasopharynx|USA|2021-02-07|2021-02-26:2.01759):0.057835):0.175573, MW493694.1|Homo_sapiens|oronasopharynx|USA|2021-01-09|2021-01-20:0):0.247721, MW549726.1|Homo_sapiens|oronasopharynx|USA|2021-01-15|2021-02-01:0):0.867481, ((((MW577072.1|Homo_sapiens|oronasopharynx|USA|2021-01-13|2021-02-05:0.999146, MW767576.1|Homo_sapiens|oronasopharynx|USA|2021-02-28|2021-03-18:2.00085):0.221144, MW548331.1|Homo_sapiens|oronasopharynx|USA|2021-01-16|2021-01-31:0):0.223724, MW548327.1|Homo_sapiens|oronasopharynx|USA|2021-01-16|2021-01-31:0):1.03391, ((MW485269.1|Homo_sapiens|oronasopharynx|USA|2020-12-29|2021-01-16:0, MW485278.1|Homo_sapiens|oronasopharynx|USA|2020-12-28|2021-01-16:1.01457):0.86846, MW577054.1|Homo_sapiens|oronasopharynx|USA|2021-01-13|2021-02-05:0.12939):0.702812):2.79932):0.775652, (MW449501.1|Homo_sapiens|oronasopharynx|USA|2020-12-20|2021-01-07:2.98819, MW454420.1|Homo_sapiens|oronasopharynx|USA|2020-12-12|2021-01-11:3.01181):0.20688):0.985249, MW741630.1|Homo_sapiens|oronasopharynx|USA|2020-11-07|2021-03-15:0.187598):1.9536):0.204689, (((((MW816411.1|Homo_sapiens|oronasopharynx|USA|2021-03-10|2021-03-26:0.971274, MW816445.1|Homo_sapiens|oronasopharynx|USA|2021-03-08|2021-03-26:2.02873):1.37746, MW796751.1|Homo_sapiens||USA|2021-02-19|2021-03-23:0):0.20628, (MW629544.1|Homo_sapiens||USA|2021-01-27|2021-02-18:0, MW796754.1|Homo_sapiens||USA|2021-02-17|2021-03-23:0):0):0.11086, MW796946.1|Homo_sapiens||USA|2021-03-01|2021-03-23:1.8623):2.52205, MW586298.1|Homo_sapiens|oronasopharynx|USA|2021-01-26|2021-02-10:2.3845):5.9741):0.117788, (MW628992.1|Homo_sapiens|oronasopharynx|USA|2021-01-27|2021-02-18:2.61374, MW749282.1|Homo_sapiens|oronasopharynx|USA|2021-02-25|2021-03-15:6.58626):3.83123):0.159909, MW776823.1|Homo_sapiens|oronasopharynx|USA|2020-11-03|2021-03-19:0.630809):1.24136, MW093604.1|Homo_sapiens|oronasopharynx|USA|2020-06-13|2020-10-13:0.872105):0.076019, (MW223121.1|Homo_sapiens|oronasopharynx|USA|2020-07-02|2020-11-06:0, MW752957.1|Homo_sapiens|oronasopharynx|USA|2020-06-28|2021-03-16:2.00896):0.945244):0.037142):0.007779, ((((((((((((((((((((MW708857.1|Homo_sapiens||USA|2021-01-21|2021-03-07:1.60922, MW818106.1|Homo_sapiens||USA|2021-02-02|2021-03-26:1.59078):5.36061, MW708869.1|Homo_sapiens||USA|2021-01-18|2021-03-07:3.03941):0.740765, MW446876.1|Homo_sapiens|oronasopharynx|USA|2020-11-30|2021-01-07:3.29336):0.147389, MW446871.1|Homo_sapiens|oronasopharynx|USA|2020-11-30|2021-01-07:0.937774):0.036727, MW639921.1|Homo_sapiens|oronasopharynx|USA|2021-01-19|2021-02-19:5.97861):0.004792, MW521771.1|Homo_sapiens||USA|2020-10-13|2021-01-26:4.97819):0.00751, MW638272.1|Homo_sapiens|oronasopharynx|USA|2021-01-11|2021-02-19:1.98059):0.007358, MW816586.1|Homo_sapiens||USA|2021-01-25|2021-03-26:2.97901):0.006793, MW666893.1|Homo_sapiens|oronasopharynx|USA|2021-01-25|2021-02-26:6.97642):0.002195, MW280183.1|Homo_sapiens|oronasopharynx|USA|2020-10-22|2020-11-20:0):0.008041, MW696850.1|Homo_sapiens|oronasopharynx|USA|2021-02-15|2021-03-04:1.98166):0.001819, ((MW519707.1|Homo_sapiens|oronasopharynx|USA|2021-01-05|2021-01-25:0, MW519830.1|Homo_sapiens|oronasopharynx|USA|2021-01-03|2021-01-25:0, MW596112.1|Homo_sapiens|oronasopharynx|USA|2021-01-07|2021-02-12:0):2.01569, (MW696896.1|Homo_sapiens|oronasopharynx|USA|2021-02-16|2021-03-04:1.99945, MW697821.1|Homo_sapiens|oronasopharynx|USA|2021-02-12|2021-03-04:1.00055):0.984162):3.00809):0.003221, (MW446842.1|Homo_sapiens|oronasopharynx|USA|2020-11-13|2021-01-07:3.5776, MW621441.1|Homo_sapiens|oronasopharynx|USA|2021-01-14|2021-02-17:5.6224):0.375813):0.021369, ((((MW733582.1|Homo_sapiens|oronasopharynx|USA|2021-02-24|2021-03-12:0, MW778182.1|Homo_sapiens|oronasopharynx|USA|2021-02-20|2021-03-19:0):5.63087, MW384420.1|Homo_sapiens|oronasopharynx|USA|2020-11-11|2020-12-18:1.56913):0.22008, (MW550636.1|Homo_sapiens|oronasopharynx|USA|2020-12-31|2021-02-01:2.01406, MW617577.1|Homo_sapiens|oronasopharynx|USA|2021-01-30|2021-02-17:3.98594):1.85692):0.094522, (((MW550385.1|Homo_sapiens|oronasopharynx|USA|2020-12-29|2021-02-01:0.998399, MW709135.1|Homo_sapiens|oronasopharynx|USA|2020-12-29|2021-03-07:0.001601):0.992558, MW667198.1|Homo_sapiens|oronasopharynx|USA|2021-01-25|2021-02-26:2.91774):0.091242, MW384418.1|Homo_sapiens|oronasopharynx|USA|2020-11-11|2020-12-18:2.96908):0.874527):0.059088):0.04262, (((((((MW733303.1|Homo_sapiens|oronasopharynx|USA|2021-02-24|2021-03-12:0.994606, MW834697.1|Homo_sapiens||USA|2021-02-10|2021-03-31:2.0054):1.82279, MW513624.1|Homo_sapiens||USA|2021-01-06|2021-01-25:2.37839):1.10251, (MW702779.1|Homo_sapiens||USA|2021-01-19|2021-03-05:0, MW733265.1|Homo_sapiens|oronasopharynx|USA|2021-02-23|2021-03-12:0.219131):1.293):0.047831, (MW460647.1|Homo_sapiens||USA|2020-12-26|2021-01-11:3.60892, MW700767.1|Homo_sapiens||USA|2020-12-10|2021-03-05:1.59108):1.38254):0.011115, MW667440.1|Homo_sapiens|oronasopharynx|USA|2021-01-23|2021-02-26:5.9745):0.014493, (MW668915.1|Homo_sapiens|oronasopharynx|USA|2021-02-04|2021-02-26:0.001743, MW793004.1|Homo_sapiens||USA|2021-02-16|2021-03-22:0.998257):4.00047):0.144341, (((MW702336.1|Homo_sapiens||USA|2021-01-04|2021-03-05:1.03082, MW738163.1|Homo_sapiens||USA|2020-12-11|2021-03-14:0):0.578105, MW777137.1|Homo_sapiens|oronasopharynx|USA|2021-02-13|2021-03-19:0.815723):0.590928, MW730994.1|Homo_sapiens|oronasopharynx|USA|2021-01-08|2021-03-12:0.234965):0.887181):2.91114):0.792244, MW446844.1|Homo_sapiens|oronasopharynx|USA|2020-11-13|2021-01-07:2.87759):1.07907, MW075764.1|Homo_sapiens|oronasopharynx|USA|2020-09-03|2020-10-06:3.96082):0.005968, MW581641.1|Homo_sapiens||USA|2020-11|2021-02-08:6.96471):0.021664, (MW070106.1|Homo_sapiens|oronasopharynx|USA|2020-09-01|2020-10-05:1.00669, MW075803.1|Homo_sapiens|oronasopharynx|USA|2020-08-27|2020-10-06:0.993306):3.98869):0.003651, (MW697840.1|Homo_sapiens|oronasopharynx|USA|2021-02-09|2021-03-04:1.99926, MW763910.1|Homo_sapiens|oronasopharynx|USA|2021-02-22|2021-03-17:1.00074):5.96153):0.021161):0.002505):0.002114, (((((((((((((((((((((((((((((((((((((((((((((((((MW192084.1|Homo_sapiens||USA|2020-09-25|2020-10-30:0, MW192088.1|Homo_sapiens||USA|2020-09-30|2020-10-30:0):0.000257, MW202217.1|Homo_sapiens||USA|2020-10-23|2020-11-03:2.99974):0.00162, (MW202211.1|Homo_sapiens||USA|2020-10-18|2020-11-03:0.006943, MW246607.1|Homo_sapiens||USA|2020-10-25|2020-11-12:0.993057):1.99504):0.015491, MW246613.1|Homo_sapiens||USA|2020-10-27|2020-11-12:4.98407):0.979229, MW192069.1|Homo_sapiens||USA|2020-09-18|2020-10-30:0.00379):0.002719, (MW192085.1|Homo_sapiens||USA|2020-09-25|2020-10-30:0.994248, MW192086.1|Homo_sapiens||USA|2020-09-25|2020-10-30:0.005752):1.9963):0.003354, MW192066.1|Homo_sapiens||USA|2020-09-15|2020-10-30:0.993038):4.00164, (MW035518.1|Homo_sapiens|oronasopharynx|USA|2020-09-08|2020-09-24:0, MW035569.1|Homo_sapiens|oronasopharynx|USA|2020-09-06|2020-09-24:0, MW333014.1|Homo_sapiens|oronasopharynx|USA|2020-09-18|2020-12-07:0):0.997313):2.0075, ((((MW565448.1|Homo_sapiens||USA|2020-08-23|2021-02-04:0, MW565467.1|Homo_sapiens||USA|2020-08-25|2021-02-04:0, MW565469.1|Homo_sapiens||USA|2020-08-28|2021-02-04:0, MW565474.1|Homo_sapiens||USA|2020-08-27|2021-02-04:0):0.000602, MW483560.1|Homo_sapiens||USA|2020-09-04|2021-01-15:0.999398):0.002811, MW483567.1|Homo_sapiens||USA|2020-09-09|2021-01-15:0.996638):0.598858, MW565744.1|Homo_sapiens||USA|2020-09-17|2021-02-04:1.59839):2.38975):0.003232, MW626136.1|Homo_sapiens|oronasopharynx|USA|2020-06-26|2021-02-18:0.999366):0.002322, ((MW519825.1|Homo_sapiens|oronasopharynx|USA|2021-01-03|2021-01-25:3.00117, MW640135.1|Homo_sapiens|oronasopharynx|USA|2021-01-21|2021-02-19:1.99883):0.009069, MW779391.1|Homo_sapiens|oronasopharynx|USA|2021-02-24|2021-03-19:3.99116):7.99165):1.58582, MW406703.1|Homo_sapiens|oronasopharynx|USA|2020-06-24|2020-12-26:0.588344):0.253827, (((((((((MW589579.1|Homo_sapiens||USA|2021-01-08|2021-02-10:0, MW594032.1|Homo_sapiens||USA|2021-01-09|2021-02-11:0, MW594036.1|Homo_sapiens||USA|2021-01-09|2021-02-11:0, MW739448.1|Homo_sapiens||USA|2021-01-28|2021-03-14:0, MW749642.1|Homo_sapiens|oronasopharynx|USA|2021-02-24|2021-03-15:0):0.003679, MW671737.1|Homo_sapiens|oronasopharynx|USA|2021-01-31|2021-02-26:0.996321):0.000424, MW667102.1|Homo_sapiens|oronasopharynx|USA|2021-01-25|2021-02-26:0.996151):0.002876, MW838340.1|Homo_sapiens||USA|2021-02-20|2021-03-31:3.99444):0.02182, (MW733340.1|Homo_sapiens|oronasopharynx|USA|2021-02-20|2021-03-12:3.00563, MW780205.1|Homo_sapiens|oronasopharynx|USA|2021-02-26|2021-03-19:3.99437):0.971566):1.98094, MW669056.1|Homo_sapiens|oronasopharynx|USA|2021-02-01|2021-02-26:7.99833):1.97815, MW566558.1|Homo_sapiens||USA|2020-08-25|2021-02-04:0.991039):0.00738, MW522507.1|Homo_sapiens||USA|2020-10-02|2021-01-26:2.00679):0.00349, (MW581631.1|Homo_sapiens||USA|2020-11|2021-02-08:6.08389, MW693917.1|Homo_sapiens|oronasopharynx|USA|2021-02-10|2021-03-04:6.11611):2.9194):0.839653):0.138958, ((((((((((MW783671.1|Homo_sapiens||USA|2020-11-06|2021-03-19:0.99861, MW792975.1|Homo_sapiens||USA|2021-02-25|2021-03-22:3.00139):0.001672, MW549799.1|Homo_sapiens|oronasopharynx|USA|2020-12-16|2021-02-01:3.99888):0.002417, MW374920.1|Homo_sapiens|oronasopharynx|USA|2020-11-23|2020-12-16:0.997027):0.002232, MW788456.1|Homo_sapiens||USA|2020-11-09|2021-03-22:0.997413):0.001031, MW748189.1|Homo_sapiens||USA|2020-12-07|2021-03-15:0.997967):0.003805, ((((MW782860.1|Homo_sapiens|oronasopharynx|USA|2021-03-03|2021-03-19:0, MW782932.1|Homo_sapiens|oronasopharynx|USA|2021-03-03|2021-03-19:0):1.99678, MW696209.1|Homo_sapiens|oronasopharynx|USA|2021-02-15|2021-03-04:0.003218):3.99859, MW486193.1|Homo_sapiens|oronasopharynx|USA|2020-12-04|2021-01-18:2.00137):0.009248, MW486301.1|Homo_sapiens|oronasopharynx|USA|2021-01-04|2021-01-18:1.99053):1.99164):0.005718, (MW525046.1|Homo_sapiens|oronasopharynx|USA|2021-01-11|2021-01-26:1.0139, MW830937.1|Homo_sapiens||USA|2021-01-20|2021-03-30:0):3.98521):0.001758, MW748208.1|Homo_sapiens||USA|2020-12-22|2021-03-15:1.98953):0.000973, MW788461.1|Homo_sapiens||USA|2020-11-16|2021-03-22:2.9909):0.012242, (MW728731.1|Homo_sapiens|oronasopharynx|USA|2021-02-20|2021-03-11:1.99207, MW749341.1|Homo_sapiens|oronasopharynx|USA|2021-02-22|2021-03-15:2.00793):6.98121):1.95887):0.011619, ((((((((((((MW640946.1|Homo_sapiens|oronasopharynx|USA|2021-01-27|2021-02-19:0.997618, MW730979.1|Homo_sapiens|oronasopharynx|USA|2021-01-05|2021-03-12:2.00238):0.012197, MW589555.1|Homo_sapiens||USA|2021-01-03|2021-02-10:1.98863):0.99554, MW667093.1|Homo_sapiens|oronasopharynx|USA|2021-01-28|2021-02-26:2.99928):0.015129, (MW777562.1|Homo_sapiens|oronasopharynx|USA|2021-02-15|2021-03-19:0.002495, MW783148.1|Homo_sapiens|oronasopharynx|USA|2021-03-01|2021-03-19:1.99751):4.984):2.97814, ((MW669788.1|Homo_sapiens|oronasopharynx|USA|2021-02-08|2021-02-26:2.00023, MW681250.1|Homo_sapiens|oronasopharynx|USA|2021-02-10|2021-03-02:1.99977):1.99388, MW638311.1|Homo_sapiens|oronasopharynx|USA|2021-01-10|2021-02-19:6.00612):0.016073):0.990607, MW702248.1|Homo_sapiens||USA|2020-12-20|2021-03-05:7.01178):1.97766, ((((MW629493.1|Homo_sapiens||USA|2021-01-25|2021-02-18:1.01023, MW667182.1|Homo_sapiens|oronasopharynx|USA|2021-01-25|2021-02-26:0.989772):2.01284, MW590394.1|Homo_sapiens||USA|2020-12|2021-02-10:1.98722):1.0006, (MW640671.1|Homo_sapiens|oronasopharynx|USA|2021-01-25|2021-02-19:3.0164, MW738448.1|Homo_sapiens||USA|2021-01-20|2021-03-14:2.9836):0.997266):0.953293, MW406640.1|Homo_sapiens||USA|2020-11-25|2020-12-26:0):4.94833):0.788062, ((((((((MW582218.1|Homo_sapiens||USA|2020-12-23|2021-02-09:3.99511, MW589580.1|Homo_sapiens||USA|2021-01-08|2021-02-10:3.00489):1.00423, (MW749933.1|Homo_sapiens||USA|2021-01-13|2021-03-15:0, MW750012.1|Homo_sapiens||USA|2021-01-14|2021-03-15:0):5.99519):0.021106, MW491037.1|Homo_sapiens||USA|2020-11-04|2021-01-19:0.977085):0.559961, MW582230.1|Homo_sapiens||USA|2020-12-23|2021-02-09:0.652764):0.326141, MW582221.1|Homo_sapiens||USA|2020-12-23|2021-02-09:0):0.376511, MW494035.1|Homo_sapiens||USA|2020-12-02|2021-01-20:8.29672):1.6672, (MW521749.1|Homo_sapiens||USA|2020-10-13|2021-01-26:3.97927, MW545306.1|Homo_sapiens||USA|2021-01-08|2021-01-29:6.02073):3.02105):1.12538, ((MW454632.1|Homo_sapiens||USA|2020-09-24|2021-01-11:0.003709, MW495109.1|Homo_sapiens||USA|2021-01-06|2021-01-21:4.99629):2.01451, MW666416.1|Homo_sapiens|oronasopharynx|USA|2021-02-01|2021-02-26:9.98397):2.16665):0.605766):0.103485, MW425736.1|Homo_sapiens|oronasopharynx|USA|2020-06-22|2021-01-01:1.88303):0.049618, (((MW585847.1|Homo_sapiens|oronasopharynx|USA|2021-01-19|2021-02-10:0.019664, MW666376.1|Homo_sapiens|oronasopharynx|USA|2021-02-02|2021-02-26:1.98034):0.987737, MW586854.1|Homo_sapiens||USA|2021-01-15|2021-02-10:4.00458):3.57523, MW369372.1|Homo_sapiens|oronasopharynx|USA|2020-06-16|2020-12-16:0.627876):0.297458):0.020146, ((MW566520.1|Homo_sapiens||USA|2020-11-08|2021-02-04:1.9948, MW596147.1|Homo_sapiens|oronasopharynx|USA|2021-01-07|2021-02-12:8.0052):8.57801, MW133985.1|Homo_sapiens|oronasopharynx|USA|2020-06-21|2020-10-20:0.624545):0.317326):0.01724, MW369362.1|Homo_sapiens|oronasopharynx|USA|2020-06-24|2020-12-16:0.962227):0.029757):0.003734, MW435630.1|Homo_sapiens|oronasopharynx|USA|2020-06-18|2021-01-05:0.996852):0.000387, MW521447.1|Homo_sapiens|oronasopharynx|USA|2020-07-08|2021-01-26:3.00316):0.001596, (((MT956776.1|Homo_sapiens||USA|2020-08-18|2020-09-03:0, MT956780.1|Homo_sapiens||USA|2020-08-19|2020-09-03:0, MW056101.1|Homo_sapiens||USA|2020-09-09|2020-10-02:0, MW166076.1|Homo_sapiens||USA|2020-07-28|2020-10-26:0, MW166083.1|Homo_sapiens||USA|2020-09-04|2020-10-26:0, MW166084.1|Homo_sapiens||USA|2020-09-04|2020-10-26:0, MW166088.1|Homo_sapiens||USA|2020-09-11|2020-10-26:0, MW286646.1|Homo_sapiens||USA|2020-08-19|2020-11-23:0):0, MW056112.1|Homo_sapiens||USA|2020-09-10|2020-10-02:1.00249):0.992974, MW067679.1|Homo_sapiens||USA|2020-07|2020-10-05:3.00686):0.003531):0.001678, ((((MW425710.1|Homo_sapiens|oronasopharynx|USA|2020-06-15|2021-01-01:0, MW816578.1|Homo_sapiens|oronasopharynx|USA|2020-06-21|2021-03-26:0):0.001186, (MW522428.1|Homo_sapiens||USA|2020-09-29|2021-01-26:4.00563, MW747919.1|Homo_sapiens|oronasopharynx|USA|2020-06-23|2021-03-15:0.994374):0.004102):0.004673, MW809276.1|Homo_sapiens|oronasopharynx|USA|2020-06-18|2021-03-25:0.994291):0.638276, ((((MW638306.1|Homo_sapiens|oronasopharynx|USA|2021-01-11|2021-02-19:0.003833, MW643897.1|Homo_sapiens|oronasopharynx|USA|2021-02-02|2021-02-21:6.99617):0.998557, MW643954.1|Homo_sapiens|oronasopharynx|USA|2021-02-02|2021-02-21:6.99893):0.003902, MW556155.1|Homo_sapiens||USA|2021-01-06|2021-02-02:0.99398):0.002688, MW666370.1|Homo_sapiens|oronasopharynx|USA|2021-02-01|2021-02-26:2.99713):3.63849):0.355733):0.000478, MW556172.1|Homo_sapiens|oronasopharynx|USA|2021-01-08|2021-02-02:2.00325):0.001735, ((((((((((((MW826297.1|Homo_sapiens|oronasopharynx|USA|2020-07-11|2021-03-29:0, MW836835.1|Homo_sapiens|oronasopharynx|USA|2020-07-11|2021-03-31:0, MW836843.1|Homo_sapiens|oronasopharynx|USA|2020-07-11|2021-03-31:0, MW836847.1|Homo_sapiens|oronasopharynx|USA|2020-07-11|2021-03-31:0, MW836849.1|Homo_sapiens|oronasopharynx|USA|2020-07-11|2021-03-31:0):0.001077, MW836851.1|Homo_sapiens|oronasopharynx|USA|2020-07-11|2021-03-31:0.998923):0.933155, (((MW635240.1|Homo_sapiens|oronasopharynx|USA|2020-12-31|2021-02-19:0, MW667205.1|Homo_sapiens|oronasopharynx|USA|2021-01-25|2021-02-26:0):0, MW681425.1|Homo_sapiens|oronasopharynx|USA|2021-02-10|2021-03-02:1.00449):0.019869, MW772027.1|Homo_sapiens|oronasopharynx|USA|2021-02-28|2021-03-18:8.97889):1.91546):0.043085, (MT956710.1|Homo_sapiens||USA|2020-07-31|2020-09-03:1.18518, MW566924.1|Homo_sapiens||USA|2020-12-01|2021-02-04:7.81482):1.79767):0.011827, MW826288.1|Homo_sapiens|oronasopharynx|USA|2020-07-08|2021-03-29:5.00318):0.006347, ((((MW586472.1|Homo_sapiens|oronasopharynx|USA|2021-01-21|2021-02-10:4.99526, MW669055.1|Homo_sapiens|oronasopharynx|USA|2021-02-04|2021-02-26:10.0047):1.00475, MW521792.1|Homo_sapiens||USA|2020-08-30|2021-01-26:0.000862):0.012858, ((MW681262.1|Homo_sapiens|oronasopharynx|USA|2021-02-11|2021-03-02:1.01189, MW813904.1|Homo_sapiens|oronasopharynx|USA|2021-03-04|2021-03-26:4.98811):1.00117, MW816261.1|Homo_sapiens|oronasopharynx|USA|2021-03-10|2021-03-26:0.989514):4.98789):1.93668, MW640631.1|Homo_sapiens|oronasopharynx|USA|2021-01-25|2021-02-19:5.95519):0.050285):0.001364, (MW752956.1|Homo_sapiens|oronasopharynx|USA|2020-06-28|2021-03-16:0.002484, MW752962.1|Homo_sapiens|oronasopharynx|USA|2020-06-28|2021-03-16:3.99752):1.9977):0.001036, (MW521813.1|Homo_sapiens||USA|2020-10-31|2021-01-26:0.999642, MW809205.1|Homo_sapiens|oronasopharynx|USA|2020-06-23|2021-03-25:1.00036):0.000538):0.000753, MW738828.1|Homo_sapiens|oronasopharynx|USA|2020-06-18|2021-03-14:0.999349):0.000176, (((((MW454573.1|Homo_sapiens||USA|2020-07-14|2021-01-11:0, MW454574.1|Homo_sapiens||USA|2020-07-14|2021-01-11:0):0, MW454575.1|Homo_sapiens||USA|2020-07-16|2021-01-11:1.00087):0.99838, MW653497.1|Homo_sapiens||USA|2020-11-30|2021-02-24:5.0014):0.000839, MW217299.1|Homo_sapiens||USA|2020-09|2020-11-05:2.00048):0.001018, MW173157.1|Homo_sapiens||USA|2020-06-27|2020-10-26:0.999416):0.000605):0.000149, (MW799622.1|Homo_sapiens|oronasopharynx|USA|2020-06-20|2021-03-23:0, MW799653.1|Homo_sapiens|oronasopharynx|USA|2020-06-20|2021-03-23:0, MW799654.1|Homo_sapiens|oronasopharynx|USA|2020-06-20|2021-03-23:0, MW816569.1|Homo_sapiens|oronasopharynx|USA|2020-06-19|2021-03-26:0):0.999202):0.000191, MW173149.1|Homo_sapiens||USA|2020-06-25|2020-10-26:1.00007):0.000176):0.000113, MW173152.1|Homo_sapiens|oronasopharynx|USA|2020-06-25|2020-10-26:1.00002):9.9e-05, MW173171.1|Homo_sapiens||USA|2020-07-02|2020-10-26:0.999918):0.000327, MT937325.1|Homo_sapiens||USA|2020-07-10|2020-08-28:0.999621):0.00029, (((((((MW708787.1|Homo_sapiens|oronasopharynx|USA|2021-02-05|2021-03-07:0, MW825712.1|Homo_sapiens|oronasopharynx|USA|2021-03-11|2021-03-29:2.00794):0.005264, MW733964.1|Homo_sapiens|oronasopharynx|USA|2021-02-18|2021-03-12:0.99426):0.001326, MW763896.1|Homo_sapiens|oronasopharynx|USA|2021-02-25|2021-03-17:0.99459):0.996635, MW692954.1|Homo_sapiens|oronasopharynx|USA|2021-02-05|2021-03-04:1.00046):0.990339, MW640349.1|Homo_sapiens|oronasopharynx|USA|2021-01-21|2021-02-19:0.009804):0.988665, MW577057.1|Homo_sapiens|oronasopharynx|USA|2021-01-13|2021-02-05:0.004977):3.71575, ((MW268705.1|Homo_sapiens|oronasopharynx|USA|2020-09-04|2020-11-18:0.998202, MW268706.1|Homo_sapiens|oronasopharynx|USA|2020-09-04|2020-11-18:1.0018):0.002097, MW075744.1|Homo_sapiens|oronasopharynx|USA|2020-09-03|2020-10-06:0):0.717424):0.283227):0.00013, MW693488.1|Homo_sapiens|oronasopharynx|USA|2021-02-10|2021-03-04:7.0023):5e-06, (MT946893.1|Homo_sapiens||USA|2020-06-16|2020-08-31:0, MW070059.1|Homo_sapiens|oronasopharynx|USA|2020-07-23|2020-10-05:0, MW093530.1|Homo_sapiens|oronasopharynx|USA|2020-06-11|2020-10-13:0, MW093532.1|Homo_sapiens|oronasopharynx|USA|2020-06-11|2020-10-13:0, MW093534.1|Homo_sapiens|oronasopharynx|USA|2020-06-06|2020-10-13:0, MW093538.1|Homo_sapiens|oronasopharynx|USA|2020-06-11|2020-10-13:0, MW133974.1|Homo_sapiens|oronasopharynx|USA|2020-06-21|2020-10-20:0, MW133998.1|Homo_sapiens|oronasopharynx|USA|2020-06-21|2020-10-20:0, MW166139.1|Homo_sapiens||USA|2020-07-07|2020-10-26:0, MW173150.1|Homo_sapiens||USA|2020-06-26|2020-10-26:0, MW173151.1|Homo_sapiens||USA|2020-06-25|2020-10-26:0, MW173153.1|Homo_sapiens|oronasopharynx|USA|2020-06-26|2020-10-26:0, MW173158.1|Homo_sapiens||USA|2020-06-27|2020-10-26:0, MW173161.1|Homo_sapiens|oronasopharynx|USA|2020-06-29|2020-10-26:0, MW173162.1|Homo_sapiens||USA|2020-06-29|2020-10-26:0, MW173163.1|Homo_sapiens||USA|2020-06-29|2020-10-26:0, MW173165.1|Homo_sapiens||USA|2020-06-30|2020-10-26:0, MW173168.1|Homo_sapiens||USA|2020-07-02|2020-10-26:0, MW331632.1|Homo_sapiens|oronasopharynx|USA|2020-06-22|2020-12-04:0, MW369347.1|Homo_sapiens|oronasopharynx|USA|2020-06-22|2020-12-16:0, MW369355.1|Homo_sapiens|oronasopharynx|USA|2020-06-22|2020-12-16:0, MW420015.1|Homo_sapiens|oronasopharynx|USA|2020-06-24|2020-12-30:0, MW420028.1|Homo_sapiens|oronasopharynx|USA|2020-06-24|2020-12-30:0, MW420041.1|Homo_sapiens|oronasopharynx|USA|2020-06-24|2020-12-30:0, MW425730.1|Homo_sapiens|oronasopharynx|USA|2020-06-22|2021-01-01:0, MW425732.1|Homo_sapiens|oronasopharynx|USA|2020-06-13|2021-01-01:0, MW425743.1|Homo_sapiens|oronasopharynx|USA|2020-06-22|2021-01-01:0, MW435632.1|Homo_sapiens|oronasopharynx|USA|2020-06-18|2021-01-05:0, MW435638.1|Homo_sapiens|oronasopharynx|USA|2020-06-18|2021-01-05:0, MW505186.1|Homo_sapiens||USA|2021-01-06|2021-01-22:0, MW521400.1|Homo_sapiens|oronasopharynx|USA|2020-07-05|2021-01-26:0, MW550611.1|Homo_sapiens|oronasopharynx|USA|2020-12-28|2021-02-01:0, MW735915.1|Homo_sapiens|oronasopharynx|USA|2020-06-16|2021-03-12:0, MW735931.1|Homo_sapiens|oronasopharynx|USA|2020-06-16|2021-03-12:0, MW736105.1|Homo_sapiens|oronasopharynx|USA|2020-06-09|2021-03-12:0, MW736120.1|Homo_sapiens|oronasopharynx|USA|2020-06-19|2021-03-12:0, MW738817.1|Homo_sapiens|oronasopharynx|USA|2020-06-18|2021-03-14:0, MW738839.1|Homo_sapiens|oronasopharynx|USA|2020-06-18|2021-03-14:0, MW738847.1|Homo_sapiens|oronasopharynx|USA|2020-06-26|2021-03-14:0, MW738848.1|Homo_sapiens|oronasopharynx|USA|2020-06-26|2021-03-14:0, MW738849.1|Homo_sapiens|oronasopharynx|USA|2020-06-26|2021-03-14:0, MW738853.1|Homo_sapiens|oronasopharynx|USA|2020-06-26|2021-03-14:0, MW752911.1|Homo_sapiens|oronasopharynx|USA|2020-06-20|2021-03-16:0, MW752950.1|Homo_sapiens|oronasopharynx|USA|2020-06-25|2021-03-16:0, MW752985.1|Homo_sapiens|oronasopharynx|USA|2020-06-28|2021-03-16:0, MW763169.1|Homo_sapiens|oronasopharynx|USA|2020-06-24|2021-03-17:0, MW799603.1|Homo_sapiens|oronasopharynx|USA|2020-06-19|2021-03-23:0, MW799606.1|Homo_sapiens|oronasopharynx|USA|2020-06-19|2021-03-23:0, MW799620.1|Homo_sapiens|oronasopharynx|USA|2020-06-20|2021-03-23:0, MW799621.1|Homo_sapiens|oronasopharynx|USA|2020-06-20|2021-03-23:0, MW799623.1|Homo_sapiens|oronasopharynx|USA|2020-06-20|2021-03-23:0, MW799636.1|Homo_sapiens|oronasopharynx|USA|2020-06-21|2021-03-23:0, MW809245.1|Homo_sapiens|oronasopharynx|USA|2020-06-18|2021-03-25:0, MW809246.1|Homo_sapiens|oronasopharynx|USA|2020-06-18|2021-03-25:0, MW809247.1|Homo_sapiens|oronasopharynx|USA|2020-06-18|2021-03-25:0, MW809248.1|Homo_sapiens|oronasopharynx|USA|2020-06-18|2021-03-25:0, MW809250.1|Homo_sapiens|oronasopharynx|USA|2020-06-18|2021-03-25:0, MW809274.1|Homo_sapiens|oronasopharynx|USA|2020-06-19|2021-03-25:0, MW809277.1|Homo_sapiens|oronasopharynx|USA|2020-06-19|2021-03-25:0, MW815744.1|Homo_sapiens|oronasopharynx|USA|2020-06-18|2021-03-26:0, MW815747.1|Homo_sapiens|oronasopharynx|USA|2020-06-20|2021-03-26:0, MW815788.1|Homo_sapiens|oronasopharynx|USA|2020-06-21|2021-03-26:0, MW816564.1|Homo_sapiens|oronasopharynx|USA|2020-06-18|2021-03-26:0, MW816568.1|Homo_sapiens|oronasopharynx|USA|2020-06-19|2021-03-26:0, MW816570.1|Homo_sapiens|oronasopharynx|USA|2020-06-20|2021-03-26:0):0, MW134006.1|Homo_sapiens|oronasopharynx|USA|2020-06-23|2020-10-20:0.995953):4.7e-05, MW206331.1|Homo_sapiens||USA|2020-07-16|2020-11-04:2.99993):7e-05, MW809272.1|Homo_sapiens|oronasopharynx|USA|2020-06-18|2021-03-25:2.99984):0.000263, (((((((((MW672812.1|Homo_sapiens|oronasopharynx|USA|2021-02-03|2021-02-28:2.00266, MW779442.1|Homo_sapiens|oronasopharynx|USA|2021-02-23|2021-03-19:0.997342):1.00026, (MW693459.1|Homo_sapiens|oronasopharynx|USA|2021-02-10|2021-03-04:2.00873, MW734497.1|Homo_sapiens|oronasopharynx|USA|2021-02-22|2021-03-12:2.99127):0.998491):0.000506, (MW693536.1|Homo_sapiens|oronasopharynx|USA|2021-02-10|2021-03-04:0.007494, MW777140.1|Homo_sapiens|oronasopharynx|USA|2021-02-14|2021-03-19:0.992506):2.99819):0.992071, (MW596051.1|Homo_sapiens|oronasopharynx|USA|2021-01-29|2021-02-12:1.99994, MW779409.1|Homo_sapiens|oronasopharynx|USA|2021-02-23|2021-03-19:2.00006):0.007791):0.019459, MW778380.1|Homo_sapiens|oronasopharynx|USA|2021-02-15|2021-03-19:4.98241):2.97734, ((MW496093.1|Homo_sapiens||USA|2020-11-04|2021-01-21:1.99576, MW708826.1|Homo_sapiens|oronasopharynx|USA|2021-01-04|2021-03-07:4.00424):0.005747, (MW638658.1|Homo_sapiens|oronasopharynx|USA|2021-01-02|2021-02-19:0.000636, MW642987.1|Homo_sapiens|oronasopharynx|USA|2021-02-02|2021-02-21:0.999364):7.9951):0.00583):0.918639, MW276533.1|Homo_sapiens||USA|2020-06-17|2020-11-20:0.923799):0.044044, MW796218.1|Homo_sapiens||USA|2020-07-21|2021-03-23:1.96528):0.015823, (((((MW577857.1|Homo_sapiens|oronasopharynx|USA|2021-01-25|2021-02-06:0, MW577858.1|Homo_sapiens|oronasopharynx|USA|2021-01-25|2021-02-06:0, MW628997.1|Homo_sapiens|oronasopharynx|USA|2021-01-27|2021-02-18:0, MW642612.1|Homo_sapiens|oronasopharynx|USA|2021-02-02|2021-02-21:0, MW708784.1|Homo_sapiens|oronasopharynx|USA|2021-02-01|2021-03-07:0):0.001742, (MW741591.1|Homo_sapiens|oronasopharynx|USA|2021-02-22|2021-03-15:0, MW766426.1|Homo_sapiens|oronasopharynx|USA|2021-02-16|2021-03-17:0):0.998258):0.000479, MW796718.1|Homo_sapiens||USA|2021-02-22|2021-03-23:0.998011):0.002272, MW638580.1|Homo_sapiens|oronasopharynx|USA|2021-01-04|2021-02-19:4.99654):0.028716, (MW778366.1|Homo_sapiens|oronasopharynx|USA|2021-02-17|2021-03-19:7.03317, MW815750.1|Homo_sapiens||USA|2021-03-03|2021-03-26:4.96683):3.97635):3.95736):0.016073):1.8e-05, MW799655.1|Homo_sapiens|oronasopharynx|USA|2020-06-20|2021-03-23:0.999518):0.000253, MW809270.1|Homo_sapiens|oronasopharynx|USA|2020-06-18|2021-03-25:0.999276):1.1e-05, MW403548.1|Homo_sapiens|oronasopharynx|USA|2020-10-10|2020-12-23:6.99923):0.000305, (((((((((((MW617714.1|Homo_sapiens||USA|2021-01-16|2021-02-17:0, MW681039.1|Homo_sapiens||USA|2020-12-16|2021-03-02:0):2e-06, MW781122.1|Homo_sapiens|oronasopharynx|USA|2021-02-27|2021-03-19:2):0.009678, MW592665.1|Homo_sapiens|oronasopharynx|USA|2021-02-05|2021-02-11:4.99032):0.993737, MW706392.1|Homo_sapiens|oronasopharynx|USA|2021-02-09|2021-03-07:1.99729):0.003568, (MW694161.1|Homo_sapiens|oronasopharynx|USA|2021-02-12|2021-03-04:0, MW694171.1|Homo_sapiens|oronasopharynx|USA|2021-02-12|2021-03-04:0):2.99538):0.004725, MW778583.1|Homo_sapiens|oronasopharynx|USA|2021-02-19|2021-03-19:6.99326):0.096135, (((MW687145.1|Homo_sapiens|oronasopharynx|USA|2021-02-20|2021-03-03:0.005284, MW707515.1|Homo_sapiens|oronasopharynx|USA|2021-02-15|2021-03-07:0.994716):1.99764, MW640749.1|Homo_sapiens|oronasopharynx|USA|2021-01-25|2021-02-19:1.00056):0.750285, ((MW766661.1|Homo_sapiens|oronasopharynx|USA|2021-02-02|2021-03-17:0.556272, MW766670.1|Homo_sapiens|oronasopharynx|USA|2021-02-02|2021-03-17:0.643728):0.681305, MW766663.1|Homo_sapiens|oronasopharynx|USA|2021-02-02|2021-03-17:0.279492):0.455735):2.36093):0.397277, MW708692.1|Homo_sapiens|oronasopharynx|USA|2021-01-12|2021-03-07:3.52946):0.132923, MW550513.1|Homo_sapiens|oronasopharynx|USA|2020-12-22|2021-02-01:2.65183):0.17217, MW809267.1|Homo_sapiens|oronasopharynx|USA|2020-06-18|2021-03-25:0.808036):0.177872, MW736116.1|Homo_sapiens|oronasopharynx|USA|2020-06-19|2021-03-12:1.98914):0.011847):9.3e-05, MW815740.1|Homo_sapiens|oronasopharynx|USA|2020-06-18|2021-03-26:0.998878):3.9e-05, MW763208.1|Homo_sapiens|oronasopharynx|USA|2020-06-23|2021-03-17:1.99887):8e-05, MW738860.1|Homo_sapiens|oronasopharynx|USA|2020-06-18|2021-03-14:0.998768):1.6e-05, MW809280.1|Homo_sapiens|oronasopharynx|USA|2020-06-24|2021-03-25:0.998757):3.9e-05, MW799599.1|Homo_sapiens|oronasopharynx|USA|2020-06-19|2021-03-23:1.99875):7.6e-05, ((((MW736614.1|Homo_sapiens||USA|2021-01-16|2021-03-12:4.0016, MW782851.1|Homo_sapiens|oronasopharynx|USA|2021-03-03|2021-03-19:4.9984):0.007362, MW763414.1|Homo_sapiens|oronasopharynx|USA|2021-02-24|2021-03-17:1.99233):2.78735, MW809254.1|Homo_sapiens|oronasopharynx|USA|2020-06-18|2021-03-25:1.79234):0.113452, MW586248.1|Homo_sapiens|oronasopharynx|USA|2021-01-27|2021-02-10:10.9002):0.092991):2.8e-05, (((MW815793.1|Homo_sapiens|oronasopharynx|USA|2020-07-07|2021-03-26:0, MW815794.1|Homo_sapiens|oronasopharynx|USA|2020-07-07|2021-03-26:0):0.790022, MW460876.1|Homo_sapiens|oronasopharynx|USA|2020-11-09|2021-01-11:5.80998):0.159886, (MW521790.1|Homo_sapiens||USA|2020-08-17|2021-01-26:1.0033, MW640018.1|Homo_sapiens|oronasopharynx|USA|2021-01-20|2021-02-19:5.9967):5.95963):0.048547):0.000403, (MW809194.1|Homo_sapiens|oronasopharynx|USA|2020-06-18|2021-03-25:0, MW809283.1|Homo_sapiens|oronasopharynx|USA|2020-06-18|2021-03-25:0):0.998175):0.000566, (((((MW836834.1|Homo_sapiens|oronasopharynx|USA|2020-07-11|2021-03-31:1.99667, MW836845.1|Homo_sapiens|oronasopharynx|USA|2020-07-11|2021-03-31:1.00333):0.99932, MW826329.1|Homo_sapiens|oronasopharynx|USA|2020-07-11|2021-03-29:0.99954):0.000476, MW836840.1|Homo_sapiens|oronasopharynx|USA|2020-07-11|2021-03-31:0.999661):0.001194, MW836850.1|Homo_sapiens|oronasopharynx|USA|2020-07-11|2021-03-31:1.99873):0.001022, (MW826328.1|Homo_sapiens|oronasopharynx|USA|2020-07-11|2021-03-29:0, MW836848.1|Homo_sapiens|oronasopharynx|USA|2020-07-11|2021-03-31:0):0):0.997489):0.000137, ((((((((((((((((((((((MW666291.1|Homo_sapiens|oronasopharynx|USA|2021-02-02|2021-02-26:1.39995, MW666333.1|Homo_sapiens|oronasopharynx|USA|2021-02-03|2021-02-26:0.800049):0.843785, MW766517.1|Homo_sapiens|oronasopharynx|USA|2021-02-24|2021-03-17:1.24876):1.84851, MW638496.1|Homo_sapiens|oronasopharynx|USA|2021-01-03|2021-02-19:0.170804):1.9044, ((MW782870.1|Homo_sapiens|oronasopharynx|USA|2021-03-07|2021-03-19:0, MW825456.1|Homo_sapiens|oronasopharynx|USA|2021-03-14|2021-03-29:2.00457):2.00466, MW731441.1|Homo_sapiens|oronasopharynx|USA|2021-02-01|2021-03-12:0):1.05515):0.938409, MW406556.1|Homo_sapiens||USA|2020-11-10|2020-12-26:0.032688):0.983339, ((((MW629279.1|Homo_sapiens||USA|2021-01-19|2021-02-18:0, MW629348.1|Homo_sapiens||USA|2021-01-10|2021-02-18:0):1.00041, (MW629338.1|Homo_sapiens||USA|2021-01-05|2021-02-18:0, MW629345.1|Homo_sapiens||USA|2021-01-10|2021-02-18:0):0):2.00354, MW636634.1|Homo_sapiens|oronasopharynx|USA|2021-01-19|2021-02-19:0.996324):0.007582, MW638534.1|Homo_sapiens|oronasopharynx|USA|2021-01-03|2021-02-19:0):0.003095):0.009883, MW709199.1|Homo_sapiens|oronasopharynx|USA|2021-01-29|2021-03-07:1.99269):0.018907, (MW708148.1|Homo_sapiens|oronasopharynx|USA|2021-01-27|2021-03-07:3.00812, MW708348.1|Homo_sapiens||USA|2021-01-28|2021-03-07:2.99188):3.99494):0.993408, (((MW667418.1|Homo_sapiens|oronasopharynx|USA|2021-01-25|2021-02-26:1.00018, MW667499.1|Homo_sapiens|oronasopharynx|USA|2021-01-24|2021-02-26:0):0.006192, MW669039.1|Homo_sapiens|oronasopharynx|USA|2021-02-03|2021-02-26:2.99375):5.00189, (MW669428.1|Homo_sapiens|oronasopharynx|USA|2021-02-07|2021-02-26:1.99592, MW777911.1|Homo_sapiens|oronasopharynx|USA|2021-02-18|2021-03-19:6.00408):1.99629):3.00757):0.982348, ((((((((MW523863.1|Homo_sapiens|oronasopharynx|USA|2021-01-05|2021-01-26:1.00458, MW586549.1|Homo_sapiens|oronasopharynx|USA|2021-01-20|2021-02-10:1.99542):0.005213, MW672831.1|Homo_sapiens|oronasopharynx|USA|2021-02-04|2021-02-28:0.992659):0.982196, (MW672869.1|Homo_sapiens|oronasopharynx|USA|2021-02-06|2021-02-28:0, MW777300.1|Homo_sapiens|oronasopharynx|USA|2021-02-13|2021-03-19:0):0.016751):1.9803, (MW491083.1|Homo_sapiens||USA|2020-11-18|2021-01-19:0.00772, MW636309.1|Homo_sapiens|oronasopharynx|USA|2021-01-15|2021-02-19:2.99228):0.004081):0.996695, (((MW524986.1|Homo_sapiens|oronasopharynx|USA|2021-01-12|2021-01-26:3.99996, MW636716.1|Homo_sapiens|oronasopharynx|USA|2021-01-19|2021-02-19:3.00004):0.002038, MW634828.1|Homo_sapiens|oronasopharynx|USA|2020-12-26|2021-02-19:0.997952):0.000914, MW586353.1|Homo_sapiens|oronasopharynx|USA|2021-01-23|2021-02-10:5.99915):0.00342):0.01662, MW779447.1|Homo_sapiens|oronasopharynx|USA|2021-02-23|2021-03-19:1.98453):0.980937, (((MW550411.1|Homo_sapiens|oronasopharynx|USA|2020-12-06|2021-02-01:0, MW813482.1|Homo_sapiens|oronasopharynx|USA|2021-03-02|2021-03-26:3.9299):1.00603, MW590774.1|Homo_sapiens||USA|2020-12-17|2021-02-11:0.998335):1.01017, MW521781.1|Homo_sapiens||USA|2020-10-30|2021-01-26:5.99796):0.004907):0.007936, MW596223.1|Homo_sapiens|oronasopharynx|USA|2021-01-09|2021-02-12:6.99859):0.00517):0.000552, (MW636434.1|Homo_sapiens|oronasopharynx|USA|2021-01-18|2021-02-19:4.03728, MW666337.1|Homo_sapiens|oronasopharynx|USA|2021-02-02|2021-02-26:6.96272):1.9729):0.011315, (((((MW699210.1|Homo_sapiens|oronasopharynx|USA|2021-02-17|2021-03-04:0, MW699269.1|Homo_sapiens|oronasopharynx|USA|2021-02-17|2021-03-04:0, MW720422.1|Homo_sapiens|oronasopharynx|USA|2021-02-19|2021-03-09:0, MW720528.1|Homo_sapiens|oronasopharynx|USA|2021-02-17|2021-03-09:0):2.99561, (MW637102.1|Homo_sapiens|oronasopharynx|USA|2021-01-19|2021-02-19:0, MW667521.1|Homo_sapiens|oronasopharynx|USA|2021-01-25|2021-02-26:0):1.00439):0.996722, MW667487.1|Homo_sapiens|oronasopharynx|USA|2021-01-25|2021-02-26:2.00259):1.8881, (MW750154.1|Homo_sapiens||USA|2021-02-19|2021-03-15:0.015249, MW792803.1|Homo_sapiens||USA|2021-02-24|2021-03-22:0.984751):7.31321):0.096746, (MW519666.1|Homo_sapiens|oronasopharynx|USA|2021-01-06|2021-01-25:5.00272, MW781399.1|Homo_sapiens|oronasopharynx|USA|2021-02-24|2021-03-19:5.99728):2.98354):0.022873):0.001308, ((((MW793272.1|Homo_sapiens|oronasopharynx|USA|2021-03-07|2021-03-22:0.991061, MW805103.1|Homo_sapiens|oronasopharynx|USA|2021-03-06|2021-03-24:0.008939):3.97528, MW731163.1|Homo_sapiens||USA|2021-01-11|2021-03-12:0.022331):1.00727, MW825375.1|Homo_sapiens|oronasopharynx|USA|2021-03-15|2021-03-29:6.98888):0.969785, MW638862.1|Homo_sapiens|oronasopharynx|USA|2021-01-05|2021-02-19:3.01652):2.00506):0.010034, MW777737.1|Homo_sapiens|oronasopharynx|USA|2021-02-17|2021-03-19:2.97562):0.10698, (((MW596047.1|Homo_sapiens|oronasopharynx|USA|2021-01-30|2021-02-12:3.04241, MW763454.1|Homo_sapiens|oronasopharynx|USA|2021-02-25|2021-03-17:2.95759):0.696279, (MW666446.1|Homo_sapiens|oronasopharynx|USA|2021-02-02|2021-02-26:0.651564, MW780098.1|Homo_sapiens|oronasopharynx|USA|2021-03-01|2021-03-19:2.54844):2.16481):1.6582, ((MW653502.1|Homo_sapiens||USA|2020-11-30|2021-02-24:0, MW739176.1|Homo_sapiens||USA|2020-11-30|2021-03-14:0):1.02713, MW667331.1|Homo_sapiens|oronasopharynx|USA|2021-01-23|2021-02-26:4.97286):4.35351):2.71684):1.88009, ((MW667144.1|Homo_sapiens|oronasopharynx|USA|2021-01-27|2021-02-26:0.007937, MW777834.1|Homo_sapiens|oronasopharynx|USA|2021-02-16|2021-03-19:1.99206):3.99822, MW792595.1|Homo_sapiens|oronasopharynx|USA|2021-03-08|2021-03-22:1.99907):1.00938):0.984168, (((MW778217.1|Homo_sapiens|oronasopharynx|USA|2021-02-20|2021-03-19:0, MW779142.1|Homo_sapiens|oronasopharynx|USA|2021-02-22|2021-03-19:0):1.99877, MW626788.1|Homo_sapiens||USA|2021-01-22|2021-02-18:2.00122):1.00085, MW635257.1|Homo_sapiens|oronasopharynx|USA|2021-01-04|2021-02-19:3.99956):1.00035):0.023917, (MW667134.1|Homo_sapiens|oronasopharynx|USA|2021-01-27|2021-02-26:0, MW669107.1|Homo_sapiens|oronasopharynx|USA|2021-02-06|2021-02-26:0):8.00372):0.002932, MW491081.1|Homo_sapiens||USA|2020-11-17|2021-01-19:6.98597):1.1778, MW589574.1|Homo_sapiens||USA|2021-01-09|2021-02-10:9.21035):0.734563, ((((MW681230.1|Homo_sapiens|oronasopharynx|USA|2021-02-12|2021-03-02:1.60153, MW694370.1|Homo_sapiens||USA|2021-01-22|2021-03-04:1.59847):0.379198, (MW763628.1|Homo_sapiens|oronasopharynx|USA|2021-02-26|2021-03-17:0, MW763887.1|Homo_sapiens|oronasopharynx|USA|2021-02-26|2021-03-17:0):1.0208):0.523293, MW589570.1|Homo_sapiens||USA|2021-01-03|2021-02-10:1.53532):7.46324, MW680621.1|Homo_sapiens|oronasopharynx|USA|2021-02-12|2021-03-01:8.0098):1.93129):0.026356, (((((((MW582267.1|Homo_sapiens||USA|2020-12-23|2021-02-09:0.002789, MW667123.1|Homo_sapiens|oronasopharynx|USA|2021-01-25|2021-02-26:0.997211):0.99219, (MW617578.1|Homo_sapiens|oronasopharynx|USA|2021-01-30|2021-02-17:3.00114, MW638210.1|Homo_sapiens|oronasopharynx|USA|2021-01-09|2021-02-19:3.99886):0.006816):0.005738, (((MW696953.1|Homo_sapiens|oronasopharynx|USA|2021-02-16|2021-03-04:2.00003, MW813074.1|Homo_sapiens|oronasopharynx|USA|2021-03-04|2021-03-26:1.99997):0.001259, MW778964.1|Homo_sapiens|oronasopharynx|USA|2021-02-22|2021-03-19:0.998741):0.00183, MW684660.1|Homo_sapiens||USA|2021-02-11|2021-03-02:0):1.99642):0.001696, MW722152.1|Homo_sapiens||USA|2021-01-15|2021-03-10:1.99785):1.00082, ((MW668552.1|Homo_sapiens|oronasopharynx|USA|2021-02-01|2021-02-26:0, MW693588.1|Homo_sapiens|oronasopharynx|USA|2021-02-09|2021-03-04:1.00293):4.03974, MW644507.1|Homo_sapiens||USA|2021-02-11|2021-02-21:7.95894):0.970848):1.71879, ((MW694366.1|Homo_sapiens||USA|2021-01-22|2021-03-04:2.98992, MW728532.1|Homo_sapiens|oronasopharynx|USA|2021-02-20|2021-03-11:4.01007):3.99014, MW752988.1|Homo_sapiens|oronasopharynx|USA|2020-06-30|2021-03-16:1.01136):0.71999):0.192814, (MW550335.1|Homo_sapiens|oronasopharynx|USA|2020-12-07|2021-02-01:1.01232, MW666463.1|Homo_sapiens|oronasopharynx|USA|2021-02-01|2021-02-26:3.58768):3.32371):0.047384):0.029682):0.000875, MW826289.1|Homo_sapiens|oronasopharynx|USA|2020-07-08|2021-03-29:0.996909):6.5e-05, MW752967.1|Homo_sapiens|oronasopharynx|USA|2020-06-28|2021-03-16:1.99707):0.000165, (MW773910.1|Homo_sapiens||USA|2020-08-09|2021-03-18:4.98198, MW816572.1|Homo_sapiens|oronasopharynx|USA|2020-06-21|2021-03-26:0.018021):0.978874):0.000847, ((((((((((((((MW808309.1|Homo_sapiens|oronasopharynx|USA|2021-03-06|2021-03-25:0, MW825899.1|Homo_sapiens|oronasopharynx|USA|2021-03-09|2021-03-29:0):0.975059, MW779799.1|Homo_sapiens|oronasopharynx|USA|2021-03-04|2021-03-19:0.024941):0.971291, MW636672.1|Homo_sapiens|oronasopharynx|USA|2021-01-19|2021-02-19:0.017579):0.758649, MW669008.1|Homo_sapiens|oronasopharynx|USA|2021-02-03|2021-02-26:1.74394):0.2613, (((MW816370.1|Homo_sapiens|oronasopharynx|USA|2021-03-13|2021-03-26:0, MW825693.1|Homo_sapiens|oronasopharynx|USA|2021-03-13|2021-03-29:0, MW825701.1|Homo_sapiens|oronasopharynx|USA|2021-03-13|2021-03-29:0):0.997636, MW825673.1|Homo_sapiens|oronasopharynx|USA|2021-03-10|2021-03-29:1.00236):1.99829, MW773281.1|Homo_sapiens|oronasopharynx|USA|2021-03-02|2021-03-18:2.00289):1.99781):3.99189, ((((((MW634265.1|Homo_sapiens|oronasopharynx|USA|2020-12-26|2021-02-19:0, MW634663.1|Homo_sapiens|oronasopharynx|USA|2020-12-26|2021-02-19:1.00059):0.999135, MW634692.1|Homo_sapiens|oronasopharynx|USA|2020-12-28|2021-02-19:1.00071):2.0024, (MW635028.1|Homo_sapiens|oronasopharynx|USA|2020-12-28|2021-02-19:1.00136, MW636876.1|Homo_sapiens|oronasopharynx|USA|2021-01-19|2021-02-19:2.99864):2.99733):0.001264, MW708084.1|Homo_sapiens|oronasopharynx|USA|2020-12-29|2021-03-07:3.99781):0.001789, MW596035.1|Homo_sapiens|oronasopharynx|USA|2021-01-28|2021-02-12:4.99677):0.00272, MW706365.1|Homo_sapiens|oronasopharynx|USA|2021-02-09|2021-03-07:2.99457):0.003678):0.001262, (MW280518.1|Homo_sapiens||USA|2020-10|2020-11-20:0, MW522442.1|Homo_sapiens||USA|2020-10-17|2021-01-26:0):0):0.002667, ((MW696266.1|Homo_sapiens|oronasopharynx|USA|2021-02-14|2021-03-04:0.991284, MW706368.1|Homo_sapiens|oronasopharynx|USA|2021-02-09|2021-03-07:1.00872):0.497804, MW667334.1|Homo_sapiens|oronasopharynx|USA|2021-01-27|2021-02-26:2.49674):0.498416):0.006303, MW697969.1|Homo_sapiens|oronasopharynx|USA|2021-02-14|2021-03-04:3.99078):0.011702, MW778539.1|Homo_sapiens|oronasopharynx|USA|2021-02-17|2021-03-19:3.97969):0.001214, MW768007.1|Homo_sapiens|oronasopharynx|USA|2021-02-24|2021-03-18:3.97977):0.037358, (((((((MW483831.1|Homo_sapiens|oronasopharynx|USA|2021-01-03|2021-01-15:0.007694, MW730947.1|Homo_sapiens|oronasopharynx|USA|2021-01-17|2021-03-12:0.992306):1.99113, MW617538.1|Homo_sapiens|oronasopharynx|USA|2021-01-31|2021-02-17:2.00681):0.037918, MW666814.1|Homo_sapiens|oronasopharynx|USA|2021-01-24|2021-02-26:2.96397):0.952923, ((MW776778.1|Homo_sapiens|oronasopharynx|USA|2021-03-04|2021-03-19:3.92678, MW778525.1|Homo_sapiens|oronasopharynx|USA|2021-02-21|2021-03-19:0.073222):0.034223, MW694276.1|Homo_sapiens|oronasopharynx|USA|2021-02-12|2021-03-04:0.092635):4.85908):0.054615, ((MW735071.1|Homo_sapiens|oronasopharynx|USA|2021-02-20|2021-03-12:0, MW792891.1|Homo_sapiens||USA|2021-02-26|2021-03-22:0):1.98258, MW763731.1|Homo_sapiens|oronasopharynx|USA|2021-02-27|2021-03-17:1.01742):3.00996):0.076112, (((((((MW704752.1|Homo_sapiens|oronasopharynx|USA|2021-02-10|2021-03-07:1.00058, MW730954.1|Homo_sapiens|oronasopharynx|USA|2021-01-17|2021-03-12:4.99942):0.002049, MW778488.1|Homo_sapiens|oronasopharynx|USA|2021-02-22|2021-03-19:3.99759):0.006331, MW777655.1|Homo_sapiens|oronasopharynx|USA|2021-02-15|2021-03-19:0):0.001155, MW748127.1|Homo_sapiens|oronasopharynx|USA|2021-02-08|2021-03-15:3.99521):0.00258, MW517342.1|Homo_sapiens|oronasopharynx|USA|2021-01-07|2021-01-25:1.99402):0.003172, MW693866.1|Homo_sapiens|oronasopharynx|USA|2021-02-11|2021-03-04:6.99231):0.533, MW731072.1|Homo_sapiens|oronasopharynx|USA|2021-02-11|2021-03-12:1.65934):0.545723):0.376111, MW626766.1|Homo_sapiens||USA|2021-01-08|2021-02-18:2.49641):0.564533):0.92368, MW586163.1|Homo_sapiens|oronasopharynx|USA|2021-01-28|2021-02-10:6.00712):0.034659, (MW482938.1|Homo_sapiens|oronasopharynx|USA|2020-11-17|2021-01-15:5.99932, MW638135.1|Homo_sapiens|oronasopharynx|USA|2021-01-08|2021-02-19:3.00068):0.025786):0.981679):0.000696, MW752920.1|Homo_sapiens|oronasopharynx|USA|2020-06-21|2021-03-16:0.995071):0.001378):0.003397, ((((((MW701129.1|Homo_sapiens||USA|2020-12-27|2021-03-05:0, MW702014.1|Homo_sapiens||USA|2020-12-02|2021-03-05:0, MW702015.1|Homo_sapiens||USA|2020-12-02|2021-03-05:0, MW702016.1|Homo_sapiens||USA|2020-12-02|2021-03-05:0, MW702017.1|Homo_sapiens||USA|2020-12-02|2021-03-05:0):0, MW702013.1|Homo_sapiens||USA|2020-12-02|2021-03-05:1.0032):3.36971, (MW653691.1|Homo_sapiens||USA|2020-11-06|2021-02-24:0.734502, MW653692.1|Homo_sapiens||USA|2020-11-03|2021-02-24:0):0.579538):3.63833, ((((MW702099.1|Homo_sapiens||USA|2020-12-22|2021-03-05:0, MW702104.1|Homo_sapiens||USA|2020-12-22|2021-03-05:0):1.99672, MW702861.1|Homo_sapiens||USA|2020-12-16|2021-03-05:0.003279):2.01445, MW783670.1|Homo_sapiens||USA|2020-11-09|2021-03-19:0.984624):0.022377, MW565499.1|Homo_sapiens||USA|2020-11-12|2021-02-04:0):3.98178):0.984359, ((MW075756.1|Homo_sapiens|oronasopharynx|USA|2020-09-03|2020-10-06:0.996352, MW075757.1|Homo_sapiens|oronasopharynx|USA|2020-09-03|2020-10-06:0.003648):4.00665, MW228226.1|Homo_sapiens|oronasopharynx|USA|2020-08-24|2020-11-09:0.992542):1.01632):0.915805, (((((MW629364.1|Homo_sapiens||USA|2021-01-16|2021-02-18:1.00073, MW629367.1|Homo_sapiens||USA|2021-01-15|2021-02-18:0.99927):0.002687, MW629365.1|Homo_sapiens||USA|2021-01-16|2021-02-18:0.997314):2.01173, MW521784.1|Homo_sapiens||USA|2020-11-06|2021-01-26:0.987375):1.88342, MW777218.1|Homo_sapiens|oronasopharynx|USA|2021-02-12|2021-03-19:9.85188):0.108622, MW405471.1|Homo_sapiens||USA|2020-11|2020-12-24:7.00705):0.930821):0.073453):0.003177, (((((((((((((((((((((((((((((((((((((((((((((((MW646695.1|Homo_sapiens||USA|2021-02-04|2021-02-22:0, MW694021.1|Homo_sapiens|oronasopharynx|USA|2021-02-11|2021-03-04:0, MW715512.1|Homo_sapiens||USA|2021-02-15|2021-03-09:0, MW778038.1|Homo_sapiens|oronasopharynx|USA|2021-02-20|2021-03-19:0, MW778634.1|Homo_sapiens|oronasopharynx|USA|2021-02-19|2021-03-19:0, MW779206.1|Homo_sapiens|oronasopharynx|USA|2021-02-23|2021-03-19:0):0, (MW715515.1|Homo_sapiens||USA|2021-02-15|2021-03-09:0.999885, MW778343.1|Homo_sapiens|oronasopharynx|USA|2021-02-16|2021-03-19:2.00012):0.00108):0.000521, (MW696527.1|Homo_sapiens|oronasopharynx|USA|2021-02-16|2021-03-04:1.00216, MW779314.1|Homo_sapiens|oronasopharynx|USA|2021-02-21|2021-03-19:2.99784):1.99816):0.003032, MW758755.1|Homo_sapiens|oronasopharynx|USA|2021-02-22|2021-03-17:0.996417):0.000764, MW771891.1|Homo_sapiens|oronasopharynx|USA|2021-02-28|2021-03-18:0.99585):1.99663, MW749443.1|Homo_sapiens|oronasopharynx|USA|2021-02-22|2021-03-15:0.999965):0.000208, (((MW720195.1|Homo_sapiens|oronasopharynx|USA|2021-02-16|2021-03-09:0, MW749208.1|Homo_sapiens|oronasopharynx|USA|2021-02-24|2021-03-15:0, MW749360.1|Homo_sapiens|oronasopharynx|USA|2021-02-23|2021-03-15:0, MW758674.1|Homo_sapiens|oronasopharynx|USA|2021-02-24|2021-03-17:0, MW771856.1|Homo_sapiens|oronasopharynx|USA|2021-02-27|2021-03-18:0, MW771969.1|Homo_sapiens|oronasopharynx|USA|2021-03-03|2021-03-18:0, MW793175.1|Homo_sapiens|oronasopharynx|USA|2021-03-03|2021-03-22:0, MW808481.1|Homo_sapiens|oronasopharynx|USA|2021-03-09|2021-03-25:0, MW825720.1|Homo_sapiens|oronasopharynx|USA|2021-03-10|2021-03-29:0):0.00102, MW816354.1|Homo_sapiens|oronasopharynx|USA|2021-03-11|2021-03-26:1.99898):0.997525, MW680484.1|Homo_sapiens|oronasopharynx|USA|2021-02-12|2021-03-01:2.00151):0.001343):0.001034, (MW669359.1|Homo_sapiens|oronasopharynx|USA|2021-02-07|2021-02-26:0, MW680486.1|Homo_sapiens|oronasopharynx|USA|2021-02-11|2021-03-01:0, MW680597.1|Homo_sapiens|oronasopharynx|USA|2021-02-13|2021-03-01:0, MW696334.1|Homo_sapiens|oronasopharynx|USA|2021-02-15|2021-03-04:0, MW696883.1|Homo_sapiens|oronasopharynx|USA|2021-02-15|2021-03-04:0, MW697783.1|Homo_sapiens|oronasopharynx|USA|2021-02-13|2021-03-04:0, MW719694.1|Homo_sapiens|oronasopharynx|USA|2021-02-17|2021-03-09:0, MW720222.1|Homo_sapiens|oronasopharynx|USA|2021-02-17|2021-03-09:0, MW749394.1|Homo_sapiens|oronasopharynx|USA|2021-02-23|2021-03-15:0, MW749409.1|Homo_sapiens|oronasopharynx|USA|2021-02-22|2021-03-15:0, MW763603.1|Homo_sapiens|oronasopharynx|USA|2021-02-26|2021-03-17:0):0):0.010996, MW720332.1|Homo_sapiens|oronasopharynx|USA|2021-02-19|2021-03-09:3.98852):0.977692, ((((MW505220.1|Homo_sapiens||USA|2021-01-06|2021-01-22:0, MW505251.1|Homo_sapiens||USA|2021-01-06|2021-01-22:0):0.005349, MW697880.1|Homo_sapiens|oronasopharynx|USA|2021-02-11|2021-03-04:1.99465):0.003819, MW763726.1|Homo_sapiens|oronasopharynx|USA|2021-02-23|2021-03-17:2.99215):2.9895, MW585943.1|Homo_sapiens|oronasopharynx|USA|2021-01-17|2021-02-10:4.00565):0.007221):0.006315, ((((((((MW669560.1|Homo_sapiens|oronasopharynx|USA|2021-02-06|2021-02-26:0, MW698083.1|Homo_sapiens|oronasopharynx|USA|2021-02-15|2021-03-04:0):0.000874, (MW728798.1|Homo_sapiens|oronasopharynx|USA|2021-02-17|2021-03-11:0, MW779590.1|Homo_sapiens|oronasopharynx|USA|2021-02-26|2021-03-19:0):0.999126):0.994451, MW778672.1|Homo_sapiens|oronasopharynx|USA|2021-02-22|2021-03-19:0.004938):2.99827, (MW638981.1|Homo_sapiens|oronasopharynx|USA|2021-01-09|2021-02-19:1.00292, MW680498.1|Homo_sapiens|oronasopharynx|USA|2021-02-12|2021-03-01:1.99708):0.002962):0.001031, MW719976.1|Homo_sapiens|oronasopharynx|USA|2021-02-18|2021-03-09:0):0.009799, MW812936.1|Homo_sapiens|oronasopharynx|USA|2021-03-08|2021-03-26:4.98984):1.98506, (((((MW694043.1|Homo_sapiens|oronasopharynx|USA|2021-02-12|2021-03-04:1.00127, MW696545.1|Homo_sapiens|oronasopharynx|USA|2021-02-15|2021-03-04:0.998727):2.98863, MW643053.1|Homo_sapiens|oronasopharynx|USA|2021-02-02|2021-02-21:1.01137):0.449284, MW793148.1|Homo_sapiens|oronasopharynx|USA|2021-02-27|2021-03-22:5.44864):0.198179, (MW697026.1|Homo_sapiens|oronasopharynx|USA|2021-02-16|2021-03-04:4.00039, MW720253.1|Homo_sapiens|oronasopharynx|USA|2021-02-19|2021-03-09:2.99961):0.640309):0.14612, MW669245.1|Homo_sapiens|oronasopharynx|USA|2021-02-08|2021-02-26:1.79381):0.198397):0.004663, (((MW636335.1|Homo_sapiens|oronasopharynx|USA|2021-01-14|2021-02-19:0.002198, MW719953.1|Homo_sapiens|oronasopharynx|USA|2021-02-19|2021-03-09:0.997802):0.999153, MW525030.1|Homo_sapiens|oronasopharynx|USA|2021-01-11|2021-01-26:0.999823):0.000706, MW680609.1|Homo_sapiens|oronasopharynx|USA|2021-02-12|2021-03-01:3.99958):0.001117):0.002722):0.001834, (MW681363.1|Homo_sapiens|oronasopharynx|USA|2021-02-10|2021-03-02:0, MW763565.1|Homo_sapiens|oronasopharynx|USA|2021-02-27|2021-03-17:1.00018):1.00078):0.000301, (((((((((MW706727.1|Homo_sapiens|oronasopharynx|USA|2021-02-13|2021-03-07:0.001081, MW779424.1|Homo_sapiens|oronasopharynx|USA|2021-02-23|2021-03-19:0.998919):0.000827, MW734792.1|Homo_sapiens|oronasopharynx|USA|2021-02-17|2021-03-12:0.998417):1.99746, (MW583186.1|Homo_sapiens|oronasopharynx|USA|2021-01-16|2021-02-09:0, MW635072.1|Homo_sapiens|oronasopharynx|USA|2021-01-02|2021-02-19:0):0.001822):0.001728, (MW697979.1|Homo_sapiens|oronasopharynx|USA|2021-02-12|2021-03-04:0.003979, MW779566.1|Homo_sapiens|oronasopharynx|USA|2021-02-25|2021-03-19:1.99602):0.993345):0.002904, (MW816193.1|Homo_sapiens|oronasopharynx|USA|2021-03-10|2021-03-26:0, MW825426.1|Homo_sapiens|oronasopharynx|USA|2021-03-14|2021-03-29:0, MW825556.1|Homo_sapiens|oronasopharynx|USA|2021-03-12|2021-03-29:0, MW825623.1|Homo_sapiens|oronasopharynx|USA|2021-03-11|2021-03-29:0):2.99627):0.004116, MW763548.1|Homo_sapiens|oronasopharynx|USA|2021-02-28|2021-03-17:2.99326):0.001572, MW693883.1|Homo_sapiens|oronasopharynx|USA|2021-02-11|2021-03-04:2.99226):0.018434, (MW808937.1|Homo_sapiens|oronasopharynx|USA|2021-03-06|2021-03-25:1.05164, MW825915.1|Homo_sapiens|oronasopharynx|USA|2021-03-08|2021-03-29:1.14836):1.97304):0.9254, (MW617551.1|Homo_sapiens|oronasopharynx|USA|2021-02-01|2021-02-17:0.006544, MW733322.1|Homo_sapiens|oronasopharynx|USA|2021-02-20|2021-03-12:0.993456):2.96281):0.049657):0.000625, ((((MW696581.1|Homo_sapiens|oronasopharynx|USA|2021-02-14|2021-03-04:0, MW777174.1|Homo_sapiens|oronasopharynx|USA|2021-02-13|2021-03-19:0):0.002701, MW777176.1|Homo_sapiens|oronasopharynx|USA|2021-02-14|2021-03-19:1.9973):0.997145, MW666887.1|Homo_sapiens|oronasopharynx|USA|2021-01-23|2021-02-26:0.000323):1.00107, MW707947.1|Homo_sapiens|oronasopharynx|USA|2021-02-16|2021-03-07:0):0.999552):5.8e-05, MW669554.1|Homo_sapiens|oronasopharynx|USA|2021-02-06|2021-02-26:3.00003):0.000223, (((MW733754.1|Homo_sapiens|oronasopharynx|USA|2021-02-23|2021-03-12:0.998702, MW752490.1|Homo_sapiens||USA|2021-02-11|2021-03-16:0.001298):0.000937, MW681340.1|Homo_sapiens|oronasopharynx|USA|2021-02-10|2021-03-02:1.99846):0.687501, MW681171.1|Homo_sapiens|oronasopharynx|USA|2021-02-13|2021-03-02:4.6917):0.309402):0.000365, (MW669205.1|Homo_sapiens|oronasopharynx|USA|2021-02-07|2021-02-26:1.0047, MW791735.1|Homo_sapiens|oronasopharynx|USA|2021-02-27|2021-03-22:6.9953):0.99566):0.000115, (MW694081.1|Homo_sapiens|oronasopharynx|USA|2021-02-13|2021-03-04:0, MW777325.1|Homo_sapiens|oronasopharynx|USA|2021-02-19|2021-03-19:0):0.99878):0.000193, MW750974.1|Homo_sapiens||USA|2021-01-24|2021-03-16:2.99506):0.000498, MW728549.1|Homo_sapiens|oronasopharynx|USA|2021-02-20|2021-03-11:1.99879):0.000653, MW739474.1|Homo_sapiens||USA|2021-01-25|2021-03-14:1.99818):0.000311, MW792874.1|Homo_sapiens||USA|2021-02-19|2021-03-22:0.997788):0.000274, MW825597.1|Homo_sapiens|oronasopharynx|USA|2021-03-12|2021-03-29:3.99793):0.000638, MW728375.1|Homo_sapiens|oronasopharynx|USA|2021-02-17|2021-03-11:0):0.001478, ((MW706870.1|Homo_sapiens|oronasopharynx|USA|2021-02-15|2021-03-07:0, MW778183.1|Homo_sapiens|oronasopharynx|USA|2021-02-17|2021-03-19:0):0.170786, MW735575.1|Homo_sapiens||USA|2021-02-22|2021-03-12:9.82921):0.828946):0.001109, ((MW777455.1|Homo_sapiens|oronasopharynx|USA|2021-02-16|2021-03-19:0, MW778727.1|Homo_sapiens|oronasopharynx|USA|2021-02-20|2021-03-19:0):0.99438, MW793241.1|Homo_sapiens|oronasopharynx|USA|2021-03-08|2021-03-22:6.00562):2.00017):0.00039, MW825512.1|Homo_sapiens|oronasopharynx|USA|2021-03-15|2021-03-29:7.99574):0.000244, (MW668550.1|Homo_sapiens|oronasopharynx|USA|2021-02-06|2021-02-26:5.99718, MW669193.1|Homo_sapiens|oronasopharynx|USA|2021-02-07|2021-02-26:1.00282):0.9925):0.000965, (((((MW643922.1|Homo_sapiens|oronasopharynx|USA|2021-01-30|2021-02-21:1.00545, MW816368.1|Homo_sapiens|oronasopharynx|USA|2021-03-11|2021-03-26:4.99455):1.00073, MW781050.1|Homo_sapiens|oronasopharynx|USA|2021-02-23|2021-03-19:1.99546):1.00341, MW583174.1|Homo_sapiens|oronasopharynx|USA|2021-01-16|2021-02-09:0):0.068603, MW697998.1|Homo_sapiens|oronasopharynx|USA|2021-02-13|2021-03-04:3.13033):0.924142, (((MW696312.1|Homo_sapiens|oronasopharynx|USA|2021-02-15|2021-03-04:4.98425, MW816327.1|Homo_sapiens|oronasopharynx|USA|2021-03-11|2021-03-26:2.01575):0.860393, MW583159.1|Homo_sapiens|oronasopharynx|USA|2021-01-17|2021-02-09:3.90299):0.051247, (MW735626.1|Homo_sapiens||USA|2021-02-23|2021-03-12:1.00881, MW749560.1|Homo_sapiens|oronasopharynx|USA|2021-02-25|2021-03-15:2.99119):5.93598):0.048286):0.012167):0.000575, ((((MW728776.1|Homo_sapiens|oronasopharynx|USA|2021-02-17|2021-03-11:0, MW808895.1|Homo_sapiens|oronasopharynx|USA|2021-03-03|2021-03-25:0):0, MW805075.1|Homo_sapiens|oronasopharynx|USA|2021-03-08|2021-03-24:1.00167):1.00804, ((MW763424.1|Homo_sapiens|oronasopharynx|USA|2021-02-24|2021-03-17:0, MW793162.1|Homo_sapiens|oronasopharynx|USA|2021-02-27|2021-03-22:0):0, MW749586.1|Homo_sapiens|oronasopharynx|USA|2021-02-24|2021-03-15:1.00104):3.99119):2.94411, MW719840.1|Homo_sapiens|oronasopharynx|USA|2021-02-17|2021-03-09:5.9558):0.046081):0.00267, ((((((MW697030.1|Homo_sapiens|oronasopharynx|USA|2021-02-16|2021-03-04:3.00924, MW735962.1|Homo_sapiens||USA|2021-01-28|2021-03-12:0):1.99479, (MW781245.1|Homo_sapiens|oronasopharynx|USA|2021-03-05|2021-03-19:2.9998, MW792653.1|Homo_sapiens||USA|2021-02-11|2021-03-22:0.000195):0.004065):0.003542, MW792649.1|Homo_sapiens||USA|2021-02-11|2021-03-22:0.992764):0.880778, (((MW669131.1|Homo_sapiens|oronasopharynx|USA|2021-02-07|2021-02-26:0.003369, MW763506.1|Homo_sapiens|oronasopharynx|USA|2021-02-27|2021-03-17:2.99663):4.98521, MW708358.1|Homo_sapiens|oronasopharynx|USA|2021-01-24|2021-03-07:2.01338):0.496266, MW792592.1|Homo_sapiens|oronasopharynx|USA|2021-03-08|2021-03-22:11.4899):0.385391):0.062615, (MW708929.1|Homo_sapiens|oronasopharynx|USA|2021-01-11|2021-03-07:0, MW747970.1|Homo_sapiens||USA|2021-02-09|2021-03-15:2.02171):0.923498):0.044865, (((((MW681373.1|Homo_sapiens|oronasopharynx|USA|2021-02-13|2021-03-02:1.00086, MW696739.1|Homo_sapiens|oronasopharynx|USA|2021-02-15|2021-03-04:1.99914):0.002451, MW763486.1|Homo_sapiens|oronasopharynx|USA|2021-02-28|2021-03-17:0.997149):0.000965, MW763374.1|Homo_sapiens|oronasopharynx|USA|2021-02-23|2021-03-17:1.99855):0.001769, MW728411.1|Homo_sapiens|oronasopharynx|USA|2021-02-21|2021-03-11:0):0.027657, (MW771725.1|Homo_sapiens|oronasopharynx|USA|2021-02-26|2021-03-18:0.758896, MW792554.1|Homo_sapiens|oronasopharynx|USA|2021-03-09|2021-03-22:0.641104):0.366883):1.96751):0.007134):0.001828, ((((((MW728863.1|Homo_sapiens|oronasopharynx|USA|2021-02-17|2021-03-11:1.00058, MW733658.1|Homo_sapiens|oronasopharynx|USA|2021-02-22|2021-03-12:0.999417):0.999646, (MW733370.1|Homo_sapiens|oronasopharynx|USA|2021-02-20|2021-03-12:0, MW805089.1|Homo_sapiens|oronasopharynx|USA|2021-03-08|2021-03-24:2.00216):0.999885):1.00003, MW778351.1|Homo_sapiens|oronasopharynx|USA|2021-02-16|2021-03-19:0.999922):0.000957, ((MW793335.1|Homo_sapiens|oronasopharynx|USA|2021-03-06|2021-03-22:0, MW805019.1|Homo_sapiens|oronasopharynx|USA|2021-03-06|2021-03-24:0):3.9971, MW804981.1|Homo_sapiens|oronasopharynx|USA|2021-03-07|2021-03-24:2.0029):2.99904):0.000555, ((MW728514.1|Homo_sapiens|oronasopharynx|USA|2021-02-20|2021-03-11:2.00039, MW763353.1|Homo_sapiens|oronasopharynx|USA|2021-03-01|2021-03-17:0.999611):0.002541, MW763832.1|Homo_sapiens|oronasopharynx|USA|2021-02-27|2021-03-17:0):0.99762):0.033226, MW778657.1|Homo_sapiens|oronasopharynx|USA|2021-02-18|2021-03-19:0.966686):0.965642):0.001639, ((MW825815.1|Homo_sapiens|oronasopharynx|USA|2021-03-11|2021-03-29:0, MW826000.1|Homo_sapiens|oronasopharynx|USA|2021-03-11|2021-03-29:0):0.000162, MW825834.1|Homo_sapiens|oronasopharynx|USA|2021-03-11|2021-03-29:0.999838):2.9926):0.00292, MW733731.1|Homo_sapiens|oronasopharynx|USA|2021-02-23|2021-03-12:7.98989):0.016585, (((((((((MW733648.1|Homo_sapiens|oronasopharynx|USA|2021-02-25|2021-03-12:0, MW749343.1|Homo_sapiens|oronasopharynx|USA|2021-02-25|2021-03-15:0, MW749505.1|Homo_sapiens|oronasopharynx|USA|2021-02-25|2021-03-15:0, MW763505.1|Homo_sapiens|oronasopharynx|USA|2021-03-01|2021-03-17:0, MW763856.1|Homo_sapiens|oronasopharynx|USA|2021-03-02|2021-03-17:0, MW804889.1|Homo_sapiens|oronasopharynx|USA|2021-03-08|2021-03-24:0):0, (((((MW749465.1|Homo_sapiens|oronasopharynx|USA|2021-02-26|2021-03-15:3.00298, MW763720.1|Homo_sapiens|oronasopharynx|USA|2021-03-01|2021-03-17:0.997016):0.004959, MW749513.1|Homo_sapiens|oronasopharynx|USA|2021-02-26|2021-03-15:0):0.998536, MW777545.1|Homo_sapiens|oronasopharynx|USA|2021-02-15|2021-03-19:1.00043):0.000309, MW778613.1|Homo_sapiens|oronasopharynx|USA|2021-02-20|2021-03-19:0.999772):0.000916, MW793095.1|Homo_sapiens|oronasopharynx|USA|2021-03-05|2021-03-22:0.998988):0.002262):0.996634, (((((((MW816159.1|Homo_sapiens|oronasopharynx|USA|2021-03-10|2021-03-26:1.00062, MW825611.1|Homo_sapiens|oronasopharynx|USA|2021-03-11|2021-03-29:0):0.998733, MW734413.1|Homo_sapiens|oronasopharynx|USA|2021-02-20|2021-03-12:2.00106):0.001657, MW782897.1|Homo_sapiens|oronasopharynx|USA|2021-03-05|2021-03-19:0.99899):0.997439, (MW634477.1|Homo_sapiens|oronasopharynx|USA|2020-12-26|2021-02-19:0.998173, MW778543.1|Homo_sapiens|oronasopharynx|USA|2021-02-21|2021-03-19:2.00183):0.002718):0.000664, MW808277.1|Homo_sapiens|oronasopharynx|USA|2021-03-08|2021-03-25:4.99949):0.000344, MW640003.1|Homo_sapiens|oronasopharynx|USA|2021-01-20|2021-02-19:0.998941):0.000253, MW671746.1|Homo_sapiens|oronasopharynx|USA|2021-02-01|2021-02-26:1.9993):0.002015):0.001945, (MW680479.1|Homo_sapiens|oronasopharynx|USA|2021-02-12|2021-03-01:0, MW680546.1|Homo_sapiens|oronasopharynx|USA|2021-02-12|2021-03-01:0, MW680555.1|Homo_sapiens|oronasopharynx|USA|2021-02-12|2021-03-01:0, MW680604.1|Homo_sapiens|oronasopharynx|USA|2021-02-12|2021-03-01:0):0.999053):0.00417, (MW707438.1|Homo_sapiens|oronasopharynx|USA|2021-02-14|2021-03-07:0, MW763664.1|Homo_sapiens|oronasopharynx|USA|2021-02-26|2021-03-17:0, MW782906.1|Homo_sapiens|oronasopharynx|USA|2021-03-05|2021-03-19:0):0):0.003443, (MW720359.1|Homo_sapiens|oronasopharynx|USA|2021-02-18|2021-03-09:2.00171, MW780243.1|Homo_sapiens|oronasopharynx|USA|2021-02-27|2021-03-19:0.998291):3.9926):0.005189, ((MW709197.1|Homo_sapiens|oronasopharynx|USA|2021-01-27|2021-03-07:0, MW758653.1|Homo_sapiens|oronasopharynx|USA|2021-02-24|2021-03-17:0, MW766476.1|Homo_sapiens|oronasopharynx|USA|2021-02-23|2021-03-17:0):0.058593, MW808298.1|Homo_sapiens|oronasopharynx|USA|2021-03-08|2021-03-25:0.141407):1.94984):0.03752, ((((((((((MW698135.1|Homo_sapiens|oronasopharynx|USA|2021-02-15|2021-03-04:0, MW719892.1|Homo_sapiens|oronasopharynx|USA|2021-02-17|2021-03-09:0, MW719986.1|Homo_sapiens|oronasopharynx|USA|2021-02-17|2021-03-09:0):0, MW698102.1|Homo_sapiens|oronasopharynx|USA|2021-02-15|2021-03-04:1.0018):0.005515, MW720302.1|Homo_sapiens|oronasopharynx|USA|2021-02-18|2021-03-09:0.994385):0.985678, MW825879.1|Homo_sapiens|oronasopharynx|USA|2021-03-09|2021-03-29:3.0101):1.00865, (MW635126.1|Homo_sapiens|oronasopharynx|USA|2021-01-03|2021-02-19:0.000109, MW720300.1|Homo_sapiens|oronasopharynx|USA|2021-02-19|2021-03-09:1.99989):5.9e-05):0.002203, ((MW816176.1|Homo_sapiens|oronasopharynx|USA|2021-03-10|2021-03-26:0, MW825616.1|Homo_sapiens|oronasopharynx|USA|2021-03-12|2021-03-29:0, MW825635.1|Homo_sapiens|oronasopharynx|USA|2021-03-12|2021-03-29:0, MW825736.1|Homo_sapiens|oronasopharynx|USA|2021-03-12|2021-03-29:0):0, ((MW680617.1|Homo_sapiens|oronasopharynx|USA|2021-02-12|2021-03-01:1.99923, MW816223.1|Homo_sapiens|oronasopharynx|USA|2021-03-10|2021-03-26:2.00077):0.000701, MW805113.1|Homo_sapiens|oronasopharynx|USA|2021-03-07|2021-03-24:0.999299):0.00194):1.99713):0.001308, ((((MW631895.1|Homo_sapiens|oronasopharynx|USA|2021-02-07|2021-02-19:2.01057, MW808593.1|Homo_sapiens|oronasopharynx|USA|2021-03-07|2021-03-25:1.98943):0.005907, MW777967.1|Homo_sapiens|oronasopharynx|USA|2021-02-19|2021-03-19:1.99417):0.007467, (MW672841.1|Homo_sapiens|oronasopharynx|USA|2021-02-06|2021-02-28:0, MW734342.1|Homo_sapiens|oronasopharynx|USA|2021-02-17|2021-03-12:0):0):0.003059, MW731023.1|Homo_sapiens|oronasopharynx|USA|2020-12-30|2021-03-12:1.99498):0.993038):0.104398, (((((((MW696971.1|Homo_sapiens|oronasopharynx|USA|2021-02-16|2021-03-04:0.999962, MW825709.1|Homo_sapiens|oronasopharynx|USA|2021-03-12|2021-03-29:3.00004):0.008271, MW776735.1|Homo_sapiens|oronasopharynx|USA|2021-03-09|2021-03-19:0):0.002405, (MW772151.1|Homo_sapiens|oronasopharynx|USA|2021-02-26|2021-03-18:0, MW825703.1|Homo_sapiens|oronasopharynx|USA|2021-03-11|2021-03-29:0):0.996189):0.456083, MW790218.1|Homo_sapiens|oronasopharynx|USA|2021-03-11|2021-03-22:4.54157):0.54969, MW715161.1|Homo_sapiens||USA|2021-02-15|2021-03-09:2.03139):0.018849, MW804739.1|Homo_sapiens|oronasopharynx|USA|2021-03-06|2021-03-24:0.992093):0.19794, MW776736.1|Homo_sapiens|oronasopharynx|USA|2021-03-10|2021-03-19:0.764741):0.81473):0.92131, MW776727.1|Homo_sapiens|oronasopharynx|USA|2021-03-02|2021-03-19:3.1199):0.795792, MW642633.1|Homo_sapiens|oronasopharynx|USA|2021-01-28|2021-02-21:3.84165):0.208653):0.120174, MW550027.1|Homo_sapiens||USA|2021-01-07|2021-02-01:3.85614):0.82433):0.028643, MW669782.1|Homo_sapiens|oronasopharynx|USA|2021-02-08|2021-02-26:3.94676):0.044643, ((((MW680496.1|Homo_sapiens|oronasopharynx|USA|2021-02-12|2021-03-01:0, MW708660.1|Homo_sapiens|oronasopharynx|USA|2021-01-25|2021-03-07:0, MW816323.1|Homo_sapiens|oronasopharynx|USA|2021-03-12|2021-03-26:0):0, (MW731729.1|Homo_sapiens|saliva__oronasopharynx|USA|2021-02-18|2021-03-12:1.99951, MW825378.1|Homo_sapiens|oronasopharynx|USA|2021-03-15|2021-03-29:3.00049):0.0207):0.134682, ((MW816397.1|Homo_sapiens|oronasopharynx|USA|2021-03-12|2021-03-26:0.073129, MW825723.1|Homo_sapiens|oronasopharynx|USA|2021-03-11|2021-03-29:1.92687):0.168146, MW790213.1|Homo_sapiens|oronasopharynx|USA|2021-03-07|2021-03-22:0.768786):0.757973):0.892751, ((MW697009.1|Homo_sapiens|oronasopharynx|USA|2021-02-16|2021-03-04:0.003527, MW779575.1|Homo_sapiens|oronasopharynx|USA|2021-02-25|2021-03-19:1.99647):0.003297, (MW772147.1|Homo_sapiens|oronasopharynx|USA|2021-02-26|2021-03-18:0, MW772175.1|Homo_sapiens|oronasopharynx|USA|2021-02-26|2021-03-18:2.01797):0.992413):2.05613):1.94859):0.030437, MW749627.1|Homo_sapiens|oronasopharynx|USA|2021-02-25|2021-03-15:4.08209):0.0034, (((((MW831666.1|Homo_sapiens|oronasopharynx|USA|2021-03-22|2021-03-30:0, MW831670.1|Homo_sapiens|oronasopharynx|USA|2021-03-22|2021-03-30:0):0.317086, MW829589.1|Homo_sapiens|oronasopharynx|USA|2021-03-16|2021-03-30:1.68291):0.722031, (MW825497.1|Homo_sapiens|oronasopharynx|USA|2021-03-14|2021-03-29:0.992145, MW831054.1|Homo_sapiens|oronasopharynx|USA|2021-03-19|2021-03-30:1.00785):1.06706):1.99668, MW804738.1|Homo_sapiens|oronasopharynx|USA|2021-02-20|2021-03-24:0.031092):0.58521, MW831043.1|Homo_sapiens|oronasopharynx|USA|2021-03-19|2021-03-30:4.51791):0.296852):0.026646, MW667341.1|Homo_sapiens|oronasopharynx|USA|2021-01-25|2021-02-26:3.8536):1.21819, ((MW831047.1|Homo_sapiens|oronasopharynx|USA|2021-03-20|2021-03-30:0.163885, MW831049.1|Homo_sapiens|oronasopharynx|USA|2021-03-20|2021-03-30:0.836115):3.72938, MW831032.1|Homo_sapiens|oronasopharynx|USA|2021-03-17|2021-03-30:2.37647):1.93925):0.625398, MW406515.1|Homo_sapiens||USA|2020-11-06|2020-12-26:3.05342):0.022906, (((((((((MW736740.1|Homo_sapiens||USA|2021-01-07|2021-03-12:0, MW736741.1|Homo_sapiens||USA|2021-01-07|2021-03-12:0, MW738605.1|Homo_sapiens||USA|2020-12-28|2021-03-14:0, MW739389.1|Homo_sapiens||USA|2021-01-15|2021-03-14:0):0, MW739388.1|Homo_sapiens||USA|2021-01-15|2021-03-14:1.00094):0.996947, MW738602.1|Homo_sapiens||USA|2020-12-31|2021-03-14:0.003014):0.00648, (MW665852.1|Homo_sapiens|oronasopharynx|USA|2021-01-31|2021-02-26:0, MW733430.1|Homo_sapiens|oronasopharynx|USA|2021-02-24|2021-03-12:0):6.99451):0.986859, (((MW698040.1|Homo_sapiens|oronasopharynx|USA|2021-02-13|2021-03-04:0.000897, MW763969.1|Homo_sapiens|oronasopharynx|USA|2021-03-01|2021-03-17:0.999103):1.99632, MW638328.1|Homo_sapiens|oronasopharynx|USA|2021-01-09|2021-02-19:3.00348):0.999554, (MW638292.1|Homo_sapiens|oronasopharynx|USA|2021-01-11|2021-02-19:1.00295, MW638796.1|Homo_sapiens|oronasopharynx|USA|2021-01-05|2021-02-19:0):0.001082):0.005504):0.003029, MW808348.1|Homo_sapiens|oronasopharynx|USA|2021-03-05|2021-03-25:6.9994):0.005678, MW491127.1|Homo_sapiens||USA|2020-11-30|2021-01-19:1.99098):3.99618, (MW550722.1|Homo_sapiens|oronasopharynx|USA|2020-12-15|2021-02-01:1.20483, MW634912.1|Homo_sapiens|oronasopharynx|USA|2020-12-24|2021-02-19:0.995173):4.99926):0.011698, (((((MW728520.1|Homo_sapiens|oronasopharynx|USA|2021-02-20|2021-03-11:0, MW728567.1|Homo_sapiens|oronasopharynx|USA|2021-02-20|2021-03-11:0, MW777533.1|Homo_sapiens|oronasopharynx|USA|2021-02-14|2021-03-19:0):1.9968, MW669658.1|Homo_sapiens|oronasopharynx|USA|2021-02-09|2021-02-26:2.0032):1.00494, MW705506.1|Homo_sapiens|oronasopharynx|USA|2021-02-10|2021-03-07:0.996666):2.99155, MW642951.1|Homo_sapiens|oronasopharynx|USA|2021-02-01|2021-02-21:0.007841):2.10152, MW517338.1|Homo_sapiens|oronasopharynx|USA|2021-01-08|2021-01-25:6.89951):0.912155):0.035151):2.05134, MW634459.1|Homo_sapiens|oronasopharynx|USA|2020-12-26|2021-02-19:7.08994):0.691288, ((((((((((((((((((((MW696906.1|Homo_sapiens|oronasopharynx|USA|2021-02-18|2021-03-04:0, MW696918.1|Homo_sapiens|oronasopharynx|USA|2021-02-17|2021-03-04:0, MW764000.1|Homo_sapiens|oronasopharynx|USA|2021-03-02|2021-03-17:0, MW773350.1|Homo_sapiens|oronasopharynx|USA|2021-03-02|2021-03-18:0):0, MW773238.1|Homo_sapiens|oronasopharynx|USA|2021-03-02|2021-03-18:2.00077):2.99543, ((((MW706739.1|Homo_sapiens|oronasopharynx|USA|2021-02-13|2021-03-07:1.0003, MW777521.1|Homo_sapiens|oronasopharynx|USA|2021-02-14|2021-03-19:0):0.003054, MW728738.1|Homo_sapiens|oronasopharynx|USA|2021-02-17|2021-03-11:0.9969):0.99758, MW808788.1|Homo_sapiens|oronasopharynx|USA|2021-02-28|2021-03-25:2.00081):0.000531, MW813651.1|Homo_sapiens|oronasopharynx|USA|2021-03-08|2021-03-26:0):0.004496):0.984934, MW693955.1|Homo_sapiens|oronasopharynx|USA|2021-02-10|2021-03-04:2.01285):0.008057, MW809080.1|Homo_sapiens|oronasopharynx|USA|2021-03-16|2021-03-25:2.00137):1.00482, (MW728493.1|Homo_sapiens|oronasopharynx|USA|2021-02-20|2021-03-11:0.998459, MW783061.1|Homo_sapiens|oronasopharynx|USA|2021-03-01|2021-03-19:0.001541):2.99675):0.994429, (((MW698066.1|Homo_sapiens|oronasopharynx|USA|2021-02-12|2021-03-04:0, MW782806.1|Homo_sapiens|oronasopharynx|USA|2021-03-02|2021-03-19:0):0, MW720276.1|Homo_sapiens|oronasopharynx|USA|2021-02-19|2021-03-09:2.00405):0.990415, (MW518852.1|Homo_sapiens|oronasopharynx|USA|2020-12-30|2021-01-25:2.00375, MW617843.1|Homo_sapiens||USA|2021-01-20|2021-02-17:2.99625):0.007822):0.006557):0.001175, MW706961.1|Homo_sapiens|oronasopharynx|USA|2021-02-16|2021-03-07:5.99954):0.000119, MW706932.1|Homo_sapiens|oronasopharynx|USA|2021-02-16|2021-03-07:0.998945):0.003514, (MW669726.1|Homo_sapiens|oronasopharynx|USA|2021-02-08|2021-02-26:0.009178, MW734143.1|Homo_sapiens|oronasopharynx|USA|2021-02-22|2021-03-12:0.990822):1.99329):0.988365, ((MW696373.1|Homo_sapiens|oronasopharynx|USA|2021-02-15|2021-03-04:0, MW696888.1|Homo_sapiens|oronasopharynx|USA|2021-02-17|2021-03-04:0):0.003811, MW758721.1|Homo_sapiens|oronasopharynx|USA|2021-02-22|2021-03-17:2.99619):2.98914):0.002391, ((MW589572.1|Homo_sapiens||USA|2021-01-08|2021-02-10:0.002444, MW667072.1|Homo_sapiens|oronasopharynx|USA|2021-01-23|2021-02-26:2.99756):1.00191, MW783096.1|Homo_sapiens|oronasopharynx|USA|2021-03-01|2021-03-19:0.996101):0.005977):0.002197, (MW733633.1|Homo_sapiens|oronasopharynx|USA|2021-02-23|2021-03-12:0.998567, MW779305.1|Homo_sapiens|oronasopharynx|USA|2021-02-21|2021-03-19:0.001433):6.00178):0.007256, ((((MW636777.1|Homo_sapiens|oronasopharynx|USA|2021-01-19|2021-02-19:0.012906, MW772173.1|Homo_sapiens|oronasopharynx|USA|2021-02-26|2021-03-18:3.98709):5.98393, MW640898.1|Homo_sapiens|oronasopharynx|USA|2021-01-26|2021-02-19:1.0095):1.99383, MW669111.1|Homo_sapiens|oronasopharynx|USA|2021-02-03|2021-02-26:6.00399):0.007629, MW545507.1|Homo_sapiens||USA|2021-01-07|2021-01-29:0.991518):1.99563):0.014269, (MW669707.1|Homo_sapiens|oronasopharynx|USA|2021-02-08|2021-02-26:3.01696, MW720321.1|Homo_sapiens|oronasopharynx|USA|2021-02-18|2021-03-09:2.98304):4.98164):0.03059, ((((((((((MW779932.1|Homo_sapiens|oronasopharynx|USA|2021-02-27|2021-03-19:0, MW780702.1|Homo_sapiens|oronasopharynx|USA|2021-02-26|2021-03-19:0):2.01009, MW733728.1|Homo_sapiens|oronasopharynx|USA|2021-02-20|2021-03-12:0):0.008585, MW778066.1|Homo_sapiens|oronasopharynx|USA|2021-02-19|2021-03-19:1.9888):0.992296, (MW696871.1|Homo_sapiens|oronasopharynx|USA|2021-02-17|2021-03-04:0, MW699201.1|Homo_sapiens|oronasopharynx|USA|2021-02-17|2021-03-04:0):0):0.996381, MW763595.1|Homo_sapiens|oronasopharynx|USA|2021-02-26|2021-03-17:2.00331):0.016363, MW749660.1|Homo_sapiens|oronasopharynx|USA|2021-02-26|2021-03-15:0.986233):0.995686, (MW643486.1|Homo_sapiens|oronasopharynx|USA|2021-02-02|2021-02-21:1.00938, MW733655.1|Homo_sapiens|oronasopharynx|USA|2021-02-24|2021-03-12:1.99062):1.99364):0.998286, ((MW763301.1|Homo_sapiens|oronasopharynx|USA|2021-02-26|2021-03-17:0, MW780791.1|Homo_sapiens|oronasopharynx|USA|2021-02-28|2021-03-19:0):0.006734, MW763610.1|Homo_sapiens|oronasopharynx|USA|2021-02-26|2021-03-17:0.993266):1.99529):0.987213, ((((MW592902.1|Homo_sapiens||USA|2021-01|2021-02-11:0.99118, MW592903.1|Homo_sapiens||USA|2021-01|2021-02-11:3.00882):0.014115, MW592904.1|Homo_sapiens||USA|2021-01|2021-02-11:0):0.007691, MW592901.1|Homo_sapiens||USA|2021-01|2021-02-11:0.990956):0.008645, MW708688.1|Homo_sapiens|oronasopharynx|USA|2021-01-13|2021-03-07:0.984663):0.002708):0.009932, MW714594.1|Homo_sapiens||USA|2021-02|2021-03-08:0.978662):2.94318):1.6948, ((MW594038.1|Homo_sapiens||USA|2021-01-09|2021-02-11:2.00378, MW779145.1|Homo_sapiens|oronasopharynx|USA|2021-02-22|2021-03-19:1.99622):0.009344, MW766598.1|Homo_sapiens|oronasopharynx|USA|2021-02-05|2021-03-17:3.99066):2.7431):0.275213, (MW763787.1|Homo_sapiens|oronasopharynx|USA|2021-03-02|2021-03-17:5.99398, MW825948.1|Homo_sapiens|oronasopharynx|USA|2021-03-10|2021-03-29:4.00602):2.00619):0.013562, ((((MW496027.1|Homo_sapiens||USA|2020-12-01|2021-01-21:0.994967, MW519748.1|Homo_sapiens|oronasopharynx|USA|2021-01-04|2021-01-25:3.00503):0.009763, MW496028.1|Homo_sapiens||USA|2020-12-01|2021-01-21:0):0.047171, MW733354.1|Homo_sapiens|oronasopharynx|USA|2021-02-20|2021-03-12:1.95064):0.534332, MW694372.1|Homo_sapiens||USA|2021-01-22|2021-03-04:4.6336):3.4023):1.99387, ((((MW778216.1|Homo_sapiens|oronasopharynx|USA|2021-02-20|2021-03-19:0, MW778888.1|Homo_sapiens|oronasopharynx|USA|2021-02-22|2021-03-19:0):0, MW783373.1|Homo_sapiens|oronasopharynx|USA|2021-03-01|2021-03-19:1.00223):3.93898, MW482953.1|Homo_sapiens|oronasopharynx|USA|2020-11-16|2021-01-15:0.060526):4.98224, MW206458.1|Homo_sapiens||USA|2020-10-05|2020-11-04:7.0283):1.01721):0.786308):0.02587, (MW440399.1|Homo_sapiens|oronasopharynx|USA|2020-06-21|2021-01-05:0, MW752979.1|Homo_sapiens|oronasopharynx|USA|2020-06-28|2021-03-16:1.05261):1.80048):0.114826, ((((((MW031003.1|Homo_sapiens|oronasopharynx|USA|2020-09-12|2020-09-23:0, MW031008.1|Homo_sapiens|oronasopharynx|USA|2020-09-11|2020-09-23:0, MW031012.1|Homo_sapiens|oronasopharynx|USA|2020-09-11|2020-09-23:0, MW031019.1|Homo_sapiens|oronasopharynx|USA|2020-09-12|2020-09-23:0, MW031026.1|Homo_sapiens|oronasopharynx|USA|2020-09-11|2020-09-23:0, MW031028.1|Homo_sapiens|oronasopharynx|USA|2020-09-10|2020-09-23:0, MW035512.1|Homo_sapiens|oronasopharynx|USA|2020-09-09|2020-09-24:0, MW035568.1|Homo_sapiens|oronasopharynx|USA|2020-09-03|2020-09-24:0, MW035574.1|Homo_sapiens|oronasopharynx|USA|2020-09-04|2020-09-24:0, MW332690.1|Homo_sapiens|oronasopharynx|USA|2020-09-16|2020-12-07:0, MW333013.1|Homo_sapiens|oronasopharynx|USA|2020-09-11|2020-12-07:0):0, ((MW031033.1|Homo_sapiens|oronasopharynx|USA|2020-09-12|2020-09-23:1.00579, MW035516.1|Homo_sapiens|oronasopharynx|USA|2020-09-08|2020-09-24:0):2.00161, MW518161.1|Homo_sapiens|oronasopharynx|USA|2021-01-02|2021-01-25:3.99605):0.043133):1.70506, MW031092.1|Homo_sapiens|oronasopharynx|USA|2020-09-14|2020-09-23:0):1.27342, ((MW586364.1|Homo_sapiens|oronasopharynx|USA|2021-01-23|2021-02-10:0.014518, MW693610.1|Homo_sapiens|oronasopharynx|USA|2021-02-09|2021-03-04:1.98548):3.9504, (MW778735.1|Homo_sapiens|oronasopharynx|USA|2021-02-20|2021-03-19:8.00073, MW825419.1|Homo_sapiens|oronasopharynx|USA|2021-03-14|2021-03-29:6.99927):0.046831):2.94172):0.971753, MW763175.1|Homo_sapiens|oronasopharynx|USA|2020-06-25|2021-03-17:0.993707):0.59901, ((((MW763647.1|Homo_sapiens|oronasopharynx|USA|2021-02-26|2021-03-17:2.00066, MW763914.1|Homo_sapiens|oronasopharynx|USA|2021-02-26|2021-03-17:0):1.99423, MW581596.1|Homo_sapiens||USA|2020-12-26|2021-02-08:1.00562):4.99875, MW521764.1|Homo_sapiens||USA|2020-10-30|2021-01-26:0.001334):0.013738, (MW643660.1|Homo_sapiens|oronasopharynx|USA|2021-01-29|2021-02-21:1.00743, MW816985.1|Homo_sapiens|oronasopharynx|USA|2021-03-11|2021-03-26:0.992569):0.985194):2.59567):0.34753):0.058639):0.00114, ((((((((((((((((((((MW788840.1|Homo_sapiens||USA|2021-02-12|2021-03-22:1.61582, MW837286.1|Homo_sapiens||USA|2021-02-23|2021-03-31:0.384178):0.727282, MW629326.1|Homo_sapiens||USA|2021-01-11|2021-02-18:3.15487):1.01392, (MW702331.1|Homo_sapiens||USA|2021-01-05|2021-03-05:5.00479, MW750832.1|Homo_sapiens||USA|2021-01-21|2021-03-16:4.99521):0.098598):2.93823, (MW356786.1|Homo_sapiens|saliva__oronasopharynx|Taiwan|2020-10-04|2020-12-11:0, MW449326.1|Homo_sapiens||USA|2020-11-30|2021-01-07:4.00929):0.102827):0.643293, ((MW420127.1|Homo_sapiens||USA|2020-10-21|2020-12-30:0.001339, MW420298.1|Homo_sapiens||USA|2020-10-21|2020-12-30:0.998661):0.023753, MW420865.1|Homo_sapiens||USA|2020-10-22|2020-12-30:0.975311):2.74001):0.23951, (((MW424960.1|Homo_sapiens||USA|2020-06-18|2020-12-31:0, MW424973.1|Homo_sapiens||USA|2020-06-18|2020-12-31:0):0, MW424903.1|Homo_sapiens||USA|2020-06-19|2020-12-31:0.999993):3.01725, MW420783.1|Homo_sapiens||USA|2020-10-27|2020-12-30:0):1.98765):0.016707, (MW424901.1|Homo_sapiens||USA|2020-11-30|2020-12-31:0, MW449386.1|Homo_sapiens||USA|2020-11-27|2021-01-07:1.00305):6.96749):0.003839, (MW420748.1|Homo_sapiens||USA|2020-10-02|2020-12-30:0, MW420828.1|Homo_sapiens||USA|2020-10-02|2020-12-30:0):0.998991):0.004046, ((MW449293.1|Homo_sapiens||USA|2020-12-01|2021-01-07:5.00002, MW449452.1|Homo_sapiens||USA|2020-12-02|2021-01-07:3.99998):0.001456, (MW449389.1|Homo_sapiens||USA|2020-12-01|2021-01-07:0, MW449391.1|Homo_sapiens||USA|2020-11-24|2021-01-07:0):4.99855):0.007303):0.001838, MW837495.1|Homo_sapiens||USA|2020-08-19|2021-03-31:0.996669):0.00133, MW420204.1|Homo_sapiens||USA|2020-10-02|2020-12-30:0, MW420271.1|Homo_sapiens||USA|2020-10-02|2020-12-30:4.00353):0.007917, (MW241370.1|Homo_sapiens||USA|2020-10-10|2020-11-10:0, MW265637.1|Homo_sapiens||USA|2020-10-05|2020-11-18:0):1.98901):0.016262, (MW420399.1|Homo_sapiens||USA|2020-10-22|2020-12-30:0.239516, MW559194.1|Homo_sapiens||USA|2020-12-24|2021-02-02:3.76048):0.771686):0.053091, ((((((((((MW505806.1|Homo_sapiens||USA|2020-12-14|2021-01-22:1.01068, MW634707.1|Homo_sapiens|oronasopharynx|USA|2020-12-27|2021-02-19:0.989325):0.00916, MW719507.1|Homo_sapiens|oronasopharynx|USA|2021-01-04|2021-03-09:2.99091):0.003074, MW674257.1|Homo_sapiens||USA|2021-02-12|2021-02-28:6.99187):0.009123, MW521537.1|Homo_sapiens||USA|2020-11-09|2021-01-26:1.98148):0.005295, (MW728806.1|Homo_sapiens|oronasopharynx|USA|2021-02-15|2021-03-11:1.00448, MW763489.1|Homo_sapiens|oronasopharynx|USA|2021-03-01|2021-03-17:0.99552):2.98473):0.157003, (MW562694.1|Homo_sapiens||USA|2020-12-28|2021-02-03:1.28512, MW562712.1|Homo_sapiens||USA|2020-12-28|2021-02-03:0.714876):0.885602):0.842668, ((((((MW449312.1|Homo_sapiens||USA|2020-11-18|2021-01-07:2.00332, MW449414.1|Homo_sapiens||USA|2020-11-30|2021-01-07:0):1.00113, MW449289.1|Homo_sapiens||USA|2020-11-30|2021-01-07:1.99815):0.0032, MW446831.1|Homo_sapiens||USA|2020-12-02|2021-01-07:1.99597):0.00214, MW241374.1|Homo_sapiens||USA|2020-10-05|2020-11-10:0):0.001561, MW420254.1|Homo_sapiens||USA|2020-10-22|2020-12-30:0.997287):0.017402, MW837354.1|Homo_sapiens||USA|2021-01-22|2021-03-31:5.97947):0.059683):0.354024, ((MW562689.1|Homo_sapiens||USA|2020-12-28|2021-02-03:1.04263, MW562697.1|Homo_sapiens||USA|2020-12-28|2021-02-03:0):0.683122, (MW562706.1|Homo_sapiens||USA|2020-12-28|2021-02-03:0.329606, MW562738.1|Homo_sapiens||USA|2020-12-28|2021-02-03:0.670394):0.463781):0.562003):0.395813, (MW795913.1|Homo_sapiens||USA|2021-01-20|2021-03-23:3.71827, MW837502.1|Homo_sapiens||USA|2021-01-22|2021-03-31:2.28173):0.514189):1.24186, MW662315.1|Homo_sapiens||USA|2020-12-18|2021-02-25:5.06605):1.98328):0.003461, ((((((MW505435.1|Homo_sapiens||USA|2021-01-04|2021-01-22:0, MW562734.1|Homo_sapiens||USA|2020-12-29|2021-02-03:0):0.286791, MW795897.1|Homo_sapiens||USA|2021-01-20|2021-03-23:0.713209):0.77865, ((MW518195.1|Homo_sapiens|oronasopharynx|USA|2021-01-02|2021-01-25:0.998962, MW590793.1|Homo_sapiens||USA|2020-12-17|2021-02-11:1.00104):1.01201, MW599441.1|Homo_sapiens|saliva__oronasopharynx|USA|2021-01-28|2021-02-14:4.98799):0.079565):0.056834, ((MW566215.1|Homo_sapiens||USA|2021-01-04|2021-02-04:0.530431, MW708441.1|Homo_sapiens|oronasopharynx|USA|2021-01-04|2021-03-07:0.469569):0.685578, MW566234.1|Homo_sapiens||USA|2021-01-04|2021-02-04:0.341185):3.16675):0.937628, ((MW505010.1|Homo_sapiens||USA|2020-12-19|2021-01-22:4.01139, MW671650.1|Homo_sapiens|oronasopharynx|USA|2021-01-31|2021-02-26:5.98861):0.010958, MW577808.1|Homo_sapiens||USA|2020-12-12|2021-02-06:0):0.07177):0.066219, ((MW562692.1|Homo_sapiens||USA|2020-12-29|2021-02-03:0.012907, MW562756.1|Homo_sapiens||USA|2020-12-29|2021-02-03:0.987093):1.78067, MW648177.1|Homo_sapiens|oronasopharynx|USA|2021-01-19|2021-02-23:5.21725):0.831777):1.92845):0.013079, ((MW562737.1|Homo_sapiens||USA|2020-12-29|2021-02-03:1.01115, MW750888.1|Homo_sapiens||USA|2021-01-12|2021-03-16:1.98885):0.227375, MW562782.1|Homo_sapiens||USA|2020-12-29|2021-02-03:0.76751):2.85357):0.098009, ((((MW566191.1|Homo_sapiens||USA|2020-12-30|2021-02-04:0, MW566199.1|Homo_sapiens||USA|2020-12-30|2021-02-04:0):0.133891, MW566245.1|Homo_sapiens||USA|2020-12-30|2021-02-04:1.86611):0.541027, ((MW566194.1|Homo_sapiens||USA|2020-12-30|2021-02-04:0.871406, MW566222.1|Homo_sapiens||USA|2020-12-30|2021-02-04:0.128593):0.506811, MW837444.1|Homo_sapiens||USA|2021-01-22|2021-03-31:4.63552):0.238628):2.5287, (MW559166.1|Homo_sapiens||USA|2020-12-28|2021-02-02:0.755382, MW559173.1|Homo_sapiens||USA|2020-12-28|2021-02-02:2.24462):1.582):0.350151):3.87074, ((((((((((((((((MW586132.1|Homo_sapiens|oronasopharynx|USA|2021-01-29|2021-02-10:0.009727, MW708989.1|Homo_sapiens|oronasopharynx|USA|2021-01-18|2021-03-07:0.990273):0.00651, MW776992.1|Homo_sapiens|oronasopharynx|USA|2021-02-14|2021-03-19:1.98902):0.001557, MW708494.1|Homo_sapiens|oronasopharynx|USA|2021-01-29|2021-03-07:2.99196):0.024644, (MW778132.1|Homo_sapiens|oronasopharynx|USA|2021-02-19|2021-03-19:3.97481, MW783132.1|Homo_sapiens|oronasopharynx|USA|2021-03-02|2021-03-19:4.02519):1.97202):3.96888, (MW280450.1|Homo_sapiens||USA|2020-09|2020-11-20:8e-06, MW640280.1|Homo_sapiens|oronasopharynx|USA|2021-01-21|2021-02-19:6.00922):0.006096):1.99771, ((MW523469.1|Homo_sapiens||USA|2020-11-23|2021-01-26:0, MW523474.1|Homo_sapiens||USA|2020-11-23|2021-01-26:0, MW566873.1|Homo_sapiens||USA|2020-11-16|2021-02-04:0):1.99364, MW056136.1|Homo_sapiens||USA|2020-09-16|2020-10-02:2.00636):0.00517):0.00044, MW490885.1|Homo_sapiens||USA|2020-09-30|2021-01-19:0.998183):0.000493, MW056117.1|Homo_sapiens||USA|2020-09-11|2020-10-02:1.99908):0.003139, ((((((MW736843.1|Homo_sapiens||USA|2021-01-26|2021-03-12:0.000848, MW786993.1|Homo_sapiens||USA|2021-03-02|2021-03-22:0.999151):0.000632, MW705346.1|Homo_sapiens|oronasopharynx|USA|2021-02-09|2021-03-07:2.99907):0.000681, ((MW776980.1|Homo_sapiens|oronasopharynx|USA|2021-02-15|2021-03-19:2.00067, MW787004.1|Homo_sapiens||USA|2021-02-24|2021-03-22:0):0.997234, MW707964.1|Homo_sapiens|oronasopharynx|USA|2021-02-16|2021-03-07:0.002725):0.996611):0.992733, ((MW545443.1|Homo_sapiens||USA|2021-01-11|2021-01-29:0.000437, MW634536.1|Homo_sapiens|oronasopharynx|USA|2020-12-25|2021-02-19:4.00279):0.002826, MW668583.1|Homo_sapiens|oronasopharynx|USA|2021-02-04|2021-02-26:3.99639):0.003192):0.003441, (MW779435.1|Homo_sapiens|oronasopharynx|USA|2021-02-23|2021-03-19:0, MW783082.1|Homo_sapiens|oronasopharynx|USA|2021-03-01|2021-03-19:0, MW808519.1|Homo_sapiens|oronasopharynx|USA|2021-03-08|2021-03-25:0):1.99654):0.998424, MW522402.1|Homo_sapiens||USA|2020-11-14|2021-01-26:0):0.99642):0.001427, MW040638.1|Homo_sapiens||USA|2020-09-01|2020-09-27:0.997839):0.000427, MW166080.1|Homo_sapiens||USA|2020-09-04|2020-10-26:1.99835):0.000958, MW490896.1|Homo_sapiens||USA|2020-10-05|2021-01-19:0.99733):0.001953, MW693594.1|Homo_sapiens|oronasopharynx|USA|2021-02-09|2021-03-04:5.99703):0.000576, (MW040633.1|Homo_sapiens||USA|2020-08-31|2020-09-27:0, MW040635.1|Homo_sapiens||USA|2020-08-31|2020-09-27:0, MW040639.1|Homo_sapiens||USA|2020-09-01|2020-09-27:0, MW040646.1|Homo_sapiens||USA|2020-09-03|2020-09-27:0, MW040647.1|Homo_sapiens||USA|2020-09-03|2020-09-27:0, MW056114.1|Homo_sapiens||USA|2020-09-10|2020-10-02:0, MW056125.1|Homo_sapiens||USA|2020-09-14|2020-10-02:0, MW056126.1|Homo_sapiens||USA|2020-09-14|2020-10-02:0, MW166081.1|Homo_sapiens||USA|2020-09-04|2020-10-26:0):0):0.004954, (((((((MW525005.1|Homo_sapiens|oronasopharynx|USA|2021-01-12|2021-01-26:1.99808, MW566956.1|Homo_sapiens||USA|2020-12-04|2021-02-04:3.00192):0.001036, MW640083.1|Homo_sapiens|oronasopharynx|USA|2021-01-21|2021-02-19:3.99933):0.002859, MW405465.1|Homo_sapiens||USA|2020-11|2020-12-24:0):0.00156, (MW767356.1|Homo_sapiens|oronasopharynx|USA|2021-02-13|2021-03-18:0.013484, MW771756.1|Homo_sapiens|oronasopharynx|USA|2021-02-27|2021-03-18:2.18652):0.986597):0.000969, MW708863.1|Homo_sapiens||USA|2021-01-19|2021-03-07:0.998015):0.019952, ((MW562009.1|Homo_sapiens||USA|2020-11|2021-02-03:0, MW562012.1|Homo_sapiens||USA|2020-11|2021-02-03:0):0.992214, (MW637154.1|Homo_sapiens|oronasopharynx|USA|2021-01-19|2021-02-19:1.02146, MW667115.1|Homo_sapiens|oronasopharynx|USA|2021-01-25|2021-02-26:0):1.00216):0.980149):0.01486, ((((((MW585851.1|Homo_sapiens|oronasopharynx|USA|2021-01-19|2021-02-10:2.00125, MW626688.1|Homo_sapiens||USA|2021-01-06|2021-02-18:1.99875):0.014314, MW693795.1|Homo_sapiens|oronasopharynx|USA|2021-02-10|2021-03-04:4.98569):0.004706, MW778971.1|Homo_sapiens|oronasopharynx|USA|2021-02-21|2021-03-19:2.98484):0.215826, (MW735540.1|Homo_sapiens||USA|2021-01-29|2021-03-12:2.01918, MW808220.1|Homo_sapiens|oronasopharynx|USA|2021-03-06|2021-03-25:1.98082):1.77644):0.826914, (((MW699289.1|Homo_sapiens|oronasopharynx|USA|2021-02-17|2021-03-04:0, MW792871.1|Homo_sapiens||USA|2021-02-22|2021-03-22:0):2.98958, MW490728.1|Homo_sapiens||USA|2020-11-04|2021-01-19:1.01042):0.012804, MW739491.1|Homo_sapiens||USA|2021-01-13|2021-03-14:2.18461):0.038082):0.172339, MW808828.1|Homo_sapiens|oronasopharynx|USA|2021-03-03|2021-03-25:5.70458):1.81678):0.968897):0.009497, MW764022.1|Homo_sapiens|oronasopharynx|USA|2021-03-03|2021-03-17:8.96144):0.043207):0.906232, (MW596089.1|Homo_sapiens|oronasopharynx|USA|2021-01-07|2021-02-12:3.99018, MW763219.1|Homo_sapiens|oronasopharynx|USA|2020-06-27|2021-03-17:0.009815):0.946242):0.003298, ((((((((((MW728758.1|Homo_sapiens|oronasopharynx|USA|2021-02-16|2021-03-11:1.00183, MW777193.1|Homo_sapiens|oronasopharynx|USA|2021-02-12|2021-03-19:0):0.991345, MW673300.1|Homo_sapiens|oronasopharynx|USA|2021-01-28|2021-02-28:3.00799):0.007096, (MW631770.1|Homo_sapiens|oronasopharynx|USA|2021-02-05|2021-02-19:1.99702, MW825536.1|Homo_sapiens|oronasopharynx|USA|2021-03-14|2021-03-29:3.00298):0.998497):0.000866, (MW771855.1|Homo_sapiens|oronasopharynx|USA|2021-02-28|2021-03-18:0, MW778936.1|Homo_sapiens|oronasopharynx|USA|2021-02-22|2021-03-19:0):1.99835):0.000886, (MW631872.1|Homo_sapiens|oronasopharynx|USA|2021-02-07|2021-02-19:3.02616, MW696589.1|Homo_sapiens|oronasopharynx|USA|2021-02-13|2021-03-04:3.97384):1.99396):0.042231, MW805151.1|Homo_sapiens|oronasopharynx|USA|2021-03-08|2021-03-24:2.95637):0.945499, MW793299.1|Homo_sapiens|oronasopharynx|USA|2021-03-08|2021-03-22:5.93273):1.01827, (((MW763342.1|Homo_sapiens|oronasopharynx|USA|2021-02-27|2021-03-17:0, MW783196.1|Homo_sapiens|oronasopharynx|USA|2021-03-01|2021-03-19:0):0, MW778994.1|Homo_sapiens|oronasopharynx|USA|2021-02-21|2021-03-19:1.00057):0.017742, MW771768.1|Homo_sapiens|oronasopharynx|USA|2021-02-27|2021-03-18:1.1822):0.991833):6.98648, MW665782.1|Homo_sapiens|oronasopharynx|USA|2021-01-31|2021-02-26:8.01618):0.024722, MW773324.1|Homo_sapiens|oronasopharynx|USA|2021-03-03|2021-03-18:10.9889):0.937266):0.030696):0.000321, (((((((((((((((((((((((((((((((((((((((((((((((((((MW485263.1|Homo_sapiens|oronasopharynx|USA|2020-12-28|2021-01-16:0, MW577034.1|Homo_sapiens|oronasopharynx|USA|2021-01-11|2021-02-05:0, MW577872.1|Homo_sapiens|oronasopharynx|USA|2021-01-25|2021-02-06:0, MW635052.1|Homo_sapiens|oronasopharynx|USA|2020-12-31|2021-02-19:0, MW692962.1|Homo_sapiens|oronasopharynx|USA|2021-02-08|2021-03-04:0, MW741598.1|Homo_sapiens|oronasopharynx|USA|2021-02-18|2021-03-15:0):0, MW577035.1|Homo_sapiens|oronasopharynx|USA|2021-01-11|2021-02-05:1.00103):0.998461, MW635051.1|Homo_sapiens|oronasopharynx|USA|2021-01-01|2021-02-19:0.001509):2.00011, (MW454422.1|Homo_sapiens|oronasopharynx|USA|2020-12-12|2021-01-11:1.99996, MW642605.1|Homo_sapiens|oronasopharynx|USA|2021-02-01|2021-02-21:4.00004):0.00076):0.004263, (MW517771.1|Homo_sapiens|oronasopharynx|USA|2021-01-11|2021-01-25:0.999343, MW692953.1|Homo_sapiens|oronasopharynx|USA|2021-02-05|2021-03-04:2.00066):2.99633):1.99385, (MW485270.1|Homo_sapiens|oronasopharynx|USA|2020-12-29|2021-01-16:0, MW549741.1|Homo_sapiens|oronasopharynx|USA|2021-01-19|2021-02-01:1.00192):3.00244):0.015112, ((((MW449484.1|Homo_sapiens|oronasopharynx|USA|2020-12-19|2021-01-07:0, MW696363.1|Homo_sapiens|oronasopharynx|USA|2021-02-13|2021-03-04:0):0, MW692972.1|Homo_sapiens|oronasopharynx|USA|2021-02-10|2021-03-04:3.9612):0.002588, MW766424.1|Homo_sapiens|oronasopharynx|USA|2021-02-26|2021-03-17:5.00146):0.009326, (((MW767586.1|Homo_sapiens|oronasopharynx|USA|2021-03-03|2021-03-18:0.005674, MW792622.1|Homo_sapiens|oronasopharynx|USA|2021-03-08|2021-03-22:0.994326):2.03783, MW820263.1|Homo_sapiens|oronasopharynx|USA|2021-03-04|2021-03-28:1.96065):0.976592, MW766418.1|Homo_sapiens|oronasopharynx|USA|2021-02-20|2021-03-17:2.01482):0.993367):0.984641):2.54668, MW639937.1|Homo_sapiens|oronasopharynx|USA|2021-01-19|2021-02-19:4.55291):0.423251, ((((((MW460627.1|Homo_sapiens||USA|2020-12-24|2021-01-11:0, MW491082.1|Homo_sapiens||USA|2020-11-17|2021-01-19:0):0, MW550158.1|Homo_sapiens||USA|2021-01-08|2021-02-01:1.00173):0.002195, (MW665840.1|Homo_sapiens|oronasopharynx|USA|2021-01-31|2021-02-26:3.60302, MW708252.1|Homo_sapiens|oronasopharynx|USA|2021-01-19|2021-03-07:0.596978):0.400464):0.005165, (((MW825517.1|Homo_sapiens|oronasopharynx|USA|2021-03-13|2021-03-29:1.00359, MW836882.1|Homo_sapiens|oronasopharynx|USA|2021-03-10|2021-03-31:0):0.999479, MW749622.1|Homo_sapiens|oronasopharynx|USA|2021-02-25|2021-03-15:0):1.98977, (MW582237.1|Homo_sapiens||USA|2020-12-26|2021-02-09:0, MW582240.1|Homo_sapiens||USA|2020-12-26|2021-02-09:0):1.00988):1.99001):0.049681, MW702776.1|Homo_sapiens||USA|2021-01-19|2021-03-05:4.14697):0.787019, ((((MW640153.1|Homo_sapiens|oronasopharynx|USA|2021-01-21|2021-02-19:0, MW692951.1|Homo_sapiens|oronasopharynx|USA|2021-02-05|2021-03-04:0):0.005289, (MW782803.1|Homo_sapiens|oronasopharynx|USA|2021-03-04|2021-03-19:0.999912, MW792557.1|Homo_sapiens|oronasopharynx|USA|2021-03-08|2021-03-22:8.8e-05):0.994649):0.00197, MW733537.1|Homo_sapiens|oronasopharynx|USA|2021-02-22|2021-03-12:0.993884):0.991173, MW816606.1|Homo_sapiens||USA|2021-02-03|2021-03-26:1.00524):1.84444):0.129188):0.020273, (((((((((MW638571.1|Homo_sapiens|oronasopharynx|USA|2021-01-04|2021-02-19:1.00051, MW666514.1|Homo_sapiens|oronasopharynx|USA|2021-02-02|2021-02-26:2.99949):0.001295, MW667436.1|Homo_sapiens|oronasopharynx|USA|2021-01-25|2021-02-26:1.99842):0.001084, (MW644081.1|Homo_sapiens|oronasopharynx|USA|2021-01-28|2021-02-21:0, MW667512.1|Homo_sapiens|oronasopharynx|USA|2021-01-25|2021-02-26:0):0):0.001775, MW777288.1|Homo_sapiens|oronasopharynx|USA|2021-02-14|2021-03-19:1.99779):0.005713, MW667429.1|Homo_sapiens|oronasopharynx|USA|2021-01-25|2021-02-26:0.992393):0.00524, MW667454.1|Homo_sapiens|oronasopharynx|USA|2021-01-25|2021-02-26:0.988244):0.004972, MW766627.1|Homo_sapiens|oronasopharynx|USA|2021-02-24|2021-03-17:8.98732):0.004343, (MW749648.1|Homo_sapiens|oronasopharynx|USA|2021-02-25|2021-03-15:2.04833, MW763349.1|Homo_sapiens|oronasopharynx|USA|2021-03-02|2021-03-17:2.95167):0.969913):0.877289, (((MW728495.1|Homo_sapiens|oronasopharynx|USA|2021-02-22|2021-03-11:0, MW733765.1|Homo_sapiens|oronasopharynx|USA|2021-02-18|2021-03-12:0):0, MW805030.1|Homo_sapiens|oronasopharynx|USA|2021-03-07|2021-03-24:1.00831):0.995157, MW733774.1|Homo_sapiens|oronasopharynx|USA|2021-02-23|2021-03-12:1.00358):1.884):0.093557):0.006822, (((MW629210.1|Homo_sapiens||USA|2021-01-16|2021-02-18:0, MW629215.1|Homo_sapiens||USA|2021-01-16|2021-02-18:0, MW629227.1|Homo_sapiens||USA|2021-01-16|2021-02-18:0):2.00033, MW629221.1|Homo_sapiens||USA|2021-01-16|2021-02-18:1.99967):2.99694, ((MW495090.1|Homo_sapiens||USA|2021-01-07|2021-01-21:4.99839, MW550598.1|Homo_sapiens|oronasopharynx|USA|2021-01-02|2021-02-01:5.00161):0.001558, MW493678.1|Homo_sapiens|oronasopharynx|USA|2021-01-08|2021-01-20:2.99844):0.002787):0.007436):0.001042, ((((((((((((((MW793589.1|Homo_sapiens||USA|2021-03-01|2021-03-23:0, MW796719.1|Homo_sapiens||USA|2021-02-22|2021-03-23:0, MW796721.1|Homo_sapiens||USA|2021-02-22|2021-03-23:0):0, MW793625.1|Homo_sapiens||USA|2021-03-03|2021-03-23:1.00089):0.250954, (MW793571.1|Homo_sapiens||USA|2021-02-26|2021-03-23:0.465634, MW793595.1|Homo_sapiens||USA|2021-03-02|2021-03-23:0.734366):2.7065):0.751083, MW715278.1|Homo_sapiens||USA|2021-02-22|2021-03-09:0.007558):0.011158, MW796720.1|Homo_sapiens||USA|2021-02-22|2021-03-23:2.01217):0.98735, (MW684592.1|Homo_sapiens||USA|2021-02-03|2021-03-02:0, MW715149.1|Homo_sapiens||USA|2021-02-16|2021-03-09:1.00115):0.010221):0.994476, MW749901.1|Homo_sapiens||USA|2021-02-08|2021-03-15:0):0.006538, (MW749908.1|Homo_sapiens||USA|2021-02-15|2021-03-15:0, MW749915.1|Homo_sapiens||USA|2021-02-17|2021-03-15:0, MW749919.1|Homo_sapiens||USA|2021-02-17|2021-03-15:0, MW749923.1|Homo_sapiens||USA|2021-02-19|2021-03-15:0):2.98938):0.80848, MW733967.1|Homo_sapiens|oronasopharynx|USA|2021-02-19|2021-03-12:1.81972):0.182614, ((MW518152.1|Homo_sapiens|oronasopharynx|USA|2021-01-02|2021-01-25:0, MW617645.1|Homo_sapiens||USA|2021-01-19|2021-02-17:0, MW629548.1|Homo_sapiens||USA|2021-02-02|2021-02-18:0):0, (MW617642.1|Homo_sapiens||USA|2021-01-19|2021-02-17:1.00158, MW763641.1|Homo_sapiens|oronasopharynx|USA|2021-02-23|2021-03-17:1.99842):0.001758):0.002074):0.018207, MW694246.1|Homo_sapiens|oronasopharynx|USA|2021-02-12|2021-03-04:3.98205):0.65713, MW586412.1|Homo_sapiens|oronasopharynx|USA|2021-01-22|2021-02-10:6.69091):0.30212, ((((MW763484.1|Homo_sapiens|oronasopharynx|USA|2021-03-01|2021-03-17:0.999921, MW825393.1|Homo_sapiens|oronasopharynx|USA|2021-03-15|2021-03-29:1.00008):0.999539, MW825467.1|Homo_sapiens|oronasopharynx|USA|2021-03-14|2021-03-29:0.000461):2.99989, (MW763302.1|Homo_sapiens|oronasopharynx|USA|2021-03-01|2021-03-17:0.998541, MW763469.1|Homo_sapiens|oronasopharynx|USA|2021-02-27|2021-03-17:0.001459):3.99992):2.74874, MW708634.1|Homo_sapiens|oronasopharynx|USA|2021-01-04|2021-03-07:3.75883):0.225957):0.008218, MW643754.1|Homo_sapiens|oronasopharynx|USA|2021-01-31|2021-02-21:3.99623):0.008729):0.001945, ((((((((((MW495160.1|Homo_sapiens||USA|2021-01-07|2021-01-21:1.00071, MW634132.1|Homo_sapiens|oronasopharynx|USA|2020-12-26|2021-02-19:0.99929):0.002392, MW635282.1|Homo_sapiens|oronasopharynx|USA|2020-12-31|2021-02-19:0.997608):0.004349, (MW788781.1|Homo_sapiens||USA|2021-02-15|2021-03-22:0, MW788870.1|Homo_sapiens||USA|2021-02-15|2021-03-22:0):3.99486):0.994907, (MW405470.1|Homo_sapiens||USA|2020-11|2020-12-24:2.99983, MW636915.1|Homo_sapiens|oronasopharynx|USA|2021-01-20|2021-02-19:2.00017):0.001478):0.000894, MW550368.1|Homo_sapiens|oronasopharynx|USA|2020-12-30|2021-02-01:0.999356):0.000282, MW666191.1|Homo_sapiens|oronasopharynx|USA|2021-02-03|2021-02-26:3.99985):0.000232, MW693982.1|Homo_sapiens|oronasopharynx|USA|2021-02-11|2021-03-04:2.99953):0.000148, MW638900.1|Homo_sapiens|oronasopharynx|USA|2021-01-08|2021-02-19:0.999251):0.00068, MW522481.1|Homo_sapiens||USA|2020-10-23|2021-01-26:0.998943):0.001107, ((((MW634156.1|Homo_sapiens|oronasopharynx|USA|2020-12-26|2021-02-19:8.5e-05, MW634158.1|Homo_sapiens|oronasopharynx|USA|2020-12-26|2021-02-19:0.999915):2.00603, MW666835.1|Homo_sapiens|oronasopharynx|USA|2021-01-25|2021-02-26:0.993947):5.9908, MW522436.1|Homo_sapiens||USA|2020-10-30|2021-01-26:0.00855):0.938607, MW666393.1|Homo_sapiens|oronasopharynx|USA|2021-01-30|2021-02-26:3.94057):0.053179):0.001011):0.000519, ((((((((((MW641042.1|Homo_sapiens|oronasopharynx|USA|2021-01-27|2021-02-19:1.001, MW644268.1|Homo_sapiens|oronasopharynx|USA|2021-02-01|2021-02-21:0):0.003348, MW748098.1|Homo_sapiens|oronasopharynx|USA|2021-02-04|2021-03-15:0.996502):0.014578, MW763672.1|Homo_sapiens|oronasopharynx|USA|2021-02-26|2021-03-17:1.98331):0.992981, (MW707084.1|Homo_sapiens|oronasopharynx|USA|2021-02-17|2021-03-07:0, MW734485.1|Homo_sapiens|oronasopharynx|USA|2021-02-21|2021-03-12:0, MW779620.1|Homo_sapiens|oronasopharynx|USA|2021-03-01|2021-03-19:0):0.993498):0.998749, MW733596.1|Homo_sapiens|oronasopharynx|USA|2021-02-23|2021-03-12:1.00273):0.002764, MW777984.1|Homo_sapiens|oronasopharynx|USA|2021-02-19|2021-03-19:0.998101):0.995842, MW704688.1|Homo_sapiens|oronasopharynx|USA|2021-02-10|2021-03-07:2.00351):0.954929, MW692936.1|Homo_sapiens|oronasopharynx|USA|2021-02-09|2021-03-04:6.94721):3.10259, MW671599.1|Homo_sapiens|oronasopharynx|USA|2021-01-31|2021-02-26:5.05412):0.925098, (((((MW771902.1|Homo_sapiens|oronasopharynx|USA|2021-02-28|2021-03-18:0, MW772125.1|Homo_sapiens|oronasopharynx|USA|2021-02-28|2021-03-18:0):0.999425, MW808506.1|Homo_sapiens|oronasopharynx|USA|2021-03-08|2021-03-25:1.00057):0.000939, MW706425.1|Homo_sapiens|oronasopharynx|USA|2021-02-11|2021-03-07:0.999253):0.000777, MW782787.1|Homo_sapiens|oronasopharynx|USA|2021-03-05|2021-03-19:0.99885):0.000934, (MW808247.1|Homo_sapiens|oronasopharynx|USA|2021-03-07|2021-03-25:0, MW808407.1|Homo_sapiens|oronasopharynx|USA|2021-03-07|2021-03-25:0, MW813466.1|Homo_sapiens|oronasopharynx|USA|2021-03-12|2021-03-26:0, MW834792.1|Homo_sapiens||USA|2021-02-23|2021-03-31:0):0):0.989254):0.00792):0.00065, MW733244.1|Homo_sapiens|oronasopharynx|USA|2021-02-23|2021-03-12:2.99789):0.000465, (MW643422.1|Homo_sapiens|oronasopharynx|USA|2021-02-01|2021-02-21:1.99994, MW708103.1|Homo_sapiens|oronasopharynx|USA|2021-01-18|2021-03-07:2.00006):0.000479):0.000626, ((MW708104.1|Homo_sapiens|oronasopharynx|USA|2021-01-13|2021-03-07:0.015707, MW763447.1|Homo_sapiens|oronasopharynx|USA|2021-03-01|2021-03-17:4.98429):0.915783, MW708999.1|Homo_sapiens|oronasopharynx|USA|2021-01-21|2021-03-07:4.9322):0.068964):2e-06, (MW522469.1|Homo_sapiens||USA|2020-11-07|2021-01-26:0, MW693067.1|Homo_sapiens|oronasopharynx|USA|2020-11-09|2021-03-04:0, MW709008.1|Homo_sapiens|oronasopharynx|USA|2021-01-04|2021-03-07:0):0):0.000206, ((((((((((MW631898.1|Homo_sapiens|oronasopharynx|USA|2021-02-07|2021-02-19:2.00093, MW638581.1|Homo_sapiens|oronasopharynx|USA|2021-01-04|2021-02-19:1.99907):0.001189, MW792616.1|Homo_sapiens|oronasopharynx|USA|2021-03-06|2021-03-22:4.99881):0.000389, MW673322.1|Homo_sapiens|oronasopharynx|USA|2021-01-28|2021-02-28:1.99868):0.041945, MW728874.1|Homo_sapiens|oronasopharynx|USA|2021-02-15|2021-03-11:5.15762):0.89312, ((MW666882.1|Homo_sapiens|oronasopharynx|USA|2021-01-26|2021-02-26:1.00375, MW669148.1|Homo_sapiens|oronasopharynx|USA|2021-02-07|2021-02-26:1.99625):1.59643, MW517783.1|Homo_sapiens|oronasopharynx|USA|2021-01-11|2021-01-25:10.6032):0.320596):0.044623, ((MW731358.1|Homo_sapiens||USA|2021-02-01|2021-03-12:0, MW731369.1|Homo_sapiens|oronasopharynx|USA|2021-02-01|2021-03-12:0):0, MW731359.1|Homo_sapiens||USA|2021-02-01|2021-03-12:1.00094):3.97437):0.008667, ((MW449482.1|Homo_sapiens|oronasopharynx|USA|2020-12-19|2021-01-07:4.00457, MW638154.1|Homo_sapiens|oronasopharynx|USA|2021-01-10|2021-02-19:0):0.794623, MW816620.1|Homo_sapiens||USA|2021-03-04|2021-03-26:4.79308):0.192523):0.005395, MW731277.1|Homo_sapiens|oronasopharynx|USA|2021-02-04|2021-03-12:2.98742):0.004289, (MW665702.1|Homo_sapiens|oronasopharynx|USA|2021-01-26|2021-02-26:0, MW666945.1|Homo_sapiens|oronasopharynx|USA|2021-01-25|2021-02-26:0):0.9928):0.005705, (((((MW733372.1|Homo_sapiens|oronasopharynx|USA|2021-02-21|2021-03-12:0, MW778161.1|Homo_sapiens|oronasopharynx|USA|2021-02-19|2021-03-19:0):1.00042, MW805066.1|Homo_sapiens|oronasopharynx|USA|2021-03-08|2021-03-24:0.999579):0.001715, (MW728844.1|Homo_sapiens|oronasopharynx|USA|2021-02-22|2021-03-11:0, MW728852.1|Homo_sapiens|oronasopharynx|USA|2021-02-20|2021-03-11:0):0):0.001719, MW805070.1|Homo_sapiens|oronasopharynx|USA|2021-03-08|2021-03-24:0.997893):1.99606, MW634731.1|Homo_sapiens|oronasopharynx|USA|2020-12-26|2021-02-19:1.002):0.999129):0.000589):0.000226, MW793643.1|Homo_sapiens||USA|2021-03-04|2021-03-23:4.0004):0.000228, (MW643550.1|Homo_sapiens|oronasopharynx|USA|2021-01-27|2021-02-21:0.000669, MW796983.1|Homo_sapiens||USA|2021-03-03|2021-03-23:0.999331):0.998873):0.000436, ((MW749562.1|Homo_sapiens|oronasopharynx|USA|2021-02-25|2021-03-15:0, MW749563.1|Homo_sapiens|oronasopharynx|USA|2021-02-25|2021-03-15:0, MW763729.1|Homo_sapiens|oronasopharynx|USA|2021-03-01|2021-03-17:0):0, MW763619.1|Homo_sapiens|oronasopharynx|USA|2021-02-25|2021-03-17:1.00011):0.998657):0.000444, ((((MW697870.1|Homo_sapiens|oronasopharynx|USA|2021-02-11|2021-03-04:0, MW731066.1|Homo_sapiens|oronasopharynx|USA|2021-02-02|2021-03-12:0, MW777969.1|Homo_sapiens|oronasopharynx|USA|2021-02-18|2021-03-19:0):0, MW642802.1|Homo_sapiens|oronasopharynx|USA|2021-01-28|2021-02-21:1.00291):0.000544, MW808695.1|Homo_sapiens|oronasopharynx|USA|2021-03-03|2021-03-25:2.99905):0.998978, MW816623.1|Homo_sapiens||USA|2021-02-23|2021-03-26:1.00022):3.9993):5e-05, MW781109.1|Homo_sapiens|oronasopharynx|USA|2021-02-26|2021-03-19:0.998361):0.000338, (((((((((MW731702.1|Homo_sapiens|saliva__oronasopharynx|USA|2021-02-16|2021-03-12:0, MW772126.1|Homo_sapiens|oronasopharynx|USA|2021-02-28|2021-03-18:0, MW812522.1|Homo_sapiens|saliva__oronasopharynx|USA|2021-03-01|2021-03-26:0):0, ((MW804376.1|Homo_sapiens|oronasopharynx|USA|2021-03-04|2021-03-24:0, MW812519.1|Homo_sapiens|saliva__oronasopharynx|USA|2021-03-01|2021-03-26:0):2.00257, MW728135.1|Homo_sapiens||USA|2021-02-18|2021-03-11:0.997427):0.002129):0.964536, (MW773232.1|Homo_sapiens|oronasopharynx|USA|2021-02-28|2021-03-18:0.997406, MW773328.1|Homo_sapiens|oronasopharynx|USA|2021-02-28|2021-03-18:0.002594):2.96741):0.032626, ((((MW505014.1|Homo_sapiens||USA|2021-01-08|2021-01-22:1.00201, MW731750.1|Homo_sapiens|oronasopharynx|USA|2021-02-03|2021-03-12:0.997993):0.000711, MW763640.1|Homo_sapiens|oronasopharynx|USA|2021-02-25|2021-03-17:6.99929):0.000425, MW681298.1|Homo_sapiens|oronasopharynx|USA|2021-02-10|2021-03-02:0.998891):0.000938, MW638899.1|Homo_sapiens|oronasopharynx|USA|2021-01-09|2021-02-19:0):0.001927):0.000822, ((MW696467.1|Homo_sapiens|oronasopharynx|USA|2021-02-15|2021-03-04:0, MW696549.1|Homo_sapiens|oronasopharynx|USA|2021-02-15|2021-03-04:0):4.00363, (MW728706.1|Homo_sapiens|oronasopharynx|USA|2021-02-17|2021-03-11:0, MW728862.1|Homo_sapiens|oronasopharynx|USA|2021-02-17|2021-03-11:0):0.996373):1.00106):0.00033, MW778708.1|Homo_sapiens|oronasopharynx|USA|2021-02-23|2021-03-19:0.998134):0.863772, ((((MW747944.1|Homo_sapiens||USA|2021-02-08|2021-03-15:0, MW747945.1|Homo_sapiens||USA|2021-02-08|2021-03-15:0, MW747946.1|Homo_sapiens||USA|2021-02-08|2021-03-15:0, MW747949.1|Homo_sapiens||USA|2021-02-10|2021-03-15:0):0.997786, MW747943.1|Homo_sapiens||USA|2021-02-08|2021-03-15:0.002214):0.994518, (MW636388.1|Homo_sapiens|oronasopharynx|USA|2021-01-16|2021-02-19:0, MW747947.1|Homo_sapiens||USA|2021-02-05|2021-03-15:0):0.004809):4.04052, MW728660.1|Homo_sapiens|oronasopharynx|USA|2021-02-16|2021-03-11:1.96114):0.829608):0.119951, MW631736.1|Homo_sapiens|oronasopharynx|USA|2021-02-05|2021-02-19:1.98489):0.007506, ((((((MW749584.1|Homo_sapiens|oronasopharynx|USA|2021-02-24|2021-03-15:0, MW764067.1|Homo_sapiens|oronasopharynx|USA|2021-03-03|2021-03-17:2.00109):0.998514, MW708076.1|Homo_sapiens|oronasopharynx|USA|2021-01-14|2021-03-07:1.00132):0.001144, (MW708093.1|Homo_sapiens|oronasopharynx|USA|2021-01-26|2021-03-07:0, MW708102.1|Homo_sapiens|oronasopharynx|USA|2021-01-26|2021-03-07:0):1.99898):0.000597, MW749636.1|Homo_sapiens|oronasopharynx|USA|2021-02-25|2021-03-15:1.99899):1.01984, (MW728683.1|Homo_sapiens|oronasopharynx|USA|2021-02-17|2021-03-11:3.02951, MW731724.1|Homo_sapiens|saliva__oronasopharynx|USA|2021-02-17|2021-03-12:5.17049):0.969674):2.72472, (((((MW708232.1|Homo_sapiens|oronasopharynx|USA|2021-01-20|2021-03-07:0, MW708233.1|Homo_sapiens||USA|2021-01-25|2021-03-07:0):1.98982, MW730933.1|Homo_sapiens|oronasopharynx|USA|2021-01-04|2021-03-12:0.010182):0.022413, (MW780871.1|Homo_sapiens|oronasopharynx|USA|2021-03-02|2021-03-19:0.819258, MW792951.1|Homo_sapiens||USA|2021-02-15|2021-03-22:2.38074):0.203185):0.944505, MW693809.1|Homo_sapiens|oronasopharynx|USA|2021-02-11|2021-03-04:3.98767):0.036981, MW586358.1|Homo_sapiens|oronasopharynx|USA|2021-01-23|2021-02-10:2.03168):1.72317):0.248018):0.006728):0.001432, ((((((((((((MW653681.1|Homo_sapiens||USA|2020-12-03|2021-02-24:0, MW702209.1|Homo_sapiens||USA|2020-12-28|2021-03-05:0, MW702241.1|Homo_sapiens||USA|2020-12-21|2021-03-05:0):0, (MW582241.1|Homo_sapiens||USA|2020-12-26|2021-02-09:1.00562, MW763614.1|Homo_sapiens|oronasopharynx|USA|2021-02-26|2021-03-17:2.99438):3.00988):0.001534, MW681186.1|Homo_sapiens|oronasopharynx|USA|2021-02-10|2021-03-02:1.9981):0.003309, MW738107.1|Homo_sapiens||USA|2021-01-16|2021-03-14:1.995):0.122062, MW737973.1|Homo_sapiens||USA|2021-01-22|2021-03-14:14.073):0.745682, MW733607.1|Homo_sapiens|oronasopharynx|USA|2021-02-24|2021-03-12:3.86052):0.013786, MW773266.1|Homo_sapiens|oronasopharynx|USA|2021-03-02|2021-03-18:6.87957):0.045887, ((((MW763741.1|Homo_sapiens|oronasopharynx|USA|2021-03-01|2021-03-17:0, MW808224.1|Homo_sapiens|oronasopharynx|USA|2021-03-06|2021-03-25:0, MW808400.1|Homo_sapiens|oronasopharynx|USA|2021-03-06|2021-03-25:0):3.98723, (MW596215.1|Homo_sapiens|oronasopharynx|USA|2021-01-09|2021-02-12:0.005508, MW672798.1|Homo_sapiens|oronasopharynx|USA|2021-02-04|2021-02-28:0.994492):0.011288):3.00291, MW629328.1|Homo_sapiens||USA|2021-01-06|2021-02-18:3.99395):0.681344, MW749582.1|Homo_sapiens|oronasopharynx|USA|2021-02-24|2021-03-15:4.6926):0.234385):0.031402, MW639966.1|Homo_sapiens|oronasopharynx|USA|2021-01-20|2021-02-19:6.9844):0.02062, (((((MW776839.1|Homo_sapiens|oronasopharynx|USA|2021-03-01|2021-03-19:0, MW820233.1|Homo_sapiens|oronasopharynx|USA|2021-03-04|2021-03-28:2.00101):0.001899, MW820254.1|Homo_sapiens|oronasopharynx|USA|2021-03-08|2021-03-28:0.99804):0.997995, MW708933.1|Homo_sapiens|oronasopharynx|USA|2021-01-20|2021-03-07:0.000606):3.00796, MW728485.1|Homo_sapiens|oronasopharynx|USA|2021-02-20|2021-03-11:2.99247):0.831737, (MW634163.1|Homo_sapiens|oronasopharynx|USA|2020-12-26|2021-02-19:2.00452, MW643792.1|Homo_sapiens|oronasopharynx|USA|2021-02-01|2021-02-21:2.99548):0.843637):0.144991):0.003369, (MW778482.1|Homo_sapiens|oronasopharynx|USA|2021-02-22|2021-03-19:0.999224, MW779151.1|Homo_sapiens|oronasopharynx|USA|2021-02-22|2021-03-19:1.00078):4.9909):0.002509, MW708083.1|Homo_sapiens|oronasopharynx|USA|2020-12-30|2021-03-07:4.99012):0.007576):0.003776, MW634060.1|Homo_sapiens|oronasopharynx|USA|2020-12-24|2021-02-19:4.99489):0.000998, ((((((((((((((((((MW577867.1|Homo_sapiens|oronasopharynx|USA|2021-01-25|2021-02-06:1.00045, MW628995.1|Homo_sapiens|oronasopharynx|USA|2021-01-27|2021-02-18:0.999549):0.000799, MW692973.1|Homo_sapiens|oronasopharynx|USA|2021-02-10|2021-03-04:0.999201):0.000571, MW629479.1|Homo_sapiens||USA|2021-01-25|2021-02-18:0.999164):0.001298, MW549744.1|Homo_sapiens|oronasopharynx|USA|2021-01-19|2021-02-01:0):1.00393, MW577038.1|Homo_sapiens|oronasopharynx|USA|2021-01-12|2021-02-05:0):0.002257, MW577056.1|Homo_sapiens|oronasopharynx|USA|2021-01-13|2021-02-05:0.996256):0.000844, MW485279.1|Homo_sapiens|oronasopharynx|USA|2020-12-29|2021-01-16:1.99558):0.999546, MW485283.1|Homo_sapiens|oronasopharynx|USA|2020-12-30|2021-01-16:0.996636):0.00332, (MW780533.1|Homo_sapiens|oronasopharynx|USA|2021-02-26|2021-03-19:0.000319, MW813060.1|Homo_sapiens|oronasopharynx|USA|2021-03-04|2021-03-26:0.999681):1.99451):0.003544, MW454470.1|Homo_sapiens|oronasopharynx|USA|2020-12-28|2021-01-11:0):4.00642, MW708781.1|Homo_sapiens||USA|2021-02-01|2021-03-07:5.98686):0.019316, (((((MW635293.1|Homo_sapiens|oronasopharynx|USA|2020-12-31|2021-02-19:0, MW642642.1|Homo_sapiens|oronasopharynx|USA|2021-01-27|2021-02-21:0):0, MW634077.1|Homo_sapiens|oronasopharynx|USA|2020-12-26|2021-02-19:2.00098):2.00386, MW837380.1|Homo_sapiens||USA|2021-01-22|2021-03-31:4.99594):0.251248, (MW673474.1|Homo_sapiens|oronasopharynx|USA|2021-02-09|2021-02-28:2.01311, MW782877.1|Homo_sapiens|oronasopharynx|USA|2021-03-05|2021-03-19:2.98689):7.74491):0.760055, MW693071.1|Homo_sapiens|oronasopharynx|USA|2020-11-10|2021-03-04:1.00969):1.00013):0.036121, ((((((((MW766647.1|Homo_sapiens|oronasopharynx|USA|2021-02-18|2021-03-17:0.021462, MW788851.1|Homo_sapiens||USA|2021-02-18|2021-03-22:0.978538):0.978077, MW788777.1|Homo_sapiens||USA|2021-02-12|2021-03-22:0.007257):1.99455, (MW715217.1|Homo_sapiens||USA|2021-02-18|2021-03-09:0, MW796740.1|Homo_sapiens||USA|2021-02-23|2021-03-23:0):1.0085):0.998559, MW741596.1|Homo_sapiens|oronasopharynx|USA|2021-02-16|2021-03-15:2.00033):0.005549, MW692980.1|Homo_sapiens|oronasopharynx|USA|2021-02-07|2021-03-04:0.993584):1.97947, (MW634097.1|Homo_sapiens|oronasopharynx|USA|2020-12-26|2021-02-19:0, MW638536.1|Homo_sapiens|oronasopharynx|USA|2021-01-03|2021-02-19:1.00212):0.018327):0.971717, MW638926.1|Homo_sapiens|oronasopharynx|USA|2021-01-09|2021-02-19:2.02219):0.375497, MW566192.1|Homo_sapiens||USA|2020-12-31|2021-02-04:3.9785):2.63659):0.659697, ((MW629489.1|Homo_sapiens||USA|2021-01-26|2021-02-18:0, MW640288.1|Homo_sapiens|oronasopharynx|USA|2021-01-21|2021-02-19:0):0, MW766761.1|Homo_sapiens|oronasopharynx|USA|2021-02-12|2021-03-17:2.0136):2.68006):0.098528, (((((((MW577060.1|Homo_sapiens|oronasopharynx|USA|2021-01-13|2021-02-05:0.001974, MW640181.1|Homo_sapiens|oronasopharynx|USA|2021-01-21|2021-02-19:0.998026):2.00026, MW681556.1|Homo_sapiens|oronasopharynx|USA|2021-02-16|2021-03-02:1.99921):0.002285, MW628994.1|Homo_sapiens|oronasopharynx|USA|2021-01-27|2021-02-18:0):0.002476, MW586840.1|Homo_sapiens||USA|2021-01-15|2021-02-10:0.997177):0.002583, (MW577866.1|Homo_sapiens|oronasopharynx|USA|2021-01-25|2021-02-06:0, MW741607.1|Homo_sapiens|oronasopharynx|USA|2021-02-17|2021-03-15:0, MW741608.1|Homo_sapiens|oronasopharynx|USA|2021-02-17|2021-03-15:0):1.99539):2.60128, (MW666795.1|Homo_sapiens|oronasopharynx|USA|2021-01-25|2021-02-26:0, MW782764.1|Homo_sapiens|oronasopharynx|USA|2021-03-04|2021-03-19:0):4.59698):0.507841, MW669049.1|Homo_sapiens|oronasopharynx|USA|2021-02-01|2021-02-26:4.1098):2.69628):0.060359, MW549313.1|Homo_sapiens||USA|2021-01-07|2021-02-01:1.86087):0.104224, (((MW728845.1|Homo_sapiens|oronasopharynx|USA|2021-02-21|2021-03-11:3.00644, MW763366.1|Homo_sapiens|oronasopharynx|USA|2021-02-25|2021-03-17:5.99356):0.004351, MW668529.1|Homo_sapiens|oronasopharynx|USA|2021-02-01|2021-02-26:2.99265):0.595001, MW749518.1|Homo_sapiens|oronasopharynx|USA|2021-02-26|2021-03-15:4.59277):0.365752):0.016913, (((MW693218.1|Homo_sapiens|oronasopharynx|USA|2021-02-09|2021-03-04:0, MW778982.1|Homo_sapiens|oronasopharynx|USA|2021-02-16|2021-03-19:0):1.99264, (MW777842.1|Homo_sapiens|oronasopharynx|USA|2021-02-16|2021-03-19:0.998437, MW778377.1|Homo_sapiens|oronasopharynx|USA|2021-02-16|2021-03-19:2.00156):0.007901):0.002288, MW764003.1|Homo_sapiens|oronasopharynx|USA|2021-03-03|2021-03-17:5.99691):0.976594):0.019027):0.002689, (((((((MW636701.1|Homo_sapiens|oronasopharynx|USA|2021-01-19|2021-02-19:1.00122, MW705857.1|Homo_sapiens|oronasopharynx|USA|2021-02-09|2021-03-07:1.99878):0.001391, (MW728608.1|Homo_sapiens|oronasopharynx|USA|2021-02-19|2021-03-11:0, MW778773.1|Homo_sapiens|oronasopharynx|USA|2021-02-20|2021-03-19:0):0.99804):0.005898, MW764048.1|Homo_sapiens|oronasopharynx|USA|2021-02-27|2021-03-17:0):0.003705, MW599534.1|Homo_sapiens||USA|2021-01-08|2021-02-14:1.9932):0.019209, ((MW666603.1|Homo_sapiens|oronasopharynx|USA|2021-01-30|2021-02-26:2.00019, MW696600.1|Homo_sapiens|oronasopharynx|USA|2021-02-15|2021-03-04:0.99981):1.06266, MW673034.1|Homo_sapiens|oronasopharynx|USA|2021-02-07|2021-02-28:2.13739):0.959722):0.104464, MW777610.1|Homo_sapiens|oronasopharynx|USA|2021-02-15|2021-03-19:4.87911):0.825901, (((((MW763712.1|Homo_sapiens|oronasopharynx|USA|2021-03-02|2021-03-17:0, MW763744.1|Homo_sapiens|oronasopharynx|USA|2021-02-27|2021-03-17:0):2.00698, MW681277.1|Homo_sapiens|oronasopharynx|USA|2021-02-09|2021-03-02:4.99302):1.98735, (MW681286.1|Homo_sapiens|oronasopharynx|USA|2021-02-10|2021-03-02:2.99842, MW728396.1|Homo_sapiens|oronasopharynx|USA|2021-02-16|2021-03-11:4.00158):0.008376):0.006277, MW638299.1|Homo_sapiens|oronasopharynx|USA|2021-01-11|2021-02-19:3.9939):1.82485, (MW549963.1|Homo_sapiens||USA|2021-01-07|2021-02-01:1.00332, MW634752.1|Homo_sapiens|oronasopharynx|USA|2021-01-02|2021-02-19:0):1.82663):0.123584):0.042957):0.003096, ((((((((((((((((((((MW596027.1|Homo_sapiens|oronasopharynx|USA|2021-01-29|2021-02-12:4.00353, MW793035.1|Homo_sapiens|oronasopharynx|USA|2021-02-27|2021-03-22:4.99647):1.00344, (MW778270.1|Homo_sapiens|oronasopharynx|USA|2021-02-18|2021-03-19:1.00102, MW778316.1|Homo_sapiens|oronasopharynx|USA|2021-02-18|2021-03-19:0):0.995508):0.004552, MW640596.1|Homo_sapiens|oronasopharynx|USA|2021-01-25|2021-02-19:0):0.001316, MW694468.1|Homo_sapiens||USA|2021-01-29|2021-03-04:2.99785):0.003044, MW825446.1|Homo_sapiens|oronasopharynx|USA|2021-03-15|2021-03-29:1.99535):0.007411, (((MW693506.1|Homo_sapiens|oronasopharynx|USA|2021-02-09|2021-03-04:0, MW734996.1|Homo_sapiens|oronasopharynx|USA|2021-02-23|2021-03-12:5.84054):0.653464, MW772085.1|Homo_sapiens|oronasopharynx|USA|2021-02-27|2021-03-18:2.47673):0.874683, ((MW758982.1|Homo_sapiens||USA|2021-02-27|2021-03-17:0.997447, MW763459.1|Homo_sapiens|oronasopharynx|USA|2021-02-24|2021-03-17:0.002553):0.99285, MW777792.1|Homo_sapiens|oronasopharynx|USA|2021-02-16|2021-03-19:0.005369):0.4402):2.54246):0.929606, MW694361.1|Homo_sapiens||USA|2021-01-21|2021-03-04:1.93858):0.061962, (((MW667118.1|Homo_sapiens|oronasopharynx|USA|2021-01-25|2021-02-26:2.00211, MW780235.1|Homo_sapiens|oronasopharynx|USA|2021-02-27|2021-03-19:0.997887):1.99935, MW777978.1|Homo_sapiens|oronasopharynx|USA|2021-02-14|2021-03-19:2.00113):0.001004, ((MW697813.1|Homo_sapiens|oronasopharynx|USA|2021-02-10|2021-03-04:1.00115, MW793120.1|Homo_sapiens|oronasopharynx|USA|2021-03-05|2021-03-22:0):0.001646, MW696837.1|Homo_sapiens|oronasopharynx|USA|2021-02-16|2021-03-04:1.99805):2.9978):0.002832):0.011249, (((((MW667187.1|Homo_sapiens|oronasopharynx|USA|2021-01-25|2021-02-26:0, MW693543.1|Homo_sapiens|oronasopharynx|USA|2021-02-09|2021-03-04:1.00613):1.99964, MW749580.1|Homo_sapiens|oronasopharynx|USA|2021-02-24|2021-03-15:0):0.002755, MW763627.1|Homo_sapiens|oronasopharynx|USA|2021-02-25|2021-03-17:0.997102):0.000679, (MW763406.1|Homo_sapiens|oronasopharynx|USA|2021-02-25|2021-03-17:0, MW793142.1|Homo_sapiens|oronasopharynx|USA|2021-02-27|2021-03-22:0):1.99751):0.150044, MW733517.1|Homo_sapiens|oronasopharynx|USA|2021-02-22|2021-03-12:3.84868):0.855479):0.318407, ((((MW763577.1|Homo_sapiens|oronasopharynx|USA|2021-02-25|2021-03-17:0.006206, MW763598.1|Homo_sapiens|oronasopharynx|USA|2021-02-25|2021-03-17:0.993794):0.014591, MW749599.1|Homo_sapiens|oronasopharynx|USA|2021-02-25|2021-03-15:0.981095):1.64234, MW693413.1|Homo_sapiens|oronasopharynx|USA|2021-02-10|2021-03-04:0.548544):0.765632, MW642945.1|Homo_sapiens|oronasopharynx|USA|2021-02-01|2021-02-21:4.35518):1.93122):0.594012, MW505301.1|Homo_sapiens||USA|2021-01-07|2021-01-22:3.91056):0.057508, (MW728544.1|Homo_sapiens|oronasopharynx|USA|2021-02-21|2021-03-11:0.003762, MW733571.1|Homo_sapiens|oronasopharynx|USA|2021-02-23|2021-03-12:1.99624):3.97786):0.009382, ((MW585960.1|Homo_sapiens|oronasopharynx|USA|2021-01-17|2021-02-10:1.00167, MW793590.1|Homo_sapiens||USA|2021-03-01|2021-03-23:1.99833):0.005122, MW631735.1|Homo_sapiens|oronasopharynx|USA|2021-02-05|2021-02-19:0):1.99394):0.010531, (((((((((((MW681246.1|Homo_sapiens|oronasopharynx|USA|2021-02-10|2021-03-02:0.998906, MW778782.1|Homo_sapiens|oronasopharynx|USA|2021-02-20|2021-03-19:2.00109):0.000891, MW642795.1|Homo_sapiens|oronasopharynx|USA|2021-01-29|2021-02-21:0):0.996386, (MW771950.1|Homo_sapiens|oronasopharynx|USA|2021-03-01|2021-03-18:5.00352, MW778354.1|Homo_sapiens|oronasopharynx|USA|2021-02-15|2021-03-19:1.99649):0.0056):0.00179, MW733490.1|Homo_sapiens|oronasopharynx|USA|2021-02-22|2021-03-12:2.99955):0.001369, MW778633.1|Homo_sapiens|oronasopharynx|USA|2021-02-19|2021-03-19:5.99789):0.001059, (MW681351.1|Homo_sapiens|oronasopharynx|USA|2021-02-10|2021-03-02:0, MW693954.1|Homo_sapiens|oronasopharynx|USA|2021-02-10|2021-03-04:0, MW778342.1|Homo_sapiens|oronasopharynx|USA|2021-02-14|2021-03-19:0):0):0.001363, ((((MW792587.1|Homo_sapiens|oronasopharynx|USA|2021-03-09|2021-03-22:0.999132, MW825383.1|Homo_sapiens|oronasopharynx|USA|2021-03-15|2021-03-29:0.000868):1.00142, MW763336.1|Homo_sapiens|oronasopharynx|USA|2021-03-02|2021-03-17:0):1.99483, MW681338.1|Homo_sapiens|oronasopharynx|USA|2021-02-10|2021-03-02:0.004565):0.998484, MW733500.1|Homo_sapiens|oronasopharynx|USA|2021-02-24|2021-03-12:0):1.99811):0.001922, MW763574.1|Homo_sapiens|oronasopharynx|USA|2021-03-02|2021-03-17:1.99649):1.996, MW582225.1|Homo_sapiens||USA|2020-12-23|2021-02-09:5.00099):0.002066, (((((MW594060.1|Homo_sapiens||USA|2021-01-10|2021-02-11:0, MW594061.1|Homo_sapiens||USA|2021-01-10|2021-02-11:0, MW594062.1|Homo_sapiens||USA|2021-01-10|2021-02-11:0, MW719577.1|Homo_sapiens||USA|2021-01-30|2021-03-09:0):0.000178, MW764042.1|Homo_sapiens|oronasopharynx|USA|2021-03-03|2021-03-17:1.99982):0.000506, MW708689.1|Homo_sapiens|oronasopharynx|USA|2021-01-12|2021-03-07:0.199316):0.000288, (MW694191.1|Homo_sapiens|oronasopharynx|USA|2021-02-11|2021-03-04:1.0005, MW773311.1|Homo_sapiens|oronasopharynx|USA|2021-03-03|2021-03-18:3.9995):0.998868):0.000385, MW708931.1|Homo_sapiens|oronasopharynx|USA|2021-01-11|2021-03-07:0.998855):0.99808):0.003997, MW728391.1|Homo_sapiens|oronasopharynx|USA|2021-02-20|2021-03-11:0.996393):0.003731):0.062625, (((((((((MW696592.1|Homo_sapiens|oronasopharynx|USA|2021-02-13|2021-03-04:1.00465, MW779367.1|Homo_sapiens|oronasopharynx|USA|2021-02-24|2021-03-19:0):1.9991, MW821765.1|Homo_sapiens|oronasopharynx|USA|2021-01-12|2021-03-29:1.99921):0.001461, MW709259.1|Homo_sapiens|oronasopharynx|USA|2021-01-20|2021-03-07:3.99822):0.002926, MW518131.1|Homo_sapiens|oronasopharynx|USA|2021-01-03|2021-01-25:2.99585):0.001667, MW708618.1|Homo_sapiens|oronasopharynx|USA|2021-01-04|2021-03-07:0):0.095361, MW771743.1|Homo_sapiens|oronasopharynx|USA|2021-02-26|2021-03-18:3.10234):0.098413, MW749595.1|Homo_sapiens|oronasopharynx|USA|2021-02-26|2021-03-15:8.02622):0.035496, ((MW705809.1|Homo_sapiens|oronasopharynx|USA|2021-02-10|2021-03-07:1.99568, MW825534.1|Homo_sapiens|oronasopharynx|USA|2021-03-15|2021-03-29:3.00432):0.994098, MW795906.1|Homo_sapiens||USA|2021-01-26|2021-03-23:1.00709):0.785603):0.393106, MW629497.1|Homo_sapiens||USA|2021-01-26|2021-02-18:0.638313):1.40103):0.97144, (((((((((MW629309.1|Homo_sapiens||USA|2021-01-20|2021-02-18:0, MW629508.1|Homo_sapiens||USA|2021-01-25|2021-02-18:0, MW648269.1|Homo_sapiens||USA|2021-01-20|2021-02-23:0, MW648276.1|Homo_sapiens||USA|2021-02-05|2021-02-23:0, MW648277.1|Homo_sapiens||USA|2021-02-03|2021-02-23:0):0.940477, MW766741.1|Homo_sapiens|oronasopharynx|USA|2021-02-12|2021-03-17:5.89952):0.052408, ((MW550083.1|Homo_sapiens||USA|2021-01-09|2021-02-01:4.00391, MW638579.1|Homo_sapiens|oronasopharynx|USA|2021-01-03|2021-02-19:0.996086):0.004234, MW642910.1|Homo_sapiens|oronasopharynx|USA|2021-01-30|2021-02-21:1.99851):0.007214):0.006052, (MW494376.1|Homo_sapiens|oronasopharynx|USA|2021-01-03|2021-01-20:1.01495, MW728401.1|Homo_sapiens|oronasopharynx|USA|2021-02-16|2021-03-11:1.98505):0.993103):0.005521, MW681293.1|Homo_sapiens|oronasopharynx|USA|2021-02-10|2021-03-02:1.99293):0.003459, (MW778344.1|Homo_sapiens|oronasopharynx|USA|2021-02-18|2021-03-19:0, MW778793.1|Homo_sapiens|oronasopharynx|USA|2021-02-20|2021-03-19:0):5.9911):0.001864, MW693703.1|Homo_sapiens|oronasopharynx|USA|2021-02-10|2021-03-04:3.98961):0.002922, ((((((((MW696269.1|Homo_sapiens|oronasopharynx|USA|2021-02-15|2021-03-04:0.000758, MW728536.1|Homo_sapiens|oronasopharynx|USA|2021-02-21|2021-03-11:0.999242):0.995966, MW681337.1|Homo_sapiens|oronasopharynx|USA|2021-02-11|2021-03-02:0.003504):0.012468, MW778830.1|Homo_sapiens|oronasopharynx|USA|2021-02-18|2021-03-19:0.985434):2.99303, MW681283.1|Homo_sapiens|oronasopharynx|USA|2021-02-10|2021-03-02:1.00079):0.00242, MW836881.1|Homo_sapiens|oronasopharynx|USA|2021-03-10|2021-03-31:1.99762):0.001406, (MW681223.1|Homo_sapiens|oronasopharynx|USA|2021-02-10|2021-03-02:0, MW763708.1|Homo_sapiens|oronasopharynx|USA|2021-02-28|2021-03-17:0, MW825463.1|Homo_sapiens|oronasopharynx|USA|2021-03-16|2021-03-29:0, MW825582.1|Homo_sapiens|oronasopharynx|USA|2021-03-13|2021-03-29:0):3.99763):0.00454, MW778662.1|Homo_sapiens|oronasopharynx|USA|2021-02-23|2021-03-19:1.99395):0.964445, MW592898.1|Homo_sapiens||USA|2021-01|2021-02-11:2.97983):0.016531):0.010618, MW779119.1|Homo_sapiens|oronasopharynx|USA|2021-02-22|2021-03-19:1.97258):0.965418):0.671837, MW640713.1|Homo_sapiens|oronasopharynx|USA|2021-01-25|2021-02-19:5.66697):0.239187, (((((((((((((((((MW680480.1|Homo_sapiens|oronasopharynx|USA|2021-02-13|2021-03-01:0, MW781069.1|Homo_sapiens|oronasopharynx|USA|2021-02-24|2021-03-19:0, MW793085.1|Homo_sapiens|oronasopharynx|USA|2021-03-05|2021-03-22:0, MW813654.1|Homo_sapiens|oronasopharynx|USA|2021-03-08|2021-03-26:0, MW825664.1|Homo_sapiens|oronasopharynx|USA|2021-03-11|2021-03-29:0):0, ((MW697987.1|Homo_sapiens|oronasopharynx|USA|2021-02-14|2021-03-04:1.00004, MW728436.1|Homo_sapiens|oronasopharynx|USA|2021-02-21|2021-03-11:0.999956):4.4e-05, MW728512.1|Homo_sapiens|oronasopharynx|USA|2021-02-21|2021-03-11:0.999956):0.000365):1.0019, MW813504.1|Homo_sapiens|oronasopharynx|USA|2021-03-03|2021-03-26:3.998):3.98822, ((((MW596064.1|Homo_sapiens|oronasopharynx|USA|2021-01-30|2021-02-12:0, MW825976.1|Homo_sapiens|oronasopharynx|USA|2021-03-10|2021-03-29:0):0.002078, MW696975.1|Homo_sapiens|oronasopharynx|USA|2021-02-17|2021-03-04:0.997922):0.000849, MW825790.1|Homo_sapiens|oronasopharynx|USA|2021-03-11|2021-03-29:1.99771):0.002678, MW728161.1|Homo_sapiens|oronasopharynx|USA|2021-02-24|2021-03-11:0.994875):2.00782):0.999431, ((MW642606.1|Homo_sapiens|oronasopharynx|USA|2021-02-01|2021-02-21:1.00605, MW773264.1|Homo_sapiens|oronasopharynx|USA|2021-02-27|2021-03-18:0):0.002578, MW715202.1|Homo_sapiens||USA|2021-02-16|2021-03-09:2.99545):0.994621):1.99861, MW669457.1|Homo_sapiens|oronasopharynx|USA|2021-02-08|2021-02-26:7.00288):0.001544, MW548330.1|Homo_sapiens|oronasopharynx|USA|2021-01-16|2021-01-31:0.999904):0.000387, MW548299.1|Homo_sapiens|oronasopharynx|USA|2021-01-03|2021-01-31:0.999632):3.6e-05, MW776822.1|Homo_sapiens|oronasopharynx|USA|2020-11-02|2021-03-19:2.99997):0.001315, (MW454409.1|Homo_sapiens|oronasopharynx|USA|2020-12-12|2021-01-11:0, MW454410.1|Homo_sapiens|oronasopharynx|USA|2020-12-12|2021-01-11:0, MW517763.1|Homo_sapiens|oronasopharynx|USA|2021-01-11|2021-01-25:0, MW517770.1|Homo_sapiens|oronasopharynx|USA|2021-01-11|2021-01-25:0, MW548326.1|Homo_sapiens|oronasopharynx|USA|2021-01-16|2021-01-31:0, MW549743.1|Homo_sapiens|oronasopharynx|USA|2021-01-19|2021-02-01:0, MW708789.1|Homo_sapiens|oronasopharynx|USA|2021-02-01|2021-03-07:0):0, ((MW728702.1|Homo_sapiens|oronasopharynx|USA|2021-02-20|2021-03-11:0, MW733368.1|Homo_sapiens|oronasopharynx|USA|2021-02-20|2021-03-12:0, MW733399.1|Homo_sapiens|oronasopharynx|USA|2021-02-20|2021-03-12:0):1.99807, (MW638178.1|Homo_sapiens|oronasopharynx|USA|2021-01-09|2021-02-19:0, MW643399.1|Homo_sapiens|oronasopharynx|USA|2021-02-01|2021-02-21:0):3.00193):1.9922):0.001791, (MW780129.1|Homo_sapiens|oronasopharynx|USA|2021-02-22|2021-03-19:0, MW780474.1|Homo_sapiens|oronasopharynx|USA|2021-02-24|2021-03-19:1.00552):2.99647):0.002795, MW708082.1|Homo_sapiens|oronasopharynx|USA|2021-01-13|2021-03-07:1.99553):0.021081, ((((MW642616.1|Homo_sapiens|oronasopharynx|USA|2021-02-02|2021-02-21:0.205475, MW763512.1|Homo_sapiens|oronasopharynx|USA|2021-02-27|2021-03-17:2.99452):0.833534, (MW776908.1|Homo_sapiens||USA|2021-02-24|2021-03-19:4.00056, MW815755.1|Homo_sapiens||USA|2021-02-24|2021-03-26:1.99944):0.037968):0.977448, MW636963.1|Homo_sapiens|oronasopharynx|USA|2021-01-15|2021-02-19:2.03698):0.990578, MW629302.1|Homo_sapiens||USA|2021-01-19|2021-02-18:6.04372):0.998517):0.048162, MW629402.1|Homo_sapiens||USA|2020-12-24|2021-02-18:0.926667):0.35352, MW550587.1|Homo_sapiens|oronasopharynx|USA|2020-12-24|2021-02-01:4.18102):0.582347, ((((((MW673581.1|Homo_sapiens||USA|2020-12-16|2021-02-28:0.009324, MW767286.1|Homo_sapiens|oronasopharynx|USA|2021-02-13|2021-03-18:2.99068):0.985105, (MW708630.1|Homo_sapiens|oronasopharynx|USA|2021-01-04|2021-03-07:0.005364, MW708874.1|Homo_sapiens|oronasopharynx|USA|2021-02-03|2021-03-07:0.994637):0.002693):0.004506, MW796872.1|Homo_sapiens||USA|2021-03-02|2021-03-23:7.99793):0.001613, ((MW773130.1|Homo_sapiens||USA|2021-02-25|2021-03-18:0.004341, MW808863.1|Homo_sapiens|oronasopharynx|USA|2021-03-03|2021-03-25:0.995659):3.98491, MW681477.1|Homo_sapiens|oronasopharynx|USA|2021-02-10|2021-03-02:1.01412):0.984233):0.001997, (MW696815.1|Homo_sapiens|oronasopharynx|USA|2021-02-11|2021-03-04:0.996147, MW696890.1|Homo_sapiens|oronasopharynx|USA|2021-02-10|2021-03-04:0.003853):2.99412):0.005678, (MW782810.1|Homo_sapiens|oronasopharynx|USA|2021-03-04|2021-03-19:0, MW825705.1|Homo_sapiens|oronasopharynx|USA|2021-03-10|2021-03-29:0):4.99283):0.9097):0.011059, ((((((((MW519659.1|Homo_sapiens|oronasopharynx|USA|2021-01-06|2021-01-25:1.00743, MW763309.1|Homo_sapiens|oronasopharynx|USA|2021-03-02|2021-03-17:0):0.003321, (MW778149.1|Homo_sapiens|oronasopharynx|USA|2021-02-19|2021-03-19:1.01814, MW783053.1|Homo_sapiens|oronasopharynx|USA|2021-03-05|2021-03-19:1.98186):3.99006):0.030482, MW773303.1|Homo_sapiens|oronasopharynx|USA|2021-03-02|2021-03-18:5.96595):0.901321, MW586275.1|Homo_sapiens|oronasopharynx|USA|2021-01-26|2021-02-10:4.9142):0.047426, MW767233.1|Homo_sapiens|oronasopharynx|USA|2021-02-13|2021-03-18:0.978446):0.021149, ((MW763517.1|Homo_sapiens|oronasopharynx|USA|2021-02-27|2021-03-17:0.994013, MW808349.1|Homo_sapiens|oronasopharynx|USA|2021-03-06|2021-03-25:0.005987):3.99885, MW640331.1|Homo_sapiens|oronasopharynx|USA|2021-01-21|2021-02-19:7.0005):0.002193):2.00053, (((MW689887.1|Homo_sapiens||USA|2021-02-15|2021-03-03:0, MW763656.1|Homo_sapiens|oronasopharynx|USA|2021-02-24|2021-03-17:0, MW778966.1|Homo_sapiens|oronasopharynx|USA|2021-02-21|2021-03-19:0):0.00112, MW763493.1|Homo_sapiens|oronasopharynx|USA|2021-02-28|2021-03-17:0.99888):1.00062, MW825528.1|Homo_sapiens|oronasopharynx|USA|2021-03-15|2021-03-29:0.998501):4.0015):0.005523, (MW772215.1|Homo_sapiens|oronasopharynx|USA|2021-02-25|2021-03-18:0, MW772216.1|Homo_sapiens|oronasopharynx|USA|2021-02-25|2021-03-18:0):4.99506):1.01147):0.933119):0.034069, ((((MW669231.1|Homo_sapiens|oronasopharynx|USA|2021-02-07|2021-02-26:0, MW694086.1|Homo_sapiens|oronasopharynx|USA|2021-02-11|2021-03-04:0, MW728638.1|Homo_sapiens|oronasopharynx|USA|2021-02-17|2021-03-11:0, MW728656.1|Homo_sapiens|oronasopharynx|USA|2021-02-20|2021-03-11:0):0.007735, MW825430.1|Homo_sapiens|oronasopharynx|USA|2021-03-15|2021-03-29:1.99226):2.97846, ((MW583187.1|Homo_sapiens|oronasopharynx|USA|2021-01-16|2021-02-09:0.998238, MW777406.1|Homo_sapiens|oronasopharynx|USA|2021-02-13|2021-03-19:3.00176):0.00608, MW708079.1|Homo_sapiens|oronasopharynx|USA|2021-01-27|2021-03-07:0.995154):0.014168):0.035508, MW640266.1|Homo_sapiens|oronasopharynx|USA|2021-01-21|2021-02-19:1.96035):3.93759):0.030905, (MW777965.1|Homo_sapiens|oronasopharynx|USA|2021-02-19|2021-03-19:0, MW778918.1|Homo_sapiens|oronasopharynx|USA|2021-02-22|2021-03-19:0):4.98925):0.004216):0.012842, ((((((((((((((((((((((((((((((((((((((((MW669269.1|Homo_sapiens|oronasopharynx|USA|2021-02-08|2021-02-26:0.998598, MW681317.1|Homo_sapiens|oronasopharynx|USA|2021-02-11|2021-03-02:2.0014):1.00315, MW586205.1|Homo_sapiens|oronasopharynx|USA|2021-01-27|2021-02-10:0.997334):0.002311, MW681139.1|Homo_sapiens|oronasopharynx|USA|2021-02-11|2021-03-02:0.998492):0.00077, MW698070.1|Homo_sapiens|oronasopharynx|USA|2021-02-15|2021-03-04:0.998912):0.001906, (MW660937.1|Homo_sapiens||USA|2021-01-28|2021-02-25:0, MW694070.1|Homo_sapiens|oronasopharynx|USA|2021-02-11|2021-03-04:0, MW749546.1|Homo_sapiens|oronasopharynx|USA|2021-02-26|2021-03-15:0, MW792850.1|Homo_sapiens||USA|2021-02-26|2021-03-22:0):0):0.001743, ((MW778706.1|Homo_sapiens|oronasopharynx|USA|2021-02-22|2021-03-19:0.001466, MW781086.1|Homo_sapiens|oronasopharynx|USA|2021-02-24|2021-03-19:1.99853):0.000658, MW808861.1|Homo_sapiens|oronasopharynx|USA|2021-03-03|2021-03-25:0.998053):0.996551):0.000555, MW777112.1|Homo_sapiens|oronasopharynx|USA|2021-02-15|2021-03-19:0.99764):0.001426, MW728473.1|Homo_sapiens|oronasopharynx|USA|2021-02-22|2021-03-11:0.996379):0.005616, (MW779555.1|Homo_sapiens|oronasopharynx|USA|2021-02-24|2021-03-19:0, MW779556.1|Homo_sapiens|oronasopharynx|USA|2021-02-24|2021-03-19:0):1.9912):0.988386, MW599542.1|Homo_sapiens||USA|2021-01-08|2021-02-14:0.003078):0.99817, MW808629.1|Homo_sapiens|oronasopharynx|USA|2021-03-05|2021-03-25:1.00414):0.003771, MW804856.1|Homo_sapiens|oronasopharynx|USA|2021-03-08|2021-03-24:3.00019):0.000105, (MW495173.1|Homo_sapiens||USA|2021-01-05|2021-01-21:0, MW495224.1|Homo_sapiens||USA|2021-01-07|2021-01-21:0, MW636363.1|Homo_sapiens|oronasopharynx|USA|2021-01-15|2021-02-19:0, MW687376.1|Homo_sapiens||USA|2021-01-02|2021-03-03:0, MW705618.1|Homo_sapiens|oronasopharynx|USA|2021-02-10|2021-03-07:0, MW773360.1|Homo_sapiens|oronasopharynx|USA|2021-03-04|2021-03-18:0, MW773435.1|Homo_sapiens|oronasopharynx|USA|2021-03-05|2021-03-18:0, MW793068.1|Homo_sapiens|oronasopharynx|USA|2021-03-06|2021-03-22:0, MW805052.1|Homo_sapiens|oronasopharynx|USA|2021-03-08|2021-03-24:0, MW808578.1|Homo_sapiens|oronasopharynx|USA|2021-03-08|2021-03-25:0, MW825857.1|Homo_sapiens|oronasopharynx|USA|2021-02-14|2021-03-29:0, MW825890.1|Homo_sapiens|oronasopharynx|USA|2021-03-09|2021-03-29:0):0):0.000318, ((MW681253.1|Homo_sapiens|oronasopharynx|USA|2021-02-11|2021-03-02:0, MW763894.1|Homo_sapiens|oronasopharynx|USA|2021-02-23|2021-03-17:0):0.997554, MW777625.1|Homo_sapiens|oronasopharynx|USA|2021-02-15|2021-03-19:1.00245):1.0009):0.001869, (MW758843.1|Homo_sapiens|oronasopharynx|USA|2021-02-24|2021-03-17:0, MW773359.1|Homo_sapiens|oronasopharynx|USA|2021-03-05|2021-03-18:0):1.99786):0.000532, MW583207.1|Homo_sapiens|oronasopharynx|USA|2021-01-16|2021-02-09:0.997233):0.001331, (MW687553.1|Homo_sapiens||USA|2021-02-02|2021-03-03:0, MW766499.1|Homo_sapiens|oronasopharynx|USA|2021-02-02|2021-03-17:0):1.99611):0.001648, ((MW698069.1|Homo_sapiens|oronasopharynx|USA|2021-02-14|2021-03-04:0.997466, MW764060.1|Homo_sapiens|oronasopharynx|USA|2021-02-26|2021-03-17:5.00253):0.004932, MW696967.1|Homo_sapiens|oronasopharynx|USA|2021-02-16|2021-03-04:0):0.993928):0.000181, MW782858.1|Homo_sapiens|oronasopharynx|USA|2021-03-03|2021-03-19:1.99481):0.000263, MW778940.1|Homo_sapiens|oronasopharynx|USA|2021-02-22|2021-03-19:0.994209):0.002048, (((((MW681234.1|Homo_sapiens|oronasopharynx|USA|2021-02-11|2021-03-02:0, MW693857.1|Homo_sapiens|oronasopharynx|USA|2021-02-11|2021-03-04:0, MW777202.1|Homo_sapiens|oronasopharynx|USA|2021-02-12|2021-03-19:0, MW777394.1|Homo_sapiens|oronasopharynx|USA|2021-02-17|2021-03-19:0):0, (((MW705301.1|Homo_sapiens|oronasopharynx|USA|2021-02-09|2021-03-07:1.99891, MW772226.1|Homo_sapiens|oronasopharynx|USA|2021-02-25|2021-03-18:5.00109):0.001368, MW673069.1|Homo_sapiens|oronasopharynx|USA|2021-02-07|2021-02-28:0.999397):0.001464, MW763845.1|Homo_sapiens|oronasopharynx|USA|2021-03-01|2021-03-17:0.998778):0.002093):0.00208, MW750177.1|Homo_sapiens||USA|2021-02-18|2021-03-15:0.997697):0.003285, MW763719.1|Homo_sapiens|oronasopharynx|USA|2021-03-02|2021-03-17:0.99459):0.903877, (MW693479.1|Homo_sapiens|oronasopharynx|USA|2021-02-10|2021-03-04:0.996368, MW755791.1|Homo_sapiens||USA|2021-02-05|2021-03-16:1.00363):3.90984):0.083368):0.001321, MW749941.1|Homo_sapiens||USA|2021-01-06|2021-03-15:0.992075):0.000737, ((MW808253.1|Homo_sapiens|oronasopharynx|USA|2021-03-06|2021-03-25:0, MW825902.1|Homo_sapiens|oronasopharynx|USA|2021-03-09|2021-03-29:0):0, MW816307.1|Homo_sapiens|oronasopharynx|USA|2021-03-11|2021-03-26:1.00783):0.991051):0.001119, MW834766.1|Homo_sapiens||USA|2021-02-24|2021-03-31:2.99318):0.00095, MW666512.1|Homo_sapiens|oronasopharynx|USA|2021-02-01|2021-02-26:0.989934):0.00055, MW764041.1|Homo_sapiens|oronasopharynx|USA|2021-02-24|2021-03-17:0.989605):0.001325, (MW596197.1|Homo_sapiens|oronasopharynx|USA|2021-01-09|2021-02-12:0.592262, MW816406.1|Homo_sapiens|oronasopharynx|USA|2021-03-10|2021-03-26:1.60774):0.393648):0.005706, MW643909.1|Homo_sapiens|oronasopharynx|USA|2021-02-02|2021-02-21:0.983138):0.003366, (((((MW696973.1|Homo_sapiens|oronasopharynx|USA|2021-02-17|2021-03-04:0, MW696990.1|Homo_sapiens|oronasopharynx|USA|2021-02-09|2021-03-04:0, MW699196.1|Homo_sapiens|oronasopharynx|USA|2021-02-18|2021-03-04:0):0.995376, MW750171.1|Homo_sapiens||USA|2021-02-20|2021-03-15:3.00462):0.003651, (MW667027.1|Homo_sapiens|oronasopharynx|USA|2021-01-25|2021-02-26:1.00651, MW696323.1|Homo_sapiens|oronasopharynx|USA|2021-02-15|2021-03-04:0.993488):1.00022):0.000366, MW669384.1|Homo_sapiens|oronasopharynx|USA|2021-02-08|2021-02-26:0.999974):0.003388, (MW781153.1|Homo_sapiens|oronasopharynx|USA|2021-03-01|2021-03-19:0, MW834812.1|Homo_sapiens||USA|2021-03-03|2021-03-31:1.00256):0.995826):0.978827):0.052956, (((((((((MW728708.1|Homo_sapiens|oronasopharynx|USA|2021-02-20|2021-03-11:0, MW763942.1|Homo_sapiens|oronasopharynx|USA|2021-02-28|2021-03-17:0, MW771844.1|Homo_sapiens|oronasopharynx|USA|2021-02-28|2021-03-18:0, MW805091.1|Homo_sapiens|oronasopharynx|USA|2021-03-08|2021-03-24:0, MW812690.1|Homo_sapiens|oronasopharynx|USA|2021-03-08|2021-03-26:0):0, ((MW793330.1|Homo_sapiens|oronasopharynx|USA|2021-03-08|2021-03-22:0, MW816285.1|Homo_sapiens|oronasopharynx|USA|2021-03-09|2021-03-26:0):0.999999, (MW804840.1|Homo_sapiens|oronasopharynx|USA|2021-03-08|2021-03-24:0, MW805034.1|Homo_sapiens|oronasopharynx|USA|2021-03-08|2021-03-24:0):1):0.000717):0.991754, MW763804.1|Homo_sapiens|oronasopharynx|USA|2021-02-28|2021-03-17:3.00802):0.006515, (((MW750010.1|Homo_sapiens||USA|2021-02-17|2021-03-15:0, MW792830.1|Homo_sapiens||USA|2021-02-16|2021-03-22:0):1.00982, MW749981.1|Homo_sapiens||USA|2021-02-19|2021-03-15:0):0.996735, MW697791.1|Homo_sapiens|oronasopharynx|USA|2021-02-11|2021-03-04:0.999157):0.000931):0.001521, MW777118.1|Homo_sapiens|oronasopharynx|USA|2021-02-14|2021-03-19:0.998954):0.000258, MW767366.1|Homo_sapiens|oronasopharynx|USA|2021-02-13|2021-03-18:0.998898):0.002716, MW749951.1|Homo_sapiens||USA|2021-02-17|2021-03-15:0.996377):0.001805, (MW749930.1|Homo_sapiens||USA|2021-02-19|2021-03-15:0, MW749936.1|Homo_sapiens||USA|2021-02-18|2021-03-15:0, MW749958.1|Homo_sapiens||USA|2021-02-17|2021-03-15:0):0):0.230795, ((MW834655.1|Homo_sapiens||USA|2021-02-11|2021-03-31:0.019317, MW834690.1|Homo_sapiens||USA|2021-02-08|2021-03-31:0.980683):0.013389, MW834712.1|Homo_sapiens||USA|2021-02-11|2021-03-31:0.973382):0.751779):1.75347):0.015314, ((MW772001.1|Homo_sapiens|oronasopharynx|USA|2021-02-27|2021-03-18:0, MW783368.1|Homo_sapiens|oronasopharynx|USA|2021-03-01|2021-03-19:0):0.43864, MW707999.1|Homo_sapiens|oronasopharynx|USA|2021-02-12|2021-03-07:0.76136):0.1711):0.303301, MW540352.1|Homo_sapiens|oronasopharynx|USA|2021-01-17|2021-01-28:0.804732):0.220003, (MW599571.1|Homo_sapiens||USA|2021-01-08|2021-02-14:1.0294, MW599682.1|Homo_sapiens||USA|2021-01-14|2021-02-14:0.970602):0.335112):0.321056, MW781037.1|Homo_sapiens|oronasopharynx|USA|2021-02-24|2021-03-19:4.94165):0.110758, (((((((((((((((((((MW591239.1|Homo_sapiens||USA|2021-01-19|2021-02-11:0, MW685691.1|Homo_sapiens||USA|2021-01-28|2021-03-02:0, MW685692.1|Homo_sapiens||USA|2021-01-28|2021-03-02:0, MW685724.1|Homo_sapiens||USA|2021-02-02|2021-03-02:0, MW685740.1|Homo_sapiens||USA|2021-02-03|2021-03-02:0, MW685750.1|Homo_sapiens||USA|2021-02-03|2021-03-02:0, MW685755.1|Homo_sapiens||USA|2021-02-03|2021-03-02:0, MW689134.1|Homo_sapiens||USA|2021-02-09|2021-03-03:0, MW708385.1|Homo_sapiens||USA|2021-02-03|2021-03-07:0, MW708386.1|Homo_sapiens|oronasopharynx|USA|2021-02-02|2021-03-07:0, MW708387.1|Homo_sapiens|oronasopharynx|USA|2021-02-03|2021-03-07:0, MW708388.1|Homo_sapiens|oronasopharynx|USA|2021-02-03|2021-03-07:0):0, (((MW704788.1|Homo_sapiens|oronasopharynx|USA|2021-02-09|2021-03-07:2.00175, MW706455.1|Homo_sapiens|oronasopharynx|USA|2021-02-11|2021-03-07:0.99825):1.00063, MW644270.1|Homo_sapiens|oronasopharynx|USA|2021-02-01|2021-02-21:2.99976):0.001011, (MW689143.1|Homo_sapiens||USA|2021-02-09|2021-03-03:0, MW766573.1|Homo_sapiens|oronasopharynx|USA|2021-02-09|2021-03-17:0):0.999026):0.002652):0.00435, MW708365.1|Homo_sapiens||USA|2021-02-03|2021-03-07:0.995566):0.000569, ((MW708394.1|Homo_sapiens||USA|2021-01-25|2021-03-07:0, MW708395.1|Homo_sapiens|oronasopharynx|USA|2021-01-25|2021-03-07:0, MW708396.1|Homo_sapiens||USA|2021-01-25|2021-03-07:0):1.00186, MW708374.1|Homo_sapiens|oronasopharynx|USA|2021-01-19|2021-03-07:0):0.994674):0.019118, ((MW783348.1|Homo_sapiens|oronasopharynx|USA|2021-03-02|2021-03-19:0, MW786977.1|Homo_sapiens||USA|2021-02-23|2021-03-22:0):0, MW777481.1|Homo_sapiens|oronasopharynx|USA|2021-02-18|2021-03-19:1.00265):3.97643):0.071345, MW685713.1|Homo_sapiens||USA|2021-01-31|2021-03-02:0.905098):0.909172, (((((MW638952.1|Homo_sapiens|oronasopharynx|USA|2021-01-09|2021-02-19:0.997008, MW777335.1|Homo_sapiens|oronasopharynx|USA|2021-02-19|2021-03-19:2.00299):1.00376, MW642847.1|Homo_sapiens|oronasopharynx|USA|2021-02-01|2021-02-21:0.997274):0.004202, MW519865.1|Homo_sapiens|oronasopharynx|USA|2021-01-02|2021-01-25:0.996619):1.99512, (MW705127.1|Homo_sapiens|oronasopharynx|USA|2021-02-09|2021-03-07:3.99928, MW783109.1|Homo_sapiens|oronasopharynx|USA|2021-03-02|2021-03-19:6.00071):0.002704):0.003718, MW549748.1|Homo_sapiens|oronasopharynx|USA|2021-01-19|2021-02-01:0.998271):0.003468):0.001233, (MW728529.1|Homo_sapiens|oronasopharynx|USA|2021-02-21|2021-03-11:2.97661, MW825484.1|Homo_sapiens|oronasopharynx|USA|2021-03-15|2021-03-29:0.023395):2.97172):0.003983, MW816619.1|Homo_sapiens||USA|2021-03-03|2021-03-26:1.99782):0.000353, MW694454.1|Homo_sapiens||USA|2021-01-25|2021-03-04:0.996257):0.001144, MW693816.1|Homo_sapiens|oronasopharynx|USA|2021-02-11|2021-03-04:0.995534):0.002384, MW667231.1|Homo_sapiens|oronasopharynx|USA|2021-01-27|2021-02-26:0.993623):0.004282, MW696440.1|Homo_sapiens|oronasopharynx|USA|2021-02-13|2021-03-04:0.989986):0.011047, ((((MW643809.1|Homo_sapiens|oronasopharynx|USA|2021-02-01|2021-02-21:3.00954, MW667276.1|Homo_sapiens|oronasopharynx|USA|2021-01-27|2021-02-26:0.990463):0.008547, MW669058.1|Homo_sapiens|oronasopharynx|USA|2021-02-04|2021-02-26:1.99687):0.007087, MW763377.1|Homo_sapiens|oronasopharynx|USA|2021-02-25|2021-03-17:0):0.085106, MW778233.1|Homo_sapiens|oronasopharynx|USA|2021-02-14|2021-03-19:2.11134):0.905199):0.986355, (MW728306.1|Homo_sapiens||USA|2021-01-16|2021-03-11:0, MW728308.1|Homo_sapiens||USA|2021-01-16|2021-03-11:0):1.99954):0.000842, (MW709013.1|Homo_sapiens||USA|2021-01-28|2021-03-07:0, MW771779.1|Homo_sapiens|oronasopharynx|USA|2021-02-27|2021-03-18:2.2097):1.99638):0.006158, MW586025.1|Homo_sapiens|oronasopharynx|USA|2021-01-14|2021-02-10:2.9932):0.018356, (MW621473.1|Homo_sapiens|oronasopharynx|USA|2021-02-03|2021-02-17:3.87037, MW634795.1|Homo_sapiens|oronasopharynx|USA|2020-12-26|2021-02-19:0.129627):0.880921):0.017864, (MW783309.1|Homo_sapiens|oronasopharynx|USA|2021-03-03|2021-03-19:0.139776, MW783313.1|Homo_sapiens|oronasopharynx|USA|2021-03-03|2021-03-19:1.06022):4.96693):0.02643):0.114837, MW779000.1|Homo_sapiens|oronasopharynx|USA|2021-02-16|2021-03-19:5.80008):0.822651, MW755784.1|Homo_sapiens||USA|2021-02-10|2021-03-16:6.98306):0.033595, (((((((((((MW681319.1|Homo_sapiens|oronasopharynx|USA|2021-02-11|2021-03-02:0, MW681388.1|Homo_sapiens|oronasopharynx|USA|2021-02-11|2021-03-02:0, MW709026.1|Homo_sapiens|oronasopharynx|USA|2021-01-20|2021-03-07:0, MW709027.1|Homo_sapiens||USA|2021-01-20|2021-03-07:0, MW709031.1|Homo_sapiens||USA|2021-01-20|2021-03-07:0, MW709034.1|Homo_sapiens|oronasopharynx|USA|2021-01-20|2021-03-07:0, MW763104.1|Homo_sapiens||USA|2021-01-27|2021-03-17:0):0, ((((MW735123.1|Homo_sapiens|oronasopharynx|USA|2021-02-24|2021-03-12:0, MW826005.1|Homo_sapiens|oronasopharynx|USA|2021-03-11|2021-03-29:0):2.00002, MW777341.1|Homo_sapiens|oronasopharynx|USA|2021-02-18|2021-03-19:0.999978):0.000675, (MW763770.1|Homo_sapiens|oronasopharynx|USA|2021-03-01|2021-03-17:0.997781, MW808386.1|Homo_sapiens|oronasopharynx|USA|2021-03-06|2021-03-25:0.002219):0.998414):0.001618, MW693276.1|Homo_sapiens|oronasopharynx|USA|2021-02-09|2021-03-04:0.998251):0.001752):0.994165, (MW626602.1|Homo_sapiens||USA|2021-01-11|2021-02-18:0, MW626603.1|Homo_sapiens||USA|2021-01-11|2021-02-18:0):2.00526):0.006135, MW681370.1|Homo_sapiens|oronasopharynx|USA|2021-02-13|2021-03-02:1.99807):0.005571, MW763670.1|Homo_sapiens|oronasopharynx|USA|2021-02-24|2021-03-17:5.99226):0.00366, ((((MW777688.1|Homo_sapiens|oronasopharynx|USA|2021-02-16|2021-03-19:1.00133, MW777961.1|Homo_sapiens|oronasopharynx|USA|2021-02-18|2021-03-19:0.998674):1.008, MW763361.1|Homo_sapiens|oronasopharynx|USA|2021-02-27|2021-03-17:1.992):1.00083, (MW704729.1|Homo_sapiens|oronasopharynx|USA|2021-02-09|2021-03-07:0.010441, MW825830.1|Homo_sapiens|oronasopharynx|USA|2021-03-11|2021-03-29:5.98956):0.988026):0.026863, (MW741929.1|Homo_sapiens|oronasopharynx|USA|2021-02-01|2021-03-15:0.959733, MW741934.1|Homo_sapiens|oronasopharynx|USA|2021-02-02|2021-03-15:1.04027):0.974266):0.980788):0.002047, MW708703.1|Homo_sapiens|oronasopharynx|USA|2021-01-28|2021-03-07:5.9911):0.989017, (MW681348.1|Homo_sapiens|oronasopharynx|USA|2021-02-10|2021-03-02:2.99753, MW816614.1|Homo_sapiens||USA|2021-02-08|2021-03-26:2.00247):2.00185):0.002181, MW583209.1|Homo_sapiens|oronasopharynx|USA|2021-01-16|2021-02-09:10.0006):0.00639, MW629505.1|Homo_sapiens||USA|2021-01-25|2021-02-18:2.99314):0.028379, (MW591227.1|Homo_sapiens||USA|2021-01-18|2021-02-11:5.8254, MW708175.1|Homo_sapiens||USA|2021-01-26|2021-03-07:1.1746):0.846592):0.02499):0.076102, (((((((((MW643016.1|Homo_sapiens|oronasopharynx|USA|2021-02-01|2021-02-21:2.99342, MW783411.1|Homo_sapiens|oronasopharynx|USA|2021-03-03|2021-03-19:6.00658):1.00644, MW638263.1|Homo_sapiens|oronasopharynx|USA|2021-01-10|2021-02-19:2.99633):0.023062, MW738416.1|Homo_sapiens||USA|2021-01-04|2021-03-14:0.977778):1.97429, ((MW665788.1|Homo_sapiens|oronasopharynx|USA|2021-01-31|2021-02-26:0.999692, MW700349.1|Homo_sapiens||USA|2021-02-01|2021-03-05:0.000307):5.98882, MW696578.1|Homo_sapiens|oronasopharynx|USA|2021-02-15|2021-03-04:2.01113):2.95996):0.025242, MW763472.1|Homo_sapiens|oronasopharynx|USA|2021-03-01|2021-03-17:3.00337):0.003034, ((((MW728620.1|Homo_sapiens|oronasopharynx|USA|2021-02-20|2021-03-11:0, MW728791.1|Homo_sapiens|oronasopharynx|USA|2021-02-20|2021-03-11:0):1.00047, MW728675.1|Homo_sapiens|oronasopharynx|USA|2021-02-20|2021-03-11:0):0.996008, MW749628.1|Homo_sapiens|oronasopharynx|USA|2021-02-24|2021-03-15:2.00376):5.98289, (((MW771940.1|Homo_sapiens|oronasopharynx|USA|2021-02-27|2021-03-18:0.000495, MW772023.1|Homo_sapiens|oronasopharynx|USA|2021-02-27|2021-03-18:0.999505):1.00578, MW681386.1|Homo_sapiens|oronasopharynx|USA|2021-02-13|2021-03-02:0):2.99365, MW639918.1|Homo_sapiens|oronasopharynx|USA|2021-01-19|2021-02-19:3.0032):0.020197):0.989658):0.003036, MW728434.1|Homo_sapiens|oronasopharynx|USA|2021-02-20|2021-03-11:2.99662):0.999636, MW752936.1|Homo_sapiens||USA|2021-02-16|2021-03-16:3.99802):0.216485, (((MW752941.1|Homo_sapiens||USA|2021-02-19|2021-03-16:0, MW815762.1|Homo_sapiens||USA|2021-03-02|2021-03-26:0):0.996051, MW696414.1|Homo_sapiens|oronasopharynx|USA|2021-02-15|2021-03-04:3.00395):0.052859, MW667209.1|Homo_sapiens|oronasopharynx|USA|2021-01-25|2021-02-26:4.94955):1.74434):0.854671):0.591667, (MW707764.1|Homo_sapiens|oronasopharynx|USA|2021-02-13|2021-03-07:0.346911, MW734960.1|Homo_sapiens|oronasopharynx|USA|2021-02-22|2021-03-12:3.65309):5.56694):1.26597):0.00357, (((((((((((((((MW696309.1|Homo_sapiens|oronasopharynx|USA|2021-02-08|2021-03-04:0, MW696381.1|Homo_sapiens|oronasopharynx|USA|2021-02-09|2021-03-04:0, MW696420.1|Homo_sapiens|oronasopharynx|USA|2021-02-09|2021-03-04:0, MW696501.1|Homo_sapiens|oronasopharynx|USA|2021-02-09|2021-03-04:0, MW696588.1|Homo_sapiens|oronasopharynx|USA|2021-02-09|2021-03-04:0, MW696606.1|Homo_sapiens|oronasopharynx|USA|2021-02-09|2021-03-04:0, MW696684.1|Homo_sapiens|oronasopharynx|USA|2021-02-08|2021-03-04:0, MW696730.1|Homo_sapiens|oronasopharynx|USA|2021-02-09|2021-03-04:0, MW696764.1|Homo_sapiens|oronasopharynx|USA|2021-02-08|2021-03-04:0):0, MW763714.1|Homo_sapiens|oronasopharynx|USA|2021-02-26|2021-03-17:4.00003):0.002423, MW728851.1|Homo_sapiens|oronasopharynx|USA|2021-02-20|2021-03-11:1.99758):0.98688, MW586312.1|Homo_sapiens|oronasopharynx|USA|2021-01-26|2021-02-10:3.01088):0.007242, ((((MW705524.1|Homo_sapiens|oronasopharynx|USA|2021-02-11|2021-03-07:1.00109, MW766591.1|Homo_sapiens|oronasopharynx|USA|2021-02-26|2021-03-17:0):1.99459, MW640989.1|Homo_sapiens|oronasopharynx|USA|2021-01-26|2021-02-19:0.00512):0.025415, MW644045.1|Homo_sapiens|oronasopharynx|USA|2021-01-25|2021-02-21:2.97264):0.971835, (MW565371.1|Homo_sapiens||USA|2020-11-11|2021-02-04:0, MW637164.1|Homo_sapiens|oronasopharynx|USA|2021-01-19|2021-02-19:2.00277):0.000506):0.003556):0.001005, MW736737.1|Homo_sapiens||USA|2021-01-08|2021-03-12:2.00036):0.000489, MW736624.1|Homo_sapiens||USA|2021-01-16|2021-03-12:1.99984):0.000505, MW694106.1|Homo_sapiens|oronasopharynx|USA|2021-02-12|2021-03-04:2.99974):0.002038, (MW700815.1|Homo_sapiens||USA|2020-12-09|2021-03-05:0, MW701307.1|Homo_sapiens||USA|2020-12-09|2021-03-05:1.0023):0.996):0.003235, MW736800.1|Homo_sapiens||USA|2020-12-16|2021-03-12:0.993593):0.009351, (MW750943.1|Homo_sapiens||USA|2021-01-24|2021-03-16:0.003064, MW750946.1|Homo_sapiens||USA|2021-01-24|2021-03-16:0.996936):3.98583):0.212933, MW696631.1|Homo_sapiens|oronasopharynx|USA|2021-02-08|2021-03-04:3.77433):1.7671, ((MW517789.1|Homo_sapiens|oronasopharynx|USA|2021-01-08|2021-01-25:0, MW638148.1|Homo_sapiens|oronasopharynx|USA|2021-01-08|2021-02-19:0):0.009993, MW629485.1|Homo_sapiens||USA|2021-01-24|2021-02-18:2.99001):1.00457):4.00605, MW838351.1|Homo_sapiens||USA|2021-02-24|2021-03-31:8.0112):0.856702, ((((MW631730.1|Homo_sapiens|oronasopharynx|USA|2021-02-05|2021-02-19:1.00226, MW777815.1|Homo_sapiens|oronasopharynx|USA|2021-02-16|2021-03-19:0):0.022848, MW673498.1|Homo_sapiens|oronasopharynx|USA|2021-02-09|2021-02-28:1.97655):0.009388, MW816420.1|Homo_sapiens|oronasopharynx|USA|2021-03-10|2021-03-26:1.9727):1.03324, MW771716.1|Homo_sapiens|oronasopharynx|USA|2021-02-26|2021-03-18:1.14613):1.80808):0.137339):0.006408, ((((((((((((((((MW728422.1|Homo_sapiens|oronasopharynx|USA|2021-02-20|2021-03-11:0, MW728438.1|Homo_sapiens|oronasopharynx|USA|2021-02-20|2021-03-11:0):0.000215, MW735005.1|Homo_sapiens|oronasopharynx|USA|2021-02-22|2021-03-12:0.999785):1.00083, ((MW733231.1|Homo_sapiens|oronasopharynx|USA|2021-02-25|2021-03-12:0, MW733281.1|Homo_sapiens|oronasopharynx|USA|2021-02-24|2021-03-12:0):0.000249, MW733286.1|Homo_sapiens|oronasopharynx|USA|2021-02-25|2021-03-12:0.999751):0.998853):0.000547, MW733335.1|Homo_sapiens|oronasopharynx|USA|2021-02-20|2021-03-12:1.99947):0.989, (MW629181.1|Homo_sapiens||USA|2021-01-15|2021-02-18:0, MW629182.1|Homo_sapiens||USA|2021-01-15|2021-02-18:0, MW629183.1|Homo_sapiens||USA|2021-01-15|2021-02-18:0, MW629184.1|Homo_sapiens||USA|2021-01-15|2021-02-18:0, MW629316.1|Homo_sapiens||USA|2021-01-24|2021-02-18:0):2.01057):0.007775, (MW741586.1|Homo_sapiens|oronasopharynx|USA|2021-02-15|2021-03-15:0, MW741595.1|Homo_sapiens|oronasopharynx|USA|2021-02-15|2021-03-15:0):0):0.001976, ((MW694131.1|Homo_sapiens|oronasopharynx|USA|2021-02-13|2021-03-04:0, MW777527.1|Homo_sapiens|oronasopharynx|USA|2021-02-14|2021-03-19:0):2.99723, MW772122.1|Homo_sapiens|oronasopharynx|USA|2021-02-28|2021-03-18:6.00277):1.99567):0.000957, (MW692917.1|Homo_sapiens|oronasopharynx|USA|2021-02-09|2021-03-04:0, MW692919.1|Homo_sapiens|oronasopharynx|USA|2021-02-09|2021-03-04:0, MW692923.1|Homo_sapiens|oronasopharynx|USA|2021-02-09|2021-03-04:0):0.996457):0.010099, MW694044.1|Homo_sapiens|oronasopharynx|USA|2021-02-11|2021-03-04:0.986618):0.010984, (((((MW631850.1|Homo_sapiens|oronasopharynx|USA|2021-02-05|2021-02-19:0.115692, MW673314.1|Homo_sapiens|oronasopharynx|USA|2021-01-29|2021-02-28:0.084308):1.76012, (MW763491.1|Homo_sapiens|oronasopharynx|USA|2021-02-27|2021-03-17:0.990689, MW808926.1|Homo_sapiens|oronasopharynx|USA|2021-03-05|2021-03-25:1.00931):0.836825):0.182607, ((MW731371.1|Homo_sapiens|oronasopharynx|USA|2021-02-05|2021-03-12:2.0051, MW734980.1|Homo_sapiens|oronasopharynx|USA|2021-02-21|2021-03-12:0.9949):1.99981, MW704913.1|Homo_sapiens|oronasopharynx|USA|2021-02-10|2021-03-07:4.00104):0.01982):0.012637, (MW681342.1|Homo_sapiens|oronasopharynx|USA|2021-02-09|2021-03-02:0.00104, MW696726.1|Homo_sapiens|oronasopharynx|USA|2021-02-14|2021-03-04:0.99896):1.99643):2.2514, ((MW637004.1|Homo_sapiens|oronasopharynx|USA|2021-01-18|2021-02-19:0, MW728523.1|Homo_sapiens|oronasopharynx|USA|2021-02-21|2021-03-11:0, MW728570.1|Homo_sapiens|oronasopharynx|USA|2021-02-21|2021-03-11:0):1.93485, MW646743.1|Homo_sapiens||USA|2021-01-28|2021-02-22:2.06515):1.26333):0.729461):0.037598, (MW771836.1|Homo_sapiens|oronasopharynx|USA|2021-02-26|2021-03-18:2.11774, MW778061.1|Homo_sapiens|oronasopharynx|USA|2021-02-18|2021-03-19:2.08227):1.94392):0.134785, (((MW705307.1|Homo_sapiens|oronasopharynx|USA|2021-02-10|2021-03-07:0.9987, MW749227.1|Homo_sapiens|oronasopharynx|USA|2021-02-26|2021-03-15:2.0013):0.0156, MW813669.1|Homo_sapiens|oronasopharynx|USA|2021-03-09|2021-03-26:0.985009):2.28064, (MW637153.1|Homo_sapiens|oronasopharynx|USA|2021-01-19|2021-02-19:0, MW640871.1|Homo_sapiens|oronasopharynx|USA|2021-01-26|2021-02-19:0):1.71566):0.824169):0.657561, (MW777294.1|Homo_sapiens|oronasopharynx|USA|2021-02-13|2021-03-19:0, MW777993.1|Homo_sapiens|oronasopharynx|USA|2021-02-20|2021-03-19:0):5.92609):0.192427, ((((((MW545281.1|Homo_sapiens||USA|2021-01-10|2021-01-29:0.005309, MW669827.1|Homo_sapiens|oronasopharynx|USA|2021-02-08|2021-02-26:1.99469):0.001881, MW698126.1|Homo_sapiens|oronasopharynx|USA|2021-02-08|2021-03-04:1.99442):0.002299, MW671648.1|Homo_sapiens|oronasopharynx|USA|2021-01-31|2021-02-26:0.991856):0.003507, MW671660.1|Homo_sapiens|oronasopharynx|USA|2021-01-31|2021-02-26:4.99555):1.99067, MW545213.1|Homo_sapiens||USA|2021-01-10|2021-01-29:5.00609):0.012723, MW738284.1|Homo_sapiens||USA|2020-12-21|2021-03-14:0.990662):1.04453):1.97755, ((((((MW639907.1|Homo_sapiens|oronasopharynx|USA|2021-01-19|2021-02-19:0.004533, MW668513.1|Homo_sapiens|oronasopharynx|USA|2021-02-01|2021-02-26:0.995467):0.989317, MW524965.1|Homo_sapiens|oronasopharynx|USA|2021-01-12|2021-01-26:4.00968):0.007269, MW666875.1|Homo_sapiens|oronasopharynx|USA|2021-01-23|2021-02-26:1.99988):0.993022, MW586170.1|Homo_sapiens|oronasopharynx|USA|2021-01-28|2021-02-10:5.00619):0.004784, MW643294.1|Homo_sapiens|oronasopharynx|USA|2021-01-29|2021-02-21:3.00038):0.012218, (MW764037.1|Homo_sapiens|oronasopharynx|USA|2021-03-02|2021-03-17:0, MW793260.1|Homo_sapiens|oronasopharynx|USA|2021-03-09|2021-03-22:0):1.98831):0.013832):0.91901, (MW708797.1|Homo_sapiens|oronasopharynx|USA|2021-01-16|2021-03-07:2.77521, MW708816.1|Homo_sapiens|oronasopharynx|USA|2021-01-20|2021-03-07:0):4.13811):0.064091):0.009478, (((((((((((((MW586371.1|Homo_sapiens|oronasopharynx|USA|2021-01-23|2021-02-10:0, MW634451.1|Homo_sapiens|oronasopharynx|USA|2020-12-26|2021-02-19:0, MW635151.1|Homo_sapiens|oronasopharynx|USA|2020-12-31|2021-02-19:0, MW666924.1|Homo_sapiens|oronasopharynx|USA|2021-01-25|2021-02-26:0, MW708884.1|Homo_sapiens|oronasopharynx|USA|2021-01-04|2021-03-07:0, MW738563.1|Homo_sapiens||USA|2020-12-07|2021-03-14:0):0.0006, MW643391.1|Homo_sapiens|oronasopharynx|USA|2021-02-01|2021-02-21:1.9994):0.000774, ((((MW631904.1|Homo_sapiens|oronasopharynx|USA|2021-02-07|2021-02-19:1.00024, MW648017.1|Homo_sapiens||USA|2021-01-21|2021-02-23:0.999756):0.004342, MW728525.1|Homo_sapiens|oronasopharynx|USA|2021-02-20|2021-03-11:2.99566):0.003206, MW665570.1|Homo_sapiens|oronasopharynx|USA|2021-01-28|2021-02-26:0.993161):0.003406, MW696513.1|Homo_sapiens|oronasopharynx|USA|2021-02-15|2021-03-04:3.99435):1.9935):0.000482, ((MW825569.1|Homo_sapiens|oronasopharynx|USA|2021-03-15|2021-03-29:0, MW825763.1|Homo_sapiens|oronasopharynx|USA|2021-03-09|2021-03-29:0):3.99841, MW638815.1|Homo_sapiens|oronasopharynx|USA|2021-01-05|2021-02-19:0.001589):0.99675):0.000604, (((MW583312.1|Homo_sapiens|oronasopharynx|USA|2021-01-13|2021-02-09:2.00428, MW671608.1|Homo_sapiens|oronasopharynx|USA|2021-01-31|2021-02-26:1.99572):0.003486, (MW766680.1|Homo_sapiens|oronasopharynx|USA|2021-02-04|2021-03-17:0, MW792858.1|Homo_sapiens||USA|2021-02-04|2021-03-22:0):1.99653):0.002106, MW766685.1|Homo_sapiens|oronasopharynx|USA|2021-02-03|2021-03-17:0.997908):0.997578):0.00335, (MW669750.1|Homo_sapiens|oronasopharynx|USA|2021-02-08|2021-02-26:1.0028, MW825401.1|Homo_sapiens|oronasopharynx|USA|2021-03-16|2021-03-29:1.9972):0.993859):0.00554, MW792972.1|Homo_sapiens||USA|2021-02-24|2021-03-22:2.99025):0.002356, MW666685.1|Homo_sapiens|oronasopharynx|USA|2021-02-01|2021-02-26:5.98926):0.002595, (((MW763728.1|Homo_sapiens|oronasopharynx|USA|2021-03-01|2021-03-17:0, MW778166.1|Homo_sapiens|oronasopharynx|USA|2021-02-21|2021-03-19:0):0, MW783169.1|Homo_sapiens|oronasopharynx|USA|2021-03-02|2021-03-19:1.00252):0.99961, MW816593.1|Homo_sapiens||USA|2021-01-28|2021-03-26:1):3.98688):0.001426, (MW779320.1|Homo_sapiens|oronasopharynx|USA|2021-02-22|2021-03-19:1.98291, MW782790.1|Homo_sapiens|oronasopharynx|USA|2021-03-03|2021-03-19:1.01709):3.98387):0.16119, (((((((((MW635139.1|Homo_sapiens|oronasopharynx|USA|2020-12-31|2021-02-19:0, MW640304.1|Homo_sapiens|oronasopharynx|USA|2021-01-22|2021-02-19:0):0, MW493701.1|Homo_sapiens|oronasopharynx|USA|2021-01-09|2021-01-20:1.0067):1.01267, MW638160.1|Homo_sapiens|oronasopharynx|USA|2021-01-10|2021-02-19:3.98572):0.005742, ((MW778690.1|Homo_sapiens|oronasopharynx|USA|2021-02-22|2021-03-19:0, MW779405.1|Homo_sapiens|oronasopharynx|USA|2021-02-24|2021-03-19:0):1.97508, MW643718.1|Homo_sapiens|oronasopharynx|USA|2021-02-01|2021-02-21:6.02492):3.00112):0.993896, MW505113.1|Homo_sapiens||USA|2020-12-14|2021-01-22:0.991632):0.012543, (((((MW728463.1|Homo_sapiens|oronasopharynx|USA|2021-02-16|2021-03-11:0, MW778829.1|Homo_sapiens|oronasopharynx|USA|2021-02-17|2021-03-19:3.00783):2.98787, MW640031.1|Homo_sapiens|oronasopharynx|USA|2021-01-20|2021-02-19:0.010958):0.003692, MW728569.1|Homo_sapiens|oronasopharynx|USA|2021-02-22|2021-03-11:1.98786):0.004103, MW731368.1|Homo_sapiens|oronasopharynx|USA|2021-02-03|2021-03-12:0.983618):0.983617, (MW697049.1|Homo_sapiens|oronasopharynx|USA|2021-02-12|2021-03-04:4.0037, MW728386.1|Homo_sapiens|oronasopharynx|USA|2021-02-15|2021-03-11:4.9963):0.014422):0.996054):0.980793, (MW493682.1|Homo_sapiens|oronasopharynx|USA|2021-01-08|2021-01-20:1.0065, MW684629.1|Homo_sapiens||USA|2021-02-07|2021-03-02:3.9935):2.01396):0.021896, MW738346.1|Homo_sapiens||USA|2021-01-04|2021-03-14:1.98938):0.401881, (((((((MW638918.1|Homo_sapiens|oronasopharynx|USA|2021-01-08|2021-02-19:0, MW638919.1|Homo_sapiens|oronasopharynx|USA|2021-01-08|2021-02-19:0):1.00353, MW636989.1|Homo_sapiens|oronasopharynx|USA|2021-01-16|2021-02-19:0):0.005024, MW577052.1|Homo_sapiens|oronasopharynx|USA|2021-01-12|2021-02-05:2.99324):2.00006, MW705672.1|Homo_sapiens|oronasopharynx|USA|2021-02-09|2021-03-07:4.99484):1.05241, MW424963.1|Homo_sapiens||USA|2020-11-30|2020-12-31:0):0.537188, MW577750.1|Homo_sapiens||USA|2020-12-09|2021-02-06:3.63728):0.783342, MW550479.1|Homo_sapiens|oronasopharynx|USA|2020-11-30|2021-02-01:0):2.02336):0.715257):0.101139, (((MW523487.1|Homo_sapiens||USA|2020-12-15|2021-01-26:0, MW523489.1|Homo_sapiens||USA|2020-12-15|2021-01-26:0, MW523491.1|Homo_sapiens||USA|2020-12-15|2021-01-26:0):0, MW728590.1|Homo_sapiens|oronasopharynx|USA|2021-02-21|2021-03-11:5.13691):0.950818, (((MW764079.1|Homo_sapiens|oronasopharynx|USA|2021-03-03|2021-03-17:0, MW805129.1|Homo_sapiens|oronasopharynx|USA|2021-03-08|2021-03-24:0):0.003827, MW792538.1|Homo_sapiens|oronasopharynx|USA|2021-03-08|2021-03-22:0.996173):1.00039, MW808761.1|Homo_sapiens|oronasopharynx|USA|2021-03-04|2021-03-25:0):2.04118):3.79701):0.748714, ((MW667242.1|Homo_sapiens|oronasopharynx|USA|2021-01-25|2021-02-26:0, MW719586.1|Homo_sapiens||USA|2021-01-30|2021-03-09:0, MW763693.1|Homo_sapiens|oronasopharynx|USA|2021-02-27|2021-03-17:0):0, (MW667425.1|Homo_sapiens|oronasopharynx|USA|2021-01-26|2021-02-26:1.00138, MW669099.1|Homo_sapiens|oronasopharynx|USA|2021-02-03|2021-02-26:0.998624):0.002988):3.01821):0.97809):0.02445, ((((((((MW816165.1|Homo_sapiens|oronasopharynx|USA|2021-03-10|2021-03-26:0, MW816400.1|Homo_sapiens|oronasopharynx|USA|2021-03-11|2021-03-26:0):2.00753, MW804851.1|Homo_sapiens|oronasopharynx|USA|2021-03-03|2021-03-24:0):0.008028, MW793097.1|Homo_sapiens|oronasopharynx|USA|2021-03-05|2021-03-22:1.99001):0.185748, MW793105.1|Homo_sapiens|oronasopharynx|USA|2021-03-04|2021-03-22:0.806402):0.853916, MW816178.1|Homo_sapiens|oronasopharynx|USA|2021-03-10|2021-03-26:3.04979):1.99533, MW643566.1|Homo_sapiens|oronasopharynx|USA|2021-01-28|2021-02-21:3.03833):0.032258, MW628989.1|Homo_sapiens|oronasopharynx|USA|2021-01-26|2021-02-18:4.98858):0.939217, (MW763333.1|Homo_sapiens|oronasopharynx|USA|2021-03-02|2021-03-17:2.00073, MW783025.1|Homo_sapiens|oronasopharynx|USA|2021-03-05|2021-03-19:1.99927):0.979294):1.97653):0.006787, (((((MW545327.1|Homo_sapiens||USA|2021-01-08|2021-01-29:5.00237, MW562772.1|Homo_sapiens||USA|2020-12-28|2021-02-03:1.99762):1.00333, MW577059.1|Homo_sapiens|oronasopharynx|USA|2021-01-13|2021-02-05:3.99767):0.008017, (MW634114.1|Homo_sapiens|oronasopharynx|USA|2020-12-24|2021-02-19:1.00335, MW644368.1|Homo_sapiens|oronasopharynx|USA|2021-02-02|2021-02-21:1.99665):0.990657):0.007529, MW550561.1|Homo_sapiens|oronasopharynx|USA|2020-12-18|2021-02-01:0.994442):0.014878, (MW668951.1|Homo_sapiens|oronasopharynx|USA|2021-02-02|2021-02-26:0, MW669817.1|Homo_sapiens|oronasopharynx|USA|2021-02-07|2021-02-26:0, MW692958.1|Homo_sapiens|oronasopharynx|USA|2021-02-06|2021-03-04:0, MW766766.1|Homo_sapiens|oronasopharynx|USA|2021-02-16|2021-03-17:0, MW766768.1|Homo_sapiens|oronasopharynx|USA|2021-02-17|2021-03-17:0):1.98407):0.943142):0.072483, ((MW795945.1|Homo_sapiens||USA|2020-01-19|2021-03-23:0.108935, MW837353.1|Homo_sapiens||USA|2021-01-21|2021-03-31:2.89107):1.93567, MW733660.1|Homo_sapiens|oronasopharynx|USA|2021-02-23|2021-03-12:4.0164):3.87898):0.027902, (MW795911.1|Homo_sapiens||USA|2021-02-03|2021-03-23:0.060731, MW795994.1|Homo_sapiens||USA|2021-02-03|2021-03-23:0.939269):2.82973):0.057549, MW454459.1|Homo_sapiens|oronasopharynx|USA|2020-12-27|2021-01-11:4.79605):0.113138, MW638453.1|Homo_sapiens|oronasopharynx|USA|2021-01-02|2021-02-19:4.6835):0.419871, (MW763562.1|Homo_sapiens|oronasopharynx|USA|2021-02-27|2021-03-17:1.92243, MW773129.1|Homo_sapiens||USA|2021-03-03|2021-03-18:0):1.51637):0.129083, ((((((MW699209.1|Homo_sapiens|oronasopharynx|USA|2021-02-17|2021-03-04:0, MW767329.1|Homo_sapiens|oronasopharynx|USA|2021-02-12|2021-03-18:0, MW808583.1|Homo_sapiens|oronasopharynx|USA|2021-03-07|2021-03-25:0):0, (MW808227.1|Homo_sapiens|oronasopharynx|USA|2021-03-07|2021-03-25:1.00091, MW808756.1|Homo_sapiens|oronasopharynx|USA|2021-03-05|2021-03-25:0.999087):0.005345):0.028369, MW696723.1|Homo_sapiens|oronasopharynx|USA|2021-02-16|2021-03-04:0.971072):1.9632, (MW777510.1|Homo_sapiens|oronasopharynx|USA|2021-02-14|2021-03-19:2.01235, MW777581.1|Homo_sapiens|oronasopharynx|USA|2021-02-15|2021-03-19:0):2.01101):0.03051, MW693698.1|Homo_sapiens|oronasopharynx|USA|2021-02-10|2021-03-04:3.9776):2.00123, MW566914.1|Homo_sapiens||USA|2020-12-01|2021-02-04:0):1.13093):0.099966, MW752029.1|Homo_sapiens|oronasopharynx|USA|2021-02-08|2021-03-16:4.01809):0.012084, ((((((((MW694181.1|Homo_sapiens|oronasopharynx|USA|2021-02-12|2021-03-04:2.01016, MW728661.1|Homo_sapiens|oronasopharynx|USA|2021-02-22|2021-03-11:0):0.002013, MW733326.1|Homo_sapiens|oronasopharynx|USA|2021-02-20|2021-03-12:0.997381):0.993583, (MW560791.1|Homo_sapiens||USA|2021-01-14|2021-02-03:1.01412, MW813586.1|Homo_sapiens|oronasopharynx|USA|2021-03-08|2021-03-26:2.98588):0.996894):0.002966, MW763645.1|Homo_sapiens|oronasopharynx|USA|2021-02-25|2021-03-17:0.999284):0.002739, (MW693852.1|Homo_sapiens|oronasopharynx|USA|2021-02-11|2021-03-04:0, MW792661.1|Homo_sapiens||USA|2021-02-09|2021-03-22:0, MW793164.1|Homo_sapiens|oronasopharynx|USA|2021-02-27|2021-03-22:0, MW793228.1|Homo_sapiens|oronasopharynx|USA|2021-02-27|2021-03-22:0):0):1.98607, (MW681345.1|Homo_sapiens|oronasopharynx|USA|2021-02-11|2021-03-02:0.990819, MW758723.1|Homo_sapiens|oronasopharynx|USA|2021-02-22|2021-03-17:0.009181):1.01005):0.021167, (((((MW681551.1|Homo_sapiens|oronasopharynx|USA|2021-02-11|2021-03-02:0, MW733763.1|Homo_sapiens|oronasopharynx|USA|2021-02-23|2021-03-12:0):3.0035, (MW747971.1|Homo_sapiens||USA|2021-02-13|2021-03-15:1.00957, MW747973.1|Homo_sapiens||USA|2021-02-13|2021-03-15:1.99043):0.994397):1.00268, (MW728816.1|Homo_sapiens|oronasopharynx|USA|2021-02-16|2021-03-11:0, MW763776.1|Homo_sapiens|oronasopharynx|USA|2021-03-01|2021-03-17:0):1.99776):0.008503, MW671738.1|Homo_sapiens|oronasopharynx|USA|2021-02-01|2021-02-26:2.99159):0.947, MW825571.1|Homo_sapiens|oronasopharynx|USA|2021-03-15|2021-03-29:3.96215):0.029892):1.9237, ((((MW672783.1|Homo_sapiens|oronasopharynx|USA|2021-02-04|2021-02-28:2.00882, MW704680.1|Homo_sapiens|oronasopharynx|USA|2021-02-09|2021-03-07:0.991181):2.35599, MW792840.1|Homo_sapiens||USA|2021-02-13|2021-03-22:1.40839):2.86769, MW555916.1|Homo_sapiens||USA|2021-01-11|2021-02-02:4.20882):0.95984, MW758970.1|Homo_sapiens||USA|2021-02-24|2021-03-17:8.17009):0.781717):0.070467):0.045309, (MW672885.1|Homo_sapiens|oronasopharynx|USA|2021-02-06|2021-02-28:0.998658, MW776985.1|Homo_sapiens|oronasopharynx|USA|2021-02-14|2021-03-19:1.00134):5.0662):0.36433, MW566178.1|Homo_sapiens||USA|2020-12-28|2021-02-04:5.51306):0.890151, MW638934.1|Homo_sapiens|oronasopharynx|USA|2021-01-08|2021-02-19:12.486):0.723961, (((((((((((MW585955.1|Homo_sapiens|oronasopharynx|USA|2021-01-17|2021-02-10:0, MW585962.1|Homo_sapiens|oronasopharynx|USA|2021-01-17|2021-02-10:0, MW586515.1|Homo_sapiens|oronasopharynx|USA|2021-01-20|2021-02-10:0):3.00427, (MW640209.1|Homo_sapiens|oronasopharynx|USA|2021-01-21|2021-02-19:1.00024, MW644166.1|Homo_sapiens|oronasopharynx|USA|2021-01-29|2021-02-21:0):0.995647):0.004174, MW736077.1|Homo_sapiens||USA|2020-12-31|2021-03-12:2.99661):0.002913, (MW672784.1|Homo_sapiens|oronasopharynx|USA|2021-02-04|2021-02-28:2.00332, MW763118.1|Homo_sapiens||USA|2021-02-10|2021-03-17:0.996678):0.995628):0.010514, (MW777703.1|Homo_sapiens|oronasopharynx|USA|2021-02-16|2021-03-19:1.00159, MW808371.1|Homo_sapiens|oronasopharynx|USA|2021-03-07|2021-03-25:0.998406):2.98639):0.994064, MW668625.1|Homo_sapiens|oronasopharynx|USA|2021-02-01|2021-02-26:6.99617):0.010422, MW505013.1|Homo_sapiens||USA|2020-12-28|2021-01-22:1.9854):0.950727, MW639923.1|Homo_sapiens|oronasopharynx|USA|2021-01-19|2021-02-19:2.97465):0.027808, ((((MW406591.1|Homo_sapiens||USA|2020-11-03|2020-12-26:1.0061, MW522463.1|Homo_sapiens||USA|2020-11-04|2021-01-26:0):0.001782, (MW635223.1|Homo_sapiens|oronasopharynx|USA|2021-01-04|2021-02-19:4.00024, MW665568.1|Homo_sapiens|oronasopharynx|USA|2021-01-29|2021-02-26:0.99976):5.99573):0.002435, (((MW634443.1|Homo_sapiens|oronasopharynx|USA|2020-12-26|2021-02-19:1.00104, MW643658.1|Homo_sapiens|oronasopharynx|USA|2021-01-29|2021-02-21:2.99896):2.01934, MW494026.1|Homo_sapiens||USA|2020-12-02|2021-01-20:1.98024):1.98724, MW629321.1|Homo_sapiens||USA|2021-01-10|2021-02-18:5.01072):1.00129):0.001497, MW586852.1|Homo_sapiens||USA|2021-01-16|2021-02-10:6.99556):0.004918):0.002733, (((((MW763826.1|Homo_sapiens|oronasopharynx|USA|2021-03-02|2021-03-17:0.99553, MW767276.1|Homo_sapiens|oronasopharynx|USA|2021-02-12|2021-03-18:0.00447):1.99737, MW638969.1|Homo_sapiens|oronasopharynx|USA|2021-01-08|2021-02-19:4.00179):1.01268, MW725680.1|Homo_sapiens||USA|2021-02-16|2021-03-11:3.98835):4.00094, (((MW793166.1|Homo_sapiens|oronasopharynx|USA|2021-02-27|2021-03-22:1.99703, MW793224.1|Homo_sapiens|oronasopharynx|USA|2021-02-27|2021-03-22:0.002967):0.995843, MW825487.1|Homo_sapiens|oronasopharynx|USA|2021-03-14|2021-03-29:3.00277):2.99767, MW681213.1|Homo_sapiens|oronasopharynx|USA|2021-02-13|2021-03-02:5.00407):1.99528):1.01086, ((MW486266.1|Homo_sapiens|oronasopharynx|USA|2020-12-30|2021-01-18:0, MW731360.1|Homo_sapiens||USA|2021-02-03|2021-03-12:1.83865):1.42317, MW666314.1|Homo_sapiens|oronasopharynx|USA|2021-02-03|2021-02-26:7.37835):2.6294):0.995041):0.004312, MW773122.1|Homo_sapiens||USA|2020-12-15|2021-03-18:6.99499):1.0445):0.963948, (MW268707.1|Homo_sapiens|oronasopharynx|USA|2020-09-04|2020-11-18:0.601302, MW268708.1|Homo_sapiens|oronasopharynx|USA|2020-09-04|2020-11-18:0.598698):4.43669):0.020684, MW560770.1|Homo_sapiens||USA|2021-01-14|2021-02-03:18.9929):0.906687, (((((((((((((((((((((MW486243.1|Homo_sapiens|oronasopharynx|USA|2020-12-28|2021-01-18:0, MW486317.1|Homo_sapiens|oronasopharynx|USA|2020-12-30|2021-01-18:0, MW486340.1|Homo_sapiens|oronasopharynx|USA|2020-12-29|2021-01-18:0, MW486388.1|Homo_sapiens|oronasopharynx|USA|2021-01-03|2021-01-18:0):4.00375, ((MW549831.1|Homo_sapiens|oronasopharynx|USA|2020-12-31|2021-02-01:0, MW558309.1|Homo_sapiens|oronasopharynx|USA|2020-12-31|2021-02-02:0):0.005024, (MW696854.1|Homo_sapiens|oronasopharynx|USA|2021-02-09|2021-03-04:0, MW722099.1|Homo_sapiens|oronasopharynx|USA|2021-02-16|2021-03-10:0):1.99498):0.99233):0.007403, (MW668494.1|Homo_sapiens|oronasopharynx|USA|2021-02-04|2021-02-26:0, MW668593.1|Homo_sapiens|oronasopharynx|USA|2021-02-06|2021-02-26:0):4.99628):0.001056, MW593072.1|Homo_sapiens|oronasopharynx|USA|2021-01-13|2021-02-11:0):0.008128, MW731734.1|Homo_sapiens|saliva__oronasopharynx|USA|2021-02-18|2021-03-12:0.990162):0.002591, MW821788.1|Homo_sapiens|oronasopharynx|USA|2021-02-22|2021-03-29:1.98944):0.019089, MW821887.1|Homo_sapiens||USA|2021-02-22|2021-03-29:2.97162):0.905691, (MW520892.1|Homo_sapiens|oronasopharynx|USA|2020-12-21|2021-01-25:6.00916, MW669826.1|Homo_sapiens|oronasopharynx|USA|2021-02-06|2021-02-26:2.99084):0.935039):0.062295, (MW462662.1|Homo_sapiens|saliva__oronasopharynx|USA|2020-12-28|2021-01-11:2.00469, MW491024.1|Homo_sapiens||USA|2020-10-29|2021-01-19:0.995306):0.007563):0.003411, (((MW446231.1|Homo_sapiens|saliva__oronasopharynx|USA|2020-12-11|2021-01-07:1.00772, MW632196.1|Homo_sapiens|oronasopharynx|USA|2021-01-16|2021-02-19:0):0.003799, (MW599456.1|Homo_sapiens|saliva__oronasopharynx|USA|2021-01-31|2021-02-14:0, MW666235.1|Homo_sapiens|oronasopharynx|USA|2021-02-01|2021-02-26:0):0.995052):0.014409, MW779296.1|Homo_sapiens|oronasopharynx|USA|2021-02-21|2021-03-19:0.982953):1.98295):0.548598, MW550384.1|Homo_sapiens|oronasopharynx|USA|2020-12-31|2021-02-01:3.65349):0.467975, (((((((((MW632207.1|Homo_sapiens|saliva__oronasopharynx|USA|2021-01-15|2021-02-19:0, MW632222.1|Homo_sapiens|oronasopharynx|USA|2021-01-19|2021-02-19:0):0.0192, MW722135.1|Homo_sapiens||USA|2021-01-20|2021-03-10:2.9808):0.003095, MW830938.1|Homo_sapiens|oronasopharynx|USA|2021-01-20|2021-03-30:0.978311):1.97531, (MW549847.1|Homo_sapiens|oronasopharynx|USA|2021-01-04|2021-02-01:0, MW593015.1|Homo_sapiens|oronasopharynx|USA|2021-01-02|2021-02-11:2.01184):0.009439):0.580343, MW648322.1|Homo_sapiens||USA|2021-01-24|2021-02-23:1.56355):0.10424, MW629360.1|Homo_sapiens||USA|2021-01-17|2021-02-18:2.74734):0.365947, ((((MW693886.1|Homo_sapiens|oronasopharynx|USA|2021-02-11|2021-03-04:0, MW705934.1|Homo_sapiens|oronasopharynx|USA|2021-02-10|2021-03-07:0):1.99578, MW632200.1|Homo_sapiens|oronasopharynx|USA|2021-01-18|2021-02-19:0.004225):5.02094, ((MW751508.1|Homo_sapiens|oronasopharynx|USA|2021-02-17|2021-03-16:0, MW821760.1|Homo_sapiens|oronasopharynx|USA|2021-01-16|2021-03-29:0):0, MW549827.1|Homo_sapiens|oronasopharynx|USA|2020-12-30|2021-02-01:1.00932):1.97603):1.00512, (MW246602.1|Homo_sapiens||USA|2020-10-25|2020-11-12:0, MW246603.1|Homo_sapiens||USA|2020-10-25|2020-11-12:0):1.00981):0.049827):0.94553, ((MW592750.1|Homo_sapiens|saliva__oronasopharynx|USA|2020-11-13|2021-02-11:0, MW632227.1|Homo_sapiens|oronasopharynx|USA|2021-01-18|2021-02-19:1.00021):0.986429, MW446222.1|Homo_sapiens|saliva__oronasopharynx|USA|2020-12-01|2021-01-07:2.0135):1.00734):0.006762, (MW202169.1|Homo_sapiens|oronasopharynx|USA|2020-09-21|2020-11-03:0, MW202172.1|Homo_sapiens|oronasopharynx|USA|2020-09-22|2020-11-03:0):0):0.007926):0.019467, MW638628.1|Homo_sapiens|oronasopharynx|USA|2020-12-31|2021-02-19:10.9906):0.011064, ((((((((((MW666977.1|Homo_sapiens|oronasopharynx|USA|2021-01-27|2021-02-26:2.00056, MW668892.1|Homo_sapiens|oronasopharynx|USA|2021-02-04|2021-02-26:1.99944):0.005561, MW696736.1|Homo_sapiens|oronasopharynx|USA|2021-02-13|2021-03-04:2.99444):0.006673, MW767268.1|Homo_sapiens|oronasopharynx|USA|2021-02-12|2021-03-18:3.9906):1.97781, MW520921.1|Homo_sapiens|oronasopharynx|USA|2021-01-09|2021-01-25:0.014832):0.005882, MW821743.1|Homo_sapiens|oronasopharynx|USA|2021-01-17|2021-03-29:0.980879):0.005115, (MW684645.1|Homo_sapiens||USA|2021-02-08|2021-03-02:2.01188, MW837401.1|Homo_sapiens||USA|2021-01-21|2021-03-31:0.988122):0.993463):0.026521, MW665790.1|Homo_sapiens|oronasopharynx|USA|2021-01-29|2021-02-26:3.9703):0.975939, MW763331.1|Homo_sapiens|oronasopharynx|USA|2021-03-01|2021-03-17:1.99543):0.635374, (MW708841.1|Homo_sapiens|oronasopharynx|USA|2021-01-18|2021-03-07:0, MW731048.1|Homo_sapiens|oronasopharynx|USA|2021-02-09|2021-03-12:0, MW731060.1|Homo_sapiens|oronasopharynx|USA|2021-02-04|2021-03-12:0):7.83463):1.43553, ((((MW638249.1|Homo_sapiens|oronasopharynx|USA|2021-01-09|2021-02-19:3.00933, MW667503.1|Homo_sapiens|oronasopharynx|USA|2021-01-26|2021-02-26:2.99067):0.994757, MW640475.1|Homo_sapiens|oronasopharynx|USA|2021-01-25|2021-02-19:7.00526):0.014247, (MW661131.1|Homo_sapiens||USA|2021-01-12|2021-02-25:0.998283, MW776986.1|Homo_sapiens|oronasopharynx|USA|2021-02-15|2021-03-19:4.00172):1.98981):0.003165, MW731746.1|Homo_sapiens||USA|2021-02-06|2021-03-12:5.99525):0.077358):0.954324):0.021184, (((((((((((MW804785.1|Homo_sapiens|oronasopharynx|USA|2021-03-07|2021-03-24:0.998341, MW804837.1|Homo_sapiens|oronasopharynx|USA|2021-03-07|2021-03-24:0.001659):1.98487, MW640769.1|Homo_sapiens|oronasopharynx|USA|2021-01-25|2021-02-19:1.01457):0.149455, MW559049.1|Homo_sapiens|oronasopharynx|USA|2021-01-19|2021-02-02:2.85028):0.857757, MW634203.1|Homo_sapiens|oronasopharynx|USA|2020-12-27|2021-02-19:0.026587):1.94016, ((MW310433.1|Homo_sapiens||USA|2020-11-05|2020-12-01:0.717565, MW704410.1|Homo_sapiens||USA|2020-12|2021-03-07:2.68243):0.184949, MW626347.1|Homo_sapiens|oronasopharynx|USA|2021-02-02|2021-02-18:4.91346):0.075862):0.61402, ((MW486296.1|Homo_sapiens|oronasopharynx|USA|2020-12-29|2021-01-18:0.560091, MW486318.1|Homo_sapiens|oronasopharynx|USA|2020-12-30|2021-01-18:0.639909):3.71007, MW403634.1|Homo_sapiens|oronasopharynx|USA|2020-11-19|2020-12-23:0.277806):3.28863):0.398255, MW524889.1|Homo_sapiens|oronasopharynx|USA|2021-01-14|2021-01-26:5.98492):0.036132, ((MW720322.1|Homo_sapiens|oronasopharynx|USA|2021-02-17|2021-03-09:0.00312, MW720354.1|Homo_sapiens|oronasopharynx|USA|2021-02-17|2021-03-09:0.99688):2.9958, MW705822.1|Homo_sapiens|oronasopharynx|USA|2021-02-10|2021-03-07:3.00361):1.99394):0.027706, MW734651.1|Homo_sapiens|oronasopharynx|USA|2021-02-23|2021-03-12:4.96656):0.136476, (MW634550.1|Homo_sapiens|oronasopharynx|USA|2020-12-27|2021-02-19:0.854979, MW708991.1|Homo_sapiens|oronasopharynx|USA|2021-01-26|2021-03-07:6.14502):2.32247):0.956894, MW157242.1|Homo_sapiens|oronasopharynx|USA|2020-09-21|2020-10-22:2.84426):1.91077):0.046444, ((((((MW673433.1|Homo_sapiens|oronasopharynx|USA|2021-02-09|2021-02-28:4.17616, MW719960.1|Homo_sapiens|oronasopharynx|USA|2021-02-19|2021-03-09:1.02384):2.9689, (MW737802.1|Homo_sapiens||USA|2021-01-11|2021-03-14:1.99745, MW783302.1|Homo_sapiens|oronasopharynx|USA|2021-03-03|2021-03-19:2.00255):1.10678):2.03465, MW825413.1|Homo_sapiens|oronasopharynx|USA|2021-03-14|2021-03-29:14.03):0.910683, (MW520886.1|Homo_sapiens|oronasopharynx|USA|2020-12-14|2021-01-25:2.18802, MW593023.1|Homo_sapiens|oronasopharynx|USA|2021-01-02|2021-02-11:2.01198):1.97926):0.936664, ((MW288269.1|Homo_sapiens||USA|2020-11-03|2020-11-24:3.98932, MW592810.1|Homo_sapiens|oronasopharynx|USA|2021-01-06|2021-02-11:3.01068):0.101244, MW035387.1|Homo_sapiens|oronasopharynx|USA|2020-08-19|2020-09-24:1.09603):0.969715):0.033781, (MW558341.1|Homo_sapiens|oronasopharynx|USA|2020-12-29|2021-02-02:0.017688, MW593024.1|Homo_sapiens|oronasopharynx|USA|2021-01-02|2021-02-11:1.98231):4.03947):0.968537):0.086821, (((MW374913.1|Homo_sapiens|oronasopharynx|USA|2020-11-30|2020-12-16:0.999963, MW390837.1|Homo_sapiens|saliva__oronasopharynx|USA|2020-11-24|2020-12-21:2.00004):0.007265, MW558344.1|Homo_sapiens|oronasopharynx|USA|2020-12-29|2021-02-02:2.99275):0.550512, MW550405.1|Homo_sapiens||USA|2020-11-30|2021-02-01:1.64464):1.62656):0.287876, ((MW708390.1|Homo_sapiens||USA|2021-01-19|2021-03-07:1.04142, MW709256.1|Homo_sapiens|oronasopharynx|USA|2021-01-18|2021-03-07:0.958577):0.486684, MW708907.1|Homo_sapiens|oronasopharynx|USA|2020-12-31|2021-03-07:1.50087):4.99801):0.042557, MW550544.1|Homo_sapiens|oronasopharynx|USA|2020-12-10|2021-02-01:3.51903):1.10835, MW736112.1|Homo_sapiens|oronasopharynx|USA|2020-06-19|2021-03-12:0.621228):0.070736, MW781108.1|Homo_sapiens|oronasopharynx|USA|2021-02-26|2021-03-19:8.70013):0.233223):0.063953):0.003104, (((((((((((((MW702119.1|Homo_sapiens||USA|2020-12-21|2021-03-05:0, MW702817.1|Homo_sapiens||USA|2020-12-21|2021-03-05:0, MW702869.1|Homo_sapiens||USA|2020-12-15|2021-03-05:0, MW738642.1|Homo_sapiens||USA|2020-12-12|2021-03-14:0, MW738726.1|Homo_sapiens||USA|2020-12-10|2021-03-14:0):0, (MW702116.1|Homo_sapiens||USA|2020-12-22|2021-03-05:0, MW702120.1|Homo_sapiens||USA|2020-12-21|2021-03-05:2.055):1.87606):0.005876, (MW701189.1|Homo_sapiens||USA|2020-12-29|2021-03-05:0, MW702117.1|Homo_sapiens||USA|2020-12-22|2021-03-05:0):0.995376):0.025828, MW773381.1|Homo_sapiens|oronasopharynx|USA|2021-03-03|2021-03-18:6.98282):0.975787, (MW564807.1|Homo_sapiens||USA|2020-12-02|2021-02-04:0, MW564894.1|Homo_sapiens||USA|2020-11-20|2021-02-04:0, MW738643.1|Homo_sapiens||USA|2020-12-12|2021-03-14:0):0):0.020849, MW738733.1|Homo_sapiens||USA|2020-12-10|2021-03-14:1.97982):0.970074, ((MW565252.1|Homo_sapiens||USA|2020-11-17|2021-02-04:0, MW565322.1|Homo_sapiens||USA|2020-11-16|2021-02-04:0.771899):0.05858, (MW565484.1|Homo_sapiens||USA|2020-11-15|2021-02-04:0, MW565494.1|Homo_sapiens||USA|2020-11-13|2021-02-04:0):0.987191):0.011227):0.020305, (MW545212.1|Homo_sapiens||USA|2021-01-10|2021-01-29:1.00492, MW773313.1|Homo_sapiens|oronasopharynx|USA|2021-03-01|2021-03-18:1.99508):3.99475):0.954302, (MW579050.1|Homo_sapiens||USA|2021-01-14|2021-02-08:1.98167, MW667012.1|Homo_sapiens|oronasopharynx|USA|2021-01-28|2021-02-26:3.01833):3.92971):0.033237, (((((((MW731212.1|Homo_sapiens|oronasopharynx|USA|2021-02-11|2021-03-12:0, MW731223.1|Homo_sapiens|oronasopharynx|USA|2021-02-07|2021-03-12:1.03681):0.548789, MW766500.1|Homo_sapiens|oronasopharynx|USA|2021-02-25|2021-03-17:0.843877):0.578344, MW766504.1|Homo_sapiens|oronasopharynx|USA|2021-02-22|2021-03-17:0.232673):2.68703, MW730906.1|Homo_sapiens|oronasopharynx|USA|2020-12-22|2021-03-12:3.93946):0.074466, (((MW700705.1|Homo_sapiens||USA|2020-12-21|2021-03-05:1.98714, MW708325.1|Homo_sapiens|oronasopharynx|USA|2021-01-11|2021-03-07:1.01286):0.013465, MW708327.1|Homo_sapiens|oronasopharynx|USA|2021-01-14|2021-03-07:5.98446):0.003961, MW730912.1|Homo_sapiens|oronasopharynx|USA|2020-12-09|2021-03-12:3.98289):0.021672):0.025157, ((MW736755.1|Homo_sapiens||USA|2021-01-07|2021-03-12:0, MW736760.1|Homo_sapiens||USA|2021-01-07|2021-03-12:0):0.441248, MW736761.1|Homo_sapiens||USA|2021-01-07|2021-03-12:0):2.387):0.102808, (((MW700752.1|Homo_sapiens||USA|2020-12-15|2021-03-05:0.899955, MW708324.1|Homo_sapiens|oronasopharynx|USA|2021-01-08|2021-03-07:0.300045):0.025614, MW643851.1|Homo_sapiens|oronasopharynx|USA|2021-02-01|2021-02-21:1.94589):0.012852, MW697800.1|Homo_sapiens|oronasopharynx|USA|2021-02-12|2021-03-04:3.96522):0.169765):1.85695, MW276637.1|Homo_sapiens||USA|2020-09-26|2020-11-20:0):0.012854, ((MW460630.1|Homo_sapiens||USA|2020-12-26|2021-01-11:5.99786, MW636918.1|Homo_sapiens|oronasopharynx|USA|2021-01-19|2021-02-19:5.00214):1.61005, MW306425.1|Homo_sapiens||USA|2020-10-16|2020-11-30:0.589602):0.395784):0.018287, (((MW696231.1|Homo_sapiens|oronasopharynx|USA|2021-02-08|2021-03-04:0.003723, MW738656.1|Homo_sapiens||USA|2020-12-10|2021-03-14:3.99628):0.009925, MW777216.1|Homo_sapiens|oronasopharynx|USA|2021-02-12|2021-03-19:3.98747):0.084881, MW702547.1|Homo_sapiens||USA|2021-01-29|2021-03-05:1.9034):1.92543):2.99332, ((((MW666899.1|Homo_sapiens|oronasopharynx|USA|2021-01-25|2021-02-26:1.00128, MW669105.1|Homo_sapiens|oronasopharynx|USA|2021-02-03|2021-02-26:1.99872):0.978827, MW640049.1|Homo_sapiens|oronasopharynx|USA|2021-01-20|2021-02-19:1.02073):1.46507, MW669460.1|Homo_sapiens|oronasopharynx|USA|2021-02-04|2021-02-26:3.45474):1.51231, MW666942.1|Homo_sapiens|oronasopharynx|USA|2021-01-28|2021-02-26:8.0285):5.00131):0.980047):0.001807, ((((((((((((((((((((((MW433759.1|Homo_sapiens||USA|2020-12-21|2021-01-05:0.013164, MW505140.1|Homo_sapiens||USA|2020-12-28|2021-01-22:0.986836):4.00049, MW559185.1|Homo_sapiens||USA|2020-12-23|2021-02-02:1.99707):0.001796, MW550138.1|Homo_sapiens||USA|2021-01-07|2021-02-01:6.99863):0.000963, MW587784.1|Homo_sapiens||USA|2021-01-26|2021-02-10:2.99806):0.004071, (MW433771.1|Homo_sapiens||USA|2020-12-21|2021-01-05:2.01333, MW702816.1|Homo_sapiens||USA|2021-01-12|2021-03-05:1.98667):4.99495):0.004405, (MW565304.1|Homo_sapiens||USA|2020-11-16|2021-02-04:0, MW565305.1|Homo_sapiens||USA|2020-11-16|2021-02-04:0, MW565306.1|Homo_sapiens||USA|2020-11-16|2021-02-04:0):0.991507):0.004183, (MW635090.1|Homo_sapiens|oronasopharynx|USA|2021-01-01|2021-02-19:2.0017, MW728609.1|Homo_sapiens|oronasopharynx|USA|2021-02-20|2021-03-11:3.9983):0.997316):0.002889, (((((MW696428.1|Homo_sapiens|oronasopharynx|USA|2021-02-14|2021-03-04:0, MW696608.1|Homo_sapiens|oronasopharynx|USA|2021-02-15|2021-03-04:0, MW779221.1|Homo_sapiens|oronasopharynx|USA|2021-02-23|2021-03-19:0, MW779223.1|Homo_sapiens|oronasopharynx|USA|2021-02-23|2021-03-19:0, MW779234.1|Homo_sapiens|oronasopharynx|USA|2021-02-23|2021-03-19:0):0.985453, (MW617583.1|Homo_sapiens|oronasopharynx|USA|2021-01-30|2021-02-17:2.01015, MW725873.1|Homo_sapiens||USA|2021-02-25|2021-03-11:1.98985):1.01462):3.00046, MW491182.1|Homo_sapiens||USA|2020-11-18|2021-01-19:2.00937):0.004717, MW669674.1|Homo_sapiens|oronasopharynx|USA|2021-02-10|2021-02-26:3.99948):1.46163, MW634729.1|Homo_sapiens|oronasopharynx|USA|2020-12-31|2021-02-19:1.46981):0.529057):0.003374, MW671595.1|Homo_sapiens|oronasopharynx|USA|2021-01-31|2021-02-26:2.9952):0.002065, MW826359.1|Homo_sapiens|oronasopharynx|USA|2020-10-09|2021-03-29:0.994013):0.001203, MW667253.1|Homo_sapiens|oronasopharynx|USA|2021-01-28|2021-02-26:0.994833):0.000714, MW750980.1|Homo_sapiens||USA|2021-01-24|2021-03-16:1.99501):0.001067, ((MW771852.1|Homo_sapiens|oronasopharynx|USA|2021-02-28|2021-03-18:1.00196, MW779040.1|Homo_sapiens|oronasopharynx|USA|2021-02-22|2021-03-19:0):0.002208, MW777301.1|Homo_sapiens|oronasopharynx|USA|2021-02-13|2021-03-19:0.997498):2.99247):0.001461, (MW550477.1|Homo_sapiens|oronasopharynx|USA|2020-12-30|2021-02-01:0, MW666868.1|Homo_sapiens|oronasopharynx|USA|2021-01-21|2021-02-26:0):0):0.002527, MW736728.1|Homo_sapiens||USA|2021-01-08|2021-03-12:0.995166):0.000707, (((((((MW696431.1|Homo_sapiens|oronasopharynx|USA|2021-02-16|2021-03-04:0, MW719642.1|Homo_sapiens|oronasopharynx|USA|2021-02-19|2021-03-09:0, MW720118.1|Homo_sapiens|oronasopharynx|USA|2021-02-13|2021-03-09:0, MW720129.1|Homo_sapiens|oronasopharynx|USA|2021-02-18|2021-03-09:0, MW720256.1|Homo_sapiens|oronasopharynx|USA|2021-02-14|2021-03-09:0, MW720415.1|Homo_sapiens|oronasopharynx|USA|2021-02-18|2021-03-09:0, MW720497.1|Homo_sapiens|oronasopharynx|USA|2021-02-16|2021-03-09:0, MW728783.1|Homo_sapiens|oronasopharynx|USA|2021-02-22|2021-03-11:0, MW728847.1|Homo_sapiens|oronasopharynx|USA|2021-02-19|2021-03-11:0, MW733195.1|Homo_sapiens|oronasopharynx|USA|2021-02-23|2021-03-12:0, MW733205.1|Homo_sapiens|oronasopharynx|USA|2021-02-23|2021-03-12:0):0, ((MW749498.1|Homo_sapiens|oronasopharynx|USA|2021-02-26|2021-03-15:0, MW749517.1|Homo_sapiens|oronasopharynx|USA|2021-02-26|2021-03-15:0):1.00014, MW773424.1|Homo_sapiens|oronasopharynx|USA|2021-03-03|2021-03-18:0.999861):0.001083):0.001495, MW720026.1|Homo_sapiens|oronasopharynx|USA|2021-02-18|2021-03-09:0.998453):0.005559, MW728876.1|Homo_sapiens|oronasopharynx|USA|2021-02-15|2021-03-11:1.99294):0.988348, (MW696720.1|Homo_sapiens|oronasopharynx|USA|2021-02-17|2021-03-04:0, MW720018.1|Homo_sapiens|oronasopharynx|USA|2021-02-16|2021-03-09:0, MW720108.1|Homo_sapiens|oronasopharynx|USA|2021-02-15|2021-03-09:0, MW728617.1|Homo_sapiens|oronasopharynx|USA|2021-02-15|2021-03-11:0, MW733277.1|Homo_sapiens|oronasopharynx|USA|2021-02-23|2021-03-12:0, MW733423.1|Homo_sapiens|oronasopharynx|USA|2021-02-23|2021-03-12:0):0.004658):0.015034, MW720143.1|Homo_sapiens|oronasopharynx|USA|2021-02-15|2021-03-09:0.982895):0.97297, ((MW808511.1|Homo_sapiens|oronasopharynx|USA|2021-03-08|2021-03-25:0, MW808611.1|Homo_sapiens|oronasopharynx|USA|2021-03-06|2021-03-25:0, MW825929.1|Homo_sapiens|oronasopharynx|USA|2021-03-08|2021-03-29:0):0.015473, MW826013.1|Homo_sapiens|oronasopharynx|USA|2021-03-11|2021-03-29:1.98453):0.983237):4.99992):0.006433, (((((MW585971.1|Homo_sapiens|oronasopharynx|USA|2021-01-17|2021-02-10:0.034251, MW680583.1|Homo_sapiens|oronasopharynx|USA|2021-02-10|2021-03-01:4.96575):1.89366, (MW672710.1|Homo_sapiens|oronasopharynx|USA|2021-02-02|2021-02-28:3.998, MW693301.1|Homo_sapiens|oronasopharynx|USA|2021-02-09|2021-03-04:3.002):2.89886):0.076122, MW665578.1|Homo_sapiens|oronasopharynx|USA|2021-01-29|2021-02-26:4.01325):0.883181, MW696747.1|Homo_sapiens|oronasopharynx|USA|2021-02-11|2021-03-04:3.90754):0.097441, ((((MW617604.1|Homo_sapiens|oronasopharynx|USA|2021-01-30|2021-02-17:1.00375, MW777526.1|Homo_sapiens|oronasopharynx|USA|2021-02-14|2021-03-19:2.99625):2.98457, (MW680565.1|Homo_sapiens|oronasopharynx|USA|2021-02-13|2021-03-01:3.99317, MW708889.1|Homo_sapiens|oronasopharynx|USA|2021-01-06|2021-03-07:6.00683):0.01623):0.516525, MW779257.1|Homo_sapiens|oronasopharynx|USA|2021-02-23|2021-03-19:7.48066):0.208221, MW681089.1|Homo_sapiens|oronasopharynx|USA|2020-12-30|2021-03-02:4.74736):0.250196):0.008407):0.004755, MW777390.1|Homo_sapiens|oronasopharynx|USA|2021-02-17|2021-03-19:6.98963):0.005649, ((MW631849.1|Homo_sapiens|oronasopharynx|USA|2021-02-05|2021-02-19:0, MW640571.1|Homo_sapiens|oronasopharynx|USA|2021-01-25|2021-02-19:0, MW673265.1|Homo_sapiens|oronasopharynx|USA|2021-01-29|2021-02-28:0):0.156762, MW777125.1|Homo_sapiens|oronasopharynx|USA|2021-02-14|2021-03-19:0.843238):3.87974):0.121209, ((((((((((MW792936.1|Homo_sapiens||USA|2021-03-05|2021-03-22:0, MW808830.1|Homo_sapiens|oronasopharynx|USA|2021-03-03|2021-03-25:0):0, MW792909.1|Homo_sapiens||USA|2021-03-04|2021-03-22:0.612886):3.09769, MW643338.1|Homo_sapiens|oronasopharynx|USA|2021-01-29|2021-02-21:1.00331):5.00932, (MW596022.1|Homo_sapiens|oronasopharynx|USA|2021-01-29|2021-02-12:4.00825, MW672678.1|Homo_sapiens|oronasopharynx|USA|2021-02-01|2021-02-28:5.99175):1.00267):1.0042, MW403665.1|Homo_sapiens|oronasopharynx|USA|2020-10-27|2020-12-23:0.994086):0.012805, MW403563.1|Homo_sapiens|oronasopharynx|USA|2020-11-14|2020-12-23:0.991594):0.028028, (MW342019.1|Homo_sapiens|oronasopharynx|USA|2020-10-14|2020-12-08:0, MW403655.1|Homo_sapiens|oronasopharynx|USA|2020-11-02|2020-12-23:0):0):1.7116, MW403640.1|Homo_sapiens|oronasopharynx|USA|2020-11-19|2020-12-23:0):0.666521, ((MW519834.1|Homo_sapiens|oronasopharynx|USA|2021-01-03|2021-01-25:1.99968, MW583362.1|Homo_sapiens|oronasopharynx|USA|2021-01-11|2021-02-09:4.00032):0.135968, (MW708887.1|Homo_sapiens|oronasopharynx|USA|2021-01-13|2021-03-07:2.23126, MW837298.1|Homo_sapiens||USA|2021-01-21|2021-03-31:1.76874):0.888421):1.32781):0.424948, MW550687.1|Homo_sapiens|oronasopharynx|USA|2020-12-10|2021-02-01:4.85849):2.24901):0.858319, MW583439.1|Homo_sapiens||USA|2021-01-26|2021-02-09:7.01219):0.811078, (MW728801.1|Homo_sapiens|oronasopharynx|USA|2021-02-20|2021-03-11:1.00203, MW736084.1|Homo_sapiens||USA|2021-01-04|2021-03-12:0.001816):1.78525, MW708890.1|Homo_sapiens|oronasopharynx|USA|2021-01-13|2021-03-07:0):0.180952):0.003791, (((((((((((((((((MW542992.1|Homo_sapiens||USA|2020-11-22|2021-01-29:0, MW542994.1|Homo_sapiens||USA|2020-11-22|2021-01-29:0):0, MW542993.1|Homo_sapiens||USA|2020-11-21|2021-01-29:2.00243):1.00058, MW634091.1|Homo_sapiens|oronasopharynx|USA|2020-12-26|2021-02-19:5.99891):0.002722, MW773977.1|Homo_sapiens||USA|2020-10-31|2021-03-18:0):0.000838, MW494032.1|Homo_sapiens||USA|2020-12-02|2021-01-20:2.99721):0.008208, (MW474332.1|Homo_sapiens||USA|2020-11-19|2021-01-13:0, MW474341.1|Homo_sapiens||USA|2020-11-19|2021-01-13:0):0.990304):0.002083, MW685736.1|Homo_sapiens||USA|2021-02-02|2021-03-02:1.99302):0.004561, MW669556.1|Homo_sapiens|oronasopharynx|USA|2021-02-04|2021-02-26:7.98996):0.005527, (MW474362.1|Homo_sapiens||USA|2020-11-23|2021-01-13:0, MW474364.1|Homo_sapiens||USA|2020-11-23|2021-01-13:0, MW474371.1|Homo_sapiens||USA|2020-11-23|2021-01-13:0, MW493953.1|Homo_sapiens||USA|2020-11-23|2021-01-20:0, MW493956.1|Homo_sapiens||USA|2020-11-23|2021-01-20:0):0.982371):0.015772, ((((MW474327.1|Homo_sapiens||USA|2020-11-19|2021-01-13:1, MW474339.1|Homo_sapiens||USA|2020-11-19|2021-01-13:0):0.000979, MW474331.1|Homo_sapiens||USA|2020-11-19|2021-01-13:0.99902):0.99719, MW474335.1|Homo_sapiens||USA|2020-11-19|2021-01-13:1.00224):0.064844, MW493954.1|Homo_sapiens||USA|2020-11-23|2021-01-20:0):1.94432):0.181275, MW559186.1|Homo_sapiens||USA|2020-12-23|2021-02-02:2.80462):0.455975, MW550401.1|Homo_sapiens||USA|2020-11-23|2021-02-01:0.872944):0.368554, ((MW738359.1|Homo_sapiens||USA|2021-01-04|2021-03-14:0.003104, MW738400.1|Homo_sapiens||USA|2021-01-04|2021-03-14:0.996896):0.987946, MW701914.1|Homo_sapiens||USA|2020-12-02|2021-03-05:1.01061):4.99618):0.044587, (MW583123.1|Homo_sapiens|oronasopharynx|USA|2021-01-18|2021-02-09:7.99985, MW708809.1|Homo_sapiens|oronasopharynx|USA|2021-01-25|2021-03-07:8.00015):1.07397):0.028912, ((MW653509.1|Homo_sapiens||USA|2020-11-30|2021-02-24:0.063978, MW653555.1|Homo_sapiens||USA|2020-11-29|2021-02-24:0.136022):6.9768, (MW696952.1|Homo_sapiens|oronasopharynx|USA|2021-02-16|2021-03-04:2.01895, MW783139.1|Homo_sapiens|oronasopharynx|USA|2021-03-01|2021-03-19:12.981):1.00893):0.062888):0.91652, (((((MW586760.1|Homo_sapiens||USA|2021-01-14|2021-02-10:0.001304, MW642791.1|Homo_sapiens|oronasopharynx|USA|2021-01-28|2021-02-21:0.998696):6.00209, MW666703.1|Homo_sapiens|oronasopharynx|USA|2021-02-01|2021-02-26:1.99772):0.011732, MW702500.1|Homo_sapiens||USA|2020-11-24|2021-03-05:3.98904):0.008272, MW555909.1|Homo_sapiens||USA|2021-01-09|2021-02-02:4.9862):0.066026, MW673298.1|Homo_sapiens|oronasopharynx|USA|2021-01-29|2021-02-28:6.12486):2.93139):0.021732, ((MW766613.1|Homo_sapiens|oronasopharynx|USA|2021-02-06|2021-03-17:0, MW766614.1|Homo_sapiens|oronasopharynx|USA|2021-02-09|2021-03-17:0, MW766615.1|Homo_sapiens|oronasopharynx|USA|2021-02-06|2021-03-17:0):1.61112, MW665759.1|Homo_sapiens|oronasopharynx|USA|2021-02-01|2021-02-26:3.58888):6.37196):0.971026):0.00261, ((((((((((((((((((((((((((((((((((((((((((((((((((((((((((MW766459.1|Homo_sapiens|oronasopharynx|USA|2021-02-05|2021-03-17:0, MW766466.1|Homo_sapiens|oronasopharynx|USA|2021-02-01|2021-03-17:0, MW766471.1|Homo_sapiens|oronasopharynx|USA|2021-02-05|2021-03-17:0):0.108512, (MW669712.1|Homo_sapiens|oronasopharynx|USA|2021-02-10|2021-02-26:0, MW680491.1|Homo_sapiens|oronasopharynx|USA|2021-02-14|2021-03-01:0):0.091488):0.818026, (MW766462.1|Homo_sapiens|oronasopharynx|USA|2021-02-03|2021-03-17:0, MW766463.1|Homo_sapiens|oronasopharynx|USA|2021-02-07|2021-03-17:0, MW766469.1|Homo_sapiens|oronasopharynx|USA|2021-02-05|2021-03-17:0):0.158956):2.65288, ((MW777953.1|Homo_sapiens|oronasopharynx|USA|2021-02-19|2021-03-19:0, MW808286.1|Homo_sapiens|oronasopharynx|USA|2021-03-08|2021-03-25:0):0, (MW808823.1|Homo_sapiens|oronasopharynx|USA|2021-03-03|2021-03-25:0, MW825828.1|Homo_sapiens|oronasopharynx|USA|2021-03-11|2021-03-29:0):0.201439):7.57021):1.31175, (MW708762.1|Homo_sapiens|oronasopharynx|USA|2021-01-14|2021-03-07:0, MW708764.1|Homo_sapiens|oronasopharynx|USA|2021-01-15|2021-03-07:0):1.20055):0.220194, ((MW585926.1|Homo_sapiens|oronasopharynx|USA|2021-01-18|2021-02-10:0, MW669004.1|Homo_sapiens|oronasopharynx|USA|2021-02-01|2021-02-26:0):2.00145, (MW634940.1|Homo_sapiens|oronasopharynx|USA|2020-12-26|2021-02-19:0.795292, MW708831.1|Homo_sapiens|oronasopharynx|USA|2020-12-29|2021-03-07:0.404708):0.197737):0.791729):0.091903, (MW669121.1|Homo_sapiens|oronasopharynx|USA|2021-02-08|2021-02-26:0, MW749549.1|Homo_sapiens|oronasopharynx|USA|2021-02-26|2021-03-15:0):0.831183):0.065346, MW720382.1|Homo_sapiens|oronasopharynx|USA|2021-02-17|2021-03-09:1.90264):0.022595, MW696395.1|Homo_sapiens|oronasopharynx|USA|2021-02-15|2021-03-04:0.911232):0.018678, MW706839.1|Homo_sapiens|oronasopharynx|USA|2021-02-15|2021-03-07:0.922428):0.028353, ((((((MW634461.1|Homo_sapiens|oronasopharynx|USA|2020-12-24|2021-02-19:0, MW667178.1|Homo_sapiens|oronasopharynx|USA|2021-01-27|2021-02-26:2.00147):0.001334, MW669777.1|Homo_sapiens|oronasopharynx|USA|2021-02-08|2021-02-26:4.99822):0.005074, MW669361.1|Homo_sapiens|oronasopharynx|USA|2021-02-08|2021-02-26:0.993538):0.98823, MW767223.1|Homo_sapiens|oronasopharynx|USA|2021-02-11|2021-03-18:1.00826):0.016346, MW643944.1|Homo_sapiens|oronasopharynx|USA|2021-02-01|2021-02-21:0):0.020861, (MW758562.1|Homo_sapiens|oronasopharynx|USA|2021-02-24|2021-03-17:1.11218, MW777739.1|Homo_sapiens|oronasopharynx|USA|2021-02-17|2021-03-19:0.087816):5.93606):0.928481):0.047606, (((((((MW693281.1|Homo_sapiens|oronasopharynx|USA|2021-02-09|2021-03-04:0, MW733396.1|Homo_sapiens|oronasopharynx|USA|2021-02-21|2021-03-12:0, MW783098.1|Homo_sapiens|oronasopharynx|USA|2021-03-01|2021-03-19:0):0.000886, ((MW752012.1|Homo_sapiens|oronasopharynx|USA|2021-02-16|2021-03-16:0, MW808538.1|Homo_sapiens|oronasopharynx|USA|2021-03-07|2021-03-25:0):0.996459, MW767229.1|Homo_sapiens|oronasopharynx|USA|2021-02-13|2021-03-18:4.00354):0.002494):0.006518, MW735270.1|Homo_sapiens|oronasopharynx|USA|2021-02-26|2021-03-12:1.99288):0.00377, MW749536.1|Homo_sapiens|oronasopharynx|USA|2021-02-25|2021-03-15:2.99005):0.004359, MW825901.1|Homo_sapiens|oronasopharynx|USA|2021-03-09|2021-03-29:0.1845):0.003413, MW816230.1|Homo_sapiens|oronasopharynx|USA|2021-03-10|2021-03-26:0.986662):0.972773, (((((MW648747.1|Homo_sapiens||USA|2021-02-02|2021-02-23:0, MW648749.1|Homo_sapiens||USA|2021-02-02|2021-02-23:1.00154):1.00245, (MW687327.1|Homo_sapiens||USA|2021-02-08|2021-03-03:0, MW751007.1|Homo_sapiens||USA|2021-01-24|2021-03-16:0):0):0.997347, MW585879.1|Homo_sapiens|oronasopharynx|USA|2021-01-18|2021-02-10:1.00203):0.004283, MW693860.1|Homo_sapiens|oronasopharynx|USA|2021-02-11|2021-03-04:1.99652):0.005268, (MW669660.1|Homo_sapiens|oronasopharynx|USA|2021-02-10|2021-02-26:0, MW673038.1|Homo_sapiens|oronasopharynx|USA|2021-02-07|2021-02-28:0, MW777838.1|Homo_sapiens|oronasopharynx|USA|2021-02-16|2021-03-19:0):0):0.012724):0.015037):0.945521, MW634570.1|Homo_sapiens|oronasopharynx|USA|2020-12-26|2021-02-19:2.98655):0.043869, MW549674.1|Homo_sapiens||USA|2021-01-09|2021-02-01:2.03023):0.94937, (MW644323.1|Homo_sapiens|oronasopharynx|USA|2021-02-01|2021-02-21:0, MW706332.1|Homo_sapiens|oronasopharynx|USA|2021-02-09|2021-03-07:0):2.99534):0.001959, MW634958.1|Homo_sapiens|oronasopharynx|USA|2020-12-27|2021-02-19:1.99329):0.005634, ((((((((((((((((MW644246.1|Homo_sapiens|oronasopharynx|USA|2021-02-01|2021-02-21:0, MW704983.1|Homo_sapiens|oronasopharynx|USA|2021-02-09|2021-03-07:0, MW706796.1|Homo_sapiens|oronasopharynx|USA|2021-02-15|2021-03-07:0, MW707488.1|Homo_sapiens|oronasopharynx|USA|2021-02-15|2021-03-07:0):0.00022, MW706003.1|Homo_sapiens|oronasopharynx|USA|2021-02-10|2021-03-07:0.99978):0.002175, MW707424.1|Homo_sapiens|oronasopharynx|USA|2021-02-15|2021-03-07:1.99764):0.001946, (MW734434.1|Homo_sapiens|oronasopharynx|USA|2021-02-21|2021-03-12:0, MW734435.1|Homo_sapiens|oronasopharynx|USA|2021-02-21|2021-03-12:0):0.995749):0.001778, MW793138.1|Homo_sapiens|oronasopharynx|USA|2021-03-05|2021-03-22:1.99526):0.002526, MW734621.1|Homo_sapiens|oronasopharynx|USA|2021-02-23|2021-03-12:4.99401):0.009971, MW816199.1|Homo_sapiens|oronasopharynx|USA|2021-03-10|2021-03-26:2.98372):0.982801, ((MW706794.1|Homo_sapiens|oronasopharynx|USA|2021-02-15|2021-03-07:0.002611, MW734679.1|Homo_sapiens|oronasopharynx|USA|2021-02-23|2021-03-12:2.99739):0.998185, (MW707431.1|Homo_sapiens|oronasopharynx|USA|2021-02-14|2021-03-07:2.00188, MW734412.1|Homo_sapiens|oronasopharynx|USA|2021-02-20|2021-03-12:0.998119):2.00078):0.001325):1.00044, (MW583267.1|Homo_sapiens|oronasopharynx|USA|2021-01-14|2021-02-09:0, MW636323.1|Homo_sapiens|oronasopharynx|USA|2021-01-15|2021-02-19:0, MW779686.1|Homo_sapiens|oronasopharynx|USA|2021-03-02|2021-03-19:0):0):0.002513, MW779581.1|Homo_sapiens|oronasopharynx|USA|2021-02-26|2021-03-19:1.9979):0.000526, MW706295.1|Homo_sapiens|oronasopharynx|USA|2021-02-11|2021-03-07:0.997149):0.00453, (((((MW734321.1|Homo_sapiens|oronasopharynx|USA|2021-02-18|2021-03-12:1.00265, MW734347.1|Homo_sapiens|oronasopharynx|USA|2021-02-18|2021-03-12:0):0.015872, MW778574.1|Homo_sapiens|oronasopharynx|USA|2021-02-21|2021-03-19:0.983732):0.982816, (MW707290.1|Homo_sapiens|oronasopharynx|USA|2021-02-12|2021-03-07:0, MW707427.1|Homo_sapiens|oronasopharynx|USA|2021-02-15|2021-03-07:0):0.005333):0.997131, MW734829.1|Homo_sapiens|oronasopharynx|USA|2021-02-20|2021-03-12:1.00127):0.002044, (MW808377.1|Homo_sapiens|oronasopharynx|USA|2021-03-07|2021-03-25:0, MW825934.1|Homo_sapiens|oronasopharynx|USA|2021-03-09|2021-03-29:0):0.999017):0.993232):0.003038, MW707430.1|Homo_sapiens|oronasopharynx|USA|2021-02-15|2021-03-07:3.99436):2.02029, (((MW570889.1|Homo_sapiens||USA|2021-01-22|2021-02-05:1.03137, MW586807.1|Homo_sapiens||USA|2021-01-13|2021-02-10:2.96863):0.014188, MW777472.1|Homo_sapiens|oronasopharynx|USA|2021-02-18|2021-03-19:6.97753):0.033355, MW665757.1|Homo_sapiens|oronasopharynx|USA|2021-02-01|2021-02-26:1.93779):0.955497):1.9873, (((MW703157.1|Homo_sapiens||USA|2021-01|2021-03-05:0, MW703392.1|Homo_sapiens||USA|2021-01|2021-03-05:0, MW703393.1|Homo_sapiens||USA|2021-01|2021-03-05:0, MW703394.1|Homo_sapiens||USA|2021-01|2021-03-05:0):0.997672, MW640737.1|Homo_sapiens|oronasopharynx|USA|2021-01-25|2021-02-19:0.002328):0.993565, (((MW638390.1|Homo_sapiens|oronasopharynx|USA|2021-01-09|2021-02-19:0.996185, MW638975.1|Homo_sapiens|oronasopharynx|USA|2021-01-08|2021-02-19:1.00381):0.002649, MW638976.1|Homo_sapiens|oronasopharynx|USA|2021-01-07|2021-02-19:0):0.002986, MW722157.1|Homo_sapiens|oronasopharynx|USA|2021-01-22|2021-03-10:0.996328):0.003627):2.99624):0.955784, (((((MW668581.1|Homo_sapiens|oronasopharynx|USA|2021-02-07|2021-02-26:0.997991, MW707167.1|Homo_sapiens|oronasopharynx|USA|2021-02-10|2021-03-07:1.00201):0.020557, (MW671714.1|Homo_sapiens|oronasopharynx|USA|2021-02-01|2021-02-26:0, MW772192.1|Homo_sapiens|oronasopharynx|USA|2021-02-25|2021-03-18:0):1.97945):0.988705, ((MW719616.1|Homo_sapiens|oronasopharynx|USA|2021-02-17|2021-03-09:0, MW782863.1|Homo_sapiens|oronasopharynx|USA|2021-03-04|2021-03-19:1.00028):0.993496, MW672970.1|Homo_sapiens|oronasopharynx|USA|2021-02-07|2021-02-28:1.00643):1.00762):1.99587, ((MW525056.1|Homo_sapiens|oronasopharynx|USA|2021-01-11|2021-01-26:1.0074, MW706336.1|Homo_sapiens|oronasopharynx|USA|2021-02-09|2021-03-07:2.9926):1.00276, MW680578.1|Homo_sapiens|oronasopharynx|USA|2021-02-12|2021-03-01:0.993087):0.006508):0.001871, MW778705.1|Homo_sapiens|oronasopharynx|USA|2021-02-22|2021-03-19:0.99686):0.970183):0.022827):0.012439, (((((((((((((MW680528.1|Homo_sapiens|oronasopharynx|USA|2021-02-11|2021-03-01:0, MW696848.1|Homo_sapiens|oronasopharynx|USA|2021-02-15|2021-03-04:0, MW749247.1|Homo_sapiens|oronasopharynx|USA|2021-02-24|2021-03-15:0):0.001395, MW749361.1|Homo_sapiens|oronasopharynx|USA|2021-02-23|2021-03-15:0.998605):0.001744, MW793177.1|Homo_sapiens|oronasopharynx|USA|2021-03-02|2021-03-22:0.997018):0.999726, MW720307.1|Homo_sapiens|oronasopharynx|USA|2021-02-16|2021-03-09:0):0.00336, MW793092.1|Homo_sapiens|oronasopharynx|USA|2021-03-06|2021-03-22:1.99559):1.98914, MW697864.1|Homo_sapiens|oronasopharynx|USA|2021-02-12|2021-03-04:2.00725):4.00125, (((((MW626776.1|Homo_sapiens||USA|2021-01-08|2021-02-18:0, MW626778.1|Homo_sapiens||USA|2021-01-08|2021-02-18:0):4.01158, (MW758698.1|Homo_sapiens|oronasopharynx|USA|2021-02-22|2021-03-17:0, MW758725.1|Homo_sapiens|oronasopharynx|USA|2021-02-22|2021-03-17:0):1.98842):0.006368, MW669046.1|Homo_sapiens|oronasopharynx|USA|2021-02-04|2021-02-26:5.99682):0.000428, MW734372.1|Homo_sapiens|oronasopharynx|USA|2021-02-19|2021-03-12:4.99734):0.00843, MW720012.1|Homo_sapiens|oronasopharynx|USA|2021-02-19|2021-03-09:2.99019):0.997124):0.68509, ((MW728455.1|Homo_sapiens|oronasopharynx|USA|2021-02-17|2021-03-11:0, MW777264.1|Homo_sapiens|oronasopharynx|USA|2021-02-13|2021-03-19:3.00497):0.002687, MW778414.1|Homo_sapiens|oronasopharynx|USA|2021-02-18|2021-03-19:1.99686):2.68561):0.293851, ((((((MW494390.1|Homo_sapiens|oronasopharynx|USA|2021-01-02|2021-01-20:1.00824, MW693642.1|Homo_sapiens|oronasopharynx|USA|2021-02-09|2021-03-04:0.991757):0.004619, MW704678.1|Homo_sapiens|oronasopharynx|USA|2021-02-09|2021-03-07:0):0.007845, MW603952.1|Homo_sapiens||USA|2021-01-27|2021-02-16:2.9899):0.993093, (MW704834.1|Homo_sapiens|oronasopharynx|USA|2021-02-10|2021-03-07:0, MW704962.1|Homo_sapiens|oronasopharynx|USA|2021-02-11|2021-03-07:0, MW707669.1|Homo_sapiens|oronasopharynx|USA|2021-02-17|2021-03-07:0):0):0.002658, (((MW599510.1|Homo_sapiens||USA|2021-01-08|2021-02-14:0, MW599516.1|Homo_sapiens||USA|2021-01-10|2021-02-14:0, MW599527.1|Homo_sapiens||USA|2021-01-08|2021-02-14:0):0, MW617731.1|Homo_sapiens||USA|2021-01-16|2021-02-17:1.00096):1.06862, (MW693576.1|Homo_sapiens|oronasopharynx|USA|2021-02-09|2021-03-04:1.05072, MW758726.1|Homo_sapiens|oronasopharynx|USA|2021-02-22|2021-03-17:0.149281):1.94617):0.949871):0.004934, MW779793.1|Homo_sapiens|oronasopharynx|USA|2021-03-04|2021-03-19:2.99547):2.98235):0.006751, (((((((MW583243.1|Homo_sapiens|oronasopharynx|USA|2021-01-14|2021-02-09:3.99753, MW635329.1|Homo_sapiens|oronasopharynx|USA|2020-12-31|2021-02-19:5.00247):0.005231, MW629440.1|Homo_sapiens||USA|2021-01-06|2021-02-18:0.995325):0.00696, MW804661.1|Homo_sapiens||USA|2021-03-10|2021-03-24:4.99398):0.005957, (MW403627.1|Homo_sapiens|oronasopharynx|USA|2020-11-13|2020-12-23:0.002302, MW634847.1|Homo_sapiens|oronasopharynx|USA|2020-12-27|2021-02-19:0.997698):0.989868):0.975146, MW306351.1|Homo_sapiens||USA|2020-10-14|2020-11-30:4.02396):0.007514, ((((((MW704853.1|Homo_sapiens|oronasopharynx|USA|2021-02-10|2021-03-07:2.00353, MW808635.1|Homo_sapiens|oronasopharynx|USA|2021-03-04|2021-03-25:0):0.001271, MW693778.1|Homo_sapiens|oronasopharynx|USA|2021-02-10|2021-03-04:2.99796):0.986457, MW586029.1|Homo_sapiens|oronasopharynx|USA|2021-01-14|2021-02-10:0.01216):0.013579, MW782814.1|Homo_sapiens|oronasopharynx|USA|2021-03-05|2021-03-19:5.98807):0.993812, MW566504.1|Homo_sapiens||USA|2020-11-11|2021-02-04:2.99382):0.598712, MW703047.1|Homo_sapiens||USA|2021-01-03|2021-03-05:2.59721):1.38545):0.008582, MW586134.1|Homo_sapiens|oronasopharynx|USA|2021-01-28|2021-02-10:5.0037):0.007631):0.005109, ((((((((((((((((MW640726.1|Homo_sapiens|oronasopharynx|USA|2021-01-25|2021-02-19:0, MW640909.1|Homo_sapiens|oronasopharynx|USA|2021-01-26|2021-02-19:0):0.002799, MW707700.1|Homo_sapiens|oronasopharynx|USA|2021-02-17|2021-03-07:0.997201):0.001414, MW813852.1|Homo_sapiens|oronasopharynx|USA|2021-03-09|2021-03-26:0.996245):0.002918, MW734863.1|Homo_sapiens|oronasopharynx|USA|2021-02-21|2021-03-12:3.99534):0.988755, MW641040.1|Homo_sapiens|oronasopharynx|USA|2021-01-27|2021-02-19:4.00735):0.006253, (((MW583350.1|Homo_sapiens|oronasopharynx|USA|2021-01-11|2021-02-09:0, MW673281.1|Homo_sapiens|oronasopharynx|USA|2021-01-29|2021-02-28:0):1.00045, MW796974.1|Homo_sapiens||USA|2021-03-03|2021-03-23:0):0.007045, MW825576.1|Homo_sapiens|oronasopharynx|USA|2021-03-11|2021-03-29:2.99273):0.993117):0.001907, ((MW698022.1|Homo_sapiens|oronasopharynx|USA|2021-02-12|2021-03-04:2.99626, MW731757.1|Homo_sapiens||USA|2021-02-06|2021-03-12:2.00374):0.578335, MW813378.1|Homo_sapiens|oronasopharynx|USA|2021-03-08|2021-03-26:6.5495):0.422835):0.00074, MW705485.1|Homo_sapiens|oronasopharynx|USA|2021-02-10|2021-03-07:0):0.000776, MW704710.1|Homo_sapiens|oronasopharynx|USA|2021-02-10|2021-03-07:2.9978):0.000808, MW681490.1|Homo_sapiens|oronasopharynx|USA|2021-02-10|2021-03-02:1.99706):0.000336, ((MW640427.1|Homo_sapiens|oronasopharynx|USA|2021-01-23|2021-02-19:1.01091, MW795990.1|Homo_sapiens||USA|2021-02-01|2021-03-23:0.989092):1.00597, MW808721.1|Homo_sapiens|oronasopharynx|USA|2021-03-05|2021-03-25:0.994137):0.997128):0.017519, MW638296.1|Homo_sapiens|oronasopharynx|USA|2021-01-10|2021-02-19:0.979929):0.003566, MW749367.1|Homo_sapiens|oronasopharynx|USA|2021-02-26|2021-03-15:5.98003):0.020956, MW792883.1|Homo_sapiens||USA|2021-02-24|2021-03-22:5.95982):0.948063, MW583347.1|Homo_sapiens|oronasopharynx|USA|2021-01-12|2021-02-09:4.013):0.994049, (((MW617574.1|Homo_sapiens|oronasopharynx|USA|2021-01-31|2021-02-17:0.005406, MW772179.1|Homo_sapiens|oronasopharynx|USA|2021-02-26|2021-03-18:1.99459):2.00006, (MW707491.1|Homo_sapiens|oronasopharynx|USA|2021-02-15|2021-03-07:0, MW735393.1|Homo_sapiens|oronasopharynx|USA|2021-03-01|2021-03-12:0):3.99809):0.00108, (MW715144.1|Homo_sapiens||USA|2021-02-15|2021-03-09:0, MW734758.1|Homo_sapiens|oronasopharynx|USA|2021-02-17|2021-03-12:0):0):1.98553):0.011885):0.000587, ((MW735194.1|Homo_sapiens|oronasopharynx|USA|2021-02-25|2021-03-12:0.99353, MW778285.1|Homo_sapiens|oronasopharynx|USA|2021-02-17|2021-03-19:0.00647):0.994883, MW672913.1|Homo_sapiens|oronasopharynx|USA|2021-02-06|2021-02-28:1.00212):3.0019):0.001029, (((((MW583130.1|Homo_sapiens|oronasopharynx|USA|2021-01-17|2021-02-09:0.997196, MW634370.1|Homo_sapiens|oronasopharynx|USA|2020-12-24|2021-02-19:2.0028):0.016718, (MW665743.1|Homo_sapiens|oronasopharynx|USA|2021-01-31|2021-02-26:1.00088, MW783118.1|Homo_sapiens|oronasopharynx|USA|2021-03-02|2021-03-19:6.99912):0.983456):1.00143, MW804873.1|Homo_sapiens|oronasopharynx|USA|2021-03-08|2021-03-24:1.99206):0.032611, MW731117.1|Homo_sapiens|oronasopharynx|USA|2021-02-12|2021-03-12:4.96486):0.964123, MW583304.1|Homo_sapiens|oronasopharynx|USA|2021-01-13|2021-02-09:5.00862):1.00138):0.006362):0.007242, ((((((((MW490581.1|Homo_sapiens|oronasopharynx|USA|2021-01-07|2021-01-19:0, MW731156.1|Homo_sapiens|oronasopharynx|USA|2021-01-04|2021-03-12:0):1.99369, (MW519869.1|Homo_sapiens|oronasopharynx|USA|2021-01-02|2021-01-25:0.002564, MW673030.1|Homo_sapiens|oronasopharynx|USA|2021-02-07|2021-02-28:2.99744):0.004214):0.001343, (MW704841.1|Homo_sapiens|oronasopharynx|USA|2021-02-10|2021-03-07:0, MW705061.1|Homo_sapiens|oronasopharynx|USA|2021-02-09|2021-03-07:0):1.99481):0.00993, MW758619.1|Homo_sapiens|oronasopharynx|USA|2021-02-27|2021-03-17:2.98879):0.002633, (MW766863.1|Homo_sapiens|oronasopharynx|USA|2021-02-16|2021-03-17:0, MW813541.1|Homo_sapiens|oronasopharynx|USA|2021-03-05|2021-03-26:1.00921):1.98369):0.007178, MW708424.1|Homo_sapiens|oronasopharynx|USA|2021-01-20|2021-03-07:2.98454):0.595426, (MW778640.1|Homo_sapiens|oronasopharynx|USA|2021-02-20|2021-03-19:0.140673, MW813253.1|Homo_sapiens|oronasopharynx|USA|2021-03-11|2021-03-26:0.859328):1.58759):1.3916, MW777848.1|Homo_sapiens|oronasopharynx|USA|2021-02-16|2021-03-19:4.00235):0.007192):0.006005, MW653838.1|Homo_sapiens|oronasopharynx|USA|2021-02-05|2021-02-24:2.00304):0.004452, MW778624.1|Homo_sapiens|oronasopharynx|USA|2021-02-16|2021-03-19:2.99707):0.001312, (((((((MW777663.1|Homo_sapiens|oronasopharynx|USA|2021-02-15|2021-03-19:0, MW778480.1|Homo_sapiens|oronasopharynx|USA|2021-02-16|2021-03-19:0, MW780085.1|Homo_sapiens|oronasopharynx|USA|2021-03-02|2021-03-19:0, MW781102.1|Homo_sapiens|oronasopharynx|USA|2021-02-26|2021-03-19:0, MW812647.1|Homo_sapiens|o
[truncated: 5,884,867 more chars]
