# Supplementary material for: Dating the Common Ancestor from an NCBI Tree of 83688 High-Quality and Full-Length SARS-CoV-2 Genomes
Source: Viruses. 2021 Sep 8;13(9):1790. doi: 10.3390/v13091790 (PMC8472983; doi:10.3390/v13091790)
Supplement: Supplementary file 1 [file viruses-13-01790-s001.zip › Tree_GoodDates.dnd]

((((((((((((((((((((((((((((((((((((((((((((((((((((((((((((((((((((((((((((((((((((((((((((((((((((((((((((((((((((((((((((((((((((((((((((((((((((((((((((((((((((((((((((((((((((((((((((((((((((((((((((((((((((((((((((((((((((((((((((((((((((((((((((((((((((((((((((((((((((((((((((((MW648273.1|Hs||USA|2021-02-03:0,MW648300.1|Hs||USA|2021-02-03:0,MW648302.1|Hs||USA|2021-02-03:0,MW648303.1|Hs||USA|2021-02-03:0,MW648304.1|Hs||USA|2021-02-03:0,MW648306.1|Hs||USA|2021-02-03:0,MW708711.1|Hs||USA|2021-01-13:0,MW708712.1|Hs|onp|USA|2021-01-13:0,MW731008.1|Hs|onp|USA|2021-01-13:0,MW792729.1|Hs||USA|2021-02-03:0,MW792734.1|Hs||USA|2021-02-03:0,MW792743.1|Hs||USA|2021-02-03:0,MW796649.1|Hs||USA|2021-02-17:0,MW796650.1|Hs||USA|2021-02-17:0,MW796659.1|Hs||USA|2021-02-17:0):0,MW648307.1|Hs||USA|2021-02-03:1.00107,MW792741.1|Hs||USA|2021-02-03:0.953293):0.001854,((((MW648301.1|Hs||USA|2021-02-03:0,MW648305.1|Hs||USA|2021-02-03:0,MW792744.1|Hs||USA|2021-02-03:0,MW796648.1|Hs||USA|2021-02-17:0,MW796919.1|Hs||USA|2021-03-03:0):0.001549,MW796651.1|Hs||USA|2021-02-17:0.998451):0.000409,MW792727.1|Hs||USA|2021-02-03:0.998149):0.019196,MW796912.1|Hs||USA|2021-03-03:0.979075):0.977678):0.016074,((((((MW796908.1|Hs||USA|2021-03-03:0,MW796910.1|Hs||USA|2021-03-03:0,MW796911.1|Hs||USA|2021-03-03:0,MW796913.1|Hs||USA|2021-03-03:0):0,MW796917.1|Hs||USA|2021-03-03:1.00114):0.007307,(MW796904.1|Hs||USA|2021-03-03:0,MW796906.1|Hs||USA|2021-03-03:0,MW796907.1|Hs||USA|2021-03-03:0,MW796916.1|Hs||USA|2021-03-03:0):0.992588):0.992374,(MW796652.1|Hs||USA|2021-02-17:0,MW796874.1|Hs||USA|2021-03-02:0,MW796905.1|Hs||USA|2021-03-03:0,MW796918.1|Hs||USA|2021-03-03:0,MW796920.1|Hs||USA|2021-03-03:0):0.002279):2.00413,MW796914.1|Hs||USA|2021-03-03:0):1.93627,(MW796655.1|Hs||USA|2021-02-17:0.001809,MW796909.1|Hs||USA|2021-03-03:0.998191):3.9379):0.046895):0.968243,MW629418.1|Hs||USA|2020-12-30:0.015269):2.00532,(MW635064.1|Hs|onp|USA|2021-01-02:3.00274,MW638965.1|Hs|onp|USA|2021-01-09:0):0.010045):0.289905,(((MW720054.1|Hs|onp|USA|2021-02-18:0.999794,MW808537.1|Hs|onp|USA|2021-03-06:1.00021):0.003038,MW720133.1|Hs|onp|USA|2021-02-18:0):0.617968,MW771872.1|Hs|onp|USA|2021-03-02:0.381246):3.48153):0.241069,MW696867.1|Hs|onp|USA|2021-02-17:0.679195):1.41534,(((MW596229.1|Hs|onp|USA|2021-01-09:0,MW646610.1|Hs||USA|2021-01-13:0):0,MW640108.1|Hs|onp|USA|2021-01-21:2.0024):0.989062,MW523462.1|Hs||USA|2020-11-23:1.01074):4.95109):0.128853,((((((((((MW406545.1|Hs||USA|2020-11-02:0.010354,MW638176.1|Hs|onp|USA|2021-01-10:2.98965):1.00135,MW640096.1|Hs|onp|USA|2021-01-21:2.99242):0.007064,(MW518135.1|Hs|onp|USA|2021-01-02:3.02663,MW687489.1|Hs||USA|2021-01-29:0):1.98317):0.005109,MW638171.1|Hs|onp|USA|2021-01-10:5.992):0.006103,MW735277.1|Hs|onp|USA|2021-02-26:4.98681):0.004777,((MW777265.1|Hs|onp|USA|2021-02-11:0,MW779033.1|Hs|onp|USA|2021-02-21:0):0.99626,MW709186.1|Hs|onp|USA|2021-01-27:4.00374):0.984262):0.015918,MW777333.1|Hs|onp|USA|2021-02-18:6.9801):0.052318,((((((MW771917.1|Hs|onp|USA|2021-02-28:0,MW778834.1|Hs|onp|USA|2021-02-19:2.01464):0.677143,MW777601.1|Hs|onp|USA|2021-02-15:1.32068):0.489876,MW707007.1|Hs|onp|USA|2021-02-16:3.28976):2.17514,(MW715510.1|Hs||USA|2021-02-15:2.03212,MW782880.1|Hs|onp|USA|2021-03-05:1.96788):0.358472):0.791537,(MW777631.1|Hs|onp|USA|2021-02-15:1.00528,MW825936.1|Hs|onp|USA|2021-03-10:3.99472):0.17869):0.866449,MW638448.1|Hs|onp|USA|2021-01-02:3.08158):0.98326):0.126052,MW777147.1|Hs|onp|USA|2021-02-11:8.06391):0.846044,((MW736621.1|Hs||USA|2021-01-16:1.99599,MW739551.1|Hs||USA|2021-01-16:0.004009):0.982317,MW733710.1|Hs|onp|USA|2021-02-22:4.01609):3.02711):0.051321):0.042294,(MW586550.1|Hs|onp|USA|2021-01-20:5.18224,MW778040.1|Hs|onp|USA|2021-02-18:3.01776):5.97714):0.089727,((((((MW640368.1|Hs|onp|USA|2021-01-22:0,MW804858.1|Hs|onp|USA|2021-03-09:0,MW805085.1|Hs|onp|USA|2021-03-07:0):0,MW586857.1|Hs||USA|2021-01-13:1.03298):0.201914,MW816255.1|Hs|onp|USA|2021-03-09:0):1.7961,MW708073.1|Hs|onp|USA|2021-01-19:2.09495):0.959365,(MW566872.1|Hs||USA|2020-11-16:1.02276,MW704859.1|Hs|onp|USA|2021-02-09:3.97724):0.089245):0.757024,MW486199.1|Hs|onp|USA|2020-12-12:3.1151):2.33974):3.73362,MW494025.1|Hs||USA|2020-12-02:8.03341):0.017267,MW543030.1|Hs||USA|2020-11-15:9.02164):0.029896,((((((((((((((((((MW495242.1|Hs||USA|2021-01-05:0,MW730976.1|Hs|onp|USA|2021-01-07:0):0.002467,MW780938.1|Hs|onp|USA|2021-03-02:5.99753):0.008922,((MW777921.1|Hs|onp|USA|2021-02-19:0.001871,MW779144.1|Hs|onp|USA|2021-02-21:0.998129):3.99782,MW731263.1|Hs|onp|USA|2021-02-02:0.001672):0.987073):0.006163,(MW792849.1|Hs||USA|2021-02-18:0.016995,MW825651.1|Hs|onp|USA|2021-03-11:0.983005):0.973793):0.990105,((((MW540252.1|Hs|onp|USA|2021-01-06:0,MW550025.1|Hs||USA|2021-01-07:1.00181):0.000702,MW599558.1|Hs||USA|2021-01-08:0.999027):0.012303,(MW495179.1|Hs||USA|2021-01-07:0,MW666400.1|Hs|onp|USA|2021-02-01:0):0.986977):0.012588,MW669405.1|Hs|onp|USA|2021-02-08:2.98306):2.99455):0.002974,(MW640477.1|Hs|onp|USA|2021-01-25:1.0155,MW673229.1|Hs|onp|USA|2021-01-29:3.9845):0.990638):0.000684,MW635275.1|Hs|onp|USA|2021-01-03:6.00085):0.002477,((((MW640026.1|Hs|onp|USA|2021-01-20:0,MW792654.1|Hs||USA|2021-02-23:2.00646):1.00194,(MW704771.1|Hs|onp|USA|2021-02-09:0,MW813863.1|Hs|onp|USA|2021-03-09:1.00181):1.99593):0.009878,(MW708747.1|Hs|onp|USA|2021-01-26:0,MW708748.1|Hs|onp|USA|2021-01-26:0):0.989229):0.974093,(MW484819.1|Hs||USA|2020-12-31:3.01741,MW550503.1|Hs||USA|2020-12-30:0):5.95483):0.023013):0.010643,(MW672903.1|Hs|onp|USA|2021-02-06:0,MW778785.1|Hs|onp|USA|2021-02-20:0):2.98925):0.00854,(((((((MW780960.1|Hs|onp|USA|2021-03-04:0,MW812566.1|Hs|onp|USA|2021-03-07:0):1.00767,MW780963.1|Hs|onp|USA|2021-03-04:0.992326):1.0119,MW772189.1|Hs|onp|USA|2021-02-25:0):0.009846,MW778510.1|Hs|onp|USA|2021-02-22:2.98362):1.99167,(MW693531.1|Hs|onp|USA|2021-02-10:0,MW694252.1|Hs|onp|USA|2021-02-12:0):0):0.011172,MW758708.1|Hs|onp|USA|2021-02-24:1.9879):2.59542,MW696433.1|Hs|onp|USA|2021-02-16:9.59378):0.328853):0.047471,MW731024.1|Hs|onp|USA|2021-01-11:5.94896):0.932617,(MW345284.1|Hs|onp|USA|2020-11-11:2.00459,MW384415.1|Hs|onp|USA|2020-11-11:0):2.01386):0.007314,((MW673048.1|Hs|onp|USA|2021-02-08:0.005501,MW778667.1|Hs|onp|USA|2021-02-24:1.9945):1.99733,MW705399.1|Hs|onp|USA|2021-02-10:3.00049):2.98477):0.00298):0.006506,MW592815.1|Hs|onp|USA|2021-01-04:4.99854):2.87814,((((((((((MW705443.1|Hs|onp|USA|2021-02-10:0.477141,MW749330.1|Hs|onp|USA|2021-02-26:0.722859):1.67529,MW636529.1|Hs|onp|USA|2021-01-18:0.26734):1.36144,MW719716.1|Hs|onp|USA|2021-02-17:0.681489):1.71469,MW777434.1|Hs|onp|USA|2021-02-18:5.28681):0.430192,MW825700.1|Hs|onp|USA|2021-03-11:1.81938):0.62493,(MW635298.1|Hs|onp|USA|2021-01-01:3.00327,MW668999.1|Hs|onp|USA|2021-02-03:1.99673):0.375901):0.197653,(MW667117.1|Hs|onp|USA|2021-01-25:1.64935,MW708680.1|Hs|onp|USA|2021-01-02:3.55065):0.960377):0.171627,(MW495229.1|Hs||USA|2021-01-04:0.011726,MW666241.1|Hs|onp|USA|2021-02-01:0.988274):1.81702):0.096241,MW736782.1|Hs||USA|2020-12-18:1.84146):0.518303,MW825842.1|Hs|onp|USA|2021-02-15:5.38209):2.51165):0.047676,MW640754.1|Hs|onp|USA|2021-01-25:8.02474):0.004375,((((MW586782.1|Hs||USA|2021-01-15:2.0231,MW728729.1|Hs|onp|USA|2021-02-22:1.9769):0.987057,MW777243.1|Hs|onp|USA|2021-02-13:0.013411):0.997065,(MW550004.1|Hs||USA|2021-01-07:0,MW550005.1|Hs||USA|2021-01-07:0):0.994106):1.00904,MW777976.1|Hs|onp|USA|2021-02-18:6.99523):2.96867):0.029893):0.031288,((((((((((((MW583316.1|Hs|onp|USA|2021-01-13:2.01389,MW766431.1|Hs|onp|USA|2021-02-19:3.98611):0.006228,MW709209.1|Hs|onp|USA|2021-01-27:0):0.022513,MW720280.1|Hs|onp|USA|2021-02-18:1.97506):0.958613,(MW406635.1|Hs||USA|2020-11-25:1.99814,MW495915.1|Hs||USA|2020-12-04:3.00186):0.025017):0.013002,MW707970.1|Hs|onp|USA|2021-02-10:3.99582):0.003223,MW666735.1|Hs|onp|USA|2021-01-30:0.994292):0.006225,MW816410.1|Hs|onp|USA|2021-03-09:2.99017):0.609331,MW550550.1|Hs|onp|USA|2020-12-30:1.36722):0.387513,MW583298.1|Hs|onp|USA|2021-01-13:1.37011):0.170988,MW697005.1|Hs|onp|USA|2021-02-15:5.19442):0.952779,((((MW708412.1|Hs|onp|USA|2021-01-26:2.014,MW777412.1|Hs|onp|USA|2021-02-18:2.986):1.82821):0.159696,MW667535.1|Hs|onp|USA|2021-01-25:3.99072):0.005177,(MW731119.1|Hs|onp|USA|2021-02-12:0,MW755796.1|Hs||USA|2021-01-12:0):5.98934):0.147868):0.937177,((((MW653549.1|Hs||USA|2020-11-29:0,MW653552.1|Hs||USA|2020-11-29:0,MW653556.1|Hs||USA|2020-11-29:0,MW701304.1|Hs||USA|2020-12-09:0):0,MW700786.1|Hs||USA|2020-12-09:1.00616):0.006325,(MW653636.1|Hs||USA|2020-12-07:0,MW701896.1|Hs||USA|2020-12-02:0):0.993381):1.98547,((MW494365.1|Hs|onp|USA|2021-01-03:1.02336,MW709207.1|Hs|onp|USA|2021-01-28:0):0.98472,MW634820.1|Hs|onp|USA|2020-12-27:5.00588):0.016476):1.07733):0.972551):0.752737,((((((((((MW643340.1|Hs|onp|USA|2021-01-29:0,MW644121.1|Hs|onp|USA|2021-01-27:1.00142):0.001154,MW643334.1|Hs|onp|USA|2021-02-02:0.998633):0.995424,MW734914.1|Hs|onp|USA|2021-02-20:1.00365):1.00171,MW635104.1|Hs|onp|USA|2021-01-02:0.99952):0.005408,(MW550454.1|Hs|onp|USA|2020-12-31:0.386763,MW778196.1|Hs|onp|USA|2021-02-20:7.21324):0.623684):1.98665,(((((MW642704.1|Hs|onp|USA|2021-01-29:0.206339,MW792988.1|Hs||USA|2021-02-17:0):2.0529,MW825482.1|Hs|onp|USA|2021-03-10:4.52862):0.38269,MW741971.1|Hs|onp|USA|2021-01-27:2.96739):0.01844,MW778599.1|Hs|onp|USA|2021-02-20:3.96941):0.008553,MW636511.1|Hs|onp|USA|2021-01-18:0):3.00801):1.99313,((((((MW783221.1|Hs|onp|USA|2021-03-03:1.00674,MW825853.1|Hs|onp|USA|2021-02-14:0):0.055742,MW778302.1|Hs|onp|USA|2021-02-18:0.144183):0.949313,(MW586249.1|Hs|onp|USA|2021-01-27:0,MW715451.1|Hs||USA|2021-02-05:1.00061):0.039425):0.306298,(MW681501.1|Hs|onp|USA|2021-02-10:0,MW767341.1|Hs|onp|USA|2021-02-12:0.203265):0.71001):4.33442,MW667527.1|Hs|onp|USA|2021-01-26:2.68325):0.21419,((MW763963.1|Hs|onp|USA|2021-02-26:0,MW816171.1|Hs|onp|USA|2021-03-10:0,MW826015.1|Hs|onp|USA|2021-03-10:0):0,(MW813002.1|Hs|onp|USA|2021-03-11:1.00565,MW825943.1|Hs|onp|USA|2021-03-10:0.994345):0.008817):1.9145):0.066961):0.011677,((MW636890.1|Hs|onp|USA|2021-01-20:3.99733,MW709206.1|Hs|onp|USA|2021-01-28:1.00267):0.004999,MW638215.1|Hs|onp|USA|2021-01-11:2.99339):0.010282):0.011205,MW519769.1|Hs|onp|USA|2021-01-04:6.0011):1.10555,MW792651.1|Hs||USA|2021-02-11:8.89818):2.64684):0.147806,(((((((MW644380.1|Hs|onp|USA|2021-02-01:2.02858,MW669484.1|Hs|onp|USA|2021-02-04:2.97142):0.985038,MW634489.1|Hs|onp|USA|2020-12-24:2.00892):0.973837,(MW406537.1|Hs||USA|2020-11-07:2.00504,MW792892.1|Hs||USA|2021-03-04:5.99496):0.024505):0.595759,(MW681371.1|Hs|onp|USA|2021-02-11:0,MW763861.1|Hs|onp|USA|2021-03-01:0):3.60773):0.115141,((MW617602.1|Hs|onp|USA|2021-01-31:0.601275,MW666272.1|Hs|onp|USA|2021-02-01:1.59872):2.55937,MW715494.1|Hs||USA|2021-02-08:1.29208):3.52746):0.544089,(((MW636554.1|Hs|onp|USA|2021-01-17:1.98502):0.005738,MW626737.1|Hs||USA|2021-01-08:2.98591):0.006092,MW635009.1|Hs|onp|USA|2020-12-27:5.98799):0.262429):0.455511,MW550511.1|Hs|onp|USA|2020-12-05:3.23299):2.13464):0.012132,MW586419.1|Hs|onp|USA|2021-01-22:10.0037):0.748478,(((((((((((((((((((((((((((((((((((((((((((((((((((((((((((MW758980.1|Hs||USA|2021-02-27:0,MW804664.1|Hs||USA|2021-03-10:0):0,MW758979.1|Hs||USA|2021-02-27:2.00821):1.00042,(MW793174.1|Hs|onp|USA|2021-02-27:0,MW793178.1|Hs|onp|USA|2021-02-27:0):0):0.002298,MW793169.1|Hs|onp|USA|2021-02-27:0.997527):5.98965,MW705452.1|Hs|onp|USA|2021-02-10:2.00785):0.985053,(MW589617.1|Hs||USA|2020-12-11:2.00421,MW640635.1|Hs|onp|USA|2021-01-25:1.99579):0.015338):1.99414,MW589621.1|Hs||USA|2020-12-11:1.00408):0.003524,MW640160.1|Hs|onp|USA|2021-01-21:1.99629):0.002956,MW635163.1|Hs|onp|USA|2021-01-04:0):0.006389,MW566909.1|Hs||USA|2020-11-30:1.99144):0.003996,MW558346.1|Hs|onp|USA|2020-12-27:0.988904):0.001556,(MW667325.1|Hs|onp|USA|2021-01-23:0.009195,MW693598.1|Hs|onp|USA|2021-02-09:2.9908):1.98477):0.001001,MW793143.1|Hs|onp|USA|2021-02-27:7.9944):0.002995,(((MW666287.1|Hs|onp|USA|2021-02-03:0,MW708613.1|Hs|onp|USA|2021-01-28:0,MW730964.1|Hs|onp|USA|2021-01-04:0):0.00706,MW666267.1|Hs|onp|USA|2021-02-03:0.99294):0.001006,MW668984.1|Hs|onp|USA|2021-02-06:1.99347):0.980882):0.003003,MW704566.1|Hs|onp|USA|2021-02-09:2.99563):0.000547,MW763665.1|Hs|onp|USA|2021-02-26:6.99636):0.000865,MW734018.1|Hs|onp|USA|2021-02-20:6.99563):0.000923,(MW773372.1|Hs|onp|USA|2021-03-02:0,MW793156.1|Hs|onp|USA|2021-02-27:0,MW805024.1|Hs|onp|USA|2021-03-08:0):0.989623):0.002084,MW791729.1|Hs|onp|USA|2021-03-01:3.9954):0.001869,MW793185.1|Hs|onp|USA|2021-02-27:0.989585):0.00076,MW778774.1|Hs|onp|USA|2021-02-20:3.99398):0.002343,((((((MW666520.1|Hs|onp|USA|2021-02-01:0,MW720510.1|Hs|onp|USA|2021-02-17:0):0,MW720049.1|Hs|onp|USA|2021-02-18:2.00009):4.63202,(MW825520.1|Hs|onp|USA|2021-03-15:0.002914,MW825627.1|Hs|onp|USA|2021-03-15:0.997085):4.56761):0.226344,MW728788.1|Hs|onp|USA|2021-02-14:3.84095):0.033556,(MW681204.1|Hs|onp|USA|2021-02-13:2.00654,MW773418.1|Hs|onp|USA|2021-03-03:2.99346):4.87601):0.055193,(MW666633.1|Hs|onp|USA|2021-01-31:0.998203,MW804994.1|Hs|onp|USA|2021-03-08:3.0018):0.940396):0.059826):0.002437,((((MW638912.1|Hs|onp|USA|2021-01-09:0.012843,MW763363.1|Hs|onp|USA|2021-02-24:2.98716):0.006293,(MW783037.1|Hs|onp|USA|2021-03-05:0,MW804923.1|Hs|onp|USA|2021-03-06:0):1.98326):1.94355,(MW626590.1|Hs||USA|2021-01-07:0,MW626591.1|Hs||USA|2021-01-07:0):0.923947):0.041217,(((MW668553.1|Hs|onp|USA|2021-02-06:0,MW728659.1|Hs|onp|USA|2021-02-19:0):0,(MW671702.1|Hs|onp|USA|2021-02-01:1.99816,MW779413.1|Hs|onp|USA|2021-02-18:2.00184):0.010134):0.036307,MW681239.1|Hs|onp|USA|2021-02-10:1.96218):3.93925):0.017353):0.001354,(MW728668.1|Hs|onp|USA|2021-02-21:5.0059,MW773319.1|Hs|onp|USA|2021-03-03:0.994103):1.99627):0.001199,MW733314.1|Hs|onp|USA|2021-02-22:2.99261):0.000276,MW665571.1|Hs|onp|USA|2021-01-28:1.99135):0.000832,((MW669020.1|Hs|onp|USA|2021-02-01:0.996788,MW763183.1|Hs|onp|USA|2021-02-18:3.00321):0.004584,MW734902.1|Hs|onp|USA|2021-02-22:5.9964):0.989159):0.000546,MW693717.1|Hs|onp|USA|2021-02-10:1.99093):0.001702,MW681263.1|Hs|onp|USA|2021-02-10:1.98962):0.000684,((MW684630.1|Hs||USA|2021-02-08:0.99314,MW793570.1|Hs||USA|2021-02-25:2.00686):0.007518,MW715218.1|Hs||USA|2021-02-19:0.995723):0.988066):0.002409,((((MW728453.1|Hs|onp|USA|2021-02-22:0,MW763490.1|Hs|onp|USA|2021-02-28:1.00317):0.998769,MW669259.1|Hs|onp|USA|2021-02-07:2.00019):0.001184,(MW669760.1|Hs|onp|USA|2021-02-08:0,MW733324.1|Hs|onp|USA|2021-02-20:0):0):0.001065,MW728404.1|Hs|onp|USA|2021-02-17:0.998814):1.99073):0.002529,MW523815.1|Hs|onp|USA|2021-01-05:2.98831):0.000944,MW668608.1|Hs|onp|USA|2021-02-01:0.982115):0.001782,MW780551.1|Hs|onp|USA|2021-02-25:5.98802):0.002507,((((MW739280.1|Hs||USA|2021-01-13:0,MW739304.1|Hs||USA|2021-01-12:0,MW739322.1|Hs||USA|2021-01-11:0):0,MW661124.1|Hs||USA|2021-01-12:1.06676):0.207367,MW739781.1|Hs||USA|2021-01-20:0):3.5089,MW700773.1|Hs||USA|2020-12-09:1.92268):0.068636):0.00538,(((((MW728785.1|Hs|onp|USA|2021-02-14:0,MW763789.1|Hs|onp|USA|2021-02-26:0,MW763810.1|Hs|onp|USA|2021-02-26:0):0,MW764089.1|Hs|onp|USA|2021-03-03:3.00869):0.999724,MW749573.1|Hs|onp|USA|2021-02-26:0.000187):1.99453,(((MW763380.1|Hs|onp|USA|2021-02-24:1.0035,MW825404.1|Hs|onp|USA|2021-03-16:3.9965):1.99689,MW780064.1|Hs|onp|USA|2021-03-02:2.00126):0.00246,MW773314.1|Hs|onp|USA|2021-03-03:3.9977):0.003368):1.55905,(MW681281.1|Hs|onp|USA|2021-02-12:4.01492,MW763387.1|Hs|onp|USA|2021-02-24:1.98508):4.59918):0.423385):0.008565,(MW669833.1|Hs|onp|USA|2021-02-08:0.992633,MW696546.1|Hs|onp|USA|2021-02-14:1.00737):1.94945):0.046889,((((((((((MW793144.1|Hs|onp|USA|2021-02-27:0,MW793160.1|Hs|onp|USA|2021-02-27:0):0,MW793187.1|Hs|onp|USA|2021-02-27:1.00284):1.99791,MW735243.1|Hs|onp|USA|2021-02-25:3.00141):0.004141,(MW681393.1|Hs|onp|USA|2021-02-10:0.996201,MW704573.1|Hs|onp|USA|2021-02-09:1.0038):0.996805):0.005032,((MW705315.1|Hs|onp|USA|2021-02-10:5.00294,MW749448.1|Hs|onp|USA|2021-02-25:2.99706):0.007342,MW667094.1|Hs|onp|USA|2021-01-25:0.994034):0.995706):0.003397,MW733320.1|Hs|onp|USA|2021-02-20:0.993765):0.018121,(MW706388.1|Hs|onp|USA|2021-02-09:0,MW739482.1|Hs||USA|2021-01-25:0,MW739488.1|Hs||USA|2021-01-25:0):0):0.087867,((MW693381.1|Hs|onp|USA|2021-02-10:0,MW763615.1|Hs|onp|USA|2021-02-26:0):0.264177,MW778497.1|Hs|onp|USA|2021-02-22:0.735823):0.720809):0.050728,(MW694382.1|Hs||USA|2021-01-25:1.63091,MW694383.1|Hs||USA|2021-01-25:0.369093):0.637644):0.191508,MW715184.1|Hs||USA|2021-02-17:6.8344):2.68347):0.064473,(((((((((((MW586427.1|Hs|onp|USA|2021-01-21:3.00074,MW708598.1|Hs|onp|USA|2021-01-22:1.99926):0.002592,MW582228.1|Hs||USA|2020-12-23:1.99761):0.007837,MW825618.1|Hs|onp|USA|2021-03-14:0.99173):0.009823,MW589635.1|Hs||USA|2020-12-13:0.990671):0.003064,(MW665636.1|Hs|onp|USA|2021-01-26:1.99575,MW728377.1|Hs|onp|USA|2021-02-21:3.00426):0.992185):0.00909,(MW666464.1|Hs|onp|USA|2021-01-31:0,MW816582.1|Hs|onp|USA|2021-02-09:0):0):0.002238,MW665737.1|Hs|onp|USA|2021-01-31:1.99191):0.005837,((MW667245.1|Hs|onp|USA|2021-01-27:0,MW792550.1|Hs|onp|USA|2021-03-09:1.00513):3.03474,MW763971.1|Hs|onp|USA|2021-02-26:0):0.985783):0.006152,MW773295.1|Hs|onp|USA|2021-03-03:2.98194):0.09137,(MW758667.1|Hs|onp|USA|2021-02-24:3.51622,MW763976.1|Hs|onp|USA|2021-02-26:0.483776):1.55475):0.334446,((MW581613.1|Hs||USA|2021-01-03:0,MW778474.1|Hs|onp|USA|2021-02-22:0):0,(MW758679.1|Hs|onp|USA|2021-02-24:2.96863,MW808346.1|Hs|onp|USA|2021-03-05:1.03137):0.106593):0.286704):1.60394):0.079939,((((((((((((((((MW635166.1|Hs|onp|USA|2021-01-04:0.999996,MW805106.1|Hs|onp|USA|2021-03-01:3):0.009049,MW804920.1|Hs|onp|USA|2021-03-06:0.990953):0.978638,((MW779303.1|Hs|onp|USA|2021-02-23:3.00775,MW780456.1|Hs|onp|USA|2021-02-24:1.99225):0.009605,MW729298.1|Hs||USA|2021-02-07:1.99253):0.018237):0.011944,(MW793225.1|Hs|onp|USA|2021-02-27:0,MW793234.1|Hs|onp|USA|2021-02-27:0):3.98702):0.00946,(MW720175.1|Hs|onp|USA|2021-02-18:1.00245,MW733243.1|Hs|onp|USA|2021-02-24:0.997553):1.98154):0.004239,(MW755788.1|Hs||USA|2021-02-08:5.07676,MW763572.1|Hs|onp|USA|2021-02-27:0):0.975631):0.004653,(MW749232.1|Hs|onp|USA|2021-02-25:0,MW749519.1|Hs|onp|USA|2021-02-24:1.01018):1.9834):0.008058,MW667252.1|Hs|onp|USA|2021-01-23:0.985752):0.004866,MW719983.1|Hs|onp|USA|2021-02-18:0.98688):0.004041,(MW728458.1|Hs|onp|USA|2021-02-17:0,MW763888.1|Hs|onp|USA|2021-02-26:0):0.987395):0.005645,MW766596.1|Hs|onp|USA|2021-02-06:1.9845):0.022991,(MW545323.1|Hs||USA|2021-01-10:0,MW594039.1|Hs||USA|2021-01-08:0):0):0.069968,(((((MW697048.1|Hs|onp|USA|2021-02-16:0,MW763456.1|Hs|onp|USA|2021-02-25:0):0.99011,MW825412.1|Hs|onp|USA|2021-03-15:2.00989):0.008709,MW764069.1|Hs|onp|USA|2021-03-02:0.998188):0.006853,MW694357.1|Hs||USA|2021-01-21:0):0.176026,MW694358.1|Hs||USA|2021-01-21:0.023738):0.871916):0.053964,((((MW825488.1|Hs|onp|USA|2021-03-15:0,MW825626.1|Hs|onp|USA|2021-03-15:0):2.00876,MW733363.1|Hs|onp|USA|2021-02-21:0.991235):0.018352,MW672902.1|Hs|onp|USA|2021-02-06:0):0.341518,MW777932.1|Hs|onp|USA|2021-02-19:0.654595):0.710854):0.113444,(((MW545453.1|Hs||USA|2021-01-08:0,MW589578.1|Hs||USA|2021-01-08:0,MW594033.1|Hs||USA|2021-01-08:0):0,MW778833.1|Hs|onp|USA|2021-02-19:1.14444):0.106649,MW589569.1|Hs||USA|2021-01-03:0.886595):0.070375):0.160699,MW694376.1|Hs||USA|2021-01-24:4.311):0.611351):0.071303,(((((MW669246.1|Hs|onp|USA|2021-02-07:1.00976,MW766515.1|Hs|onp|USA|2021-02-08:0):0.993955,(MW720853.1|Hs||USA|2021-02-10:1.00099,MW792539.1|Hs|onp|USA|2021-03-08:0.999012):0.003465):0.003487,MW763609.1|Hs|onp|USA|2021-02-26:1.99576):0.365542,((MW720854.1|Hs||USA|2021-02-10:0,MW777389.1|Hs|onp|USA|2021-02-14:0):0.105749,(MW728737.1|Hs|onp|USA|2021-02-17:0.535664,MW808509.1|Hs|onp|USA|2021-03-08:0.464336):2.68707):0.112726):1.77,MW816608.1|Hs||USA|2021-02-03:6.18792):1.90427):0.071306,((MW792768.1|Hs||USA|2021-03-01:0,MW792769.1|Hs||USA|2021-03-01:0):0.506465,MW594053.1|Hs||USA|2021-01-09:0):4.12363):0.020533,MW764032.1|Hs|onp|USA|2021-03-03:9.79162):0.016544,((((MW673049.1|Hs|onp|USA|2021-02-07:0.556314,MW763906.1|Hs|onp|USA|2021-02-26:1.44369):0.792274,(MW779179.1|Hs|onp|USA|2021-02-23:1.02154,MW816580.1|Hs|onp|USA|2021-02-08:3.97846):0.333183):0.83794,(MW825402.1|Hs|onp|USA|2021-03-15:1.97712,MW825589.1|Hs|onp|USA|2021-03-15:3.02288):2.16588):0.078799,(((MW594049.1|Hs||USA|2021-01-08:0,MW594051.1|Hs||USA|2021-01-08:0):0.205183,MW589581.1|Hs||USA|2021-01-08:0):1.15504,MW589563.1|Hs||USA|2021-01-03:0.314368):2.84944):0.853954):0.045239,((MW778355.1|Hs|onp|USA|2021-02-18:0.549851,MW813943.1|Hs||USA|2021-03-01:1.45015):1.82588,MW813933.1|Hs||USA|2021-02-28:3.25666):1.72846):0.038175,(MW771721.1|Hs|onp|USA|2021-02-26:1.61321,MW791734.1|Hs|onp|USA|2021-02-28:0.386789):1.51973):0.074194,MW582256.1|Hs||USA|2020-12-23:2.6652):0.069522,MW684662.1|Hs||USA|2021-02-10:2.6153):0.107281,(MW585878.1|Hs|onp|USA|2021-01-18:0.506395,MW804966.1|Hs|onp|USA|2021-03-09:3.49361):2.51625):0.124402,(((MW825958.1|Hs|onp|USA|2021-03-10:0,MW825982.1|Hs|onp|USA|2021-03-10:1.00277):1.005,MW825955.1|Hs|onp|USA|2021-03-10:0.99426):1.00351,MW778726.1|Hs|onp|USA|2021-02-21:2.99492):2.98563):0.039636,((((MW777368.1|Hs|onp|USA|2021-02-17:3.00326,MW779308.1|Hs|onp|USA|2021-02-23:0):1.00439,MW778812.1|Hs|onp|USA|2021-02-19:1.99512):0.00321,MW581594.1|Hs||USA|2020-12-23:4.99491):0.012421,((MW665616.1|Hs|onp|USA|2021-01-28:0.010184,MW681508.1|Hs|onp|USA|2021-02-13:0.989816):2.83193,MW672973.1|Hs|onp|USA|2021-02-07:6.81493):0.151638):0.029871):0.05041,MW771962.1|Hs|onp|USA|2021-03-02:4.0045):0.0249,MW631857.1|Hs|onp|USA|2021-02-05:4.99019):0.167076,(((((MW681259.1|Hs|onp|USA|2021-02-12:0,MW728581.1|Hs|onp|USA|2021-02-20:1.00198):3.00389,MW665766.1|Hs|onp|USA|2021-01-31:0.99539):0.007429,MW708883.1|Hs|onp|USA|2021-01-12:1.99429):2.00118,(MW586468.1|Hs|onp|USA|2021-01-21:6.01006,MW771736.1|Hs|onp|USA|2021-02-25:7.98994):0.99252):0.005801,MW669119.1|Hs|onp|USA|2021-02-07:2.99091):0.220177):0.838041,(MW758687.1|Hs|onp|USA|2021-02-23:0.072338,MW778805.1|Hs|onp|USA|2021-02-19:1.12766):4.96033):2.00212,MW545270.1|Hs||USA|2021-01-09:3.97881):1.96691,MW406594.1|Hs||USA|2020-11-02:7.04159):0.015031,MW631794.1|Hs|onp|USA|2021-02-04:15.9843):0.014644,((MW582223.1|Hs||USA|2020-12-23:0,MW582231.1|Hs||USA|2020-12-23:0):4.01429,MW668548.1|Hs|onp|USA|2021-02-01:1.98571):4.08129):0.647101):0.133306,((((((((((((((((((((((((MW522370.1|Hs||USA|2020-07-23:0,MW736111.1|Hs|onp|USA|2020-06-19:0,MW738782.1|Hs|onp|USA|2020-06-25:0,MW738810.1|Hs|onp|USA|2020-06-25:0,MW738821.1|Hs|onp|USA|2020-06-25:0,MW738861.1|Hs|onp|USA|2020-06-26:0,MW799597.1|Hs|onp|USA|2020-06-19:0,MW799679.1|Hs|onp|USA|2020-06-25:0,MW815805.1|Hs|onp|USA|2020-07-08:0,MW836910.1|Hs|onp|USA|2020-08-09:0,MW836913.1|Hs|onp|USA|2020-08-09:0):0,(((((((MW586455.1|Hs|onp|USA|2021-01-21:1.01124,MW816250.1|Hs|onp|USA|2021-03-09:5.98876):0.985354,MW454651.1|Hs||USA|2020-10-14:0.004358):1.99941,(MW577096.1|Hs||USA|2021-01-03:0,MW577111.1|Hs||USA|2021-01-19:0):6.00228):0.004053,MW593556.1|Hs|onp|USA|2020-07-16:2.9959):0.002756,MW799598.1|Hs|onp|USA|2020-06-19:0.994223):0.003599,MW736130.1|Hs|onp|USA|2020-06-26:0.997284):0.001026,MW736128.1|Hs|onp|USA|2020-06-19:0.998242):0.001391,MW669467.1|Hs|onp|USA|2021-02-07:3.97641):0.001381,MW738804.1|Hs|onp|USA|2020-06-25:0.998529):0.000344,(MW495933.1|Hs||USA|2020-11-09:2.99925,MW638819.1|Hs|onp|USA|2021-01-05:7.00075):3.99805):0.000249,MW749303.1|Hs|onp|USA|2021-02-26:2.99779):0.000452,MW799678.1|Hs|onp|USA|2020-06-25:0.997543):0.000174,((MW629327.1|Hs||USA|2021-01-07:2.05346,MW731342.1|Hs||USA|2021-02-08:9.94654):2.85419,MW736063.1|Hs|onp|USA|2020-06-19:0.8943):0.103035):0.000174,((((MW420140.1|Hs||USA|2020-08-08:0,MW420408.1|Hs||USA|2020-08-08:0):0.002211,MW420759.1|Hs||USA|2020-08-08:0.997789):2.99185,MT929031.1|Hs|onp|USA|2020-07-28:0.006804):0.278413,(MW645615.1|Hs||USA|2020-11-20:0,MW645616.1|Hs||USA|2020-11-20:0):11.2463):0.713403):0.000286,MW738802.1|Hs|onp|USA|2020-06-25:0.997193):0.001769,((((((((((MW505470.1|Hs||USA|2021-01-04:2.99726,MW638620.1|Hs|onp|USA|2021-01-02:4.00274):0.995559,MW495228.1|Hs||USA|2021-01-04:4.00484):0.008004,(MW719588.1|Hs||USA|2021-02-09:0,MW729301.1|Hs||USA|2021-02-09:0,MW752494.1|Hs||USA|2021-02-13:0):0):0.004282,(MW752505.1|Hs||USA|2021-02-23:0,MW758978.1|Hs||USA|2021-02-26:0):0.995565):0.001377,((MW708017.1|Hs|onp|USA|2021-02-12:1.00019,MW825863.1|Hs|onp|USA|2021-02-14:0.999805):0.009096,MW680488.1|Hs|onp|USA|2021-02-12:3.9909):1.98846):0.000767,((MW634712.1|Hs|onp|USA|2020-12-28:0.604573,MW708401.1|Hs|onp|USA|2021-01-26:1.59543):0.957707,(MW731335.1|Hs||USA|2021-02-10:2.61074,MW825800.1|Hs|onp|USA|2021-03-10:3.58926):0.943845):1.44056):0.002826,(((MW665825.1|Hs|onp|USA|2021-01-31:0,MW684581.1|Hs||USA|2021-01-29:0,MW694183.1|Hs|onp|USA|2021-02-12:0,MW694464.1|Hs||USA|2021-01-27:0,MW766512.1|Hs|onp|USA|2021-02-02:0,MW778716.1|Hs|onp|USA|2021-02-21:0):0,(MW816583.1|Hs|onp|USA|2021-02-09:1.02388,MW825483.1|Hs|onp|USA|2021-03-14:4.97612):0.981552):0.008496,MW766513.1|Hs|onp|USA|2021-02-02:1.99157):3.98689):0.027134,MW766861.1|Hs|onp|USA|2021-02-18:5.97075):0.959622,MW640968.1|Hs|onp|USA|2021-01-27:3.99811):0.000442,(MW836908.1|Hs|onp|USA|2020-08-09:0,MW836911.1|Hs|onp|USA|2020-08-09:0,MW836912.1|Hs|onp|USA|2020-08-09:0,MW836914.1|Hs|onp|USA|2020-08-09:0):2.99552):0.001748):0.00466,(((MW733627.1|Hs|onp|USA|2021-02-22:0,MW733737.1|Hs|onp|USA|2021-02-22:0):7.97786,MW586844.1|Hs||USA|2021-01-07:1.02214):0.993668,MW708807.1|Hs|onp|USA|2021-01-18:1.99035):3.99725):0.002737,(((MW640469.1|Hs|onp|USA|2021-01-24:1.00244,MW643502.1|Hs|onp|USA|2021-02-02:2.99756):0.001879,MW766454.1|Hs|onp|USA|2021-02-12:0.996415):0.016632,MW808320.1|Hs|onp|USA|2021-03-05:4.98319):0.975345):0.000372,MW693675.1|Hs|onp|USA|2021-02-09:1.99035):0.001015,(((((((MW696407.1|Hs|onp|USA|2021-02-15:0,MW696437.1|Hs|onp|USA|2021-02-15:0,MW696487.1|Hs|onp|USA|2021-02-15:0,MW792617.1|Hs|onp|USA|2021-03-06:0,MW805039.1|Hs|onp|USA|2021-03-06:0):0,MW804989.1|Hs|onp|USA|2021-03-07:1.0003):0.008846,MW763984.1|Hs|onp|USA|2021-03-01:3.99112):0.001815,MW696762.1|Hs|onp|USA|2021-02-14:0.98939):0.007232,MW696656.1|Hs|onp|USA|2021-02-15:0.982876):1.9766,(MW494033.1|Hs||USA|2020-12-02:0,MW494075.1|Hs||USA|2020-12-08:0):4.01108):2.1606,(((((MW719799.1|Hs|onp|USA|2021-02-14:0.996467,MW728412.1|Hs|onp|USA|2021-02-14:0.003533):1.15039,MW668623.1|Hs|onp|USA|2021-02-02:0.047359):5.91273,(MW586541.1|Hs|onp|USA|2021-01-20:6.01855,MW638650.1|Hs|onp|USA|2021-01-04:1.98145):0.074669):0.930634,MW735870.1|Hs||USA|2021-01-25:1.98412):0.022329,MW668502.1|Hs|onp|USA|2021-02-01:5.0171):1.13481):0.846242):0.003313,(MW666215.1|Hs|onp|USA|2021-02-02:2.03284,MW766510.1|Hs|onp|USA|2021-01-28:5.96716):0.96396):0.037139,((((((((MW589585.1|Hs||USA|2020-12-10:0,MW589588.1|Hs||USA|2020-12-10:0,MW589589.1|Hs||USA|2020-12-10:0,MW589590.1|Hs||USA|2020-12-10:0,MW589591.1|Hs||USA|2020-12-10:0,MW589594.1|Hs||USA|2020-12-10:0,MW589595.1|Hs||USA|2020-12-10:0,MW589604.1|Hs||USA|2020-12-10:0):0,(MW589587.1|Hs||USA|2020-12-10:0.943267,MW589602.1|Hs||USA|2020-12-10:0.256733):0.047156):0.030567,MW589592.1|Hs||USA|2020-12-10:0.963492):0.010237,MW589596.1|Hs||USA|2020-12-10:0.954824):0.700644,((MW586488.1|Hs|onp|USA|2021-01-21:3.02256,MW634055.1|Hs|onp|USA|2020-12-24:0.977442):0.09312,MW777192.1|Hs|onp|USA|2021-02-13:1.12215):0.497745):0.352002,MW752488.1|Hs||USA|2021-02-11:5.99657):1.52988,(MW665810.1|Hs|onp|USA|2021-01-31:2.00151,MW666541.1|Hs|onp|USA|2021-02-01:0.998486):0.502581):0.315858,MW642600.1|Hs|onp|USA|2021-02-01:0.857076):5.14899):0.04472,(((((((((MW681349.1|Hs|onp|USA|2021-02-11:0,MW681372.1|Hs|onp|USA|2021-02-11:0):0.998488,MW666716.1|Hs|onp|USA|2021-02-01:0.001512):0.951993,MW406513.1|Hs||USA|2020-11-06:1.04779):2.00382,(MW586279.1|Hs|onp|USA|2021-01-26:0.020614,MW693558.1|Hs|onp|USA|2021-02-10:0.979386):7.01601):0.028001,(MW696219.1|Hs|onp|USA|2021-02-15:0,MW776995.1|Hs|onp|USA|2021-02-15:0):3.98072):0.022058,(MW667383.1|Hs|onp|USA|2021-01-26:5.59285,MW680503.1|Hs|onp|USA|2021-02-12:3.60715):0.369317):0.787258,MW739433.1|Hs||USA|2021-01-30:2.97308):0.626624,(((((MW779269.1|Hs|onp|USA|2021-02-24:0,MW779412.1|Hs|onp|USA|2021-02-23:0,MW808645.1|Hs|onp|USA|2021-03-04:0):0.993147,(MW771910.1|Hs|onp|USA|2021-02-28:0,MW783159.1|Hs|onp|USA|2021-02-28:0):1.00685):1.03829,MW566917.1|Hs||USA|2020-12-01:0.963118):0.007203,MW486354.1|Hs|onp|USA|2021-01-04:5.97234):0.003706,MW646668.1|Hs||USA|2021-02-01:3.97257):1.85756):1.74409,(((((((((MW641045.1|Hs|onp|USA|2021-01-26:0,MW666930.1|Hs|onp|USA|2021-01-24:0):0):0.017981,MW666928.1|Hs|onp|USA|2021-01-23:5.98199):0.00654,MW749472.1|Hs|onp|USA|2021-02-24:0.975559):1.44684,MW646757.1|Hs||USA|2021-01-29:5.60411):0.521261,(((MW564870.1|Hs||USA|2020-11-25:0,MW564871.1|Hs||USA|2020-11-25:0):2.02021,(MW701155.1|Hs||USA|2021-01-04:0.012101,MW701156.1|Hs||USA|2021-01-04:0.987899):1.97657):0.007599,MW694085.1|Hs|onp|USA|2021-02-10:2.99082):0.013574):0.01704,MW666243.1|Hs|onp|USA|2021-02-02:3.96049):0.018874,(MW706669.1|Hs|onp|USA|2021-02-12:0.192739,MW816419.1|Hs|onp|USA|2021-03-09:0.007261):3.95625):1.96118,MW697849.1|Hs|onp|USA|2021-02-12:5.01674):1.23034):2.82966):0.064653,((((MW454471.1|Hs|onp|USA|2020-12-28:0,MW454475.1|Hs|onp|USA|2020-12-28:0,MW454479.1|Hs|onp|USA|2020-12-28:0,MW454481.1|Hs|onp|USA|2020-12-28:0,MW454482.1|Hs|onp|USA|2020-12-28:0):0,MW454469.1|Hs|onp|USA|2020-12-28:2.14533):0.208416,(MW454474.1|Hs|onp|USA|2020-12-28:0,MW454478.1|Hs|onp|USA|2020-12-28:0):0):1.8121,((((MW642721.1|Hs|onp|USA|2021-01-29:0,MW780915.1|Hs|onp|USA|2021-03-02:0):5.98455,MW577076.1|Hs|onp|USA|2021-01-13:4.01545):0.017138,MW661015.1|Hs|onp|USA|2020-11-17:1.98275):1.27111,(MW783057.1|Hs|onp|USA|2021-03-04:5.8144,MW825970.1|Hs|onp|USA|2021-03-10:2.1856):2.42536):0.916373):0.925953):0.062372,(((((((((((((MW766771.1|Hs|onp|USA|2021-02-16:2.00184,MW766779.1|Hs|onp|USA|2021-02-25:0.998155):1.00832,MW708496.1|Hs|onp|USA|2021-01-29:1.99219):7.94001,MW548291.1|Hs|onp|USA|2020-12-30:5.05744):0.440487,MW550395.1|Hs|onp|USA|2020-12-21:1.7524):0.237505,MW673559.1|Hs||USA|2020-12-16:4.07334):0.595892,MW496053.1|Hs||USA|2020-12-04:0.767814):2.33817,((MW708473.1|Hs|onp|USA|2021-01-28:0,MW708485.1|Hs|onp|USA|2021-01-30:1.01654):1.8742,MW550633.1|Hs|onp|USA|2020-12-01:0):20.3285):1.24362,MW720076.1|Hs|onp|USA|2021-02-16:6.23801):1.0444,((((MW496061.1|Hs||USA|2020-11-28:0.026784,MW708522.1|Hs|onp|USA|2021-01-21:0.973216):4.01334,MW634472.1|Hs|onp|USA|2020-12-26:0.980975):0.200155,((MW645610.1|Hs||USA|2020-11-20:1.11205,MW645612.1|Hs||USA|2020-11-20:0):0.215033,MW645607.1|Hs||USA|2020-11-20:0):0.778237):0.084765,((MW795922.1|Hs||USA|2021-01-23:1.0024,MW796027.1|Hs||USA|2021-01-23:0.997598):2.23789,MW837537.1|Hs||USA|2021-01-22:0.762117):3.94846):0.033634):0.201551,((MW550492.1|Hs||USA|2020-12-15:0,MW550667.1|Hs|onp|USA|2021-01-02:0.207095):3.21428,MW673526.1|Hs|onp|USA|2021-02-08:5.17008):2.81971):0.009522,(MW550526.1|Hs|onp|USA|2020-12-20:0,MW766788.1|Hs|onp|USA|2021-02-10:3.58759):0.889316):0.221504,MW578252.1|Hs|onp|USA|2020-12-05:2.78645):0.455585,MW766511.1|Hs|onp|USA|2021-02-01:4.25864):1.92319):0.027179,((((MW681162.1|Hs|onp|USA|2021-02-13:0,MW681365.1|Hs|onp|USA|2021-02-10:0):0,(MW749639.1|Hs|onp|USA|2021-02-24:3.00858,MW772024.1|Hs|onp|USA|2021-02-27:0.991417):0.031194):1.60537,MW737824.1|Hs||USA|2021-01-11:0):0.505157,(MW708292.1|Hs|onp|USA|2021-01-27:4.00389,MW708804.1|Hs|onp|USA|2021-01-04:2.99611):2.17528):0.991272):0.298611,(((MW773341.1|Hs|onp|USA|2021-03-04:0,MW779208.1|Hs|onp|USA|2021-02-23:0):1.98052,MW637049.1|Hs|onp|USA|2021-01-18:1.01948):2.86201,MW490775.1|Hs||USA|2020-11-25:1.14047):2.56348):0.027072,(MW550500.1|Hs|onp|USA|2020-12-31:0,MW550641.1|Hs|onp|USA|2020-12-31:1.95578):2.6653):0.291231,MW462658.1|Hs|saliva_onp|USA|2020-12-26:2.90756):0.134023,MW738820.1|Hs|onp|USA|2020-06-25:0.007321):0.826176):0.125867,(((((((((MW696770.1|Hs|onp|USA|2021-02-08:2.98495,MW780611.1|Hs|onp|USA|2021-03-01:2.01505):0.993487,MW638255.1|Hs|onp|USA|2021-01-11:1.00253):0.007611,MW738364.1|Hs||USA|2021-01-04:0.990961):1.00913,MW669543.1|Hs|onp|USA|2021-02-08:1.98958):0.008415,(MW702952.1|Hs||USA|2020-12-21:0,MW702973.1|Hs||USA|2020-12-21:0):0):0.97019,MW406601.1|Hs||USA|2020-11-04:3.02431):0.006572,MW639963.1|Hs|onp|USA|2021-01-20:7.01043):0.019264,MW521805.1|Hs||USA|2020-09-18:0.997534):2.94607,(MW585877.1|Hs|onp|USA|2021-01-18:6.99755,MW731291.1|Hs|onp|USA|2021-02-08:5.00245):2.99036):0.995112):0.006925,(((((((((((((MW599544.1|Hs||USA|2021-01-08:0,MW599565.1|Hs||USA|2021-01-08:0):0.994398,MW599528.1|Hs||USA|2021-01-08:0.005602):1.01832,MW698178.1|Hs|onp|USA|2021-02-15:3.98236):1.979,MW523887.1|Hs|onp|USA|2021-01-02:1.0068):1.04146,MW566501.1|Hs||USA|2020-10-11:2.96034):5.88599,(MW637124.1|Hs|onp|USA|2021-01-20:2.00626,MW728101.1|Hs||USA|2021-01-26:6.99374):2.93157):0.074627,((MW566945.1|Hs||USA|2020-12-03:5.00917,MW836894.1|Hs|onp|USA|2020-07-28:0.99083):0.005823,MW276579.1|Hs||USA|2020-09-11:3.99993):0.004882):0.00194,MW522430.1|Hs||USA|2020-10-02:2.99678):0.003986,((MW268703.1|Hs|onp|USA|2020-09-03:0,MW268711.1|Hs|onp|USA|2020-09-04:0,MW268712.1|Hs|onp|USA|2020-09-04:0,MW268716.1|Hs|onp|USA|2020-09-04:0,MW268718.1|Hs|onp|USA|2020-09-04:0,MW268724.1|Hs|onp|USA|2020-09-05:0):0.210673,(MW268713.1|Hs|onp|USA|2020-09-04:0,MW268722.1|Hs|onp|USA|2020-09-04:0):0):4.57591):0.021402,MW778881.1|Hs|onp|USA|2021-02-22:9.96267):0.333005,(MW491055.1|Hs||USA|2020-11-13:0.986541,MW728721.1|Hs|onp|USA|2021-02-17:4.01346):6.36293):0.209059,MW406580.1|Hs||USA|2020-11-04:10.6158):0.108331,((((((MW420149.1|Hs||USA|2020-10-19:0,MW420545.1|Hs||USA|2020-10-25:0):2.98281,(MW648742.1|Hs||USA|2020-10-22:0,MW648769.1|Hs||USA|2020-10-22:0):3.01719):1.00228,(MW420485.1|Hs||USA|2020-08-18:0,MW420681.1|Hs||USA|2020-08-17:0):0.00361):0.000862,MW420469.1|Hs||USA|2020-10-20:1.99571):1.02014,(((MW708440.1|Hs||USA|2021-01-13:6.3083,MW736786.1|Hs||USA|2020-12-17:3.8917):5.06043,MW420281.1|Hs||USA|2020-10-02:1.9661):0.029794,(MW420323.1|Hs||USA|2020-10-21:0.986836,MW449377.1|Hs||USA|2020-11-30:3.01316):0.016194):1.97125):0.98277,MW523779.1|Hs|onp|USA|2021-01-06:10.0245):1.70146):0.272295):0.009959,((((((((((((((((((((((((MW709056.1|Hs|onp|USA|2021-01-15:0,MW709057.1|Hs||USA|2021-01-22:0,MW709058.1|Hs||USA|2021-01-22:0,MW709080.1|Hs|onp|USA|2021-01-15:0,MW709084.1|Hs|onp|USA|2021-01-13:0,MW709108.1|Hs|onp|USA|2021-01-15:0):0.001449,MW731085.1|Hs|onp|USA|2021-01-29:0.998551):0.00293,MW766745.1|Hs|onp|USA|2021-02-11:0.995704):0.0045,MW636986.1|Hs|onp|USA|2021-01-16:4.99213):0.100906,((MW706680.1|Hs|onp|USA|2021-02-12:1.67418,MW709077.1|Hs||USA|2021-01-25:0.525817):0.096705,MW720169.1|Hs|onp|USA|2021-02-19:2.79007):0.240085):0.863762,MW636901.1|Hs|onp|USA|2021-01-19:3.99173):0.00635,((MW637074.1|Hs|onp|USA|2021-01-17:1.00478,MW698112.1|Hs|onp|USA|2021-02-15:1.99522):0.999193,MW636379.1|Hs|onp|USA|2021-01-15:0.999173):0.987355):0.013159,(MW665808.1|Hs|onp|USA|2021-01-29:0,MW750015.1|Hs||USA|2021-01-08:1.0091):0.99072):0.004642,((MW637073.1|Hs|onp|USA|2021-01-17:1.00239,MW640310.1|Hs|onp|USA|2021-01-21:0):4.00173,MW737999.1|Hs||USA|2021-01-19:1.99731):1.003):0.00031,(MW706153.1|Hs|onp|USA|2021-02-10:0,MW709102.1|Hs|onp|USA|2021-01-20:0):0.996633):0.001143,(MW540152.1|Hs|onp|USA|2020-11-28:0.026321,MW766688.1|Hs|onp|USA|2021-02-11:0.973679):0.984413):0.004981,(((((((((MW694169.1|Hs|onp|USA|2021-02-10:0.999584,MW758747.1|Hs|onp|USA|2021-02-23:0.000416):0.000132,MW709061.1|Hs|onp|USA|2021-01-13:1.99967):0.000794,(MW693233.1|Hs|onp|USA|2021-02-09:0,MW777700.1|Hs|onp|USA|2021-02-14:0):0.998821):0.002467,MW766744.1|Hs|onp|USA|2021-02-12:1.9972):0.00071,(MW704548.1|Hs|onp|USA|2021-02-09:0,MW705899.1|Hs|onp|USA|2021-02-09:0):1.99681):0.001876,MW763949.1|Hs|onp|USA|2021-02-24:3.9964):0.000615,((MW779370.1|Hs|onp|USA|2021-02-24:0,MW782903.1|Hs|onp|USA|2021-03-05:0):0.00773,MW825586.1|Hs|onp|USA|2021-03-12:0.99227):1.99045):0.002858,MW763329.1|Hs|onp|USA|2021-02-24:0.992503):0.990704,MW709063.1|Hs|onp|USA|2021-01-12:1.00455):0.003093):0.070722,((((MW728674.1|Hs|onp|USA|2021-02-20:0,MW763885.1|Hs|onp|USA|2021-02-24:0,MW783347.1|Hs|onp|USA|2021-02-28:0):2.99498,MW635325.1|Hs|onp|USA|2020-12-28:0.005023):1.25569,(MW495139.1|Hs||USA|2021-01-05:2.00101,MW495214.1|Hs||USA|2021-01-06:1.99899):1.74413):0.813773,(MW709051.1|Hs||USA|2021-01-25:0,MW709060.1|Hs|onp|USA|2021-01-13:2.02031):1.04798):0.936343):0.163874,(((((MW669616.1|Hs|onp|USA|2021-02-09:0,MW669696.1|Hs|onp|USA|2021-02-09:0,MW705026.1|Hs|onp|USA|2021-02-09:0):0.004762,MW681495.1|Hs|onp|USA|2021-02-09:1.99524):0.011899,MW766743.1|Hs|onp|USA|2021-02-10:1.98387):3.02498,((MW642815.1|Hs|onp|USA|2021-01-29:0,MW706632.1|Hs|onp|USA|2021-02-10:0):0.041332,MW825447.1|Hs|onp|USA|2021-03-13:0.958668):0.94333):0.608619,MW636985.1|Hs|onp|USA|2021-01-15:1.40326):1.45983):0.775746,(((MW517339.1|Hs|onp|USA|2021-01-08:0,MW730951.1|Hs|onp|USA|2021-01-17:0):3.00737,MW767549.1|Hs||USA|2021-02-13:0.992628):0.015332,MW694201.1|Hs|onp|USA|2021-02-12:5.98445):1.02483):0.636961,MW406631.1|Hs||USA|2020-11-18:2.73272):1.3874,(((((MW707574.1|Hs|onp|USA|2021-02-16:0.001805,MW779081.1|Hs|onp|USA|2021-02-22:0.998195):0.00297,MW758872.1|Hs|onp|USA|2021-02-24:0.995769):1.99946,MW728672.1|Hs|onp|USA|2021-01-12:0.998892):1.99866,MW681059.1|Hs||USA|2021-01-07:1.00143):0.00688,MW792946.1|Hs||USA|2021-02-16:6.99354):1.04847):2.00116,((((MW741970.1|Hs|onp|USA|2021-01-27:4.9925,MW777338.1|Hs|onp|USA|2021-02-18:5.0075):1.49523,MW730945.1|Hs|onp|USA|2021-01-17:4.50307):2.53566,MW755794.1|Hs||USA|2021-01-12:5.96585):1.9711,MW454548.1|Hs||USA|2020-09-24:3.01851):0.050328):0.959842,MW566844.1|Hs||USA|2020-09-16:5.04504):0.016501,((MW673154.1|Hs|onp|USA|2021-02-07:3.00291,MW804784.1|Hs|onp|USA|2021-03-09:1.99709):0.001865,MW730960.1|Hs|onp|USA|2021-01-17:0):5.01676):0.128109,((((((((MW586467.1|Hs|onp|USA|2021-01-21:0.012535,MW668841.1|Hs|onp|USA|2021-02-02:0.987464):2.05461,MW733451.1|Hs|onp|USA|2021-02-21:5.94361):0.233861,MW559180.1|Hs||USA|2020-12-23:1.7202):3.81287,(((MW674245.1|Hs||USA|2021-02-10:4.00742,MW749323.1|Hs|onp|USA|2021-02-24:3.99258):1.98837,MW635044.1|Hs|onp|USA|2021-01-01:2.01165):2.00494,MW747980.1|Hs||USA|2021-02-19:5.99422):0.098021):0.938613,(MW706896.1|Hs|onp|USA|2021-02-15:0,MW778709.1|Hs|onp|USA|2021-02-22:0):2.05525):0.977873,(((((MW454457.1|Hs|onp|USA|2020-12-27:1.0017,MW485272.1|Hs|onp|USA|2020-12-29:0):0.000664,MW485273.1|Hs|onp|USA|2020-12-29:0.999082):2.98444,(MW709019.1|Hs|onp|USA|2021-01-28:0,MW709029.1|Hs|onp|USA|2021-01-28:0):3.01486):1.98627,MW666595.1|Hs|onp|USA|2021-02-01:1.01504):1.99747,((MW549918.1|Hs||USA|2021-01-08:0.99986,MW731272.1|Hs|onp|USA|2021-02-02:3.00014):0.597809,MW738329.1|Hs||USA|2021-01-02:0.602284):2.40594):0.024082):0.258826,((((((((MW565392.1|Hs||USA|2020-11-05:0,MW565394.1|Hs||USA|2020-11-05:0,MW565395.1|Hs||USA|2020-11-05:0):0,MW565396.1|Hs||USA|2020-11-05:0.834915,MW565397.1|Hs||USA|2020-11-05:1.01464):0.013733,(MW702593.1|Hs||USA|2020-11-30:0,MW738171.1|Hs||USA|2020-12-12:0):1.00051):1.00693,MW825692.1|Hs|onp|USA|2021-03-11:1.99844):0.085233,(MW565207.1|Hs||USA|2020-11-10:0,MW565211.1|Hs||USA|2020-11-09:0):0):0.215221,MW565208.1|Hs||USA|2020-11-10:0):0.128666,MW653499.1|Hs||USA|2020-11-30:1.57836):1.31381,MW550501.1|Hs|onp|USA|2020-12-30:0.977045):0.438819):1.2269,MW550672.1|Hs||USA|2020-11-06:6.75908):2.63338):0.877797,MW521810.1|Hs||USA|2020-10-10:8.01271):0.832339,MW689863.1|Hs||USA|2021-02-05:15.8552):0.051365,(((((((((((((((MW564784.1|Hs||USA|2020-12-03:0,MW564841.1|Hs||USA|2020-11-28:0,MW564842.1|Hs||USA|2020-11-28:0,MW564843.1|Hs||USA|2020-11-28:0,MW564887.1|Hs||USA|2020-11-24:0,MW565254.1|Hs||USA|2020-11-17:0,MW565262.1|Hs||USA|2020-11-17:0,MW565264.1|Hs||USA|2020-11-17:0,MW565272.1|Hs||USA|2020-11-16:0,MW565276.1|Hs||USA|2020-11-17:0,MW700501.1|Hs||USA|2020-12-09:0,MW738729.1|Hs||USA|2020-12-10:0,MW738731.1|Hs||USA|2020-12-10:0):0,((((MW564857.1|Hs||USA|2020-11-27:0,MW738247.1|Hs||USA|2020-12-15:0):0.975184,MW702868.1|Hs||USA|2020-12-16:2.02482):0.016808,MW565275.1|Hs||USA|2020-11-17:1.00066):0.003823,MW701195.1|Hs||USA|2020-12-29:0.996448):0.025968):0.010175,(((MW564893.1|Hs||USA|2020-11-20:0,MW565280.1|Hs||USA|2020-11-17:0,MW565307.1|Hs||USA|2020-11-16:0):0.172519,MW565267.1|Hs||USA|2020-11-17:1.02748):0.071573,MW565269.1|Hs||USA|2020-11-16:1.94889):0.787301):0.12843,(((((MW564886.1|Hs||USA|2020-11-24:0,MW565255.1|Hs||USA|2020-11-17:0,MW565259.1|Hs||USA|2020-11-17:0):0.200978,MW565270.1|Hs||USA|2020-11-16:0):0.885408,MW565263.1|Hs||USA|2020-11-17:0.054406):0.146,MW565274.1|Hs||USA|2020-11-16:0):0.085705,MW565257.1|Hs||USA|2020-11-17:0.905908):1.77176):0.010261,(MW738254.1|Hs||USA|2020-12-14:0,MW738730.1|Hs||USA|2020-12-10:0.202613):2.8796):0.052994,(MW564834.1|Hs||USA|2020-11-29:0,MW564891.1|Hs||USA|2020-11-20:0,MW565253.1|Hs||USA|2020-11-17:0,MW565261.1|Hs||USA|2020-11-17:0,MW565266.1|Hs||USA|2020-11-17:0,MW565268.1|Hs||USA|2020-11-17:0,MW565273.1|Hs||USA|2020-11-16:0,MW565279.1|Hs||USA|2020-11-17:0,MW738728.1|Hs||USA|2020-12-10:0):0):0.174229,MW738740.1|Hs||USA|2020-12-09:0.824932):0.038426,MW565265.1|Hs||USA|2020-11-17:0.791828):0.515113,((((MW549887.1|Hs||USA|2021-01-09:0.999981,MW564862.1|Hs||USA|2020-11-25:1.00002):0.002194,MW640123.1|Hs|onp|USA|2021-01-21:3.99781):0.011022,MW696380.1|Hs|onp|USA|2021-02-09:8.98769):2.98624,((MW453104.1|Hs||USA|2020-12-24:1.99943,MW700523.1|Hs||USA|2020-12-07:1.00057):0.00211,MW545473.1|Hs||USA|2021-01-11:3.99776):0.000889):0.260209):0.496481,MW454419.1|Hs|onp|USA|2020-12-12:1.77604):0.2401,MW693319.1|Hs|onp|USA|2021-02-10:1.00036):1.99149,MW276291.1|Hs||USA|2020-08-31:1.17092):1.06725,MW389596.1|Hs||USA|2020-10-14:4.00888):0.93483,(((MW684612.1|Hs||USA|2021-02-06:0.590487,MW715185.1|Hs||USA|2021-02-17:2.60951):0.498711,(MW684695.1|Hs||USA|2021-02-11:0,MW793607.1|Hs||USA|2021-03-03:2.77024):1.17251):2.08816,MW634710.1|Hs|onp|USA|2020-12-27:2.22716):5.72998):0.113071,MW460601.1|Hs||USA|2020-12-26:8.10518):0.829967):0.058373):0.004522,((((((((((((((((((((((((((((((((((((((MW731239.1|Hs|onp|USA|2021-02-02:0,MW731242.1|Hs|onp|USA|2021-02-02:0,MW792738.1|Hs||USA|2021-02-02:0):0.833985,(MW715164.1|Hs||USA|2021-02-15:0.172391,MW731243.1|Hs|onp|USA|2021-02-02:1.82761):0.731944):0.162227,(MW715152.1|Hs||USA|2021-02-16:0,MW731241.1|Hs|onp|USA|2021-02-02:0):0):0.020644,MW796697.1|Hs||USA|2021-02-18:0.979938):4.98668,MW519816.1|Hs|onp|USA|2021-01-04:5.0146):0.01529,MW708484.1|Hs|onp|USA|2021-01-28:7.99728):0.002298,((MW629465.1|Hs||USA|2021-01-13:0,MW648265.1|Hs||USA|2021-01-13:1.00954):2.86323,MW545195.1|Hs||USA|2021-01-10:1.8287):0.141179):0.007796,MW634974.1|Hs|onp|USA|2020-12-27:1.99391):0.005931,MW796014.1|Hs||USA|2021-01-20:0.992617):0.004346,MW667211.1|Hs|onp|USA|2021-01-26:2.98944):0.002669,(MW796709.1|Hs||USA|2021-02-22:1.00208,MW796710.1|Hs||USA|2021-02-22:0):2.98723):0.006578,(((MW697822.1|Hs|onp|USA|2021-02-10:0,MW720348.1|Hs|onp|USA|2021-02-19:0,MW767251.1|Hs|onp|USA|2021-02-12:0,MW793020.1|Hs||USA|2021-02-26:0):0,((MW634986.1|Hs|onp|USA|2020-12-26:0.997022,MW793202.1|Hs|onp|USA|2021-03-03:6.00298):0.006613,MW680521.1|Hs|onp|USA|2021-02-11:0.996116):0.004667):0.00155,MW720372.1|Hs|onp|USA|2021-02-19:0.99806):0.985864):0.016302,(((((MW792726.1|Hs||USA|2021-02-03:0,MW792728.1|Hs||USA|2021-02-03:0,MW792730.1|Hs||USA|2021-02-03:0,MW792731.1|Hs||USA|2021-02-03:0,MW792745.1|Hs||USA|2021-02-03:0,MW796691.1|Hs||USA|2021-02-19:0):0,MW792733.1|Hs||USA|2021-02-03:1.00175):0.165511,MW796692.1|Hs||USA|2021-02-19:1.03443):0.843939,((MW715186.1|Hs||USA|2021-02-11:0,MW780565.1|Hs|onp|USA|2021-02-26:0,MW782948.1|Hs|onp|USA|2021-03-03:0,MW796772.1|Hs||USA|2021-02-24:0):0,(MW629318.1|Hs||USA|2021-01-25:1.00425,MW793597.1|Hs||USA|2021-03-03:0.995754):0.005368):0.001285):0.968447,MW708719.1|Hs|onp|USA|2021-01-14:2.99051):0.022351):0.016739,(((MW629409.1|Hs||USA|2020-12-29:0,MW629414.1|Hs||USA|2020-12-29:0,MW731013.1|Hs|onp|USA|2021-01-06:0):0.062726,(MW629510.1|Hs||USA|2021-01-27:0.317667,MW684608.1|Hs||USA|2021-02-07:2.88233):2.73544):0.939636,MW680492.1|Hs|onp|USA|2021-02-12:7.04546):1.00408):0.110763,(((MW708821.1|Hs|onp|USA|2021-01-18:1.20793,MW733274.1|Hs|onp|USA|2021-02-25:0.992074):1.54395,MW729275.1|Hs||USA|2021-02-01:3.4564):0.58981,MW708795.1|Hs|onp|USA|2021-01-19:1.13376):3.92455):0.068591,(((((MW629492.1|Hs||USA|2021-01-26:0,MW648280.1|Hs||USA|2021-02-05:0,MW796684.1|Hs||USA|2021-02-18:0):0,((MW796723.1|Hs||USA|2021-02-23:0.970909,MW796724.1|Hs||USA|2021-02-22:2.02909):0.050852,MW629481.1|Hs||USA|2021-01-25:0):0.201405):3.8647,(MW629470.1|Hs||USA|2021-01-20:0,MW639956.1|Hs|onp|USA|2021-01-20:0):0.174792):0.0274,MW629526.1|Hs||USA|2021-01-28:0):0.07941,(MW629546.1|Hs||USA|2021-01-31:0,MW796693.1|Hs||USA|2021-02-19:2.02411):1.92875):1.78182):0.022721,((MW796667.1|Hs||USA|2021-02-17:0,MW796668.1|Hs||USA|2021-02-17:0):0.932071,MW796785.1|Hs||USA|2021-02-26:0.267929):3.83958):0.016342,MW708305.1|Hs|onp|USA|2021-01-21:3.75688):0.146179,MW642602.1|Hs|onp|USA|2021-02-01:3.80513):0.231556,(MW483106.1|Hs|onp|USA|2020-12-28:1.80225,MW483107.1|Hs|onp|USA|2020-12-28:0.397748):1.44239):0.50405,((((((((MW640771.1|Hs|onp|USA|2021-01-26:0.001232,MW705326.1|Hs|onp|USA|2021-02-10:1.99877):1.00594,MW596116.1|Hs|onp|USA|2021-01-07:0):1.00045,MW520877.1|Hs|onp|USA|2020-12-02:0.997457):0.012291,MW776945.1|Hs|onp|USA|2021-02-14:0.987236):0.010482,MW696491.1|Hs|onp|USA|2021-02-13:0.984293):0.291068,MW454464.1|Hs|onp|USA|2020-12-26:0):0.763771,(((MW643749.1|Hs|onp|USA|2021-02-01:0,MW778479.1|Hs|onp|USA|2021-02-22:2.01294):1.99232,(MW644274.1|Hs|onp|USA|2021-02-01:2.99586,MW673170.1|Hs|onp|USA|2021-02-08:2.00414):0.003048):0.004147,((MW728694.1|Hs|onp|USA|2021-02-16:0,MW733384.1|Hs|onp|USA|2021-02-20:0):0.010929,MW728649.1|Hs|onp|USA|2021-02-20:1.98907):2.98866):0.089986):0.092207,((((((MW696430.1|Hs|onp|USA|2021-02-15:1.00549,MW728840.1|Hs|onp|USA|2021-02-17:0):1.99456,MW825504.1|Hs|onp|USA|2021-03-14:3.00331):0.009751,MW751510.1|Hs|onp|USA|2021-02-18:1.99189):2.00605,(MW696454.1|Hs|onp|USA|2021-02-14:0,MW707772.1|Hs|onp|USA|2021-02-13:0):1.99048):0.101754,MW671666.1|Hs|onp|USA|2021-01-31:0):0.204377,MW517759.1|Hs|onp|USA|2021-01-11:0):0.839301):1.94999):0.368555,(MW548306.1|Hs|onp|USA|2021-01-04:1.03303,MW549729.1|Hs|onp|USA|2021-01-18:2.96697):4.0605):0.553657,((((((((((((((((((((((((MW634312.1|Hs|onp|USA|2020-12-27:3.00363):0.004857):0.006587):0.971209,(MW454392.1|Hs|onp|USA|2020-12-12:0,MW454393.1|Hs|onp|USA|2020-12-12:0):11.0264):0.018549,(((MW629146.1|Hs||USA|2020-12-23:0.991909,MW640826.1|Hs|onp|USA|2021-01-25:1.00809):2.99653,MW505163.1|Hs||USA|2021-01-07:7.00348):0.00357,MW550677.1|Hs|onp|USA|2020-12-30:3.99864):0.006368):0.002638,(MW449502.1|Hs|onp|USA|2020-12-20:3.00607,MW661012.1|Hs|onp|USA|2020-11-16:3.99393):1.00059):0.001192,MW449504.1|Hs|onp|USA|2020-12-20:3.00143):0.002486,MW664388.1|Hs|onp|USA|2021-02-12:5.99682):0.00183,MW494380.1|Hs|onp|USA|2021-01-03:3.9963):0.000697,(MW586720.1|Hs||USA|2021-01-13:7.00878,MW708489.1|Hs|onp|USA|2021-01-30:2.99122):1.00031):0.007102,MW495204.1|Hs||USA|2021-01-06:0.991817):0.001465,MW708303.1|Hs|onp|USA|2021-01-15:2.99046):0.001754,(((MW550559.1|Hs|onp|USA|2020-12-18:0,MW837500.1|Hs||USA|2021-01-22:1.01378):0.243199,MW837319.1|Hs||USA|2021-01-21:6.75107):0.762687,MW629412.1|Hs||USA|2020-12-30:2.0078):1.00011):0.001345,MW495934.1|Hs||USA|2020-11-16:0.991307):0.002106,MW634794.1|Hs|onp|USA|2020-12-26:0.991248):0.002846,(MW669630.1|Hs|onp|USA|2021-02-09:0,MW669684.1|Hs|onp|USA|2021-02-09:0):2.98895):0.000756,MW519801.1|Hs|onp|USA|2021-01-04:5.99051):0.000646,(MW731372.1|Hs|onp|USA|2021-02-05:5.00682,MW763696.1|Hs|onp|USA|2021-03-01:6.99318):0.988577):0.000672,MW634644.1|Hs|onp|USA|2020-12-26:0.98912):0.002073,(((MW667323.1|Hs|onp|USA|2021-01-27:0,MW667430.1|Hs|onp|USA|2021-01-25:0):2.00458,MW665796.1|Hs|onp|USA|2021-02-01:2.99542):2.99703,MW684615.1|Hs||USA|2021-02-06:4.00094):0.989027):0.004276,MW665822.1|Hs|onp|USA|2021-02-01:0.985143):0.000956,(MW763849.1|Hs|onp|USA|2021-03-01:0,MW763879.1|Hs|onp|USA|2021-02-25:0):3.98498):0.020439,((((((((((MW673292.1|Hs|onp|USA|2021-01-29:1.00375,MW796750.1|Hs||USA|2021-02-24:0):0.006839,MW728398.1|Hs|onp|USA|2021-02-14:0.9926):0.99584,MW545324.1|Hs||USA|2021-01-07:0):0.988982,(MW629335.1|Hs||USA|2021-01-06:0,MW629337.1|Hs||USA|2021-01-07:0):3.01117):0.006521,MW645570.1|Hs||USA|2020-11-19:3.999):0.003476,MW617571.1|Hs|onp|USA|2021-01-31:0.997272):0.003715,MW645655.1|Hs||USA|2020-11-24:0.995281):0.007871,MW796767.1|Hs||USA|2021-02-16:2.98805):0.338026,MW645624.1|Hs||USA|2020-11-23:2.85158):1.5637,MW586411.1|Hs|onp|USA|2021-01-22:5.93315):0.109153):0.002615,(MW645579.1|Hs||USA|2020-11-20:0,MW795901.1|Hs||USA|2021-01-26:0):0):0.141392):0.075193,(((((((((((MW617631.1|Hs||USA|2021-01-18:0,MW617648.1|Hs||USA|2021-01-19:0,MW617666.1|Hs||USA|2021-01-23:0):0,MW629549.1|Hs||USA|2021-02-01:5.00174):0.035605,((MW617693.1|Hs||USA|2021-01-28:0,MW617706.1|Hs||USA|2021-02-01:0):0.246206,MW796870.1|Hs||USA|2021-03-01:0.953794):0.73992):2.03557,MW728600.1|Hs|onp|USA|2021-02-20:0.981385):0.012186,MW763272.1|Hs|onp|USA|2021-02-27:0.984299):1.97027,((((((MW719746.1|Hs|onp|USA|2021-02-17:1.00001,MW825455.1|Hs|onp|USA|2021-03-14:2.99999):0.003335,MW728804.1|Hs|onp|USA|2021-02-16:0):0.005561,MW749658.1|Hs|onp|USA|2021-02-26:0.993865):0.011081,MW783054.1|Hs|onp|USA|2021-03-05:1.98486):0.970973,((MW696560.1|Hs|onp|USA|2021-02-14:0.004974,MW728868.1|Hs|onp|USA|2021-02-16:0.995026):0.989341,MW642653.1|Hs|onp|USA|2021-01-28:1.00835):0.018582):2.99066,MW528758.1|Hs||USA|2021-01-15:2.01253):0.035776):1.99503,(((MW719942.1|Hs|onp|USA|2021-02-17:1.00551,MW793091.1|Hs|onp|USA|2021-03-05:0.994489):3.99845,MW701294.1|Hs||USA|2020-12-02:3.00156):0.005138,MW629239.1|Hs||USA|2021-01-18:1.99475):0.004843):0.009044,(MW708537.1|Hs||USA|2021-01-20:1.02229,MW739123.1|Hs||USA|2021-01-10:0):1.97808):0.078163,(((MW631858.1|Hs|onp|USA|2021-02-05:0,MW672796.1|Hs|onp|USA|2021-02-04:0):0,MW793633.1|Hs||USA|2021-03-05:1.01999):0.202734,MW715163.1|Hs||USA|2021-02-13:0):2.82377):0.14749,(MW629336.1|Hs||USA|2021-01-07:2.43748,MW645554.1|Hs||USA|2020-11-19:0):1.80242):0.193986,MW645589.1|Hs||USA|2020-11-19:0):0.679563,MW629410.1|Hs||USA|2020-12-29:0):0.041069,((((MW634094.1|Hs|onp|USA|2020-12-26:0,MW643621.1|Hs|onp|USA|2021-01-29:0):0.004757,MW640303.1|Hs|onp|USA|2021-01-22:0.995243):0.348671,MW642620.1|Hs|onp|USA|2021-02-02:0.847523):0.065612,MW577055.1|Hs|onp|USA|2021-01-13:1.84421):2.73063):0.041249,((((MW586557.1|Hs|onp|USA|2021-01-20:0.012977,MW808303.1|Hs|onp|USA|2021-03-05:2.98702):1.97922,MW596198.1|Hs|onp|USA|2021-01-09:5.01539):4.61031,MW550400.1|Hs|onp|USA|2020-12-18:2.59824):0.255012,MW645667.1|Hs||USA|2020-11-27:0.315387):2.36477):0.024334,(MW702792.1|Hs||USA|2021-01-13:0.205371,MW736770.1|Hs||USA|2021-01-07:0):3.79992):0.095812,((((MW599499.1|Hs||USA|2021-01-08:0,MW599566.1|Hs||USA|2021-01-08:0):1.02278,MW599557.1|Hs||USA|2021-01-08:0.97722):0.025557,MW687335.1|Hs||USA|2021-01-02:0.967437):0.657115,((MW592634.1|Hs|onp|USA|2021-01-29:0.025488,MW626196.1|Hs|onp|USA|2021-02-02:0.974512):0.031407,MW592635.1|Hs|onp|USA|2021-02-01:1.95717):1.30082):1.57923):0.125568,((MW778555.1|Hs|onp|USA|2021-02-22:0,MW779281.1|Hs|onp|USA|2021-02-22:0):3.8565,MW524980.1|Hs|onp|USA|2021-01-12:2.1435):9.5725):0.020056,MW751072.1|Hs||USA|2021-01-19:1.15403):0.019411,MW645993.1|Hs||USA|2020-11-25:1.70156):0.012415,MW661010.1|Hs|onp|USA|2020-11-16:1.71413):0.141863,(((((((MW629253.1|Hs||USA|2021-01-18:0,MW708727.1|Hs|onp|USA|2021-01-13:0):0.205545,MW629422.1|Hs||USA|2020-12-31:0):1.92077,(MW684683.1|Hs||USA|2021-02-09:0.803536,MW715204.1|Hs||USA|2021-02-16:0.396464):2.91699):0.788071,MW629453.1|Hs||USA|2021-01-08:5.24106):0.30787,(((MW629436.1|Hs||USA|2021-01-05:0,MW629437.1|Hs||USA|2021-01-05:0):0,MW629430.1|Hs||USA|2021-01-04:0.206663):0.05873,MW629449.1|Hs||USA|2021-01-07:0.939684):2.83943):0.083535,MW629457.1|Hs||USA|2021-01-11:2.94551):1.0104,MW577856.1|Hs|onp|USA|2021-01-25:1.94766):1.42528):0.204869,(MW454492.1|Hs||USA|2020-11-10:1.99176,MW773946.1|Hs||USA|2020-10-23:3.00824):0.01799):3.01867,(((((((((((((((MW549973.1|Hs||USA|2021-01-08:0.007781,MW549979.1|Hs||USA|2021-01-08:1.99222):1.01916,MW728740.1|Hs|onp|USA|2021-02-21:3.97775):1.9791,(MW629298.1|Hs||USA|2021-01-19:1.99817,MW638474.1|Hs|onp|USA|2021-01-02:0.001827):0.003046):0.003494,((MW645553.1|Hs||USA|2020-11-19:0,MW645632.1|Hs||USA|2020-11-25:0):0.607136,MW495916.1|Hs||USA|2020-12-04:2.59286):0.385914):0.006474,((MW766765.1|Hs|onp|USA|2021-02-16:1.00482,MW766783.1|Hs|onp|USA|2021-02-25:2.99519):0.003566,MW735190.1|Hs|onp|USA|2021-02-25:1.99373):1.99275):0.009055,((MW666360.1|Hs|onp|USA|2021-02-01:0,MW669653.1|Hs|onp|USA|2021-02-08:2.02649):0.982568,MW752498.1|Hs||USA|2021-02-21:4.00951):1.99444):0.010926,(MW629124.1|Hs||USA|2021-01-03:5.01332,MW731232.1|Hs|onp|USA|2021-02-01:3.98668):1.98313):0.553581,MW550367.1|Hs|onp|USA|2020-12-20:0.619796):0.273116,MW644111.1|Hs|onp|USA|2021-01-28:3.84813):2.09377,MW550734.1|Hs|onp|USA|2021-01-02:5.46746):2.03342,(MW545211.1|Hs||USA|2021-01-08:0,MW545250.1|Hs||USA|2021-01-09:1.00027):4.00657):3.69558,((((((MW596013.1|Hs|onp|USA|2021-01-29:3.01194,MW708632.1|Hs|onp|USA|2021-01-28:0.988056):0.017073,MW666710.1|Hs|onp|USA|2021-02-01:0):1.9802,(MW449480.1|Hs|onp|USA|2020-12-19:0.000638,MW449487.1|Hs|onp|USA|2020-12-19:1.99936):1.01452):0.990371,(MW582217.1|Hs||USA|2020-12-23:0.995007,MW582232.1|Hs||USA|2020-12-23:1.00499):4.00859):4.00334,MW816597.1|Hs||USA|2021-02-01:7.00136):0.017609,((MW672698.1|Hs|onp|USA|2021-02-03:0,MW777148.1|Hs|onp|USA|2021-02-14:0,MW777384.1|Hs|onp|USA|2021-02-18:0):1.05558,(MW669033.1|Hs|onp|USA|2021-02-06:0.932222,MW669063.1|Hs|onp|USA|2021-02-06:0.067778):4.93322):0.952193):2.67061):0.271423,(((((((MW728494.1|Hs|onp|USA|2021-02-20:0.999235,MW728621.1|Hs|onp|USA|2021-02-17:1.00076):0.00058,MW719815.1|Hs|onp|USA|2021-02-17:1.99942):0.016054,(MW763317.1|Hs|onp|USA|2021-02-27:0,MW763488.1|Hs|onp|USA|2021-02-27:0):5.98367):0.986883,MW782822.1|Hs|onp|USA|2021-03-03:0.998852):0.002543,(MW594052.1|Hs||USA|2021-01-09:0,MW694373.1|Hs||USA|2021-01-24:0):3.99878):1.99353,(((((MW735359.1|Hs|onp|USA|2021-03-01:2.00581,MW778025.1|Hs|onp|USA|2021-02-19:0.994193):0.002818,(MW777795.1|Hs|onp|USA|2021-02-16:0,MW779218.1|Hs|onp|USA|2021-02-23:2.00969):2.99594):0.985217,MW586402.1|Hs|onp|USA|2021-01-22:5.01369):0.00726,MW629420.1|Hs||USA|2020-12-31:0.00601):1.99758,MW638144.1|Hs|onp|USA|2021-01-09:5.00165):0.007609):2.66325,((((MW586175.1|Hs|onp|USA|2021-01-28:0,MW617730.1|Hs||USA|2021-01-27:0):0.002238,MW660966.1|Hs||USA|2021-01-28:0.997762):3.97461,((MW763793.1|Hs|onp|USA|2021-02-24:0,MW763925.1|Hs|onp|USA|2021-02-28:0):1.98333,MW540299.1|Hs|onp|USA|2021-01-06:1.01667):0.026508):6.97917,(MW634391.1|Hs|onp|USA|2020-12-24:0.015659,MW749337.1|Hs|onp|USA|2021-02-18:3.98434):5.01273):0.659723):0.2999):0.025495,(((MW626635.1|Hs||USA|2021-01-11:16.0755,MW778668.1|Hs|onp|USA|2021-02-23:0):4.57012,(MW666392.1|Hs|onp|USA|2021-02-01:0,MW666488.1|Hs|onp|USA|2021-02-01:0):2.66678):0.226293,MW665626.1|Hs|onp|USA|2021-01-28:7.87501):0.101553):0.014052,(((((((((((((((MW700352.1|Hs||USA|2021-02-01:0,MW700353.1|Hs||USA|2021-02-01:0):0.871058,MW772191.1|Hs|onp|USA|2021-02-26:4.72894):2.11873,(MW631772.1|Hs|onp|USA|2021-02-05:1.03082,MW778065.1|Hs|onp|USA|2021-02-18:0):2.95698):0.028029,(MW694156.1|Hs|onp|USA|2021-02-11:0.02204,MW825689.1|Hs|onp|USA|2021-03-11:1.97796):1.99249):0.661569,(((MW565864.1|Hs|onp|USA|2021-01-26:1.01186,MW626351.1|Hs|onp|USA|2021-02-01:1.98814):4.00627,MW550582.1|Hs|onp|USA|2020-12-22:0.991528):0.009567,MW808280.1|Hs|onp|USA|2021-03-08:2.99505):0.670233):0.325289,(MW634379.1|Hs|onp|USA|2020-12-24:3.00037,MW634617.1|Hs|onp|USA|2020-12-27:3.99963):0.009439):0.011451,MW778972.1|Hs|onp|USA|2021-02-22:3.99476):5.62874,((MW454502.1|Hs||USA|2020-09-25:0,MW454509.1|Hs||USA|2020-09-26:0):0.009969,MW708882.1|Hs|onp|USA|2021-01-05:3.99003):0.659273):0.191751,((MW825594.1|Hs|onp|USA|2021-03-11:0,MW825599.1|Hs|onp|USA|2021-03-11:0):0.016653,MW808319.1|Hs|onp|USA|2021-03-05:1.98335):3.82859):0.10071,((MW697796.1|Hs|onp|USA|2021-02-11:1.00076,MW705407.1|Hs|onp|USA|2021-02-10:0.999239):1.9844,MW698035.1|Hs|onp|USA|2021-02-11:1.0156):2.93615):0.02539,MW636878.1|Hs|onp|USA|2021-01-20:6.98887):0.018044,MW521797.1|Hs||USA|2020-09-11:2.0058):0.001465,MW491025.1|Hs||USA|2020-11-03:0.997565):0.001418,(((((((((MW680522.1|Hs|onp|USA|2021-02-09:2.02162,MW680525.1|Hs|onp|USA|2021-02-10:0.978379):0.99073,MW705055.1|Hs|onp|USA|2021-02-08:2.01539):1.00585,MW680494.1|Hs|onp|USA|2021-02-09:2.99699):0.00101,(MW669263.1|Hs|onp|USA|2021-02-08:0.000711,MW669349.1|Hs|onp|USA|2021-02-08:0.999289):3.99726):4.98506,(((MW493696.1|Hs|onp|USA|2021-01-09:0.996724,MW519855.1|Hs|onp|USA|2021-01-03:1.00328):0.007266,MW667458.1|Hs|onp|USA|2021-01-26:0):0.994696,(MW545242.1|Hs||USA|2021-01-10:0.998651,MW596100.1|Hs|onp|USA|2021-01-08:0.001349):0.002362):0.012832):0.013447,MW665812.1|Hs|onp|USA|2021-01-31:3.97571):1.98015,MW826315.1|Hs|onp|USA|2020-07-07:0.996711):0.004746,(MW826316.1|Hs|onp|USA|2020-07-07:0,MW826317.1|Hs|onp|USA|2020-07-07:0,MW826318.1|Hs|onp|USA|2020-07-07:0,MW826319.1|Hs|onp|USA|2020-07-07:0):0):0.014974,MW826320.1|Hs|onp|USA|2020-07-07:0.983485):0.982365):0.002306,(((((((MW634302.1|Hs|onp|USA|2020-12-27:0,MW641046.1|Hs|onp|USA|2021-01-26:3.00596):1.0001,MW638850.1|Hs|onp|USA|2021-01-05:1.999):0.357009,((MW808664.1|Hs|onp|USA|2021-03-04:0.171387,MW808947.1|Hs|onp|USA|2021-03-05:0.828613):0.690341,MW698136.1|Hs|onp|USA|2021-02-15:0.658705):1.65291):0.797519,MW583129.1|Hs|onp|USA|2021-01-17:2.17195):3.8477,MW777054.1|Hs|onp|USA|2021-02-15:5.00143):0.000673,MW521798.1|Hs||USA|2020-09-09:1.99929):0.000371,((MW665725.1|Hs|onp|USA|2021-01-27:1.00236,MW681168.1|Hs|onp|USA|2021-02-10:0.99764):0.005146,MW805119.1|Hs|onp|USA|2021-03-08:4.99486):1.99615):0.002265):0.00534):0.038211):0.036123,MW665842.1|Hs|onp|USA|2021-01-30:10.0656):0.140541,(((((((MW795975.1|Hs||USA|2021-01-13:0.834417,MW796032.1|Hs||USA|2021-01-13:0.165583):0.638429,MW559158.1|Hs||USA|2020-12-23:0.272156):2.50036,MW795969.1|Hs||USA|2021-01-26:8.36666):0.421932,(MW719774.1|Hs|onp|USA|2021-02-13:3.00669,MW719965.1|Hs|onp|USA|2021-02-18:1.99331):0.170055):0.316933,(MW406614.1|Hs||USA|2020-11-18:1.91336,MW550363.1|Hs|onp|USA|2020-12-28:0):0.562252):0.654081,MW795918.1|Hs||USA|2021-01-24:2.12258):2.17999,(MW517750.1|Hs|onp|USA|2021-01-10:7.97983,MW634065.1|Hs|onp|USA|2020-12-26:3.02017):1.32623):0.847594):0.7252,(((((((((((((((((MW763735.1|Hs|onp|USA|2021-03-01:0,MW778712.1|Hs|onp|USA|2021-02-20:0,MW793306.1|Hs|onp|USA|2021-03-06:0):0.544048,MW796828.1|Hs||USA|2021-02-23:0.655952):1.57583,((MW669211.1|Hs|onp|USA|2021-02-07:0.013086,MW681142.1|Hs|onp|USA|2021-02-10:0.986914):0.989335,MW778858.1|Hs|onp|USA|2021-02-21:0.001639):1.13986):2.84341,((((MW629353.1|Hs||USA|2021-01-11:0,MW672748.1|Hs|onp|USA|2021-02-03:0):0.00485,MW693718.1|Hs|onp|USA|2021-02-10:2.99515):0.983597,MW583364.1|Hs|onp|USA|2021-01-11:1.01202):0.015585,MW733404.1|Hs|onp|USA|2021-02-22:0.98884):1.00873):1.98972,(((((((MW681307.1|Hs|onp|USA|2021-02-10:0.99615,MW825771.1|Hs|onp|USA|2021-03-11:2.00385):0.004193,MW772052.1|Hs|onp|USA|2021-02-28:1.99714):0.00147,MW696553.1|Hs|onp|USA|2021-02-14:0.997252):0.002016,MW825398.1|Hs|onp|USA|2021-03-15:1.99698):0.000558,MW763975.1|Hs|onp|USA|2021-02-28:2.99721):0.003204,MW783068.1|Hs|onp|USA|2021-03-05:1.99448):0.002242,(MW805013.1|Hs|onp|USA|2021-03-06:0,MW825620.1|Hs|onp|USA|2021-03-14:0):1.99352):0.983491):0.006102,(((MW517764.1|Hs|onp|USA|2021-01-11:2.00173,MW550256.1|Hs||USA|2021-01-07:0.998273):0.002643,MW708098.1|Hs||USA|2021-01-26:0.998167):2.02171,MW820268.1|Hs|onp|USA|2021-03-09:7.97737):0.974464):0.003205,(((((MW696507.1|Hs|onp|USA|2021-02-14:1.98644,MW783393.1|Hs|onp|USA|2021-02-27:1.01356):1.00482,(MW773263.1|Hs|onp|USA|2021-02-28:0.999506,MW773274.1|Hs|onp|USA|2021-02-28:0.000494):1.99169):0.007265,(MW485285.1|Hs|onp|USA|2020-12-30:2.99328,MW628987.1|Hs|onp|USA|2021-01-25:2.00672):0.991667):0.99919,((MW696734.1|Hs|onp|USA|2021-02-13:0,MW696745.1|Hs|onp|USA|2021-02-13:0):1.99918,MW777320.1|Hs|onp|USA|2021-02-19:1.00082):1.99794):0.997479,((MW681282.1|Hs|onp|USA|2021-02-10:2.98859,MW778824.1|Hs|onp|USA|2021-02-21:4.01141):1.003,MW763858.1|Hs|onp|USA|2021-03-01:2.99893):0.001691):0.003216):0.00428,MW638460.1|Hs|onp|USA|2021-01-02:1.99636):0.126658,MW825518.1|Hs|onp|USA|2021-03-15:8.07071):0.838642,((((((((((((MW626633.1|Hs||USA|2021-01-11:0.315161,MW634726.1|Hs|onp|USA|2020-12-28:0.884839):0.067089,MW709064.1|Hs|onp|USA|2021-01-13:2.91023):1.75235):0.226171,(MW748241.1|Hs|onp|USA|2021-02-09:2.00276,MW748242.1|Hs|onp|USA|2021-02-09:0.997238):2.86968):0.071719,(MW666790.1|Hs|onp|USA|2021-01-25:1.96625,MW673050.1|Hs|onp|USA|2021-02-07:4.03375):0.997366):1.72762,((MW709238.1|Hs|onp|USA|2021-01-27:1.96854,MW731240.1|Hs|onp|USA|2021-02-02:0.031457):4.08532,MW739518.1|Hs||USA|2021-01-20:0):0.018413):0.185862,((MW453119.1|Hs||USA|2020-12-29:2.86196,MW596149.1|Hs|onp|USA|2021-01-10:5.33804):0.113099,MW485883.1|Hs||USA|2021-01-02:2.94367):0.906903):0.019706,MW701152.1|Hs||USA|2021-01-04:0):0.032362,MW528789.1|Hs||USA|2021-01-15:2.93974):0.013337,((((((((((MW617846.1|Hs||USA|2021-01-21:0.335003,MW617847.1|Hs||USA|2021-01-21:0.864997):0.047726,MW636736.1|Hs|onp|USA|2021-01-19:1.91806):2.60469,MW816953.1|Hs|onp|USA|2021-03-14:0.553718):0.288694,(MW599686.1|Hs||USA|2021-01-13:4.01391,MW766858.1|Hs|onp|USA|2021-02-15:0):0.322331):0.065902,MW667367.1|Hs|onp|USA|2021-01-24:0.901748):0.032975,(MW792540.1|Hs|onp|USA|2021-03-08:0,MW816361.1|Hs|onp|USA|2021-03-12:0):0.912837):0.02533,(MW780805.1|Hs|onp|USA|2021-02-27:0,MW812702.1|Hs|onp|USA|2021-03-09:0):0.932872):0.017396,MW681320.1|Hs|onp|USA|2021-02-11:1.96806):0.002461,MW669236.1|Hs|onp|USA|2021-02-07:1.96912):0.036194,((MW733677.1|Hs|onp|USA|2021-02-22:0,MW808853.1|Hs|onp|USA|2021-03-03:0):0,MW778938.1|Hs|onp|USA|2021-02-22:1.0281):0.046182):1.9269):0.010823,MW560777.1|Hs||USA|2021-01-15:2.95751):0.003751,MW728374.1|Hs|onp|USA|2021-02-22:2.95658):0.016135):0.012212,MW739682.1|Hs||USA|2021-01-27:1.95384):0.012403,((((MW666339.1|Hs|onp|USA|2021-02-02:2.02127,MW697946.1|Hs|onp|USA|2021-02-11:2.97873):0.988581,(MW680590.1|Hs|onp|USA|2021-02-11:1.00005,MW696980.1|Hs|onp|USA|2021-02-09:0.999946):3.00805):1.94582,((MW735953.1|Hs||USA|2021-01-04:1.27115,MW735954.1|Hs||USA|2021-01-04:0.728849):0.894992,MW729312.1|Hs||USA|2021-01-13:0.19066):0.803284):0.068929,MW837514.1|Hs||USA|2021-01-22:3.06251):0.965872):0.008825,(((((((((((((MW668590.1|Hs|onp|USA|2021-02-06:0,MW719707.1|Hs|onp|USA|2021-02-17:0,MW719985.1|Hs|onp|USA|2021-02-19:0):0.007347,MW771803.1|Hs|onp|USA|2021-02-26:1.99265):1.89524,MW766419.1|Hs|onp|USA|2021-02-22:0.298336):1.04171,MW667353.1|Hs|onp|USA|2021-01-23:0.952929):0.027833,MW696685.1|Hs|onp|USA|2021-02-15:0.968163):2.85005,(MW731124.1|Hs|onp|USA|2021-02-10:0,MW731135.1|Hs|onp|USA|2021-02-10:0):5.25098):0.130272,MW586855.1|Hs||USA|2021-01-13:5.97206):0.011278,(MW639964.1|Hs|onp|USA|2021-01-19:2.01357,MW763313.1|Hs|onp|USA|2021-02-27:1.98643):1.96528):0.012386,(MW560765.1|Hs||USA|2021-01-14:2.98848,MW700557.1|Hs||USA|2020-12-16:0.011515):0.964494):0.021541,(MW667358.1|Hs|onp|USA|2021-01-23:2.99124,MW669756.1|Hs|onp|USA|2021-02-08:1.00876):1.96515):0.005747,(((MW681205.1|Hs|onp|USA|2021-02-13:1.00166,MW805158.1|Hs|onp|USA|2021-03-08:0):0.002671,MW728474.1|Hs|onp|USA|2021-02-14:0.99708):1.00529,MW778823.1|Hs|onp|USA|2021-02-21:2.99309):3.98838):0.010184,(((MW728498.1|Hs|onp|USA|2021-02-21:2.98482,MW778325.1|Hs|onp|USA|2021-02-18:1.01518):0.01327,MW733676.1|Hs|onp|USA|2021-02-23:0):0.083421,MW731732.1|Hs|saliva_onp|USA|2021-02-18:1.11184):0.929721):0.052527,((((((MW725668.1|Hs||USA|2021-02-16:0.328736,MW777873.1|Hs|onp|USA|2021-02-15:1.87126):0.35365,MW808534.1|Hs|onp|USA|2021-03-08:0.272635):1.14066,((MW778591.1|Hs|onp|USA|2021-02-20:0,MW778618.1|Hs|onp|USA|2021-02-20:0):2.81245,MW693873.1|Hs|onp|USA|2021-02-11:0):0.564717):0.422546,MW693869.1|Hs|onp|USA|2021-02-11:0):0.003384,(MW673557.1|Hs||USA|2020-12-16:0,MW673558.1|Hs||USA|2020-12-16:0.204343):1.04324):1.62903,MW812662.1|Hs|onp|USA|2021-03-08:3.89589):2.49796):0.917855):0.018624,(((((MW681137.1|Hs|onp|USA|2021-02-11:0,MW681390.1|Hs|onp|USA|2021-02-11:0):0.024615,MW681159.1|Hs|onp|USA|2021-02-11:0.975386):1.586,MW672747.1|Hs|onp|USA|2021-02-03:6.60296):0.376205,(MW636428.1|Hs|onp|USA|2021-01-18:3.01011,MW719571.1|Hs||USA|2020-12-27:0):0.020385):3.95313,((MW696714.1|Hs|onp|USA|2021-02-14:1.00979,MW825552.1|Hs|onp|USA|2021-03-14:0.990211):0.994162,MW763197.1|Hs||USA|2021-02-08:0.005942):4.05232):1.96091):0.146728,(((MW596220.1|Hs|onp|USA|2021-01-10:1.04907,MW838279.1|Hs||USA|2021-01-14:0):0.634121,MW838300.1|Hs||USA|2021-01-22:0.358943):0.70105,(MW545181.1|Hs||USA|2021-01-09:1.03761,MW702576.1|Hs||USA|2020-12-03:0):0.330363):0.734835):1.80804,((((((((((((((((((((((((((((((((((((((MW696298.1|Hs|onp|USA|2021-02-14:0.999927,MW697970.1|Hs|onp|USA|2021-02-13:7.3e-05):0.998833,MW697981.1|Hs|onp|USA|2021-02-13:0.001115):0.99869,(MW669745.1|Hs|onp|USA|2021-02-08:0,MW673524.1|Hs|onp|USA|2021-02-09:0):0.000632):0.000727,MW697043.1|Hs|onp|USA|2021-02-16:0.998835):0.913298,MW519623.1|Hs|onp|USA|2021-01-07:1.28608):0.069653,MW707709.1|Hs|onp|USA|2021-02-17:0.985693):0.004372,MW763318.1|Hs|onp|USA|2021-02-25:0.987472):0.005761,(MW667426.1|Hs|onp|USA|2021-01-23:0,MW705589.1|Hs|onp|USA|2021-02-10:0):0):0.003994,MW672953.1|Hs|onp|USA|2021-02-06:0.991391):0.001421,(MW693908.1|Hs|onp|USA|2021-02-10:0.005791,MW772008.1|Hs|onp|USA|2021-02-27:1.99421):0.985965):0.006679,(MW766420.1|Hs|onp|USA|2021-02-22:1.97439,MW783178.1|Hs|onp|USA|2021-02-28:3.02561):0.008662):0.949893,(((((((MW731230.1|Hs|onp|USA|2021-02-01:1.03585,MW731231.1|Hs|onp|USA|2021-02-01:0):0.202546,MW629538.1|Hs||USA|2021-01-28:0):0.046881,MW707965.1|Hs|onp|USA|2021-02-16:1.94665):0.009423,MW781648.1|Hs|onp|USA|2021-03-04:3.94952):0.032296,(MW793641.1|Hs||USA|2021-03-04:0,MW825561.1|Hs|onp|USA|2021-03-15:2.00074):2.92165):2.97327,(MW694453.1|Hs||USA|2021-01-25:1.00352,MW796753.1|Hs||USA|2021-02-23:0.996481):0.973876):0.959588,((((MW766849.1|Hs|onp|USA|2021-02-18:0.357748,MW771734.1|Hs|onp|USA|2021-02-26:0.042252):2.8728,MW581608.1|Hs||USA|2021-01-03:0.170587):0.02376,(MW739697.1|Hs||USA|2021-02-19:0,MW793007.1|Hs||USA|2021-02-19:1.3015):1.91602):0.031438,MW525003.1|Hs|onp|USA|2021-01-12:0):0.013222):0.026856):0.021223,MW736083.1|Hs||USA|2021-01-04:0.965307):0.008028,(((MW696455.1|Hs|onp|USA|2021-02-14:0.999775,MW749566.1|Hs|onp|USA|2021-02-24:2.00022):0.00033,MW733371.1|Hs|onp|USA|2021-02-21:0.999775):0.002727,(MW693337.1|Hs|onp|USA|2021-02-10:0,MW696489.1|Hs|onp|USA|2021-02-14:0):0):0.964799):0.004932,(((((MW700356.1|Hs||USA|2021-02-01:0,MW700358.1|Hs||USA|2021-02-01:0):5.64435,(MW715101.1|Hs||USA|2021-02-15:0.014841,MW731721.1|Hs|saliva_onp|USA|2021-02-16:1.98516):1.64142):1.32094,(((MW763528.1|Hs|onp|USA|2021-02-27:3.98051,MW763556.1|Hs|onp|USA|2021-02-27:1.01949):0.89694,MW708091.1|Hs|onp|USA|2020-12-29:2.29171):0.051647,MW763288.1|Hs|onp|USA|2021-02-28:2.9694):0.017931):0.060623,(MW779126.1|Hs|onp|USA|2021-02-22:4.0055,MW783153.1|Hs|onp|USA|2021-02-28:3.9945):0.08463):0.848649,MW763690.1|Hs|onp|USA|2021-03-01:2.87202):0.079728):0.004338,MW681378.1|Hs|onp|USA|2021-02-10:1.97973):0.001871,((((MW667220.1|Hs|onp|USA|2021-01-24:0.996534,MW671705.1|Hs|onp|USA|2021-01-31:3.00347):0.003299,MW805098.1|Hs|onp|USA|2021-03-08:4.9979):0.995451,(MW626576.1|Hs||USA|2021-01-05:0.996714,MW626588.1|Hs||USA|2021-01-05:0.003286):2.00249):0.938032,(MW634103.1|Hs|onp|USA|2020-12-26:0.008014,MW669701.1|Hs|onp|USA|2021-02-10:1.99199):1.93243):0.045412):0.002215,(MW733636.1|Hs|onp|USA|2021-02-22:0,MW793179.1|Hs|onp|USA|2021-02-27:0):2.98092):0.002302,MW733407.1|Hs|onp|USA|2021-02-20:1.97815):0.003999,MW773265.1|Hs|onp|USA|2021-03-02:2.97964):0.0013,(((MW629014.1|Hs|onp|USA|2021-01-29:1.00048,MW638924.1|Hs|onp|USA|2021-01-09:2.99952):0.0165,MW733405.1|Hs|onp|USA|2021-02-22:2.98327):0.989271,(MW666992.1|Hs|onp|USA|2021-01-27:0,MW694459.1|Hs||USA|2021-01-26:0):3.00185):0.977922):0.004581,(((MW666684.1|Hs|onp|USA|2021-01-31:0.999116,MW709231.1|Hs|onp|USA|2021-01-03:1.00088):0.004259,MW763391.1|Hs|onp|USA|2021-02-24:0):0.028023,MW749664.1|Hs|onp|USA|2021-02-22:1.17068):1.95007):0.005163,((MW666292.1|Hs|onp|USA|2021-02-01:3.01705,MW669078.1|Hs|onp|USA|2021-02-06:0.982951):4.77086,MW681532.1|Hs|onp|USA|2021-02-11:8.76692):0.199558):0.009584,MW696264.1|Hs|onp|USA|2021-02-10:6.97083):0.017192,(((MW519688.1|Hs|onp|USA|2021-01-06:0.99813,MW583204.1|Hs|onp|USA|2021-01-16:1.00187):0.0036,MW779317.1|Hs|onp|USA|2021-02-22:0.996405):0.002667,MW672969.1|Hs|onp|USA|2021-02-07:2.99614):0.052142):0.016922,((MW749597.1|Hs|onp|USA|2021-02-24:1.00315,MW763687.1|Hs|onp|USA|2021-02-28:0):1.18404,MW837327.1|Hs||USA|2021-02-25:5.81464):2.80613):0.922744,((((MW668556.1|Hs|onp|USA|2021-02-01:0.902315,MW672702.1|Hs|onp|USA|2021-02-02:0.297685):1.03324,MW696499.1|Hs|onp|USA|2021-02-15:0.938713):0.034828,(MW693595.1|Hs|onp|USA|2021-02-10:1.01455,MW763706.1|Hs|onp|USA|2021-02-27:3.98545):0.95375):0.024916,MW779132.1|Hs|onp|USA|2021-02-22:0):0.989325):0.014672,MW640172.1|Hs|onp|USA|2021-01-21:2.9947):0.002785,(MW629306.1|Hs||USA|2021-01-21:1.00048,MW629343.1|Hs||USA|2021-01-07:0):1.99038):0.002108,MW496025.1|Hs||USA|2020-11-17:0.983449):0.01086,((((MW763487.1|Hs|onp|USA|2021-02-28:0.9994,MW808556.1|Hs|onp|USA|2021-03-06:0.0006):0.002131,MW804970.1|Hs|onp|USA|2021-03-08:0.997474):3.00932,(MW719837.1|Hs|onp|USA|2021-02-22:2.0009,MW728571.1|Hs|onp|USA|2021-02-21:0):2.98953):0.976977,MW638692.1|Hs|onp|USA|2021-01-04:2.02074):4.97836):0.84774,(MW673518.1|Hs|onp|USA|2021-02-08:2.01012):0.344236):0.128444,((MW629340.1|Hs||USA|2021-01-07:0.021496,MW750988.1|Hs||USA|2021-01-24:5.9785):0.975413,MW545305.1|Hs||USA|2021-01-09:1.00441):1.94727):0.002769,((((MW586546.1|Hs|onp|USA|2021-01-20:2.36113,MW728564.1|Hs|onp|USA|2021-02-20:1.83887):0.220105,MW779445.1|Hs|onp|USA|2021-02-24:0.116889):1.87482,MW673363.1|Hs|onp|USA|2021-02-07:1.97371):0.010419,MW634631.1|Hs|onp|USA|2020-12-25:1.98305):0.004899):0.00256,MW666832.1|Hs|onp|USA|2021-01-24:1.98988):0.003633,MW708886.1|Hs|onp|USA|2021-01-14:3.98378):0.011833,(((((MW825850.1|Hs|onp|USA|2021-02-14:0.047429,MW825861.1|Hs|onp|USA|2021-02-14:0.952571):0.96401,MW719781.1|Hs|onp|USA|2021-02-14:0.004592):0.041536,MW758692.1|Hs|onp|USA|2021-02-22:0.957818):2.96521,((MW749630.1|Hs|onp|USA|2021-02-24:0,MW804651.1|Hs||USA|2021-03-10:0):0,MW640729.1|Hs|onp|USA|2021-01-25:1.00359):0.018148):1.93337,((MW697925.1|Hs|onp|USA|2021-02-12:1.00243,MW758631.1|Hs|onp|USA|2021-02-25:1.99757):0.013692,MW731061.1|Hs|onp|USA|2021-02-04:1.98547):6.91573):0.042452):0.028414,MW741690.1|Hs|onp|USA|2021-02-03:2.037):1.95172):0.018695,((((((((((((MW631829.1|Hs|onp|USA|2021-02-05:0.998976,MW631883.1|Hs|onp|USA|2021-02-07:2.00102):0.002055,MW673152.1|Hs|onp|USA|2021-02-08:1.9983):0.001226,MW528832.1|Hs||USA|2021-01-13:0.99789):0.000537,MW638138.1|Hs|onp|USA|2021-01-09:2.99872):0.00258,MW519695.1|Hs|onp|USA|2021-01-05:0.996471):0.002147,MW696559.1|Hs|onp|USA|2021-02-14:2.99585):0.00055,(MW697034.1|Hs|onp|USA|2021-02-16:4.99937,MW763344.1|Hs|onp|USA|2021-02-28:4.00063):0.995845):0.000668,(MW681217.1|Hs|onp|USA|2021-02-11:0.998305,MW681268.1|Hs|onp|USA|2021-02-12:1.0017):1.99576):0.000881,((MW681269.1|Hs|onp|USA|2021-02-13:0,MW779074.1|Hs|onp|USA|2021-02-23:0):1.01452,MW793243.1|Hs|onp|USA|2021-03-06:2.98548):1.98655):0.002864,MW763923.1|Hs|onp|USA|2021-02-25:6.99528):0.001794,(MW666231.1|Hs|onp|USA|2021-02-02:0,MW666288.1|Hs|onp|USA|2021-02-02:0):2.99252):0.003159,((MW668515.1|Hs|onp|USA|2021-02-01:0,MW728397.1|Hs|onp|USA|2021-02-22:3.00151):2.98468,MW793276.1|Hs|onp|USA|2021-03-06:2.01496):0.990233):4.98477):0.955672):0.036368):0.002037,((((((((((((((((((MW349081.1|Hs|onp|USA|2020-11-02:0,MW349092.1|Hs|onp|USA|2020-11-07:0):0,MW454728.1|Hs||USA|2020-11-16:1.00313):3.9972,MW545440.1|Hs||USA|2021-01-11:6.00192):0.025508,MW592752.1|Hs|saliva_onp|USA|2020-12-10:0.975983):1.0169,((MW374932.1|Hs|onp|USA|2020-11-06:0,MW549819.1|Hs|onp|USA|2020-12-26:0,MW549824.1|Hs|onp|USA|2020-12-26:0,MW558285.1|Hs|onp|USA|2021-01-06:0):0,MW558284.1|Hs|onp|USA|2021-01-14:1.00357):0.982116):0.999819,(MW496056.1|Hs||USA|2020-11-28:7.02433,MW708296.1|Hs|onp|USA|2021-01-14:4.97567):1.01107):0.009911,((MW310445.1|Hs|onp|USA|2020-11-10:1.9961,MW816217.1|Hs|onp|USA|2021-03-10:9.0039):2.81801,(MW585849.1|Hs|onp|USA|2021-01-19:3.97505,MW646749.1|Hs||USA|2021-01-28:5.02496):2.85063):0.163996):0.008103,(MW669506.1|Hs|onp|USA|2021-02-05:5.99431,MW704562.1|Hs|onp|USA|2021-02-08:4.00569):1.98597):0.018083,((((((MW617591.1|Hs|onp|USA|2021-01-30:0,MW617606.1|Hs|onp|USA|2021-01-30:0):1.03503,MW681252.1|Hs|onp|USA|2021-02-11:1.96497):4.02661,((MW703033.1|Hs||USA|2021-01-02:0,MW736751.1|Hs||USA|2021-01-07:0):0.742235,MW708247.1|Hs|onp|USA|2021-01-21:3.45777):0.22474):0.022071,MW739579.1|Hs||USA|2021-01-17:0.979597):0.008598,MW701992.1|Hs||USA|2020-12-02:1.01153):0.945922,(MW738314.1|Hs||USA|2020-12-31:4.00546,MW739133.1|Hs||USA|2021-01-09:0.994537):6.96695):0.020654):0.014725,MW192099.1|Hs||USA|2020-10-08:0.990659):0.167927,(MW035550.1|Hs|onp|USA|2020-09-04:0,MW070082.1|Hs|onp|USA|2020-09-01:0,MW653693.1|Hs||USA|2020-08-21:0):0):0.151451,((MW565226.1|Hs||USA|2020-11-02:0,MW565229.1|Hs||USA|2020-10-29:0.516953):0.649089,MW565227.1|Hs||USA|2020-11-02:2.38156):2.66724):0.100106,MW268704.1|Hs|onp|USA|2020-09-03:0):0.017342,(MW550668.1|Hs|onp|USA|2020-12-22:2.64579,MW596113.1|Hs|onp|USA|2021-01-09:5.55421):1.9395):0.174104,MW653695.1|Hs||USA|2020-08-27:0):0.17945,MW550416.1|Hs|onp|USA|2020-12-12:1.38533):0.419757,(((((((((((((MW736799.1|Hs||USA|2020-12-17:3.00531,MW736831.1|Hs||USA|2021-01-29:0.994691):0.016451,(MW738173.1|Hs||USA|2020-12-13:0,MW738192.1|Hs||USA|2020-12-10:0):0):0.982757,MW736769.1|Hs||USA|2021-01-07:5.01218):0.014148,MW736806.1|Hs||USA|2020-12-15:0.999911):0.016762,(MW738269.1|Hs||USA|2020-12-21:0,MW739600.1|Hs||USA|2020-11-19:0):0):0.968357,(MW411938.1|Hs||USA|2020-12-15:2.99942,MW495961.1|Hs||USA|2020-12-02:3.00058):0.021192):0.013912,(MW669814.1|Hs|onp|USA|2021-02-09:2.02306,MW808262.1|Hs|onp|USA|2021-03-06:1.97694):1.00166):0.007016,MW763432.1|Hs|onp|USA|2021-02-25:6.99079):0.001514,MW643321.1|Hs|onp|USA|2021-01-29:0.99725):0.00101,MW645505.1|Hs||USA|2020-11-18:0.997312):0.000742,MW629461.1|Hs||USA|2021-01-11:0.997689):0.085415,(MW793613.1|Hs||USA|2020-10-19:0,MW793615.1|Hs||USA|2020-10-19:0,MW793616.1|Hs||USA|2020-10-19:0):0):0.224141,MW793612.1|Hs||USA|2020-10-19:0):0.945358):1.6914,(MW707295.1|Hs|onp|USA|2021-02-11:0,MW734724.1|Hs|onp|USA|2021-02-15:0,MW779891.1|Hs|onp|USA|2021-02-26:0):6.97979):0.993177):0.004609,((((((((((((((MW524972.1|Hs|onp|USA|2021-01-12:2.00241,MW689761.1|Hs||USA|2021-02-04:2.99759):0.008364,(MW767289.1|Hs|onp|USA|2021-02-13:0.01957,MW777342.1|Hs|onp|USA|2021-02-19:1.98043):1.98254):1.97684,(((MW719764.1|Hs|onp|USA|2021-02-14:0,MW729288.1|Hs||USA|2021-02-04:0):0,MW749619.1|Hs|onp|USA|2021-02-25:1.00018):2.98516,MW491040.1|Hs||USA|2020-11-04:0.014806):0.021035):0.97381,MW550490.1|Hs|onp|USA|2020-12-30:2.21173):0.021212,((((MW617593.1|Hs|onp|USA|2021-01-30:1.01537,MW777927.1|Hs|onp|USA|2021-02-19:2.98463):0.991269,MW634581.1|Hs|onp|USA|2020-12-27:0):2.00734,MW634799.1|Hs|onp|USA|2020-12-26:7.99568):0.006692,MW792641.1|Hs||USA|2021-02-04:1.98784):0.987698):4.00442,MW521774.1|Hs||USA|2020-11-06:3.99645):0.010588,(MW766671.1|Hs|onp|USA|2021-02-18:0.004807,MW780688.1|Hs|onp|USA|2021-02-26:0.995193):6.98788):0.93492,MW681539.1|Hs|onp|USA|2021-02-12:6.9717):0.040741,((MW228242.1|Hs|onp|USA|2020-08-24:0,MW420888.1|Hs|onp|USA|2020-08-27:0):1.00768,MW420890.1|Hs|onp|USA|2020-08-27:3.99232):0.006525):0.007401,((((((MW694264.1|Hs|onp|USA|2021-02-12:0.008125,MW779263.1|Hs|onp|USA|2021-02-23:0.991875):5.99597,(MW708699.1|Hs|onp|USA|2021-01-26:4.00053,MW782807.1|Hs|onp|USA|2021-03-02:0.999471):0.003032):0.059006,MW681197.1|Hs|onp|USA|2021-02-10:4.13942):0.94334,(MW524875.1|Hs|onp|USA|2021-01-15:5.01922,MW776830.1|Hs|onp|USA|2020-11-03:1.98078):0.023799):0.028431,(MW669080.1|Hs|onp|USA|2021-02-01:3.01275,MW694380.1|Hs||USA|2021-01-24:2.98725):2.97707):4.86016,MW776814.1|Hs|onp|USA|2020-11-04:5.91686):0.086102):1.99275,((((MW545240.1|Hs||USA|2021-01-10:0,MW728746.1|Hs|onp|USA|2021-02-21:0):0.000304,MW783004.1|Hs|onp|USA|2021-03-05:0.999696):2.97091,(MW545332.1|Hs||USA|2021-01-05:0,MW545447.1|Hs||USA|2021-01-05:3.43184):0.986663):3.01038,MW693758.1|Hs|onp|USA|2021-02-10:5.97764):5.00722):1.41167,(MW449496.1|Hs|onp|USA|2020-12-18:2.01082,MW522466.1|Hs||USA|2020-11-03:5.98918):2.39729):0.21134,((((((((MW719732.1|Hs|onp|USA|2021-02-21:0.007982,MW812873.1|Hs|onp|USA|2021-03-05:0.992018):0.005722,MW749581.1|Hs|onp|USA|2021-02-24:0.988742):0.997455,MW728588.1|Hs|onp|USA|2021-02-20:4.00033):2.01251,MW763916.1|Hs|onp|USA|2021-02-26:3.98823):1.98281,(MW665607.1|Hs|onp|USA|2021-01-28:7.99202,MW736081.1|Hs||USA|2021-01-04:2.00798):0.005447):0.006989,(((MW681052.1|Hs||USA|2021-01-04:0.999451,MW694369.1|Hs||USA|2021-01-22:2.00055):1.0104,MW737828.1|Hs||USA|2021-01-11:5.98968):0.013019,MW767295.1|Hs|onp|USA|2021-02-13:2.97925):1.98527):1.95331,(MW518148.1|Hs|onp|USA|2021-01-02:4.00196,MW550720.1|Hs|onp|USA|2020-12-22:4.99804):0.991109):0.023151,(((MW485268.1|Hs|onp|USA|2020-12-29:0,MW634113.1|Hs|onp|USA|2020-12-24:0):1.99219,MW454441.1|Hs|onp|USA|2020-12-24:1.00781):1.99591,((MW706860.1|Hs|onp|USA|2021-02-15:3.00188,MW715191.1|Hs||USA|2021-02-11:1.99812):1.43264,MW596132.1|Hs|onp|USA|2021-01-07:6.44717):0.570307):0.015487):1.62247):0.280921,(((((((MW645527.1|Hs||USA|2020-11-19:0,MW645528.1|Hs||USA|2020-11-19:0,MW645531.1|Hs||USA|2020-11-19:0,MW645533.1|Hs||USA|2020-11-19:0,MW645534.1|Hs||USA|2020-11-19:0,MW645541.1|Hs||USA|2020-11-19:0):0,(((MW645530.1|Hs||USA|2020-11-19:2.00081,MW645535.1|Hs||USA|2020-11-19:1.99919):0.000664,MW645524.1|Hs||USA|2020-11-19:0.999336):0.000273,MW645540.1|Hs||USA|2020-11-19:1.99974):0.000591):0.001279,((MW645526.1|Hs||USA|2020-11-19:2.99926,MW645537.1|Hs||USA|2020-11-19:0.000738):0.006692,MW645536.1|Hs||USA|2020-11-19:0.992614):0.993629):0.003422,(MW645525.1|Hs||USA|2020-11-19:0.997864,MW645532.1|Hs||USA|2020-11-19:1.00214):0.995598):0.011467,MW645529.1|Hs||USA|2020-11-19:0.984124):1.9768,((MW406574.1|Hs||USA|2020-11-02:1.01091):0.002021,(MW780530.1|Hs|onp|USA|2021-02-26:0,MW780535.1|Hs|onp|USA|2021-02-26:0):1.9951):0.006353):4.25799,(MW635168.1|Hs|onp|USA|2021-01-04:6.00533,MW763455.1|Hs|onp|USA|2021-02-24:8.99466):1.25944):0.643376):0.076729):0.003622,((((((((((MW586022.1|Hs|onp|USA|2021-01-14:2.00886,MW667339.1|Hs|onp|USA|2021-01-23:0.991138):0.006024,(MW666869.1|Hs|onp|USA|2021-01-25:0.002242,MW667420.1|Hs|onp|USA|2021-01-24:0.997758):1.99615):0.003062,(MW550464.1|Hs|onp|USA|2020-12-14:1.20723,MW665605.1|Hs|onp|USA|2021-01-29:1.99277):2.99474):0.001552,((MW665628.1|Hs|onp|USA|2021-01-28:0,MW665630.1|Hs|onp|USA|2021-01-28:0):1.73557,(MW668589.1|Hs|onp|USA|2021-02-06:1.01416,MW669016.1|Hs|onp|USA|2021-02-06:0):1.73558):0.257702):0.010524,((MW583438.1|Hs||USA|2021-01-26:0,MW666913.1|Hs|onp|USA|2021-01-26:1.00294):1.0021,(MW766687.1|Hs|onp|USA|2021-02-02:0,MW792855.1|Hs||USA|2021-02-02:0):0.997121):1.98848):0.584555,(MW486309.1|Hs|onp|USA|2020-12-29:1.02348,MW496060.1|Hs||USA|2020-11-29:1.97652):1.60209):3.39963,MW634211.1|Hs|onp|USA|2020-12-27:5.00853):0.014459,((MW566528.1|Hs||USA|2020-10-09:0.992007,MW566896.1|Hs||USA|2020-11-18:7.00799):0.993488,MW666260.1|Hs|onp|USA|2021-02-02:5.01171):0.997208):0.017001,((MW749218.1|Hs|onp|USA|2021-02-25:0,MW780909.1|Hs|onp|USA|2021-03-02:0,MW808316.1|Hs|onp|USA|2021-03-05:0):4.98733,(MW673585.1|Hs||USA|2020-12-18:3.03399,MW725684.1|Hs||USA|2021-02-16:1.96601):1.01798):2.96836):0.780931,((((((MW669545.1|Hs|onp|USA|2021-02-05:3.98382,MW731413.1|Hs|onp|USA|2021-02-16:9.01618):1.97137,MW644161.1|Hs|onp|USA|2021-01-29:3.0368):0.030406,MW673169.1|Hs|onp|USA|2021-02-08:5.96256):0.934232,((MW560911.1|Hs||USA|2021-01-18:5.23263,MW739584.1|Hs||USA|2021-01-16:1.16737):0.693623,MW739334.1|Hs||USA|2021-01-08:2.84899):1.07541):1.02887,(MW495085.1|Hs||USA|2021-01-08:0,MW495099.1|Hs||USA|2021-01-08:0):8.02308):0.009853,MW720071.1|Hs|onp|USA|2021-02-15:10.0046):1.77746):0.190213):0.001137,((((((((((((((((((((((((MW782909.1|Hs|onp|USA|2021-03-05:0,MW793295.1|Hs|onp|USA|2021-03-08:0,MW816365.1|Hs|onp|USA|2021-03-11:0,MW816449.1|Hs|onp|USA|2021-03-10:0,MW825619.1|Hs|onp|USA|2021-03-12:0):1.99662,((MW696274.1|Hs|onp|USA|2021-02-15:0,MW720455.1|Hs|onp|USA|2021-02-16:0,MW733224.1|Hs|onp|USA|2021-02-24:0):0,MW697836.1|Hs|onp|USA|2021-02-10:1.00118):0.003215):0.994139,(((MW696326.1|Hs|onp|USA|2021-02-15:0,MW697013.1|Hs|onp|USA|2021-02-17:0,MW698134.1|Hs|onp|USA|2021-02-15:0,MW733455.1|Hs|onp|USA|2021-02-23:0,MW763875.1|Hs|onp|USA|2021-02-25:0):0.001464,MW793038.1|Hs|onp|USA|2021-03-04:1.99854):1.99632,(MW592649.1|Hs|onp|USA|2021-02-02:0.002483,MW666542.1|Hs|onp|USA|2021-02-01:0.997517):0.001198):0.001886):0.988758,((MW540242.1|Hs|onp|USA|2020-12-27:0,MW540243.1|Hs|onp|USA|2020-12-27:0,MW540248.1|Hs|onp|USA|2020-12-27:0,MW540260.1|Hs|onp|USA|2020-12-27:0,MW540264.1|Hs|onp|USA|2020-12-27:0):0,(((MW540245.1|Hs|onp|USA|2020-12-27:0,MW540263.1|Hs|onp|USA|2020-12-27:0):0,MW540261.1|Hs|onp|USA|2020-12-27:2.00526):1.00015,MW540266.1|Hs|onp|USA|2020-12-27:0.999419):0.000964):0.008917):0.857209,((MW496026.1|Hs||USA|2020-11-23:3.02437,MW694356.1|Hs||USA|2021-01-21:2.97563):0.019673,MW694379.1|Hs||USA|2021-01-24:5.9805):0.318681):0.074309,((MW665717.1|Hs|onp|USA|2021-01-24:2.87918,MW700351.1|Hs||USA|2021-02-01:2.32082):0.053192,MW736671.1|Hs||USA|2021-01-16:6.93802):2.9916):0.050847,((((MW708119.1|Hs|onp|USA|2021-01-25:2.61381,MW777918.1|Hs|onp|USA|2021-02-19:6.58619):0.79382,MW523785.1|Hs|onp|USA|2021-01-06:2.98265):1.01136,(MW629237.1|Hs||USA|2021-01-15:0.208587,MW693267.1|Hs|onp|USA|2021-02-09:2.99141):3.87272):0.845689,MW738170.1|Hs||USA|2020-12-13:7.31302):1.06127):0.010994,(MW545219.1|Hs||USA|2021-01-07:0,MW634669.1|Hs|onp|USA|2020-12-27:0):3.9911):0.002903,MW521675.1|Hs||USA|2020-11-10:2.98944):0.00146,(MW586031.1|Hs|onp|USA|2021-01-14:2.00598,MW673312.1|Hs|onp|USA|2021-01-28:0):0.986878):0.002679,(((((((MW669492.1|Hs|onp|USA|2021-02-05:0,MW731385.1|Hs||USA|2021-02-08:1.31333):1.99252,MW728526.1|Hs|onp|USA|2021-02-20:5.9615):0.481499,((MW693490.1|Hs|onp|USA|2021-02-10:0,MW733891.1|Hs|onp|USA|2021-02-15:0):0.957813,MW767206.1|Hs|onp|USA|2021-02-11:0.042187):1.4836):0.523033,MW485409.1|Hs|onp|USA|2020-12-26:0.98787):0.011082,MW739411.1|Hs||USA|2021-02-02:0):0.004123,MW667170.1|Hs|onp|USA|2021-01-27:3.98625):1.7411,(MW696840.1|Hs|onp|USA|2021-02-17:0.20452,MW733564.1|Hs|onp|USA|2021-02-20:0):9.15502):0.232901):0.003454,MW495152.1|Hs||USA|2021-01-06:0.987339):0.001406,((MW758968.1|Hs||USA|2021-02-24:0,MW758969.1|Hs||USA|2021-02-24:0):1.99666,MW700350.1|Hs||USA|2021-02-01:5.00334):0.988583):0.007168,MW680563.1|Hs|onp|USA|2021-02-10:3.98143):0.016344,MW665847.1|Hs|onp|USA|2021-01-31:5.96593):2.97442,((((((((((MW758792.1|Hs|onp|USA|2021-02-24:0,MW767287.1|Hs|onp|USA|2021-02-13:0,MW777119.1|Hs|onp|USA|2021-02-15:0,MW778987.1|Hs|onp|USA|2021-02-22:0):0,MW772134.1|Hs|onp|USA|2021-02-28:2.01075):0.921664,MW693444.1|Hs|onp|USA|2021-02-10:0.078168):2.32607,(MW669330.1|Hs|onp|USA|2021-02-07:0.994198,MW673240.1|Hs|onp|USA|2021-01-29:0.005802):0.302524):0.701502,(MW636723.1|Hs|onp|USA|2021-01-19:3.01633,MW778045.1|Hs|onp|USA|2021-02-18:3.98367):1.00303):0.01926,(MW767301.1|Hs|onp|USA|2021-02-13:2.03017,MW777152.1|Hs|onp|USA|2021-02-11:0.969834):0.990077):0.977423,((((MW636892.1|Hs|onp|USA|2021-01-20:0,MW681287.1|Hs|onp|USA|2021-02-11:0):0.000438,MW669799.1|Hs|onp|USA|2021-02-08:0.999562):0.017272,((MW725690.1|Hs||USA|2021-02-15:0.006825,MW725691.1|Hs||USA|2021-02-15:1.99317):5.57315,MW808497.1|Hs|onp|USA|2021-03-08:4.62536):0.381951):0.976714,MW519637.1|Hs|onp|USA|2021-01-06:5.01222):0.018037):0.010188,(MW667152.1|Hs|onp|USA|2021-01-25:4.60998,MW693293.1|Hs|onp|USA|2021-02-10:4.59002):0.39445):0.48316,(MW640980.1|Hs|onp|USA|2021-01-26:2.96375,MW681053.1|Hs|onp|USA|2021-01-05:3.03625):1.50125):0.398342,((MW590901.1|Hs||USA|2021-01-19:0.222001,MW590924.1|Hs||USA|2021-01-22:1.778):3.90186,MW667297.1|Hs|onp|USA|2021-01-27:9.06742):3.77394):3.08293):0.004719,(((((MW640633.1|Hs|onp|USA|2021-01-25:0.017468,MW777283.1|Hs|onp|USA|2021-02-14:2.98253):1.98655,MW494362.1|Hs|onp|USA|2021-01-03:3.00431):0.997895,MW582224.1|Hs||USA|2020-12-23:2.00361):0.003172,MW645500.1|Hs||USA|2020-11-06:0.996234):0.02765,(MW582257.1|Hs||USA|2020-12-23:3.00746,MW617575.1|Hs|onp|USA|2021-02-01:3.99254):0.971394):5.96451):0.001544,MW763229.1|Hs|onp|USA|2020-06-29:0.995657):0.011042,(((((((((MW519761.1|Hs|onp|USA|2021-01-04:0,MW519763.1|Hs|onp|USA|2021-01-04:0,MW586315.1|Hs|onp|USA|2021-01-26:0):0.004206,MW519651.1|Hs|onp|USA|2021-01-06:0.995794):0.006875,MW525026.1|Hs|onp|USA|2021-01-11:1.98981):0.012987,MW519813.1|Hs|onp|USA|2021-01-04:1.97786):0.919711,MW524892.1|Hs|onp|USA|2021-01-14:0.966976):0.243345,(MW485412.1|Hs|onp|USA|2020-12-24:5.98839,MW586510.1|Hs|onp|USA|2021-01-20:3.01161):0.16985):0.41264,((MW485320.1|Hs|onp|USA|2020-12-29:0,MW583260.1|Hs|onp|USA|2021-01-14:0):1.96842,MW485415.1|Hs|onp|USA|2020-12-24:0.03158):3.58833):5.40582,((((MW826299.1|Hs|onp|USA|2020-07-11:0,MW836838.1|Hs|onp|USA|2020-07-11:0):1.00039,MW836839.1|Hs|onp|USA|2020-07-11:0.999614):0.001562,MW836854.1|Hs|onp|USA|2020-07-11:0.998309):0.000508,MW836853.1|Hs|onp|USA|2020-07-11:0.998649):0.000301):0.000841,(MW826295.1|Hs|onp|USA|2020-07-11:0,MW826296.1|Hs|onp|USA|2020-07-11:0,MW826298.1|Hs|onp|USA|2020-07-11:0,MW836833.1|Hs|onp|USA|2020-07-11:0,MW836836.1|Hs|onp|USA|2020-07-11:0,MW836837.1|Hs|onp|USA|2020-07-11:0,MW836841.1|Hs|onp|USA|2020-07-11:0,MW836844.1|Hs|onp|USA|2020-07-11:0,MW836846.1|Hs|onp|USA|2020-07-11:0,MW836852.1|Hs|onp|USA|2020-07-11:0):0):1.00274):0.006603,((((((((((((((MW549948.1|Hs||USA|2021-01-08:2.01081,MW786976.1|Hs||USA|2021-02-22:2.98919):0.020051,(MW738425.1|Hs||USA|2021-01-24:1.02289,MW739868.1|Hs||USA|2021-02-01:1.97711):2.97411):3.99193,MW342013.1|Hs|onp|USA|2020-10-12:0.001193):0.986029,MW454391.1|Hs|onp|USA|2020-12-12:6.01558):1.01092,MW635089.1|Hs|onp|USA|2021-01-02:6.00059):0.00456,((MW666476.1|Hs|onp|USA|2021-01-31:1.01345,MW733558.1|Hs|onp|USA|2021-02-23:0.98655):0.984224,MW643764.1|Hs|onp|USA|2021-01-31:1.01593):1.99848):0.009208,(((MW681172.1|Hs|onp|USA|2021-02-09:0.991026,MW749593.1|Hs|onp|USA|2021-02-22:0.008974):2.00023,MW805114.1|Hs|onp|USA|2021-03-09:3.9981):0.98219,MW517765.1|Hs|onp|USA|2021-01-11:3.01675):0.997418):0.004275,(MW634779.1|Hs|onp|USA|2020-12-26:3.02714,MW680568.1|Hs|onp|USA|2021-02-10:5.97286):3.98512):0.013513,MW666925.1|Hs|onp|USA|2021-01-25:5.98005):2.9606,(MW424869.1|Hs||USA|2020-12-20:3.00247,MW483435.1|Hs||USA|2020-10-22:0):7.02147):2.00197,(((MW406549.1|Hs||USA|2020-11-05:6.01307,MW598217.1|Hs|onp|USA|2020-08-09:0.986933):0.0107,MW836906.1|Hs|onp|USA|2020-08-05:2.00031):0.000999,(MW836855.1|Hs|onp|USA|2020-07-06:0,MW836895.1|Hs|onp|USA|2020-08-05:0):0.000723):0.012636):0.026832,(((((MW454656.1|Hs||USA|2020-10-19:2.01444,MW713643.1|Hs|onp|USA|2021-02-21:5.98556):0.993197,MW403616.1|Hs|onp|USA|2020-11-19:7.0011):0.009417,((MW747991.1|Hs||USA|2020-12-21:1.002,MW773126.1|Hs||USA|2020-12-16:0):1.00302,MW673346.1|Hs|onp|USA|2021-01-29:4.99617):2.98787):0.017472,(MW634393.1|Hs|onp|USA|2020-12-24:5.9892,MW750174.1|Hs||USA|2021-02-18:7.0108):0.984047):0.156067,MW522484.1|Hs||USA|2020-10-20:2.83057):0.868947):0.964765,MW758706.1|Hs|onp|USA|2021-02-22:14.9733):0.008276,(((MW700733.1|Hs||USA|2020-12-18:0,MW700734.1|Hs||USA|2020-12-18:0):1.00376,MW702213.1|Hs||USA|2020-12-28:0.996237):5.9956,(MW550257.1|Hs||USA|2021-01-07:0,MW805055.1|Hs|onp|USA|2021-03-08:0):7.00365):0.016262):0.998856):0.01482,((((((((((((((MW449515.1|Hs|onp|USA|2020-12-19:0.999421,MW493892.1|Hs||USA|2020-10-09:0.000579):0.001901,MW634990.1|Hs|onp|USA|2020-12-26:0.997694):0.000503,MW495951.1|Hs||USA|2020-11-05:0.997797):0.005149,((MW586304.1|Hs|onp|USA|2021-01-26:1.02598,MW653503.1|Hs||USA|2020-11-30:7.97402):2.85779,MW638779.1|Hs|onp|USA|2021-01-04:1.87935):0.114623):0.008545,(((MW681181.1|Hs|onp|USA|2021-02-13:0.99888,MW834711.1|Hs||USA|2021-02-11:0.00112):0.00113,MW792556.1|Hs|onp|USA|2021-03-07:0.998088):0.002462,MW705978.1|Hs|onp|USA|2021-02-10:1.99664):0.982756):0.00781,(MW640718.1|Hs|onp|USA|2021-01-25:4.01178,MW669786.1|Hs|onp|USA|2021-02-08:2.98822):1.99218):0.135325,(((((((MW596118.1|Hs|onp|USA|2021-01-06:1.99671,MW640472.1|Hs|onp|USA|2021-01-24:0.003289):0.004422,(MW636653.1|Hs|onp|USA|2021-01-19:0.607959,MW673458.1|Hs|onp|USA|2021-02-09:0.592041):0.392845):0.004761,MW693889.1|Hs|onp|USA|2021-02-10:1.99388):0.991822,MW643568.1|Hs|onp|USA|2021-01-28:3.00486):1.00107,(MW631746.1|Hs|onp|USA|2021-02-05:1.01621,MW777080.1|Hs|onp|USA|2021-02-14:1.98379):4.00096):1.07877,MW634453.1|Hs|onp|USA|2020-12-26:2.92344):0.962817,(((MW707442.1|Hs|onp|USA|2021-02-15:0,MW767318.1|Hs|onp|USA|2021-02-13:0):0,MW673205.1|Hs|onp|USA|2021-01-29:1.00755):0.693769,MW626707.1|Hs||USA|2021-01-07:1.30508):1.23496):1.069):0.170476,((((((MW697773.1|Hs|onp|USA|2021-02-11:0.998119,MW719684.1|Hs|onp|USA|2021-02-15:1.00188):0.001241,MW719937.1|Hs|onp|USA|2021-02-19:0.998763):0.000687,MW719832.1|Hs|onp|USA|2021-02-21:0.998903):0.001625,(MW749221.1|Hs|onp|USA|2021-02-23:0,MW749415.1|Hs|onp|USA|2021-02-22:0,MW793121.1|Hs|onp|USA|2021-03-05:0):0):0.158179,MW793321.1|Hs|onp|USA|2021-03-05:2.84097):4.60722,MW825978.1|Hs|onp|USA|2021-03-10:3.25745):2.93795):0.07341,(((MW648753.1|Hs||USA|2021-02-02:0.180198,MW788832.1|Hs||USA|2021-02-17:0.819802):0.826901,MW708445.1|Hs|onp|USA|2021-01-19:5.151):0.469445,MW708167.1|Hs|onp|USA|2021-01-22:0):2.6229):0.630818,((MW548933.1|Hs||USA|2021-01-11:0,MW549322.1|Hs||USA|2021-01-08:0.207019):0.814923,MW548950.1|Hs||USA|2021-01-09:2.19843):3.63084):1.98628,MW616840.1|Hs||USA|2020-12-31:4.49117):1.23234,MW636859.1|Hs|onp|USA|2021-01-20:5.20815):0.980732,((((MW696761.1|Hs|onp|USA|2021-02-11:0.001668,MW825533.1|Hs|onp|USA|2021-03-15:1.99833):0.0073,MW763423.1|Hs|onp|USA|2021-02-25:1.99154):2.98968,(MW729283.1|Hs||USA|2021-02-04:2.00525,MW766638.1|Hs|onp|USA|2021-02-08:0):1.00442):0.011846,MW793270.1|Hs|onp|USA|2021-03-09:9.98845):11.171):2.83095,((((MW549792.1|Hs|onp|USA|2020-12-11:1.00415,MW638911.1|Hs|onp|USA|2021-01-09:1.99585):1.00126):0.010638):2.01565,MW589629.1|Hs||USA|2020-12-12:5.97764):0.037698):0.972338):0.866869,((((((((((((((((((MW708125.1|Hs|onp|USA|2021-01-25:0,MW708139.1|Hs|onp|USA|2021-01-25:0):5.37655,MW642974.1|Hs|onp|USA|2021-02-01:0.82345):0.118046,MW486397.1|Hs|onp|USA|2021-01-03:7.91205):0.019081,MW667112.1|Hs|onp|USA|2021-01-27:3.95015):0.016789,MW521731.1|Hs||USA|2020-11-05:1.97652):0.00916,MW667257.1|Hs|onp|USA|2021-01-27:2.96837):0.017979,(MW522489.1|Hs||USA|2020-11-10:0,MW629527.1|Hs||USA|2021-01-28:0):0):0.008645,MW491125.1|Hs||USA|2020-11-30:3.01163):0.03799,MW792657.1|Hs||USA|2021-02-25:7.99937):0.266491,((((MW666794.1|Hs|onp|USA|2021-01-22:2.00292,MW667427.1|Hs|onp|USA|2021-01-26:1.99708):0.016107,MW734625.1|Hs|onp|USA|2021-02-23:5.9839):0.42693,MW550326.1|Hs||USA|2020-12-28:0):0.828565,MW636618.1|Hs|onp|USA|2021-01-18:2.2805):0.913627):0.344853,MW550605.1|Hs||USA|2020-12-09:1.67593):1.32546,(MW635011.1|Hs|onp|USA|2020-12-27:1.00092,MW638464.1|Hs|onp|USA|2021-01-02:0.999083):0.998139):0.003583,(MW667042.1|Hs|onp|USA|2021-01-27:3.99932,MW667502.1|Hs|onp|USA|2021-01-26:1.00068):4.99395):0.011976,MW332707.1|Hs|onp|USA|2020-09-17:5.98296):0.004384,((((MW708861.1|Hs||USA|2021-01-20:1.0039,MW766527.1|Hs|onp|USA|2021-02-24:4.9961):1.00036,MW734958.1|Hs|onp|USA|2021-02-22:2.9972):0.006755,(MW666199.1|Hs|onp|USA|2021-02-01:0.026543,MW667480.1|Hs|onp|USA|2021-01-25:1.97346):1.98127):0.011626,MW635218.1|Hs|onp|USA|2021-01-04:7.98985):1.99867):0.004406,((((MW719980.1|Hs|onp|USA|2021-02-17:0,MW773296.1|Hs|onp|USA|2021-03-01:0,MW805132.1|Hs|onp|USA|2021-03-08:0):0.003402,MW808415.1|Hs|onp|USA|2021-03-07:3.9966):0.979227,MW778044.1|Hs|onp|USA|2021-02-19:2.01763):0.993434,(((MW667137.1|Hs|onp|USA|2021-01-27:1.00773,MW816325.1|Hs|onp|USA|2021-03-11:2.99227):0.993604,MW706664.1|Hs|onp|USA|2021-02-12:1.00206):1.00432,MW640227.1|Hs|onp|USA|2021-01-21:2.99644):0.016733):3.9943):0.002538,MW808272.1|Hs|onp|USA|2021-03-07:10.0119):0.017446,MW741983.1|Hs|onp|USA|2021-01-27:11.952):0.870445):0.061163,((MW763839.1|Hs|onp|USA|2021-03-02:4.99068,MW783088.1|Hs|onp|USA|2021-03-02:8.00932):3.99264,MW705625.1|Hs|onp|USA|2021-02-11:4.00974):1.96937):0.020706,((((((MW406521.1|Hs||USA|2020-11-04:0,MW406522.1|Hs||USA|2020-11-04:0):3.06599,(MW763438.1|Hs|onp|USA|2021-02-24:0,MW793235.1|Hs|onp|USA|2021-02-27:0):4.93401):1.00246,((MW638910.1|Hs|onp|USA|2021-01-09:0.013101,MW749596.1|Hs|onp|USA|2021-02-23:0.986899):3.77501,(MW766675.1|Hs|onp|USA|2021-02-01:0,MW792866.1|Hs||USA|2021-02-01:0):4.4232):0.268267):2.02367,(MW672923.1|Hs|onp|USA|2021-02-07:1.04311,MW771857.1|Hs|onp|USA|2021-02-28:3.95689):6.02643):0.965996,MW672729.1|Hs|onp|USA|2021-02-02:11.0595):0.124985,(MW566477.1|Hs||USA|2020-09-10:4.99789,MW639000.1|Hs|onp|USA|2021-01-09:7.00211):0.187012):0.806045):0.011937):0.002385,((((((((((((((((((((((((((((((((((MW577736.1|Hs||USA|2020-12-12:0,MW577780.1|Hs||USA|2020-12-12:0,MW577794.1|Hs||USA|2020-12-12:0):0.004077,MW505447.1|Hs||USA|2021-01-04:0.995923):0.993833,MW585875.1|Hs|onp|USA|2021-01-19:3.0034):0.001828):0.003951,MW586703.1|Hs||USA|2021-01-13:2.99676):0.000975,MW638293.1|Hs|onp|USA|2021-01-11:0.996026):0.000556,MW586365.1|Hs|onp|USA|2021-01-23:4.99701):0.001406,MW288255.1|Hs|onp|USA|2020-10-12:0.995725):0.001024,MW424875.1|Hs||USA|2020-12-19:4.99594):0.000971,((MW589607.1|Hs||USA|2020-12-10:0.013689,MW771717.1|Hs|onp|USA|2021-02-26:4.98631):1.97859,MW645502.1|Hs||USA|2020-11-16:0.008884):0.990274):0.001212,MW667434.1|Hs|onp|USA|2021-01-23:4.99654):0.002246,(((MW700495.1|Hs||USA|2020-12-10:0,MW700513.1|Hs||USA|2020-12-08:0,MW700514.1|Hs||USA|2020-12-08:0,MW700516.1|Hs||USA|2020-12-08:0,MW700517.1|Hs||USA|2020-12-08:0,MW700518.1|Hs||USA|2020-12-08:0,MW700519.1|Hs||USA|2020-12-08:0,MW700521.1|Hs||USA|2020-12-08:0,MW700522.1|Hs||USA|2020-12-08:0,MW702873.1|Hs||USA|2020-12-15:0,MW738625.1|Hs||USA|2020-12-11:0):0,MW700520.1|Hs||USA|2020-12-08:0.93844):0.003159,MW700515.1|Hs||USA|2020-12-08:0.997894):1.99445):0.004953,(MW777719.1|Hs|onp|USA|2021-02-15:2.00269,MW778319.1|Hs|onp|USA|2021-02-17:2.99731):2.99468):0.000352,MW733460.1|Hs|onp|USA|2021-02-23:2.9942):0.003134,MW653511.1|Hs||USA|2020-11-30:2.99133):0.001121,MW666332.1|Hs|onp|USA|2021-02-02:2.9906):0.001171,MW665814.1|Hs|onp|USA|2021-01-31:5.99092):0.002934,MW545465.1|Hs||USA|2021-01-11:1.98626):0.007768,(MW634146.1|Hs|onp|USA|2020-12-26:5.98522,MW738124.1|Hs||USA|2021-01-14:4.01478):0.976728):0.967769,MW549916.1|Hs||USA|2021-01-08:2.98805):0.006663,(MW406613.1|Hs||USA|2020-11-18:1.00034,MW681104.1|Hs|onp|USA|2020-12-28:1.99966):0.005688):0.003646,MW669767.1|Hs|onp|USA|2021-02-08:4.00244):0.001097,MW730989.1|Hs|onp|USA|2021-01-06:0.998603):0.0026,((((((((((((MW728471.1|Hs|onp|USA|2021-02-22:0,MW808402.1|Hs|onp|USA|2021-03-07:1.00409):0.996579,MW666405.1|Hs|onp|USA|2021-02-01:1.00233):0.006187,(MW804885.1|Hs|onp|USA|2021-03-08:0,MW816269.1|Hs|onp|USA|2021-03-09:0):2.99409):0.780195,MW705007.1|Hs|onp|USA|2021-02-11:3.78646):0.208518,(((MW639908.1|Hs|onp|USA|2021-01-18:1.00258,MW673342.1|Hs|onp|USA|2021-01-29:3.99742):0.002723,(MW697781.1|Hs|onp|USA|2021-02-10:0,MW697897.1|Hs|onp|USA|2021-02-10:0):0):0.00309,MW728378.1|Hs|onp|USA|2021-02-22:3.9958):0.003362):0.005857,((MW665797.1|Hs|onp|USA|2021-01-27:0.999837,MW673209.1|Hs|onp|USA|2021-01-29:2.00016):2.01461,MW719913.1|Hs|onp|USA|2021-02-15:2.98542):1.98933):0.009247,MW640565.1|Hs|onp|USA|2021-01-25:3.98411):0.018991,MW697779.1|Hs|onp|USA|2021-02-13:0.960848):0.00513,((MW586240.1|Hs|onp|USA|2021-01-27:0.01078,MW773403.1|Hs|onp|USA|2021-03-04:4.98922):0.006809,(MW777506.1|Hs|onp|USA|2021-02-16:0,MW777544.1|Hs|onp|USA|2021-02-16:0):0.982655):2.97004):0.878474,(((MW628998.1|Hs|onp|USA|2021-01-27:0,MW629004.1|Hs|onp|USA|2021-01-28:0,MW629012.1|Hs|onp|USA|2021-01-30:0,MW629013.1|Hs|onp|USA|2021-01-30:0,MW642613.1|Hs|onp|USA|2021-02-02:0):0.993841,(MW629144.1|Hs||USA|2021-01-12:1.00202,MW701207.1|Hs||USA|2020-12-29:2.99798):0.004747):0.005126,MW669805.1|Hs|onp|USA|2021-02-08:3.99843):0.93438):0.022119,((MW583175.1|Hs|onp|USA|2021-01-16:4.00473,MW635058.1|Hs|onp|USA|2020-12-31:0.995273):0.009125,MW738500.1|Hs||USA|2021-01-12:1.99419):0.93524):0.040949,((MW617509.1|Hs|onp|USA|2021-02-02:1.00255,MW639033.1|Hs|onp|USA|2021-01-09:0):1.00807,(MW666812.1|Hs|onp|USA|2021-01-25:7.00447,MW693921.1|Hs|onp|USA|2021-02-11:3.99553):0.992881):0.987588):0.012067):0.001471,((MW617586.1|Hs|onp|USA|2021-01-30:5.98701,MW738555.1|Hs||USA|2020-12-09:2.01299):1.00029,MW693317.1|Hs|onp|USA|2021-02-09:5.99415):0.989833):0.000193,(MW667290.1|Hs|onp|USA|2021-01-25:0,MW667380.1|Hs|onp|USA|2021-01-25:0):0):0.011432,(((((((MW719836.1|Hs|onp|USA|2021-02-21:0,MW763750.1|Hs|onp|USA|2021-02-28:1.00565):1.002,MW681332.1|Hs|onp|USA|2021-02-10:0):1.98351,MW693819.1|Hs|onp|USA|2021-02-11:0.015149):0.987079,MW791727.1|Hs|onp|USA|2021-02-23:3.01077):0.014738,MW778362.1|Hs|onp|USA|2021-02-16:1.991):1.9775,((MW777413.1|Hs|onp|USA|2021-02-18:0,MW778424.1|Hs|onp|USA|2021-02-20:0):0,MW783356.1|Hs|onp|USA|2021-03-03:2.00125):2.0191):0.919336,(MW708138.1|Hs|onp|USA|2021-01-02:1.02062,MW779095.1|Hs|onp|USA|2021-02-23:2.97938):1.92614):0.062576):0.005438,MW505151.1|Hs||USA|2021-01-07:4.97816):0.979426,((MW667267.1|Hs|onp|USA|2021-01-23:2.99463,MW681135.1|Hs|onp|USA|2021-02-10:4.00537):0.997228,MW517758.1|Hs|onp|USA|2021-01-11:0.004247):1.99179):0.071446,((((MW582272.1|Hs||USA|2020-12-27:4.98819,MW638751.1|Hs|onp|USA|2021-01-05:1.01181):0.056466,MW681210.1|Hs|onp|USA|2021-02-13:2.9353):0.983405,MW640265.1|Hs|onp|USA|2021-01-21:3.98988):1.81767,((MW666268.1|Hs|onp|USA|2021-02-01:4.00103,MW778961.1|Hs|onp|USA|2021-02-22:3.99897):1.00067,(MW671712.1|Hs|onp|USA|2021-01-31:0.002001,MW733671.1|Hs|onp|USA|2021-02-22:0.997999):0.99895):0.176889):1.86931):0.949659,(((((((((MW700537.1|Hs||USA|2020-12-17:0,MW700538.1|Hs||USA|2020-12-17:0,MW700539.1|Hs||USA|2020-12-17:0,MW700540.1|Hs||USA|2020-12-17:0,MW700541.1|Hs||USA|2020-12-17:0,MW700542.1|Hs||USA|2020-12-17:0,MW700543.1|Hs||USA|2020-12-17:0,MW700553.1|Hs||USA|2020-12-17:0,MW700554.1|Hs||USA|2020-12-17:0,MW702314.1|Hs||USA|2020-12-14:0,MW702528.1|Hs||USA|2020-12-11:0,MW702529.1|Hs||USA|2020-12-11:0,MW702530.1|Hs||USA|2020-12-11:0,MW702901.1|Hs||USA|2020-12-26:0,MW702903.1|Hs||USA|2020-12-26:0,MW702905.1|Hs||USA|2020-12-26:0,MW738265.1|Hs||USA|2020-12-21:0,MW738266.1|Hs||USA|2020-12-21:0,MW738267.1|Hs||USA|2020-12-21:0):0,MW700544.1|Hs||USA|2020-12-17:1.0012):0.001527,(MW702313.1|Hs||USA|2020-12-14:0,MW702960.1|Hs||USA|2020-12-21:0):0.998459):0.996435,(((MW564997.1|Hs||USA|2020-11-27:0,MW564998.1|Hs||USA|2020-11-27:0,MW653650.1|Hs||USA|2020-12-07:0,MW653651.1|Hs||USA|2020-12-07:0,MW701897.1|Hs||USA|2020-12-03:0,MW701916.1|Hs||USA|2020-12-03:0,MW792747.1|Hs||USA|2021-03-01:0,MW792748.1|Hs||USA|2021-03-02:0,MW792754.1|Hs||USA|2021-03-01:0,MW792759.1|Hs||USA|2021-03-03:0):0,(((MW564993.1|Hs||USA|2020-11-27:0,MW702021.1|Hs||USA|2020-12-01:0):1.00072,MW638146.1|Hs|onp|USA|2021-01-09:0.999276):0.001225,(MW702526.1|Hs||USA|2020-12-09:0,MW703111.1|Hs||USA|2020-12-16:0):0.998534):0.001964):0.000769,MW793186.1|Hs|onp|USA|2021-02-27:0.999048):0.00106):0.001386,(MW681145.1|Hs|onp|USA|2021-02-10:2.00012,MW763797.1|Hs|onp|USA|2021-03-01:3.99988):2.99853):0.000904,MW701148.1|Hs||USA|2020-12-25:0.996738):0.000707,MW564994.1|Hs||USA|2020-11-27:0.195258):1.98346,(((MW524902.1|Hs|onp|USA|2021-01-14:1.01106,MW773123.1|Hs||USA|2020-12-15:0):1.99648):0.000492,(MW496031.1|Hs||USA|2020-12-02:0.013466,MW737803.1|Hs||USA|2021-01-11:7.98653):2.98687):0.012597):0.126596,(MW640104.1|Hs|onp|USA|2021-01-20:5.15158,MW648128.1|Hs||USA|2021-01-22:1.84842):0.964986):0.882968):0.613936,(((((((((((MW700341.1|Hs||USA|2021-01-30:0,MW749655.1|Hs|onp|USA|2021-02-24:0,MW778776.1|Hs|onp|USA|2021-02-20:0):0,MW636611.1|Hs|onp|USA|2021-01-18:1.00866):0.005888,MW728796.1|Hs|onp|USA|2021-02-22:1.99318):0.003522,MW767194.1|Hs|onp|USA|2021-02-13:2.99043):0.982264,MW708743.1|Hs|onp|USA|2021-01-26:7.01031):0.005542,MW728119.1|Hs|onp|USA|2021-01-25:3.00338):0.999046,((MW767214.1|Hs|onp|USA|2021-02-10:0,MW779285.1|Hs|onp|USA|2021-02-16:0):0,MW706000.1|Hs|onp|USA|2021-02-10:1.00139):4.00358):0.178571,MW596196.1|Hs|onp|USA|2021-01-09:4.24138):0.257202,(MW642576.1|Hs|onp|USA|2021-01-30:3.00399,MW666350.1|Hs|onp|USA|2021-02-01:3.99601):1.45314):0.614493,((((MW778714.1|Hs|onp|USA|2021-02-21:0,MW783217.1|Hs|onp|USA|2021-03-03:0):1.00188,MW772137.1|Hs|onp|USA|2021-02-28:0.998115):2.9933,(MW643004.1|Hs|onp|USA|2021-02-02:1.99974,MW643847.1|Hs|onp|USA|2021-02-01:1.00026):0.006017):1.01321,MW705011.1|Hs|onp|USA|2021-02-11:2.98512):0.063758):2.98016,(((MW482925.1|Hs||USA|2020-11-19:1.95829,MW482927.1|Hs||USA|2020-11-17:0.04171):0.969278,MW524070.1|Hs||USA|2021-01-05:3.01187):1.99638,MW482931.1|Hs||USA|2020-11-18:4.01432):0.052904):1.56984):0.171665,MW495115.1|Hs||USA|2021-01-06:9.79643):0.137295,((MW023492.1|Hs||USA|2020-08-31:0,MW023493.1|Hs||USA|2020-08-31:0,MW023494.1|Hs||USA|2020-08-25:0,MW023497.1|Hs||USA|2020-08-31:0,MW056111.1|Hs||USA|2020-09-10:0,MW056122.1|Hs||USA|2020-09-14:0,MW056131.1|Hs||USA|2020-09-15:0,MW166077.1|Hs||USA|2020-09-04:0,MW166078.1|Hs||USA|2020-09-04:0,MW673541.1|Hs||USA|2020-08-31:0):0,(MW023495.1|Hs||USA|2020-08-31:1.00039,MW491016.1|Hs||USA|2020-10-21:3.99961):0.009781):2.93845):0.059691):0.002073,((((((((((((((((((((((((((((((((((((MW495905.1|Hs||USA|2020-11-25:0,MW565205.1|Hs||USA|2020-11-10:0):0,MW565217.1|Hs||USA|2020-11-06:0.227284):0.045704,(MW629332.1|Hs||USA|2021-01-06:0,MW642780.1|Hs|onp|USA|2021-01-29:2.00735):0.947437):0.015945,((MW704551.1|Hs|onp|USA|2021-02-09:0,MW704552.1|Hs|onp|USA|2021-02-09:0,MW750973.1|Hs||USA|2021-01-24:0):0,MW707930.1|Hs|onp|USA|2021-02-16:1.00199):1.94797):0.017841,((MW813313.1|Hs|onp|USA|2021-03-04:0,MW816243.1|Hs|onp|USA|2021-03-08:2.00238):0.985511,MW550124.1|Hs||USA|2021-01-08:1.01413):3.97094):0.068109,(MW449493.1|Hs|onp|USA|2020-12-19:4.0028):0.032317):0.938143,((((((((MW496040.1|Hs||USA|2020-11-11:0):0.241449,(MW638572.1|Hs|onp|USA|2021-01-04:0.997853,MW638573.1|Hs|onp|USA|2021-01-04:2.00215):0.928361):0.018543,MW672931.1|Hs|onp|USA|2021-02-06:0):0.010692,(MW637125.1|Hs|onp|USA|2021-01-20:1.99971,MW638642.1|Hs|onp|USA|2021-01-04:2.00029):0.955416):0.007462,MW638497.1|Hs|onp|USA|2021-01-03:1.95635):0.008155,((MW705291.1|Hs|onp|USA|2021-02-09:0,MW772058.1|Hs|onp|USA|2021-02-27:0):0.011779,MW783328.1|Hs|onp|USA|2021-03-03:1.98822):0.942359):0.016357,MW805017.1|Hs|onp|USA|2021-03-07:2.96587):0.00285,MW696591.1|Hs|onp|USA|2021-02-14:3.9691):0.007355):0.002469,(MW693054.1|Hs|onp|USA|2020-11-09:2.00514,MW776817.1|Hs|onp|USA|2020-11-02:0.99486):4.97202):0.012514,((((MW825501.1|Hs|onp|USA|2021-03-14:0.010915,MW825521.1|Hs|onp|USA|2021-03-14:0.189085):0.988857,MW782783.1|Hs|onp|USA|2021-03-05:4.01067):3.9908,(MW639916.1|Hs|onp|USA|2021-01-19:1.99916,MW640995.1|Hs|onp|USA|2021-01-27:3.00084):0.016284):0.031405,((MW495230.1|Hs||USA|2021-01-04:0.154451,MW758650.1|Hs|onp|USA|2021-02-24:2.04555):1.76595,MW778143.1|Hs|onp|USA|2021-02-18:5.89888):0.128153):2.96155):0.007033,((MW669136.1|Hs|onp|USA|2021-02-07:3.00421,MW763788.1|Hs|onp|USA|2021-03-02:1.99579):0.070218,(MW673125.1|Hs|onp|USA|2021-02-08:1.07972,MW783195.1|Hs|onp|USA|2021-02-28:1.12028):2.93151):0.918203):0.005026,(((MW586404.1|Hs|onp|USA|2021-01-22:0,MW638902.1|Hs|onp|USA|2021-01-08:0):0.00369,MW577040.1|Hs|onp|USA|2021-01-12:0.99631):1.16248,MW815765.1|Hs||USA|2021-03-04:7.03584):0.854637):0.002986,(MW673071.1|Hs|onp|USA|2021-02-08:0,MW693871.1|Hs|onp|USA|2021-02-10:0):8.97969):0.005478,(((MW693509.1|Hs|onp|USA|2021-02-10:5.9975,MW708488.1|Hs|onp|USA|2021-01-16:2.0025):0.986553,MW583374.1|Hs|onp|USA|2021-01-11:6.01237):0.025009,(MW668500.1|Hs|onp|USA|2021-02-01:2.98402,MW705668.1|Hs|onp|USA|2021-02-09:1.01598):3.9773):3.00726):0.030184,((((((MW668517.1|Hs|onp|USA|2021-02-01:3.00529,MW693284.1|Hs|onp|USA|2021-02-09:3.99471):0.005569,MW778828.1|Hs|onp|USA|2021-02-19:0.993006):0.018663,MW666643.1|Hs|onp|USA|2021-02-01:1.98406):0.986456,MW780489.1|Hs|onp|USA|2021-02-25:2.00544):0.863589,MW696689.1|Hs|onp|USA|2021-02-14:6.13822):1.19572,(((MW793566.1|Hs||USA|2021-02-25:0,MW793567.1|Hs||USA|2021-02-25:0):0.202368,MW793605.1|Hs||USA|2021-03-02:0):8.50199,MW639953.1|Hs|onp|USA|2021-01-20:0.019264):0.066271):2.95137):0.003323,MW585975.1|Hs|onp|USA|2021-01-16:2.05414):0.098973,(((MW550711.1|Hs|onp|USA|2020-12-01:0,MW668572.1|Hs|onp|USA|2021-02-01:5.6115):1.85513,(MW672943.1|Hs|onp|USA|2021-02-07:4.01165,MW736086.1|Hs||USA|2021-01-04:0.988352):0.457608):0.719628,MW634577.1|Hs|onp|USA|2020-12-26:2.19321):0.919955):0.00528,(MW763935.1|Hs|onp|USA|2021-02-26:9.11966,MW777107.1|Hs|onp|USA|2021-02-14:1.08034):0.878545):0.81028,(((MW586554.1|Hs|onp|USA|2021-01-20:1.00499,MW666582.1|Hs|onp|USA|2021-02-02:1.99501):0.997679,MW666593.1|Hs|onp|USA|2021-02-01:1.1e-05):0.997522,MW523838.1|Hs|onp|USA|2021-01-05:2.00285):2.98401):0.016958,(((((((((((((((((MW738180.1|Hs||USA|2020-12-11:0,MW739425.1|Hs||USA|2021-02-02:0,MW739427.1|Hs||USA|2021-01-30:0):1.99324,MW495075.1|Hs||USA|2021-01-07:0.006763):0.004183,MW550178.1|Hs||USA|2021-01-08:1.99378):0.006959,MW720067.1|Hs|onp|USA|2021-02-15:0.985085):0.995415,((MW505284.1|Hs||USA|2021-01-06:1.008,MW629283.1|Hs||USA|2021-01-19:3.992):1.02631,MW763812.1|Hs|onp|USA|2021-02-25:7.97117):0.975734):0.008888,MW766413.1|Hs|onp|USA|2021-02-22:6.99296):0.021319,MW734945.1|Hs|onp|USA|2021-02-22:5.97194):0.959348,((MW578229.1|Hs|onp|USA|2021-01-27:0,MW626355.1|Hs|onp|USA|2021-02-03:0,MW626356.1|Hs|onp|USA|2021-02-03:0,MW626358.1|Hs|onp|USA|2021-02-03:0,MW626359.1|Hs|onp|USA|2021-02-03:0,MW626360.1|Hs|onp|USA|2021-02-03:0,MW687159.1|Hs|onp|USA|2021-02-10:0):0,MW626357.1|Hs|onp|USA|2021-02-03:1.00041):0.009219):0.000916,MW653855.1|Hs|onp|USA|2021-02-10:0.989815):0.006174,MW779437.1|Hs|onp|USA|2021-02-23:3.98916):0.011675,MW681264.1|Hs|onp|USA|2021-02-10:5.9715):0.033153,(((MW749578.1|Hs|onp|USA|2021-02-25:0,MW763668.1|Hs|onp|USA|2021-02-25:0,MW763844.1|Hs|onp|USA|2021-03-01:0,MW763994.1|Hs|onp|USA|2021-03-03:0,MW773307.1|Hs|onp|USA|2021-03-03:0):0.201046,MW729286.1|Hs||USA|2021-02-04:0):4.75192,MW589599.1|Hs||USA|2020-12-10:0.119702):2.92641):0.088796,(((((((MW735487.1|Hs||USA|2021-01-29:0,MW735543.1|Hs||USA|2021-01-29:0):0.018107,MW763855.1|Hs|onp|USA|2021-03-02:0.981893):0.946231,MW735489.1|Hs||USA|2021-01-29:1.04139):0.620265,MW808820.1|Hs|onp|USA|2021-03-03:5.01581):0.763557,(MW668557.1|Hs|onp|USA|2021-02-01:2.01107,MW728519.1|Hs|onp|USA|2021-02-21:0.98893):0.35352):0.658317,((MW728637.1|Hs|onp|USA|2021-02-21:0,MW763356.1|Hs|onp|USA|2021-02-27:0):2.98264,MW528815.1|Hs||USA|2021-01-15:1.01736):0.027547):0.161803,((MW777128.1|Hs|onp|USA|2021-02-16:1.01486,MW779346.1|Hs|onp|USA|2021-02-22:0.985143):0.355869,MW693302.1|Hs|onp|USA|2021-02-10:0):0.78947):0.869424):0.138604,(((((MW696235.1|Hs|onp|USA|2021-02-14:2.00212,MW808302.1|Hs|onp|USA|2021-03-05:4.99788):0.985547,MW640197.1|Hs|onp|USA|2021-01-21:1.01317):2.01115,(MW673336.1|Hs|onp|USA|2021-01-29:0.999869,MW764081.1|Hs|onp|USA|2021-02-27:3.00013):1.98738):0.273788,(MW617607.1|Hs|onp|USA|2021-01-30:0,MW634258.1|Hs|onp|USA|2020-12-27:1.51916):0.689256):0.06096,(MW631831.1|Hs|onp|USA|2021-02-06:1.51794,MW693257.1|Hs|onp|USA|2021-02-09:0):7.72598):0.855659):0.762321,((((MW669258.1|Hs|onp|USA|2021-02-07:1.99846,MW719745.1|Hs|onp|USA|2021-02-22:4.00154):0.008027,MW596019.1|Hs|onp|USA|2021-01-29:4.99244):0.99459,(MW549235.1|Hs||USA|2021-01-04:3.19717,MW638835.1|Hs|onp|USA|2021-01-04:3.00283):2.00113):0.00276,MW763510.1|Hs|onp|USA|2021-03-02:4.99758):0.047754):0.094082,MW562766.1|Hs||USA|2020-12-28:5.67197):1.59511,(((MW772103.1|Hs|onp|USA|2021-02-28:2.0001,MW778627.1|Hs|onp|USA|2021-02-16:0.999897):0.024542,MW693948.1|Hs|onp|USA|2021-02-11:1.97549):1.9186,(MW589598.1|Hs||USA|2020-12-10:0,MW589601.1|Hs||USA|2020-12-10:0):0):1.74115):0.20381):0.01285,((((((((MW739349.1|Hs||USA|2021-01-05:0,MW739350.1|Hs||USA|2021-01-05:0,MW739351.1|Hs||USA|2021-01-05:0,MW739352.1|Hs||USA|2021-01-05:0,MW739786.1|Hs||USA|2021-01-15:0,MW739803.1|Hs||USA|2021-01-13:0):0,MW586711.1|Hs||USA|2021-01-15:1.00295):0.004188,MW739787.1|Hs||USA|2021-01-16:0.995728):0.00231,MW739758.1|Hs||USA|2021-01-22:0.993658):0.994832,(MW681195.1|Hs|onp|USA|2021-02-10:1.00046,MW778260.1|Hs|onp|USA|2021-02-20:0.999543):0.999877):5.00689,(MW634743.1|Hs|onp|USA|2021-01-01:2.61065,MW737922.1|Hs||USA|2021-02-03:4.58935):1.3912):1.49535,((((MW681529.1|Hs|onp|USA|2021-02-11:0,MW681530.1|Hs|onp|USA|2021-02-11:0,MW719769.1|Hs|onp|USA|2021-02-18:0):0.020262,MW741587.1|Hs|onp|USA|2021-02-18:0.979738):2.97333,MW525004.1|Hs|onp|USA|2021-01-12:3.01399):1.01833,MW673162.1|Hs|onp|USA|2021-02-08:5.99057):1.49186):0.459052,MW645572.1|Hs||USA|2020-11-19:1.97793):0.025498):0.001255,MW749635.1|Hs|onp|USA|2021-02-25:4.99619):0.001595,(((((MW667301.1|Hs|onp|USA|2021-01-23:0,MW728435.1|Hs|onp|USA|2021-02-20:0,MW778841.1|Hs|onp|USA|2021-02-21:0):2.99467,(MW667296.1|Hs|onp|USA|2021-01-23:1.00089,MW669710.1|Hs|onp|USA|2021-02-08:3.99911):0.004793):0.002058,(MW766676.1|Hs|onp|USA|2021-01-31:0,MW792867.1|Hs||USA|2021-01-31:0):2.99655):0.003154,MW696557.1|Hs|onp|USA|2021-02-13:8.9968):0.005735,MW772063.1|Hs|onp|USA|2021-02-27:5.99104):0.986421):0.002141):0.000955,MW669018.1|Hs|onp|USA|2021-02-04:3.00104):0.0004,(((MW668822.1|Hs|onp|USA|2021-02-02:1.00319,MW816587.1|Hs||USA|2021-01-25:3.99681):0.002967,MW617585.1|Hs|onp|USA|2021-01-30:7.99594):0.970526,((MW681324.1|Hs|onp|USA|2021-02-13:0.00285,MW783050.1|Hs|onp|USA|2021-03-05:0.99715):5.62659,MW759578.1|Hs|onp|USA|2021-02-17:6.57313):0.346906):0.026514):0.002549,(((((((((MW631910.1|Hs|onp|USA|2021-02-07:2.01378,MW669079.1|Hs|onp|USA|2021-02-01:0):2.98955,MW592802.1|Hs|onp|USA|2021-01-05:8.00499):0.005537,MW640005.1|Hs|onp|USA|2021-01-19:3.9986):0.001544,MW773121.1|Hs||USA|2020-12-15:3.99785):0.001127,((MW719842.1|Hs|onp|USA|2021-02-16:0,MW733620.1|Hs|onp|USA|2021-02-24:0):0.001262,MW733651.1|Hs|onp|USA|2021-02-24:1.99874):5.99662):0.000601,MW771943.1|Hs|onp|USA|2021-02-27:5.99821):0.000673,MW763736.1|Hs|onp|USA|2021-02-27:2.99812):0.000352,(MW550131.1|Hs||USA|2021-01-09:1.00829,MW666752.1|Hs|onp|USA|2021-01-31:6.99171):2.99339):0.001409,(((MW665784.1|Hs|onp|USA|2021-01-31:2.00228,MW667003.1|Hs|onp|USA|2021-01-28:0.997725):0.005846,MW736662.1|Hs||USA|2021-01-16:0):0.995358,MW523797.1|Hs|onp|USA|2021-01-06:2.00238):0.998094):0.006554):0.001041,(((((((MW634552.1|Hs|onp|USA|2020-12-26:1.01336,MW666934.1|Hs|onp|USA|2021-01-25:3.98664):0.006651,MW708812.1|Hs|onp|USA|2021-01-04:0.982479):0.977429,(MW643221.1|Hs|onp|USA|2021-01-28:2.0043,MW763911.1|Hs|onp|USA|2021-02-25:5.9957):0.019577):1.00639,MW589625.1|Hs||USA|2020-12-12:4.00076):0.463164,((MW719582.1|Hs||USA|2021-01-30:0,MW719583.1|Hs||USA|2021-01-30:0):0.004992,MW837283.1|Hs||USA|2021-01-20:2.99501):3.44807):0.433027,(((((MW666443.1|Hs|onp|USA|2021-01-31:0,MW739398.1|Hs||USA|2021-02-03:0,MW777567.1|Hs|onp|USA|2021-02-15:0):0,(MW706224.1|Hs|onp|USA|2021-02-09:1.00109,MW733240.1|Hs|onp|USA|2021-02-24:1.99891):0.003789):0.989991,MW596020.1|Hs|onp|USA|2021-01-29:0.009692):1.99613,MW560901.1|Hs||USA|2021-01-09:5.00818):0.027908,MW763612.1|Hs|onp|USA|2021-02-25:1.9783):1.88367):0.09402,((((((MW673057.1|Hs|onp|USA|2021-02-07:0.841662,MW766772.1|Hs|onp|USA|2021-02-10:1.35834):0.689928,MW728166.1|Hs|onp|USA|2021-02-24:1.54044):0.423936,MW821783.1|Hs|onp|USA|2021-03-02:0.961894):0.03904,(MW776946.1|Hs|onp|USA|2021-02-14:0,MW812501.1|Hs|saliva_onp|USA|2021-02-24:0):0.005769):0.012213,(MW778228.1|Hs|onp|USA|2021-02-19:0,MW779178.1|Hs|onp|USA|2021-02-23:0,MW780440.1|Hs|onp|USA|2021-02-24:0):0.987007):0.977207,(MW763998.1|Hs|onp|USA|2021-03-02:3.99076,MW796200.1|Hs|onp|USA|2021-02-11:0.00924):0.996152):4.98561):0.004732):0.01203,(((((MW709002.1|Hs|onp|USA|2021-01-20:0.010921,MW779092.1|Hs|onp|USA|2021-02-23:4.98908):0.012882,MW825808.1|Hs|onp|USA|2021-03-11:4.9795):0.970507,MW550319.1|Hs|onp|USA|2020-12-05:0.206762):0.999433,(MW406599.1|Hs||USA|2020-10-26:0,MW522508.1|Hs||USA|2020-10-15:0):0):0.005196,MW702851.1|Hs||USA|2020-12-16:4.99727):0.019782):0.02334,((((((((((((MW617681.1|Hs||USA|2021-01-20:1.0103,MW715095.1|Hs||USA|2021-02-02:1.9897):0.012217,MW629462.1|Hs||USA|2021-01-12:0):0.988733,MW594042.1|Hs||USA|2021-01-09:4.00404):0.986128,((MW525107.1|Hs|onp|USA|2021-01-10:0.031532,MW728846.1|Hs|onp|USA|2021-02-20:2.96847):1.9944,MW643630.1|Hs|onp|USA|2021-01-29:4.99268):0.009297):0.99871,MW698155.1|Hs|onp|USA|2021-02-15:4.00569):0.006433,(((MW728648.1|Hs|onp|USA|2021-02-15:1.99005,MW808636.1|Hs|onp|USA|2021-03-05:2.00995):2.04853,MW773349.1|Hs|onp|USA|2021-03-05:5.95149):2.95781,((MW752504.1|Hs||USA|2021-02-21:4.97619,MW837296.1|Hs||USA|2021-02-20:0.023813):1.03188,MW763669.1|Hs|onp|USA|2021-02-26:4.95298):1.95321):0.017695):0.008758,MW665653.1|Hs|onp|USA|2021-01-26:5.99167):1.93781,((MW669762.1|Hs|onp|USA|2021-02-08:0,MW669780.1|Hs|onp|USA|2021-02-08:0):6.99794,MW693057.1|Hs|onp|USA|2020-11-09:3.00206):0.05488):0.05018,MW505294.1|Hs||USA|2021-01-07:3.97688):0.031018,MW521745.1|Hs||USA|2020-10-06:2.92675):0.496762,((MW681343.1|Hs|onp|USA|2021-02-10:0,MW728415.1|Hs|onp|USA|2021-02-16:0):1.97792,MW669180.1|Hs|onp|USA|2021-02-07:0.022075):1.64485):0.241847,((((MW577042.1|Hs|onp|USA|2021-01-12:0.001724,MW577051.1|Hs|onp|USA|2021-01-12:0.998277):1.99734,MW585916.1|Hs|onp|USA|2021-01-18:2.0022):0.994285,(MW496071.1|Hs||USA|2020-11-18:1.00294,MW738311.1|Hs||USA|2021-01-01:4.99705):0.004233):1.00148,(MW592808.1|Hs|onp|USA|2021-01-07:4.32076,MW661008.1|Hs|onp|USA|2020-11-13:0.879242):0.117819):0.880434):0.152557):0.030148,(((((((((((((((MW638845.1|Hs|onp|USA|2021-01-05:5.11986,MW665565.1|Hs|onp|USA|2021-01-28:0.880141):0.779342,(MW681025.1|Hs||USA|2020-11-10:1.13534,MW708471.1|Hs|onp|USA|2021-01-18:2.86466):0.782635):0.072499,(MW705753.1|Hs|onp|USA|2021-02-09:0.167142,MW779055.1|Hs|onp|USA|2021-02-22:2.83286):0.851484):0.061586,(MW634185.1|Hs|onp|USA|2020-12-27:2.0103,MW634548.1|Hs|onp|USA|2020-12-27:2.9897):0.044252):0.023811,((((MW524005.1|Hs|onp|USA|2021-01-10:1.94726,MW637063.1|Hs|onp|USA|2021-01-18:1.05274):0.959415,MW681063.1|Hs|onp|USA|2021-01-08:0.01806):1.97709,(MW634197.1|Hs|onp|USA|2020-12-27:2.00776,MW634592.1|Hs|onp|USA|2020-12-27:1.99224):0.023911):0.272703,(MW565830.1|Hs|onp|USA|2021-01-17:4.70196,MW777271.1|Hs|onp|USA|2021-02-14:5.69804):0.562328):0.77105):0.587602):0.175684,(((MW310441.1|Hs|onp|USA|2020-11-10:0.68235):0.076708,MW310444.1|Hs|onp|USA|2020-11-10:2.77721):0.030971,(MW310443.1|Hs|onp|USA|2020-11-10:0):0):0.741109):0.254289,(MW634478.1|Hs|onp|USA|2020-12-26:0.006862,MW707615.1|Hs|onp|USA|2021-02-16:1.99314):1.05206):0.023724,MW706372.1|Hs|onp|USA|2021-02-09:9.0357):0.440267,(((MW733447.1|Hs|onp|USA|2021-02-20:2.9868,MW796604.1|Hs||USA|2021-02-19:3.0132):1.97296,MW550566.1|Hs|onp|USA|2020-12-28:0.027126):2.99725,MW837492.1|Hs||USA|2021-01-20:6.99856):0.435407):0.641927,MW550693.1|Hs|onp|USA|2020-12-08:0.480375):0.299972,((((((((((MW483837.1|Hs|onp|USA|2021-01-02:0,MW583296.1|Hs|onp|USA|2021-01-13:0):0.001847,MW667395.1|Hs|onp|USA|2021-01-23:3.99815):0.995698,((MW519788.1|Hs|onp|USA|2021-01-04:2.01511,MW681215.1|Hs|onp|USA|2021-02-12:0.984894):2.00285,MW583280.1|Hs|onp|USA|2021-01-13:1.00138):0.00183):2.03152,MW735890.1|Hs||USA|2021-01-25:4.96872):0.972695,((MW645735.1|Hs||USA|2020-09-08:0,MW645843.1|Hs||USA|2020-09-16:0):0.988392,MW406527.1|Hs||USA|2020-11-05:5.01161):0.008727):0.002769,MW661011.1|Hs|onp|USA|2020-11-16:0.999445):0.003377,MW666900.1|Hs|onp|USA|2021-01-25:5.99575):0.000727,(MW763759.1|Hs|onp|USA|2021-03-01:0,MW783386.1|Hs|onp|USA|2021-03-02:0):2.99542):0.002013,MW776826.1|Hs|onp|USA|2020-11-03:0.994551):0.025666,MW776819.1|Hs|onp|USA|2020-11-02:0.971133):0.375213):0.236697,(MW631778.1|Hs|onp|USA|2021-02-05:0.975732,MW640623.1|Hs|onp|USA|2021-01-25:0.024268):9.63617):0.17966,((MW681398.1|Hs|onp|USA|2021-02-09:1.97719,MW752946.1|Hs||USA|2021-02-22:5.02281):2.58414,MW550678.1|Hs|onp|USA|2020-12-15:5.62307):3.23442):0.108481,MW731708.1|Hs|saliva_onp|USA|2021-02-16:5.93445):0.123807):0.873029):0.016556,MW735930.1|Hs|onp|USA|2020-06-16:0.957411):0.015266,(((((((((((MW643161.1|Hs|onp|USA|2021-02-02:5.00226):3.99877):0.001558):0.001639):0.000587):0.001148):0.002367):0.012588,((((MW805101.1|Hs|onp|USA|2021-03-07:4.99277):0.99142,MW637111.1|Hs|onp|USA|2021-01-19:4.00251):1.99005,(((MW636589.1|Hs|onp|USA|2021-01-16:0.99891,MW638208.1|Hs|onp|USA|2021-01-10:0.00109):0.007527,MW777376.1|Hs|onp|USA|2021-02-17:2.9921):2.00331,(MW643921.1|Hs|onp|USA|2021-01-30:1.9997,MW780930.1|Hs|onp|USA|2021-03-02:2.0003):1.99175):0.009548):0.989679,MW780331.1|Hs|onp|USA|2021-03-01:10.011):0.98885):0.018022,(((((((((MW641001.1|Hs|onp|USA|2021-01-27:0):2.00052):0.001964,((MW636443.1|Hs|onp|USA|2021-01-18:3.00041):0.005546):0.997773):0.00055):0.000542,((((MW640998.1|Hs|onp|USA|2021-01-27:0):0):0.001246,MW705679.1|Hs|onp|USA|2021-02-09:0.998157):0.00244,((MW749515.1|Hs|onp|USA|2021-02-25:0.998592,MW813846.1|Hs|onp|USA|2021-03-08:2.00141):0.003361,MW792821.1|Hs||USA|2021-02-25:0.997299):1.99361):0.993329):0.00382):0.001122,(MW779903.1|Hs|onp|USA|2021-02-26:2.00436,MW813430.1|Hs|onp|USA|2021-03-11:0):7.98834):0.000811,((MW719780.1|Hs|onp|USA|2021-02-20:0.999042,MW813429.1|Hs|onp|USA|2021-03-10:1.00096):0.001889,MW792706.1|Hs||USA|2021-02-16:0):7.98854):0.55163,MW550425.1|Hs|onp|USA|2020-12-28:1.62151):0.463308):0.506943,MW750112.1|Hs||USA|2021-02-08:12.5303):0.393276,((((((((MW519784.1|Hs|onp|USA|2021-01-04:0.997038,MW525104.1|Hs|onp|USA|2021-01-10:3.00296):0.004996,MW698047.1|Hs|onp|USA|2021-02-12:0.99708):0.087912,MW739857.1|Hs||USA|2021-02-01:0.112202):0.079361,((MW667481.1|Hs|onp|USA|2021-01-27:0,MW763296.1|Hs|onp|USA|2021-03-02:0):0.953922,MW631887.1|Hs|onp|USA|2021-02-06:3.04608):1.18185):1.85519,MW708409.1|Hs|onp|USA|2021-01-19:6.01934):0.991246,((MW640598.1|Hs|onp|USA|2021-01-25:2.99824,MW640605.1|Hs|onp|USA|2021-01-25:0.001765):2.0011,MW638301.1|Hs|onp|USA|2021-01-11:2.99797):4.02177):0.014156,((MW638183.1|Hs|onp|USA|2021-01-09:2.98784,MW708095.1|Hs|onp|USA|2021-01-11:2.01216):2.99762):0.00168):1.00042,((MW673010.1|Hs|onp|USA|2021-02-07:0.012466,MW705065.1|Hs|onp|USA|2021-02-09:1.98753):3.004,MW705830.1|Hs|onp|USA|2021-02-09:2.99174):6.93203):0.918723):0.043308):0.000864,(((MW700816.1|Hs||USA|2020-12-09:0,MW700824.1|Hs||USA|2020-12-09:0,MW701310.1|Hs||USA|2020-12-09:0,MW702545.1|Hs||USA|2020-12-09:0):0,MW701327.1|Hs||USA|2020-12-09:1.00292):0.99757,((MW701895.1|Hs||USA|2020-12-02:0,MW701900.1|Hs||USA|2020-12-02:0,MW701901.1|Hs||USA|2020-12-02:0):0,MW701930.1|Hs||USA|2020-12-02:1.00299):0.002102):10.981):0.008888,((((((((((((((MW642610.1|Hs|onp|USA|2021-02-02:0.00648,MW747989.1|Hs||USA|2021-02-15:2.99352):2.99993,MW661005.1|Hs|onp|USA|2020-11-13:1.99666):0.002458,(MW692947.1|Hs|onp|USA|2021-02-04:2.00048,MW781449.1|Hs|onp|USA|2021-02-28:2.99952):0.997873):0.003244,MW460618.1|Hs||USA|2020-12-26:0.996172):0.001913,MW707794.1|Hs|onp|USA|2021-02-13:4.99671):0.006531,(((MW720127.1|Hs|onp|USA|2021-02-18:0,MW720517.1|Hs|onp|USA|2021-02-18:0):0,(MW728857.1|Hs|onp|USA|2021-02-22:1.00027,MW792997.1|Hs||USA|2021-02-18:0.999729):0.000366):1.99407,(MW702240.1|Hs||USA|2020-12-22:0,MW738285.1|Hs||USA|2020-12-21:1.00127):0.005464):4.99092):0.017678,MW666384.1|Hs|onp|USA|2021-01-31:6.97838):0.071136,((((((MW696895.1|Hs|onp|USA|2021-02-17:0,MW778250.1|Hs|onp|USA|2021-02-17:3.04072):1.96929,MW777584.1|Hs|onp|USA|2021-02-15:0.027049):3.98714,(MW634545.1|Hs|onp|USA|2020-12-26:1.99747,MW635178.1|Hs|onp|USA|2021-01-03:2.00253):0.004712):0.995513,MW648011.1|Hs||USA|2021-01-21:2.00268):4.39056,((MW586516.1|Hs|onp|USA|2021-01-20:1.01866,MW758722.1|Hs|onp|USA|2021-02-22:6.98134):0.946235,MW735465.1|Hs||USA|2021-01-29:2.03857):3.44981):2.21418,MW667099.1|Hs|onp|USA|2021-01-27:2.60314):0.492997):0.054302,(((((((((MW707842.1|Hs|onp|USA|2021-02-13:0,MW767595.1|Hs|onp|USA|2021-03-03:0):0,(MW782998.1|Hs|onp|USA|2021-03-05:0.999673,MW813182.1|Hs|onp|USA|2021-03-08:1.00033):0.002377):0.437333,MW820247.1|Hs|onp|USA|2021-03-01:1.762):1.62007,(MW640341.1|Hs|onp|USA|2021-01-21:0.982409,MW669200.1|Hs|onp|USA|2021-02-07:2.01759):0.057835):0.175573,MW493694.1|Hs|onp|USA|2021-01-09:0):0.247721,MW549726.1|Hs|onp|USA|2021-01-15:0):0.867481,((((MW577072.1|Hs|onp|USA|2021-01-13:0.999146,MW767576.1|Hs|onp|USA|2021-02-28:2.00085):0.221144,MW548331.1|Hs|onp|USA|2021-01-16:0):0.223724,MW548327.1|Hs|onp|USA|2021-01-16:0):1.03391,((MW485269.1|Hs|onp|USA|2020-12-29:0,MW485278.1|Hs|onp|USA|2020-12-28:1.01457):0.86846,MW577054.1|Hs|onp|USA|2021-01-13:0.12939):0.702812):2.79932):0.775652,(MW449501.1|Hs|onp|USA|2020-12-20:2.98819,MW454420.1|Hs|onp|USA|2020-12-12:3.01181):0.20688):0.985249,MW741630.1|Hs|onp|USA|2020-11-07:0.187598):1.9536):0.204689,(((((MW816411.1|Hs|onp|USA|2021-03-10:0.971274,MW816445.1|Hs|onp|USA|2021-03-08:2.02873):1.37746,MW796751.1|Hs||USA|2021-02-19:0):0.20628,(MW629544.1|Hs||USA|2021-01-27:0,MW796754.1|Hs||USA|2021-02-17:0):0):0.11086,MW796946.1|Hs||USA|2021-03-01:1.8623):2.52205,MW586298.1|Hs|onp|USA|2021-01-26:2.3845):5.9741):0.117788,(MW628992.1|Hs|onp|USA|2021-01-27:2.61374,MW749282.1|Hs|onp|USA|2021-02-25:6.58626):3.83123):0.159909,MW776823.1|Hs|onp|USA|2020-11-03:0.630809):1.24136,MW093604.1|Hs|onp|USA|2020-06-13:0.872105):0.076019,(MW223121.1|Hs|onp|USA|2020-07-02:0,MW752957.1|Hs|onp|USA|2020-06-28:2.00896):0.945244):0.037142):0.007779,((((((((((((((((((((MW708857.1|Hs||USA|2021-01-21:1.60922,MW818106.1|Hs||USA|2021-02-02:1.59078):5.36061,MW708869.1|Hs||USA|2021-01-18:3.03941):0.740765,MW446876.1|Hs|onp|USA|2020-11-30:3.29336):0.147389,MW446871.1|Hs|onp|USA|2020-11-30:0.937774):0.036727,MW639921.1|Hs|onp|USA|2021-01-19:5.97861):0.004792,MW521771.1|Hs||USA|2020-10-13:4.97819):0.00751,MW638272.1|Hs|onp|USA|2021-01-11:1.98059):0.007358,MW816586.1|Hs||USA|2021-01-25:2.97901):0.006793,MW666893.1|Hs|onp|USA|2021-01-25:6.97642):0.002195,MW280183.1|Hs|onp|USA|2020-10-22:0):0.008041,MW696850.1|Hs|onp|USA|2021-02-15:1.98166):0.001819,((MW519707.1|Hs|onp|USA|2021-01-05:0,MW519830.1|Hs|onp|USA|2021-01-03:0,MW596112.1|Hs|onp|USA|2021-01-07:0):2.01569,(MW696896.1|Hs|onp|USA|2021-02-16:1.99945,MW697821.1|Hs|onp|USA|2021-02-12:1.00055):0.984162):3.00809):0.003221,(MW446842.1|Hs|onp|USA|2020-11-13:3.5776,MW621441.1|Hs|onp|USA|2021-01-14:5.6224):0.375813):0.021369,((((MW733582.1|Hs|onp|USA|2021-02-24:0,MW778182.1|Hs|onp|USA|2021-02-20:0):5.63087,MW384420.1|Hs|onp|USA|2020-11-11:1.56913):0.22008,(MW550636.1|Hs|onp|USA|2020-12-31:2.01406,MW617577.1|Hs|onp|USA|2021-01-30:3.98594):1.85692):0.094522,(((MW550385.1|Hs|onp|USA|2020-12-29:0.998399,MW709135.1|Hs|onp|USA|2020-12-29:0.001601):0.992558,MW667198.1|Hs|onp|USA|2021-01-25:2.91774):0.091242,MW384418.1|Hs|onp|USA|2020-11-11:2.96908):0.874527):0.059088):0.04262,(((((((MW733303.1|Hs|onp|USA|2021-02-24:0.994606,MW834697.1|Hs||USA|2021-02-10:2.0054):1.82279,MW513624.1|Hs||USA|2021-01-06:2.37839):1.10251,(MW702779.1|Hs||USA|2021-01-19:0,MW733265.1|Hs|onp|USA|2021-02-23:0.219131):1.293):0.047831,(MW460647.1|Hs||USA|2020-12-26:3.60892,MW700767.1|Hs||USA|2020-12-10:1.59108):1.38254):0.011115,MW667440.1|Hs|onp|USA|2021-01-23:5.9745):0.014493,(MW668915.1|Hs|onp|USA|2021-02-04:0.001743,MW793004.1|Hs||USA|2021-02-16:0.998257):4.00047):0.144341,(((MW702336.1|Hs||USA|2021-01-04:1.03082,MW738163.1|Hs||USA|2020-12-11:0):0.578105,MW777137.1|Hs|onp|USA|2021-02-13:0.815723):0.590928,MW730994.1|Hs|onp|USA|2021-01-08:0.234965):0.887181):2.91114):0.792244,MW446844.1|Hs|onp|USA|2020-11-13:2.87759):1.07907,MW075764.1|Hs|onp|USA|2020-09-03:3.96082):0.005968):0.021664,(MW070106.1|Hs|onp|USA|2020-09-01:1.00669,MW075803.1|Hs|onp|USA|2020-08-27:0.993306):3.98869):0.003651,(MW697840.1|Hs|onp|USA|2021-02-09:1.99926,MW763910.1|Hs|onp|USA|2021-02-22:1.00074):5.96153):0.021161):0.002505):0.002114,(((((((((((((((((((((((((((((((((((((((((((((((((MW192084.1|Hs||USA|2020-09-25:0,MW192088.1|Hs||USA|2020-09-30:0):0.000257,MW202217.1|Hs||USA|2020-10-23:2.99974):0.00162,(MW202211.1|Hs||USA|2020-10-18:0.006943,MW246607.1|Hs||USA|2020-10-25:0.993057):1.99504):0.015491,MW246613.1|Hs||USA|2020-10-27:4.98407):0.979229,MW192069.1|Hs||USA|2020-09-18:0.00379):0.002719,(MW192085.1|Hs||USA|2020-09-25:0.994248,MW192086.1|Hs||USA|2020-09-25:0.005752):1.9963):0.003354,MW192066.1|Hs||USA|2020-09-15:0.993038):4.00164,(MW035518.1|Hs|onp|USA|2020-09-08:0,MW035569.1|Hs|onp|USA|2020-09-06:0,MW333014.1|Hs|onp|USA|2020-09-18:0):0.997313):2.0075,((((MW565448.1|Hs||USA|2020-08-23:0,MW565467.1|Hs||USA|2020-08-25:0,MW565469.1|Hs||USA|2020-08-28:0,MW565474.1|Hs||USA|2020-08-27:0):0.000602,MW483560.1|Hs||USA|2020-09-04:0.999398):0.002811,MW483567.1|Hs||USA|2020-09-09:0.996638):0.598858,MW565744.1|Hs||USA|2020-09-17:1.59839):2.38975):0.003232,MW626136.1|Hs|onp|USA|2020-06-26:0.999366):0.002322,((MW519825.1|Hs|onp|USA|2021-01-03:3.00117,MW640135.1|Hs|onp|USA|2021-01-21:1.99883):0.009069,MW779391.1|Hs|onp|USA|2021-02-24:3.99116):7.99165):1.58582,MW406703.1|Hs|onp|USA|2020-06-24:0.588344):0.253827,(((((((((MW589579.1|Hs||USA|2021-01-08:0,MW594032.1|Hs||USA|2021-01-09:0,MW594036.1|Hs||USA|2021-01-09:0,MW739448.1|Hs||USA|2021-01-28:0,MW749642.1|Hs|onp|USA|2021-02-24:0):0.003679,MW671737.1|Hs|onp|USA|2021-01-31:0.996321):0.000424,MW667102.1|Hs|onp|USA|2021-01-25:0.996151):0.002876,MW838340.1|Hs||USA|2021-02-20:3.99444):0.02182,(MW733340.1|Hs|onp|USA|2021-02-20:3.00563,MW780205.1|Hs|onp|USA|2021-02-26:3.99437):0.971566):1.98094,MW669056.1|Hs|onp|USA|2021-02-01:7.99833):1.97815,MW566558.1|Hs||USA|2020-08-25:0.991039):0.00738,MW522507.1|Hs||USA|2020-10-02:2.00679):0.00349,(MW693917.1|Hs|onp|USA|2021-02-10:6.11611):2.9194):0.839653):0.138958,((((((((((MW783671.1|Hs||USA|2020-11-06:0.99861,MW792975.1|Hs||USA|2021-02-25:3.00139):0.001672,MW549799.1|Hs|onp|USA|2020-12-16:3.99888):0.002417,MW374920.1|Hs|onp|USA|2020-11-23:0.997027):0.002232,MW788456.1|Hs||USA|2020-11-09:0.997413):0.001031,MW748189.1|Hs||USA|2020-12-07:0.997967):0.003805,((((MW782860.1|Hs|onp|USA|2021-03-03:0,MW782932.1|Hs|onp|USA|2021-03-03:0):1.99678,MW696209.1|Hs|onp|USA|2021-02-15:0.003218):3.99859,MW486193.1|Hs|onp|USA|2020-12-04:2.00137):0.009248,MW486301.1|Hs|onp|USA|2021-01-04:1.99053):1.99164):0.005718,(MW525046.1|Hs|onp|USA|2021-01-11:1.0139,MW830937.1|Hs||USA|2021-01-20:0):3.98521):0.001758,MW748208.1|Hs||USA|2020-12-22:1.98953):0.000973,MW788461.1|Hs||USA|2020-11-16:2.9909):0.012242,(MW728731.1|Hs|onp|USA|2021-02-20:1.99207,MW749341.1|Hs|onp|USA|2021-02-22:2.00793):6.98121):1.95887):0.011619,((((((((((((MW640946.1|Hs|onp|USA|2021-01-27:0.997618,MW730979.1|Hs|onp|USA|2021-01-05:2.00238):0.012197,MW589555.1|Hs||USA|2021-01-03:1.98863):0.99554,MW667093.1|Hs|onp|USA|2021-01-28:2.99928):0.015129,(MW777562.1|Hs|onp|USA|2021-02-15:0.002495,MW783148.1|Hs|onp|USA|2021-03-01:1.99751):4.984):2.97814,((MW669788.1|Hs|onp|USA|2021-02-08:2.00023,MW681250.1|Hs|onp|USA|2021-02-10:1.99977):1.99388,MW638311.1|Hs|onp|USA|2021-01-10:6.00612):0.016073):0.990607,MW702248.1|Hs||USA|2020-12-20:7.01178):1.97766,((((MW629493.1|Hs||USA|2021-01-25:1.01023,MW667182.1|Hs|onp|USA|2021-01-25:0.989772):2.01284):1.0006,(MW640671.1|Hs|onp|USA|2021-01-25:3.0164,MW738448.1|Hs||USA|2021-01-20:2.9836):0.997266):0.953293,MW406640.1|Hs||USA|2020-11-25:0):4.94833):0.788062,((((((((MW582218.1|Hs||USA|2020-12-23:3.99511,MW589580.1|Hs||USA|2021-01-08:3.00489):1.00423,(MW749933.1|Hs||USA|2021-01-13:0,MW750012.1|Hs||USA|2021-01-14:0):5.99519):0.021106,MW491037.1|Hs||USA|2020-11-04:0.977085):0.559961,MW582230.1|Hs||USA|2020-12-23:0.652764):0.326141,MW582221.1|Hs||USA|2020-12-23:0):0.376511,MW494035.1|Hs||USA|2020-12-02:8.29672):1.6672,(MW521749.1|Hs||USA|2020-10-13:3.97927,MW545306.1|Hs||USA|2021-01-08:6.02073):3.02105):1.12538,((MW454632.1|Hs||USA|2020-09-24:0.003709,MW495109.1|Hs||USA|2021-01-06:4.99629):2.01451,MW666416.1|Hs|onp|USA|2021-02-01:9.98397):2.16665):0.605766):0.103485,MW425736.1|Hs|onp|USA|2020-06-22:1.88303):0.049618,(((MW585847.1|Hs|onp|USA|2021-01-19:0.019664,MW666376.1|Hs|onp|USA|2021-02-02:1.98034):0.987737,MW586854.1|Hs||USA|2021-01-15:4.00458):3.57523,MW369372.1|Hs|onp|USA|2020-06-16:0.627876):0.297458):0.020146,((MW566520.1|Hs||USA|2020-11-08:1.9948,MW596147.1|Hs|onp|USA|2021-01-07:8.0052):8.57801,MW133985.1|Hs|onp|USA|2020-06-21:0.624545):0.317326):0.01724,MW369362.1|Hs|onp|USA|2020-06-24:0.962227):0.029757):0.003734,MW435630.1|Hs|onp|USA|2020-06-18:0.996852):0.000387,MW521447.1|Hs|onp|USA|2020-07-08:3.00316):0.001596,(((MT956776.1|Hs||USA|2020-08-18:0,MT956780.1|Hs||USA|2020-08-19:0,MW056101.1|Hs||USA|2020-09-09:0,MW166076.1|Hs||USA|2020-07-28:0,MW166083.1|Hs||USA|2020-09-04:0,MW166084.1|Hs||USA|2020-09-04:0,MW166088.1|Hs||USA|2020-09-11:0,MW286646.1|Hs||USA|2020-08-19:0):0,MW056112.1|Hs||USA|2020-09-10:1.00249):0.992974):0.003531):0.001678,((((MW425710.1|Hs|onp|USA|2020-06-15:0,MW816578.1|Hs|onp|USA|2020-06-21:0):0.001186,(MW522428.1|Hs||USA|2020-09-29:4.00563,MW747919.1|Hs|onp|USA|2020-06-23:0.994374):0.004102):0.004673,MW809276.1|Hs|onp|USA|2020-06-18:0.994291):0.638276,((((MW638306.1|Hs|onp|USA|2021-01-11:0.003833,MW643897.1|Hs|onp|USA|2021-02-02:6.99617):0.998557,MW643954.1|Hs|onp|USA|2021-02-02:6.99893):0.003902,MW556155.1|Hs||USA|2021-01-06:0.99398):0.002688,MW666370.1|Hs|onp|USA|2021-02-01:2.99713):3.63849):0.355733):0.000478,MW556172.1|Hs|onp|USA|2021-01-08:2.00325):0.001735,((((((((((((MW826297.1|Hs|onp|USA|2020-07-11:0,MW836835.1|Hs|onp|USA|2020-07-11:0,MW836843.1|Hs|onp|USA|2020-07-11:0,MW836847.1|Hs|onp|USA|2020-07-11:0,MW836849.1|Hs|onp|USA|2020-07-11:0):0.001077,MW836851.1|Hs|onp|USA|2020-07-11:0.998923):0.933155,(((MW635240.1|Hs|onp|USA|2020-12-31:0,MW667205.1|Hs|onp|USA|2021-01-25:0):0,MW681425.1|Hs|onp|USA|2021-02-10:1.00449):0.019869,MW772027.1|Hs|onp|USA|2021-02-28:8.97889):1.91546):0.043085,(MT956710.1|Hs||USA|2020-07-31:1.18518,MW566924.1|Hs||USA|2020-12-01:7.81482):1.79767):0.011827,MW826288.1|Hs|onp|USA|2020-07-08:5.00318):0.006347,((((MW586472.1|Hs|onp|USA|2021-01-21:4.99526,MW669055.1|Hs|onp|USA|2021-02-04:10.0047):1.00475,MW521792.1|Hs||USA|2020-08-30:0.000862):0.012858,((MW681262.1|Hs|onp|USA|2021-02-11:1.01189,MW813904.1|Hs|onp|USA|2021-03-04:4.98811):1.00117,MW816261.1|Hs|onp|USA|2021-03-10:0.989514):4.98789):1.93668,MW640631.1|Hs|onp|USA|2021-01-25:5.95519):0.050285):0.001364,(MW752956.1|Hs|onp|USA|2020-06-28:0.002484,MW752962.1|Hs|onp|USA|2020-06-28:3.99752):1.9977):0.001036,(MW521813.1|Hs||USA|2020-10-31:0.999642,MW809205.1|Hs|onp|USA|2020-06-23:1.00036):0.000538):0.000753,MW738828.1|Hs|onp|USA|2020-06-18:0.999349):0.000176,(((((MW454573.1|Hs||USA|2020-07-14:0,MW454574.1|Hs||USA|2020-07-14:0):0,MW454575.1|Hs||USA|2020-07-16:1.00087):0.99838,MW653497.1|Hs||USA|2020-11-30:5.0014):0.000839):0.001018,MW173157.1|Hs||USA|2020-06-27:0.999416):0.000605):0.000149,(MW799622.1|Hs|onp|USA|2020-06-20:0,MW799653.1|Hs|onp|USA|2020-06-20:0,MW799654.1|Hs|onp|USA|2020-06-20:0,MW816569.1|Hs|onp|USA|2020-06-19:0):0.999202):0.000191,MW173149.1|Hs||USA|2020-06-25:1.00007):0.000176):0.000113,MW173152.1|Hs|onp|USA|2020-06-25:1.00002):9.9e-05,MW173171.1|Hs||USA|2020-07-02:0.999918):0.000327,MT937325.1|Hs||USA|2020-07-10:0.999621):0.00029,(((((((MW708787.1|Hs|onp|USA|2021-02-05:0,MW825712.1|Hs|onp|USA|2021-03-11:2.00794):0.005264,MW733964.1|Hs|onp|USA|2021-02-18:0.99426):0.001326,MW763896.1|Hs|onp|USA|2021-02-25:0.99459):0.996635,MW692954.1|Hs|onp|USA|2021-02-05:1.00046):0.990339,MW640349.1|Hs|onp|USA|2021-01-21:0.009804):0.988665,MW577057.1|Hs|onp|USA|2021-01-13:0.004977):3.71575,((MW268705.1|Hs|onp|USA|2020-09-04:0.998202,MW268706.1|Hs|onp|USA|2020-09-04:1.0018):0.002097,MW075744.1|Hs|onp|USA|2020-09-03:0):0.717424):0.283227):0.00013,MW693488.1|Hs|onp|USA|2021-02-10:7.0023):5e-06,(MT946893.1|Hs||USA|2020-06-16:0,MW070059.1|Hs|onp|USA|2020-07-23:0,MW093530.1|Hs|onp|USA|2020-06-11:0,MW093532.1|Hs|onp|USA|2020-06-11:0,MW093534.1|Hs|onp|USA|2020-06-06:0,MW093538.1|Hs|onp|USA|2020-06-11:0,MW133974.1|Hs|onp|USA|2020-06-21:0,MW133998.1|Hs|onp|USA|2020-06-21:0,MW166139.1|Hs||USA|2020-07-07:0,MW173150.1|Hs||USA|2020-06-26:0,MW173151.1|Hs||USA|2020-06-25:0,MW173153.1|Hs|onp|USA|2020-06-26:0,MW173158.1|Hs||USA|2020-06-27:0,MW173161.1|Hs|onp|USA|2020-06-29:0,MW173162.1|Hs||USA|2020-06-29:0,MW173163.1|Hs||USA|2020-06-29:0,MW173165.1|Hs||USA|2020-06-30:0,MW173168.1|Hs||USA|2020-07-02:0,MW331632.1|Hs|onp|USA|2020-06-22:0,MW369347.1|Hs|onp|USA|2020-06-22:0,MW369355.1|Hs|onp|USA|2020-06-22:0,MW420015.1|Hs|onp|USA|2020-06-24:0,MW420028.1|Hs|onp|USA|2020-06-24:0,MW420041.1|Hs|onp|USA|2020-06-24:0,MW425730.1|Hs|onp|USA|2020-06-22:0,MW425732.1|Hs|onp|USA|2020-06-13:0,MW425743.1|Hs|onp|USA|2020-06-22:0,MW435632.1|Hs|onp|USA|2020-06-18:0,MW435638.1|Hs|onp|USA|2020-06-18:0,MW505186.1|Hs||USA|2021-01-06:0,MW521400.1|Hs|onp|USA|2020-07-05:0,MW550611.1|Hs|onp|USA|2020-12-28:0,MW735915.1|Hs|onp|USA|2020-06-16:0,MW735931.1|Hs|onp|USA|2020-06-16:0,MW736105.1|Hs|onp|USA|2020-06-09:0,MW736120.1|Hs|onp|USA|2020-06-19:0,MW738817.1|Hs|onp|USA|2020-06-18:0,MW738839.1|Hs|onp|USA|2020-06-18:0,MW738847.1|Hs|onp|USA|2020-06-26:0,MW738848.1|Hs|onp|USA|2020-06-26:0,MW738849.1|Hs|onp|USA|2020-06-26:0,MW738853.1|Hs|onp|USA|2020-06-26:0,MW752911.1|Hs|onp|USA|2020-06-20:0,MW752950.1|Hs|onp|USA|2020-06-25:0,MW752985.1|Hs|onp|USA|2020-06-28:0,MW763169.1|Hs|onp|USA|2020-06-24:0,MW799603.1|Hs|onp|USA|2020-06-19:0,MW799606.1|Hs|onp|USA|2020-06-19:0,MW799620.1|Hs|onp|USA|2020-06-20:0,MW799621.1|Hs|onp|USA|2020-06-20:0,MW799623.1|Hs|onp|USA|2020-06-20:0,MW799636.1|Hs|onp|USA|2020-06-21:0,MW809245.1|Hs|onp|USA|2020-06-18:0,MW809246.1|Hs|onp|USA|2020-06-18:0,MW809247.1|Hs|onp|USA|2020-06-18:0,MW809248.1|Hs|onp|USA|2020-06-18:0,MW809250.1|Hs|onp|USA|2020-06-18:0,MW809274.1|Hs|onp|USA|2020-06-19:0,MW809277.1|Hs|onp|USA|2020-06-19:0,MW815744.1|Hs|onp|USA|2020-06-18:0,MW815747.1|Hs|onp|USA|2020-06-20:0,MW815788.1|Hs|onp|USA|2020-06-21:0,MW816564.1|Hs|onp|USA|2020-06-18:0,MW816568.1|Hs|onp|USA|2020-06-19:0,MW816570.1|Hs|onp|USA|2020-06-20:0):0,MW134006.1|Hs|onp|USA|2020-06-23:0.995953):4.7e-05,MW206331.1|Hs||USA|2020-07-16:2.99993):7e-05,MW809272.1|Hs|onp|USA|2020-06-18:2.99984):0.000263,(((((((((MW672812.1|Hs|onp|USA|2021-02-03:2.00266,MW779442.1|Hs|onp|USA|2021-02-23:0.997342):1.00026,(MW693459.1|Hs|onp|USA|2021-02-10:2.00873,MW734497.1|Hs|onp|USA|2021-02-22:2.99127):0.998491):0.000506,(MW693536.1|Hs|onp|USA|2021-02-10:0.007494,MW777140.1|Hs|onp|USA|2021-02-14:0.992506):2.99819):0.992071,(MW596051.1|Hs|onp|USA|2021-01-29:1.99994,MW779409.1|Hs|onp|USA|2021-02-23:2.00006):0.007791):0.019459,MW778380.1|Hs|onp|USA|2021-02-15:4.98241):2.97734,((MW496093.1|Hs||USA|2020-11-04:1.99576,MW708826.1|Hs|onp|USA|2021-01-04:4.00424):0.005747,(MW638658.1|Hs|onp|USA|2021-01-02:0.000636,MW642987.1|Hs|onp|USA|2021-02-02:0.999364):7.9951):0.00583):0.918639,MW276533.1|Hs||USA|2020-06-17:0.923799):0.044044,MW796218.1|Hs||USA|2020-07-21:1.96528):0.015823,(((((MW577857.1|Hs|onp|USA|2021-01-25:0,MW577858.1|Hs|onp|USA|2021-01-25:0,MW628997.1|Hs|onp|USA|2021-01-27:0,MW642612.1|Hs|onp|USA|2021-02-02:0,MW708784.1|Hs|onp|USA|2021-02-01:0):0.001742,(MW741591.1|Hs|onp|USA|2021-02-22:0,MW766426.1|Hs|onp|USA|2021-02-16:0):0.998258):0.000479,MW796718.1|Hs||USA|2021-02-22:0.998011):0.002272,MW638580.1|Hs|onp|USA|2021-01-04:4.99654):0.028716,(MW778366.1|Hs|onp|USA|2021-02-17:7.03317,MW815750.1|Hs||USA|2021-03-03:4.96683):3.97635):3.95736):0.016073):1.8e-05,MW799655.1|Hs|onp|USA|2020-06-20:0.999518):0.000253,MW809270.1|Hs|onp|USA|2020-06-18:0.999276):1.1e-05,MW403548.1|Hs|onp|USA|2020-10-10:6.99923):0.000305,(((((((((((MW617714.1|Hs||USA|2021-01-16:0,MW681039.1|Hs||USA|2020-12-16:0):2e-06,MW781122.1|Hs|onp|USA|2021-02-27:2):0.009678,MW592665.1|Hs|onp|USA|2021-02-05:4.99032):0.993737,MW706392.1|Hs|onp|USA|2021-02-09:1.99729):0.003568,(MW694161.1|Hs|onp|USA|2021-02-12:0,MW694171.1|Hs|onp|USA|2021-02-12:0):2.99538):0.004725,MW778583.1|Hs|onp|USA|2021-02-19:6.99326):0.096135,(((MW687145.1|Hs|onp|USA|2021-02-20:0.005284,MW707515.1|Hs|onp|USA|2021-02-15:0.994716):1.99764,MW640749.1|Hs|onp|USA|2021-01-25:1.00056):0.750285,((MW766661.1|Hs|onp|USA|2021-02-02:0.556272,MW766670.1|Hs|onp|USA|2021-02-02:0.643728):0.681305,MW766663.1|Hs|onp|USA|2021-02-02:0.279492):0.455735):2.36093):0.397277,MW708692.1|Hs|onp|USA|2021-01-12:3.52946):0.132923,MW550513.1|Hs|onp|USA|2020-12-22:2.65183):0.17217,MW809267.1|Hs|onp|USA|2020-06-18:0.808036):0.177872,MW736116.1|Hs|onp|USA|2020-06-19:1.98914):0.011847):9.3e-05,MW815740.1|Hs|onp|USA|2020-06-18:0.998878):3.9e-05,MW763208.1|Hs|onp|USA|2020-06-23:1.99887):8e-05,MW738860.1|Hs|onp|USA|2020-06-18:0.998768):1.6e-05,MW809280.1|Hs|onp|USA|2020-06-24:0.998757):3.9e-05,MW799599.1|Hs|onp|USA|2020-06-19:1.99875):7.6e-05,((((MW736614.1|Hs||USA|2021-01-16:4.0016,MW782851.1|Hs|onp|USA|2021-03-03:4.9984):0.007362,MW763414.1|Hs|onp|USA|2021-02-24:1.99233):2.78735,MW809254.1|Hs|onp|USA|2020-06-18:1.79234):0.113452,MW586248.1|Hs|onp|USA|2021-01-27:10.9002):0.092991):2.8e-05,(((MW815793.1|Hs|onp|USA|2020-07-07:0,MW815794.1|Hs|onp|USA|2020-07-07:0):0.790022,MW460876.1|Hs|onp|USA|2020-11-09:5.80998):0.159886,(MW521790.1|Hs||USA|2020-08-17:1.0033,MW640018.1|Hs|onp|USA|2021-01-20:5.9967):5.95963):0.048547):0.000403,(MW809194.1|Hs|onp|USA|2020-06-18:0,MW809283.1|Hs|onp|USA|2020-06-18:0):0.998175):0.000566,(((((MW836834.1|Hs|onp|USA|2020-07-11:1.99667,MW836845.1|Hs|onp|USA|2020-07-11:1.00333):0.99932,MW826329.1|Hs|onp|USA|2020-07-11:0.99954):0.000476,MW836840.1|Hs|onp|USA|2020-07-11:0.999661):0.001194,MW836850.1|Hs|onp|USA|2020-07-11:1.99873):0.001022,(MW826328.1|Hs|onp|USA|2020-07-11:0,MW836848.1|Hs|onp|USA|2020-07-11:0):0):0.997489):0.000137,((((((((((((((((((((((MW666291.1|Hs|onp|USA|2021-02-02:1.39995,MW666333.1|Hs|onp|USA|2021-02-03:0.800049):0.843785,MW766517.1|Hs|onp|USA|2021-02-24:1.24876):1.84851,MW638496.1|Hs|onp|USA|2021-01-03:0.170804):1.9044,((MW782870.1|Hs|onp|USA|2021-03-07:0,MW825456.1|Hs|onp|USA|2021-03-14:2.00457):2.00466,MW731441.1|Hs|onp|USA|2021-02-01:0):1.05515):0.938409,MW406556.1|Hs||USA|2020-11-10:0.032688):0.983339,((((MW629279.1|Hs||USA|2021-01-19:0,MW629348.1|Hs||USA|2021-01-10:0):1.00041,(MW629338.1|Hs||USA|2021-01-05:0,MW629345.1|Hs||USA|2021-01-10:0):0):2.00354,MW636634.1|Hs|onp|USA|2021-01-19:0.996324):0.007582,MW638534.1|Hs|onp|USA|2021-01-03:0):0.003095):0.009883,MW709199.1|Hs|onp|USA|2021-01-29:1.99269):0.018907,(MW708148.1|Hs|onp|USA|2021-01-27:3.00812,MW708348.1|Hs||USA|2021-01-28:2.99188):3.99494):0.993408,(((MW667418.1|Hs|onp|USA|2021-01-25:1.00018,MW667499.1|Hs|onp|USA|2021-01-24:0):0.006192,MW669039.1|Hs|onp|USA|2021-02-03:2.99375):5.00189,(MW669428.1|Hs|onp|USA|2021-02-07:1.99592,MW777911.1|Hs|onp|USA|2021-02-18:6.00408):1.99629):3.00757):0.982348,((((((((MW523863.1|Hs|onp|USA|2021-01-05:1.00458,MW586549.1|Hs|onp|USA|2021-01-20:1.99542):0.005213,MW672831.1|Hs|onp|USA|2021-02-04:0.992659):0.982196,(MW672869.1|Hs|onp|USA|2021-02-06:0,MW777300.1|Hs|onp|USA|2021-02-13:0):0.016751):1.9803,(MW491083.1|Hs||USA|2020-11-18:0.00772,MW636309.1|Hs|onp|USA|2021-01-15:2.99228):0.004081):0.996695,(((MW524986.1|Hs|onp|USA|2021-01-12:3.99996,MW636716.1|Hs|onp|USA|2021-01-19:3.00004):0.002038,MW634828.1|Hs|onp|USA|2020-12-26:0.997952):0.000914,MW586353.1|Hs|onp|USA|2021-01-23:5.99915):0.00342):0.01662,MW779447.1|Hs|onp|USA|2021-02-23:1.98453):0.980937,(((MW550411.1|Hs|onp|USA|2020-12-06:0,MW813482.1|Hs|onp|USA|2021-03-02:3.9299):1.00603,MW590774.1|Hs||USA|2020-12-17:0.998335):1.01017,MW521781.1|Hs||USA|2020-10-30:5.99796):0.004907):0.007936,MW596223.1|Hs|onp|USA|2021-01-09:6.99859):0.00517):0.000552,(MW636434.1|Hs|onp|USA|2021-01-18:4.03728,MW666337.1|Hs|onp|USA|2021-02-02:6.96272):1.9729):0.011315,(((((MW699210.1|Hs|onp|USA|2021-02-17:0,MW699269.1|Hs|onp|USA|2021-02-17:0,MW720422.1|Hs|onp|USA|2021-02-19:0,MW720528.1|Hs|onp|USA|2021-02-17:0):2.99561,(MW637102.1|Hs|onp|USA|2021-01-19:0,MW667521.1|Hs|onp|USA|2021-01-25:0):1.00439):0.996722,MW667487.1|Hs|onp|USA|2021-01-25:2.00259):1.8881,(MW750154.1|Hs||USA|2021-02-19:0.015249,MW792803.1|Hs||USA|2021-02-24:0.984751):7.31321):0.096746,(MW519666.1|Hs|onp|USA|2021-01-06:5.00272,MW781399.1|Hs|onp|USA|2021-02-24:5.99728):2.98354):0.022873):0.001308,((((MW793272.1|Hs|onp|USA|2021-03-07:0.991061,MW805103.1|Hs|onp|USA|2021-03-06:0.008939):3.97528,MW731163.1|Hs||USA|2021-01-11:0.022331):1.00727,MW825375.1|Hs|onp|USA|2021-03-15:6.98888):0.969785,MW638862.1|Hs|onp|USA|2021-01-05:3.01652):2.00506):0.010034,MW777737.1|Hs|onp|USA|2021-02-17:2.97562):0.10698,(((MW596047.1|Hs|onp|USA|2021-01-30:3.04241,MW763454.1|Hs|onp|USA|2021-02-25:2.95759):0.696279,(MW666446.1|Hs|onp|USA|2021-02-02:0.651564,MW780098.1|Hs|onp|USA|2021-03-01:2.54844):2.16481):1.6582,((MW653502.1|Hs||USA|2020-11-30:0,MW739176.1|Hs||USA|2020-11-30:0):1.02713,MW667331.1|Hs|onp|USA|2021-01-23:4.97286):4.35351):2.71684):1.88009,((MW667144.1|Hs|onp|USA|2021-01-27:0.007937,MW777834.1|Hs|onp|USA|2021-02-16:1.99206):3.99822,MW792595.1|Hs|onp|USA|2021-03-08:1.99907):1.00938):0.984168,(((MW778217.1|Hs|onp|USA|2021-02-20:0,MW779142.1|Hs|onp|USA|2021-02-22:0):1.99877,MW626788.1|Hs||USA|2021-01-22:2.00122):1.00085,MW635257.1|Hs|onp|USA|2021-01-04:3.99956):1.00035):0.023917,(MW667134.1|Hs|onp|USA|2021-01-27:0,MW669107.1|Hs|onp|USA|2021-02-06:0):8.00372):0.002932,MW491081.1|Hs||USA|2020-11-17:6.98597):1.1778,MW589574.1|Hs||USA|2021-01-09:9.21035):0.734563,((((MW681230.1|Hs|onp|USA|2021-02-12:1.60153,MW694370.1|Hs||USA|2021-01-22:1.59847):0.379198,(MW763628.1|Hs|onp|USA|2021-02-26:0,MW763887.1|Hs|onp|USA|2021-02-26:0):1.0208):0.523293,MW589570.1|Hs||USA|2021-01-03:1.53532):7.46324,MW680621.1|Hs|onp|USA|2021-02-12:8.0098):1.93129):0.026356,(((((((MW582267.1|Hs||USA|2020-12-23:0.002789,MW667123.1|Hs|onp|USA|2021-01-25:0.997211):0.99219,(MW617578.1|Hs|onp|USA|2021-01-30:3.00114,MW638210.1|Hs|onp|USA|2021-01-09:3.99886):0.006816):0.005738,(((MW696953.1|Hs|onp|USA|2021-02-16:2.00003,MW813074.1|Hs|onp|USA|2021-03-04:1.99997):0.001259,MW778964.1|Hs|onp|USA|2021-02-22:0.998741):0.00183,MW684660.1|Hs||USA|2021-02-11:0):1.99642):0.001696,MW722152.1|Hs||USA|2021-01-15:1.99785):1.00082,((MW668552.1|Hs|onp|USA|2021-02-01:0,MW693588.1|Hs|onp|USA|2021-02-09:1.00293):4.03974,MW644507.1|Hs||USA|2021-02-11:7.95894):0.970848):1.71879,((MW694366.1|Hs||USA|2021-01-22:2.98992,MW728532.1|Hs|onp|USA|2021-02-20:4.01007):3.99014,MW752988.1|Hs|onp|USA|2020-06-30:1.01136):0.71999):0.192814,(MW550335.1|Hs|onp|USA|2020-12-07:1.01232,MW666463.1|Hs|onp|USA|2021-02-01:3.58768):3.32371):0.047384):0.029682):0.000875,MW826289.1|Hs|onp|USA|2020-07-08:0.996909):6.5e-05,MW752967.1|Hs|onp|USA|2020-06-28:1.99707):0.000165,(MW773910.1|Hs||USA|2020-08-09:4.98198,MW816572.1|Hs|onp|USA|2020-06-21:0.018021):0.978874):0.000847,((((((((((((((MW808309.1|Hs|onp|USA|2021-03-06:0,MW825899.1|Hs|onp|USA|2021-03-09:0):0.975059,MW779799.1|Hs|onp|USA|2021-03-04:0.024941):0.971291,MW636672.1|Hs|onp|USA|2021-01-19:0.017579):0.758649,MW669008.1|Hs|onp|USA|2021-02-03:1.74394):0.2613,(((MW816370.1|Hs|onp|USA|2021-03-13:0,MW825693.1|Hs|onp|USA|2021-03-13:0,MW825701.1|Hs|onp|USA|2021-03-13:0):0.997636,MW825673.1|Hs|onp|USA|2021-03-10:1.00236):1.99829,MW773281.1|Hs|onp|USA|2021-03-02:2.00289):1.99781):3.99189,((((((MW634265.1|Hs|onp|USA|2020-12-26:0,MW634663.1|Hs|onp|USA|2020-12-26:1.00059):0.999135,MW634692.1|Hs|onp|USA|2020-12-28:1.00071):2.0024,(MW635028.1|Hs|onp|USA|2020-12-28:1.00136,MW636876.1|Hs|onp|USA|2021-01-19:2.99864):2.99733):0.001264,MW708084.1|Hs|onp|USA|2020-12-29:3.99781):0.001789,MW596035.1|Hs|onp|USA|2021-01-28:4.99677):0.00272,MW706365.1|Hs|onp|USA|2021-02-09:2.99457):0.003678):0.001262,(MW522442.1|Hs||USA|2020-10-17:0):0):0.002667,((MW696266.1|Hs|onp|USA|2021-02-14:0.991284,MW706368.1|Hs|onp|USA|2021-02-09:1.00872):0.497804,MW667334.1|Hs|onp|USA|2021-01-27:2.49674):0.498416):0.006303,MW697969.1|Hs|onp|USA|2021-02-14:3.99078):0.011702,MW778539.1|Hs|onp|USA|2021-02-17:3.97969):0.001214,MW768007.1|Hs|onp|USA|2021-02-24:3.97977):0.037358,(((((((MW483831.1|Hs|onp|USA|2021-01-03:0.007694,MW730947.1|Hs|onp|USA|2021-01-17:0.992306):1.99113,MW617538.1|Hs|onp|USA|2021-01-31:2.00681):0.037918,MW666814.1|Hs|onp|USA|2021-01-24:2.96397):0.952923,((MW776778.1|Hs|onp|USA|2021-03-04:3.92678,MW778525.1|Hs|onp|USA|2021-02-21:0.073222):0.034223,MW694276.1|Hs|onp|USA|2021-02-12:0.092635):4.85908):0.054615,((MW735071.1|Hs|onp|USA|2021-02-20:0,MW792891.1|Hs||USA|2021-02-26:0):1.98258,MW763731.1|Hs|onp|USA|2021-02-27:1.01742):3.00996):0.076112,(((((((MW704752.1|Hs|onp|USA|2021-02-10:1.00058,MW730954.1|Hs|onp|USA|2021-01-17:4.99942):0.002049,MW778488.1|Hs|onp|USA|2021-02-22:3.99759):0.006331,MW777655.1|Hs|onp|USA|2021-02-15:0):0.001155,MW748127.1|Hs|onp|USA|2021-02-08:3.99521):0.00258,MW517342.1|Hs|onp|USA|2021-01-07:1.99402):0.003172,MW693866.1|Hs|onp|USA|2021-02-11:6.99231):0.533,MW731072.1|Hs|onp|USA|2021-02-11:1.65934):0.545723):0.376111,MW626766.1|Hs||USA|2021-01-08:2.49641):0.564533):0.92368,MW586163.1|Hs|onp|USA|2021-01-28:6.00712):0.034659,(MW482938.1|Hs|onp|USA|2020-11-17:5.99932,MW638135.1|Hs|onp|USA|2021-01-08:3.00068):0.025786):0.981679):0.000696,MW752920.1|Hs|onp|USA|2020-06-21:0.995071):0.001378):0.003397,((((((MW701129.1|Hs||USA|2020-12-27:0,MW702014.1|Hs||USA|2020-12-02:0,MW702015.1|Hs||USA|2020-12-02:0,MW702016.1|Hs||USA|2020-12-02:0,MW702017.1|Hs||USA|2020-12-02:0):0,MW702013.1|Hs||USA|2020-12-02:1.0032):3.36971,(MW653691.1|Hs||USA|2020-11-06:0.734502,MW653692.1|Hs||USA|2020-11-03:0):0.579538):3.63833,((((MW702099.1|Hs||USA|2020-12-22:0,MW702104.1|Hs||USA|2020-12-22:0):1.99672,MW702861.1|Hs||USA|2020-12-16:0.003279):2.01445,MW783670.1|Hs||USA|2020-11-09:0.984624):0.022377,MW565499.1|Hs||USA|2020-11-12:0):3.98178):0.984359,((MW075756.1|Hs|onp|USA|2020-09-03:0.996352,MW075757.1|Hs|onp|USA|2020-09-03:0.003648):4.00665,MW228226.1|Hs|onp|USA|2020-08-24:0.992542):1.01632):0.915805,(((((MW629364.1|Hs||USA|2021-01-16:1.00073,MW629367.1|Hs||USA|2021-01-15:0.99927):0.002687,MW629365.1|Hs||USA|2021-01-16:0.997314):2.01173,MW521784.1|Hs||USA|2020-11-06:0.987375):1.88342,MW777218.1|Hs|onp|USA|2021-02-12:9.85188):0.108622):0.930821):0.073453):0.003177,(((((((((((((((((((((((((((((((((((((((((((((((MW646695.1|Hs||USA|2021-02-04:0,MW694021.1|Hs|onp|USA|2021-02-11:0,MW715512.1|Hs||USA|2021-02-15:0,MW778038.1|Hs|onp|USA|2021-02-20:0,MW778634.1|Hs|onp|USA|2021-02-19:0,MW779206.1|Hs|onp|USA|2021-02-23:0):0,(MW715515.1|Hs||USA|2021-02-15:0.999885,MW778343.1|Hs|onp|USA|2021-02-16:2.00012):0.00108):0.000521,(MW696527.1|Hs|onp|USA|2021-02-16:1.00216,MW779314.1|Hs|onp|USA|2021-02-21:2.99784):1.99816):0.003032,MW758755.1|Hs|onp|USA|2021-02-22:0.996417):0.000764,MW771891.1|Hs|onp|USA|2021-02-28:0.99585):1.99663,MW749443.1|Hs|onp|USA|2021-02-22:0.999965):0.000208,(((MW720195.1|Hs|onp|USA|2021-02-16:0,MW749208.1|Hs|onp|USA|2021-02-24:0,MW749360.1|Hs|onp|USA|2021-02-23:0,MW758674.1|Hs|onp|USA|2021-02-24:0,MW771856.1|Hs|onp|USA|2021-02-27:0,MW771969.1|Hs|onp|USA|2021-03-03:0,MW793175.1|Hs|onp|USA|2021-03-03:0,MW808481.1|Hs|onp|USA|2021-03-09:0,MW825720.1|Hs|onp|USA|2021-03-10:0):0.00102,MW816354.1|Hs|onp|USA|2021-03-11:1.99898):0.997525,MW680484.1|Hs|onp|USA|2021-02-12:2.00151):0.001343):0.001034,(MW669359.1|Hs|onp|USA|2021-02-07:0,MW680486.1|Hs|onp|USA|2021-02-11:0,MW680597.1|Hs|onp|USA|2021-02-13:0,MW696334.1|Hs|onp|USA|2021-02-15:0,MW696883.1|Hs|onp|USA|2021-02-15:0,MW697783.1|Hs|onp|USA|2021-02-13:0,MW719694.1|Hs|onp|USA|2021-02-17:0,MW720222.1|Hs|onp|USA|2021-02-17:0,MW749394.1|Hs|onp|USA|2021-02-23:0,MW749409.1|Hs|onp|USA|2021-02-22:0,MW763603.1|Hs|onp|USA|2021-02-26:0):0):0.010996,MW720332.1|Hs|onp|USA|2021-02-19:3.98852):0.977692,((((MW505220.1|Hs||USA|2021-01-06:0,MW505251.1|Hs||USA|2021-01-06:0):0.005349,MW697880.1|Hs|onp|USA|2021-02-11:1.99465):0.003819,MW763726.1|Hs|onp|USA|2021-02-23:2.99215):2.9895,MW585943.1|Hs|onp|USA|2021-01-17:4.00565):0.007221):0.006315,((((((((MW669560.1|Hs|onp|USA|2021-02-06:0,MW698083.1|Hs|onp|USA|2021-02-15:0):0.000874,(MW728798.1|Hs|onp|USA|2021-02-17:0,MW779590.1|Hs|onp|USA|2021-02-26:0):0.999126):0.994451,MW778672.1|Hs|onp|USA|2021-02-22:0.004938):2.99827,(MW638981.1|Hs|onp|USA|2021-01-09:1.00292,MW680498.1|Hs|onp|USA|2021-02-12:1.99708):0.002962):0.001031,MW719976.1|Hs|onp|USA|2021-02-18:0):0.009799,MW812936.1|Hs|onp|USA|2021-03-08:4.98984):1.98506,(((((MW694043.1|Hs|onp|USA|2021-02-12:1.00127,MW696545.1|Hs|onp|USA|2021-02-15:0.998727):2.98863,MW643053.1|Hs|onp|USA|2021-02-02:1.01137):0.449284,MW793148.1|Hs|onp|USA|2021-02-27:5.44864):0.198179,(MW697026.1|Hs|onp|USA|2021-02-16:4.00039,MW720253.1|Hs|onp|USA|2021-02-19:2.99961):0.640309):0.14612,MW669245.1|Hs|onp|USA|2021-02-08:1.79381):0.198397):0.004663,(((MW636335.1|Hs|onp|USA|2021-01-14:0.002198,MW719953.1|Hs|onp|USA|2021-02-19:0.997802):0.999153,MW525030.1|Hs|onp|USA|2021-01-11:0.999823):0.000706,MW680609.1|Hs|onp|USA|2021-02-12:3.99958):0.001117):0.002722):0.001834,(MW681363.1|Hs|onp|USA|2021-02-10:0,MW763565.1|Hs|onp|USA|2021-02-27:1.00018):1.00078):0.000301,(((((((((MW706727.1|Hs|onp|USA|2021-02-13:0.001081,MW779424.1|Hs|onp|USA|2021-02-23:0.998919):0.000827,MW734792.1|Hs|onp|USA|2021-02-17:0.998417):1.99746,(MW583186.1|Hs|onp|USA|2021-01-16:0,MW635072.1|Hs|onp|USA|2021-01-02:0):0.001822):0.001728,(MW697979.1|Hs|onp|USA|2021-02-12:0.003979,MW779566.1|Hs|onp|USA|2021-02-25:1.99602):0.993345):0.002904,(MW816193.1|Hs|onp|USA|2021-03-10:0,MW825426.1|Hs|onp|USA|2021-03-14:0,MW825556.1|Hs|onp|USA|2021-03-12:0,MW825623.1|Hs|onp|USA|2021-03-11:0):2.99627):0.004116,MW763548.1|Hs|onp|USA|2021-02-28:2.99326):0.001572,MW693883.1|Hs|onp|USA|2021-02-11:2.99226):0.018434,(MW808937.1|Hs|onp|USA|2021-03-06:1.05164,MW825915.1|Hs|onp|USA|2021-03-08:1.14836):1.97304):0.9254,(MW617551.1|Hs|onp|USA|2021-02-01:0.006544,MW733322.1|Hs|onp|USA|2021-02-20:0.993456):2.96281):0.049657):0.000625,((((MW696581.1|Hs|onp|USA|2021-02-14:0,MW777174.1|Hs|onp|USA|2021-02-13:0):0.002701,MW777176.1|Hs|onp|USA|2021-02-14:1.9973):0.997145,MW666887.1|Hs|onp|USA|2021-01-23:0.000323):1.00107,MW707947.1|Hs|onp|USA|2021-02-16:0):0.999552):5.8e-05,MW669554.1|Hs|onp|USA|2021-02-06:3.00003):0.000223,(((MW733754.1|Hs|onp|USA|2021-02-23:0.998702,MW752490.1|Hs||USA|2021-02-11:0.001298):0.000937,MW681340.1|Hs|onp|USA|2021-02-10:1.99846):0.687501,MW681171.1|Hs|onp|USA|2021-02-13:4.6917):0.309402):0.000365,(MW669205.1|Hs|onp|USA|2021-02-07:1.0047,MW791735.1|Hs|onp|USA|2021-02-27:6.9953):0.99566):0.000115,(MW694081.1|Hs|onp|USA|2021-02-13:0,MW777325.1|Hs|onp|USA|2021-02-19:0):0.99878):0.000193,MW750974.1|Hs||USA|2021-01-24:2.99506):0.000498,MW728549.1|Hs|onp|USA|2021-02-20:1.99879):0.000653,MW739474.1|Hs||USA|2021-01-25:1.99818):0.000311,MW792874.1|Hs||USA|2021-02-19:0.997788):0.000274,MW825597.1|Hs|onp|USA|2021-03-12:3.99793):0.000638,MW728375.1|Hs|onp|USA|2021-02-17:0):0.001478,((MW706870.1|Hs|onp|USA|2021-02-15:0,MW778183.1|Hs|onp|USA|2021-02-17:0):0.170786,MW735575.1|Hs||USA|2021-02-22:9.82921):0.828946):0.001109,((MW777455.1|Hs|onp|USA|2021-02-16:0,MW778727.1|Hs|onp|USA|2021-02-20:0):0.99438,MW793241.1|Hs|onp|USA|2021-03-08:6.00562):2.00017):0.00039,MW825512.1|Hs|onp|USA|2021-03-15:7.99574):0.000244,(MW668550.1|Hs|onp|USA|2021-02-06:5.99718,MW669193.1|Hs|onp|USA|2021-02-07:1.00282):0.9925):0.000965,(((((MW643922.1|Hs|onp|USA|2021-01-30:1.00545,MW816368.1|Hs|onp|USA|2021-03-11:4.99455):1.00073,MW781050.1|Hs|onp|USA|2021-02-23:1.99546):1.00341,MW583174.1|Hs|onp|USA|2021-01-16:0):0.068603,MW697998.1|Hs|onp|USA|2021-02-13:3.13033):0.924142,(((MW696312.1|Hs|onp|USA|2021-02-15:4.98425,MW816327.1|Hs|onp|USA|2021-03-11:2.01575):0.860393,MW583159.1|Hs|onp|USA|2021-01-17:3.90299):0.051247,(MW735626.1|Hs||USA|2021-02-23:1.00881,MW749560.1|Hs|onp|USA|2021-02-25:2.99119):5.93598):0.048286):0.012167):0.000575,((((MW728776.1|Hs|onp|USA|2021-02-17:0,MW808895.1|Hs|onp|USA|2021-03-03:0):0,MW805075.1|Hs|onp|USA|2021-03-08:1.00167):1.00804,((MW763424.1|Hs|onp|USA|2021-02-24:0,MW793162.1|Hs|onp|USA|2021-02-27:0):0,MW749586.1|Hs|onp|USA|2021-02-24:1.00104):3.99119):2.94411,MW719840.1|Hs|onp|USA|2021-02-17:5.9558):0.046081):0.00267,((((((MW697030.1|Hs|onp|USA|2021-02-16:3.00924,MW735962.1|Hs||USA|2021-01-28:0):1.99479,(MW781245.1|Hs|onp|USA|2021-03-05:2.9998,MW792653.1|Hs||USA|2021-02-11:0.000195):0.004065):0.003542,MW792649.1|Hs||USA|2021-02-11:0.992764):0.880778,(((MW669131.1|Hs|onp|USA|2021-02-07:0.003369,MW763506.1|Hs|onp|USA|2021-02-27:2.99663):4.98521,MW708358.1|Hs|onp|USA|2021-01-24:2.01338):0.496266,MW792592.1|Hs|onp|USA|2021-03-08:11.4899):0.385391):0.062615,(MW708929.1|Hs|onp|USA|2021-01-11:0,MW747970.1|Hs||USA|2021-02-09:2.02171):0.923498):0.044865,(((((MW681373.1|Hs|onp|USA|2021-02-13:1.00086,MW696739.1|Hs|onp|USA|2021-02-15:1.99914):0.002451,MW763486.1|Hs|onp|USA|2021-02-28:0.997149):0.000965,MW763374.1|Hs|onp|USA|2021-02-23:1.99855):0.001769,MW728411.1|Hs|onp|USA|2021-02-21:0):0.027657,(MW771725.1|Hs|onp|USA|2021-02-26:0.758896,MW792554.1|Hs|onp|USA|2021-03-09:0.641104):0.366883):1.96751):0.007134):0.001828,((((((MW728863.1|Hs|onp|USA|2021-02-17:1.00058,MW733658.1|Hs|onp|USA|2021-02-22:0.999417):0.999646,(MW733370.1|Hs|onp|USA|2021-02-20:0,MW805089.1|Hs|onp|USA|2021-03-08:2.00216):0.999885):1.00003,MW778351.1|Hs|onp|USA|2021-02-16:0.999922):0.000957,((MW793335.1|Hs|onp|USA|2021-03-06:0,MW805019.1|Hs|onp|USA|2021-03-06:0):3.9971,MW804981.1|Hs|onp|USA|2021-03-07:2.0029):2.99904):0.000555,((MW728514.1|Hs|onp|USA|2021-02-20:2.00039,MW763353.1|Hs|onp|USA|2021-03-01:0.999611):0.002541,MW763832.1|Hs|onp|USA|2021-02-27:0):0.99762):0.033226,MW778657.1|Hs|onp|USA|2021-02-18:0.966686):0.965642):0.001639,((MW825815.1|Hs|onp|USA|2021-03-11:0,MW826000.1|Hs|onp|USA|2021-03-11:0):0.000162,MW825834.1|Hs|onp|USA|2021-03-11:0.999838):2.9926):0.00292,MW733731.1|Hs|onp|USA|2021-02-23:7.98989):0.016585,(((((((((MW733648.1|Hs|onp|USA|2021-02-25:0,MW749343.1|Hs|onp|USA|2021-02-25:0,MW749505.1|Hs|onp|USA|2021-02-25:0,MW763505.1|Hs|onp|USA|2021-03-01:0,MW763856.1|Hs|onp|USA|2021-03-02:0,MW804889.1|Hs|onp|USA|2021-03-08:0):0,(((((MW749465.1|Hs|onp|USA|2021-02-26:3.00298,MW763720.1|Hs|onp|USA|2021-03-01:0.997016):0.004959,MW749513.1|Hs|onp|USA|2021-02-26:0):0.998536,MW777545.1|Hs|onp|USA|2021-02-15:1.00043):0.000309,MW778613.1|Hs|onp|USA|2021-02-20:0.999772):0.000916,MW793095.1|Hs|onp|USA|2021-03-05:0.998988):0.002262):0.996634,(((((((MW816159.1|Hs|onp|USA|2021-03-10:1.00062,MW825611.1|Hs|onp|USA|2021-03-11:0):0.998733,MW734413.1|Hs|onp|USA|2021-02-20:2.00106):0.001657,MW782897.1|Hs|onp|USA|2021-03-05:0.99899):0.997439,(MW634477.1|Hs|onp|USA|2020-12-26:0.998173,MW778543.1|Hs|onp|USA|2021-02-21:2.00183):0.002718):0.000664,MW808277.1|Hs|onp|USA|2021-03-08:4.99949):0.000344,MW640003.1|Hs|onp|USA|2021-01-20:0.998941):0.000253,MW671746.1|Hs|onp|USA|2021-02-01:1.9993):0.002015):0.001945,(MW680479.1|Hs|onp|USA|2021-02-12:0,MW680546.1|Hs|onp|USA|2021-02-12:0,MW680555.1|Hs|onp|USA|2021-02-12:0,MW680604.1|Hs|onp|USA|2021-02-12:0):0.999053):0.00417,(MW707438.1|Hs|onp|USA|2021-02-14:0,MW763664.1|Hs|onp|USA|2021-02-26:0,MW782906.1|Hs|onp|USA|2021-03-05:0):0):0.003443,(MW720359.1|Hs|onp|USA|2021-02-18:2.00171,MW780243.1|Hs|onp|USA|2021-02-27:0.998291):3.9926):0.005189,((MW709197.1|Hs|onp|USA|2021-01-27:0,MW758653.1|Hs|onp|USA|2021-02-24:0,MW766476.1|Hs|onp|USA|2021-02-23:0):0.058593,MW808298.1|Hs|onp|USA|2021-03-08:0.141407):1.94984):0.03752,((((((((((MW698135.1|Hs|onp|USA|2021-02-15:0,MW719892.1|Hs|onp|USA|2021-02-17:0,MW719986.1|Hs|onp|USA|2021-02-17:0):0,MW698102.1|Hs|onp|USA|2021-02-15:1.0018):0.005515,MW720302.1|Hs|onp|USA|2021-02-18:0.994385):0.985678,MW825879.1|Hs|onp|USA|2021-03-09:3.0101):1.00865,(MW635126.1|Hs|onp|USA|2021-01-03:0.000109,MW720300.1|Hs|onp|USA|2021-02-19:1.99989):5.9e-05):0.002203,((MW816176.1|Hs|onp|USA|2021-03-10:0,MW825616.1|Hs|onp|USA|2021-03-12:0,MW825635.1|Hs|onp|USA|2021-03-12:0,MW825736.1|Hs|onp|USA|2021-03-12:0):0,((MW680617.1|Hs|onp|USA|2021-02-12:1.99923,MW816223.1|Hs|onp|USA|2021-03-10:2.00077):0.000701,MW805113.1|Hs|onp|USA|2021-03-07:0.999299):0.00194):1.99713):0.001308,((((MW631895.1|Hs|onp|USA|2021-02-07:2.01057,MW808593.1|Hs|onp|USA|2021-03-07:1.98943):0.005907,MW777967.1|Hs|onp|USA|2021-02-19:1.99417):0.007467,(MW672841.1|Hs|onp|USA|2021-02-06:0,MW734342.1|Hs|onp|USA|2021-02-17:0):0):0.003059,MW731023.1|Hs|onp|USA|2020-12-30:1.99498):0.993038):0.104398,(((((((MW696971.1|Hs|onp|USA|2021-02-16:0.999962,MW825709.1|Hs|onp|USA|2021-03-12:3.00004):0.008271,MW776735.1|Hs|onp|USA|2021-03-09:0):0.002405,(MW772151.1|Hs|onp|USA|2021-02-26:0,MW825703.1|Hs|onp|USA|2021-03-11:0):0.996189):0.456083,MW790218.1|Hs|onp|USA|2021-03-11:4.54157):0.54969,MW715161.1|Hs||USA|2021-02-15:2.03139):0.018849,MW804739.1|Hs|onp|USA|2021-03-06:0.992093):0.19794,MW776736.1|Hs|onp|USA|2021-03-10:0.764741):0.81473):0.92131,MW776727.1|Hs|onp|USA|2021-03-02:3.1199):0.795792,MW642633.1|Hs|onp|USA|2021-01-28:3.84165):0.208653):0.120174,MW550027.1|Hs||USA|2021-01-07:3.85614):0.82433):0.028643,MW669782.1|Hs|onp|USA|2021-02-08:3.94676):0.044643,((((MW680496.1|Hs|onp|USA|2021-02-12:0,MW708660.1|Hs|onp|USA|2021-01-25:0,MW816323.1|Hs|onp|USA|2021-03-12:0):0,(MW731729.1|Hs|saliva_onp|USA|2021-02-18:1.99951,MW825378.1|Hs|onp|USA|2021-03-15:3.00049):0.0207):0.134682,((MW816397.1|Hs|onp|USA|2021-03-12:0.073129,MW825723.1|Hs|onp|USA|2021-03-11:1.92687):0.168146,MW790213.1|Hs|onp|USA|2021-03-07:0.768786):0.757973):0.892751,((MW697009.1|Hs|onp|USA|2021-02-16:0.003527,MW779575.1|Hs|onp|USA|2021-02-25:1.99647):0.003297,(MW772147.1|Hs|onp|USA|2021-02-26:0,MW772175.1|Hs|onp|USA|2021-02-26:2.01797):0.992413):2.05613):1.94859):0.030437,MW749627.1|Hs|onp|USA|2021-02-25:4.08209):0.0034,(((((MW831666.1|Hs|onp|USA|2021-03-22:0,MW831670.1|Hs|onp|USA|2021-03-22:0):0.317086,MW829589.1|Hs|onp|USA|2021-03-16:1.68291):0.722031,(MW825497.1|Hs|onp|USA|2021-03-14:0.992145,MW831054.1|Hs|onp|USA|2021-03-19:1.00785):1.06706):1.99668,MW804738.1|Hs|onp|USA|2021-02-20:0.031092):0.58521,MW831043.1|Hs|onp|USA|2021-03-19:4.51791):0.296852):0.026646,MW667341.1|Hs|onp|USA|2021-01-25:3.8536):1.21819,((MW831047.1|Hs|onp|USA|2021-03-20:0.163885,MW831049.1|Hs|onp|USA|2021-03-20:0.836115):3.72938,MW831032.1|Hs|onp|USA|2021-03-17:2.37647):1.93925):0.625398,MW406515.1|Hs||USA|2020-11-06:3.05342):0.022906,(((((((((MW736740.1|Hs||USA|2021-01-07:0,MW736741.1|Hs||USA|2021-01-07:0,MW738605.1|Hs||USA|2020-12-28:0,MW739389.1|Hs||USA|2021-01-15:0):0,MW739388.1|Hs||USA|2021-01-15:1.00094):0.996947,MW738602.1|Hs||USA|2020-12-31:0.003014):0.00648,(MW665852.1|Hs|onp|USA|2021-01-31:0,MW733430.1|Hs|onp|USA|2021-02-24:0):6.99451):0.986859,(((MW698040.1|Hs|onp|USA|2021-02-13:0.000897,MW763969.1|Hs|onp|USA|2021-03-01:0.999103):1.99632,MW638328.1|Hs|onp|USA|2021-01-09:3.00348):0.999554,(MW638292.1|Hs|onp|USA|2021-01-11:1.00295,MW638796.1|Hs|onp|USA|2021-01-05:0):0.001082):0.005504):0.003029,MW808348.1|Hs|onp|USA|2021-03-05:6.9994):0.005678,MW491127.1|Hs||USA|2020-11-30:1.99098):3.99618,(MW550722.1|Hs|onp|USA|2020-12-15:1.20483,MW634912.1|Hs|onp|USA|2020-12-24:0.995173):4.99926):0.011698,(((((MW728520.1|Hs|onp|USA|2021-02-20:0,MW728567.1|Hs|onp|USA|2021-02-20:0,MW777533.1|Hs|onp|USA|2021-02-14:0):1.9968,MW669658.1|Hs|onp|USA|2021-02-09:2.0032):1.00494,MW705506.1|Hs|onp|USA|2021-02-10:0.996666):2.99155,MW642951.1|Hs|onp|USA|2021-02-01:0.007841):2.10152,MW517338.1|Hs|onp|USA|2021-01-08:6.89951):0.912155):0.035151):2.05134,MW634459.1|Hs|onp|USA|2020-12-26:7.08994):0.691288,((((((((((((((((((((MW696906.1|Hs|onp|USA|2021-02-18:0,MW696918.1|Hs|onp|USA|2021-02-17:0,MW764000.1|Hs|onp|USA|2021-03-02:0,MW773350.1|Hs|onp|USA|2021-03-02:0):0,MW773238.1|Hs|onp|USA|2021-03-02:2.00077):2.99543,((((MW706739.1|Hs|onp|USA|2021-02-13:1.0003,MW777521.1|Hs|onp|USA|2021-02-14:0):0.003054,MW728738.1|Hs|onp|USA|2021-02-17:0.9969):0.99758,MW808788.1|Hs|onp|USA|2021-02-28:2.00081):0.000531,MW813651.1|Hs|onp|USA|2021-03-08:0):0.004496):0.984934,MW693955.1|Hs|onp|USA|2021-02-10:2.01285):0.008057,MW809080.1|Hs|onp|USA|2021-03-16:2.00137):1.00482,(MW728493.1|Hs|onp|USA|2021-02-20:0.998459,MW783061.1|Hs|onp|USA|2021-03-01:0.001541):2.99675):0.994429,(((MW698066.1|Hs|onp|USA|2021-02-12:0,MW782806.1|Hs|onp|USA|2021-03-02:0):0,MW720276.1|Hs|onp|USA|2021-02-19:2.00405):0.990415,(MW518852.1|Hs|onp|USA|2020-12-30:2.00375,MW617843.1|Hs||USA|2021-01-20:2.99625):0.007822):0.006557):0.001175,MW706961.1|Hs|onp|USA|2021-02-16:5.99954):0.000119,MW706932.1|Hs|onp|USA|2021-02-16:0.998945):0.003514,(MW669726.1|Hs|onp|USA|2021-02-08:0.009178,MW734143.1|Hs|onp|USA|2021-02-22:0.990822):1.99329):0.988365,((MW696373.1|Hs|onp|USA|2021-02-15:0,MW696888.1|Hs|onp|USA|2021-02-17:0):0.003811,MW758721.1|Hs|onp|USA|2021-02-22:2.99619):2.98914):0.002391,((MW589572.1|Hs||USA|2021-01-08:0.002444,MW667072.1|Hs|onp|USA|2021-01-23:2.99756):1.00191,MW783096.1|Hs|onp|USA|2021-03-01:0.996101):0.005977):0.002197,(MW733633.1|Hs|onp|USA|2021-02-23:0.998567,MW779305.1|Hs|onp|USA|2021-02-21:0.001433):6.00178):0.007256,((((MW636777.1|Hs|onp|USA|2021-01-19:0.012906,MW772173.1|Hs|onp|USA|2021-02-26:3.98709):5.98393,MW640898.1|Hs|onp|USA|2021-01-26:1.0095):1.99383,MW669111.1|Hs|onp|USA|2021-02-03:6.00399):0.007629,MW545507.1|Hs||USA|2021-01-07:0.991518):1.99563):0.014269,(MW669707.1|Hs|onp|USA|2021-02-08:3.01696,MW720321.1|Hs|onp|USA|2021-02-18:2.98304):4.98164):0.03059,((((((((((MW779932.1|Hs|onp|USA|2021-02-27:0,MW780702.1|Hs|onp|USA|2021-02-26:0):2.01009,MW733728.1|Hs|onp|USA|2021-02-20:0):0.008585,MW778066.1|Hs|onp|USA|2021-02-19:1.9888):0.992296,(MW696871.1|Hs|onp|USA|2021-02-17:0,MW699201.1|Hs|onp|USA|2021-02-17:0):0):0.996381,MW763595.1|Hs|onp|USA|2021-02-26:2.00331):0.016363,MW749660.1|Hs|onp|USA|2021-02-26:0.986233):0.995686,(MW643486.1|Hs|onp|USA|2021-02-02:1.00938,MW733655.1|Hs|onp|USA|2021-02-24:1.99062):1.99364):0.998286,((MW763301.1|Hs|onp|USA|2021-02-26:0,MW780791.1|Hs|onp|USA|2021-02-28:0):0.006734,MW763610.1|Hs|onp|USA|2021-02-26:0.993266):1.99529):0.987213,(MW708688.1|Hs|onp|USA|2021-01-13:0.984663):0.002708):0.009932):2.94318):1.6948,((MW594038.1|Hs||USA|2021-01-09:2.00378,MW779145.1|Hs|onp|USA|2021-02-22:1.99622):0.009344,MW766598.1|Hs|onp|USA|2021-02-05:3.99066):2.7431):0.275213,(MW763787.1|Hs|onp|USA|2021-03-02:5.99398,MW825948.1|Hs|onp|USA|2021-03-10:4.00602):2.00619):0.013562,((((MW496027.1|Hs||USA|2020-12-01:0.994967,MW519748.1|Hs|onp|USA|2021-01-04:3.00503):0.009763,MW496028.1|Hs||USA|2020-12-01:0):0.047171,MW733354.1|Hs|onp|USA|2021-02-20:1.95064):0.534332,MW694372.1|Hs||USA|2021-01-22:4.6336):3.4023):1.99387,((((MW778216.1|Hs|onp|USA|2021-02-20:0,MW778888.1|Hs|onp|USA|2021-02-22:0):0,MW783373.1|Hs|onp|USA|2021-03-01:1.00223):3.93898,MW482953.1|Hs|onp|USA|2020-11-16:0.060526):4.98224,MW206458.1|Hs||USA|2020-10-05:7.0283):1.01721):0.786308):0.02587,(MW440399.1|Hs|onp|USA|2020-06-21:0,MW752979.1|Hs|onp|USA|2020-06-28:1.05261):1.80048):0.114826,((((((MW031003.1|Hs|onp|USA|2020-09-12:0,MW031008.1|Hs|onp|USA|2020-09-11:0,MW031012.1|Hs|onp|USA|2020-09-11:0,MW031019.1|Hs|onp|USA|2020-09-12:0,MW031026.1|Hs|onp|USA|2020-09-11:0,MW031028.1|Hs|onp|USA|2020-09-10:0,MW035512.1|Hs|onp|USA|2020-09-09:0,MW035568.1|Hs|onp|USA|2020-09-03:0,MW035574.1|Hs|onp|USA|2020-09-04:0,MW332690.1|Hs|onp|USA|2020-09-16:0,MW333013.1|Hs|onp|USA|2020-09-11:0):0,((MW031033.1|Hs|onp|USA|2020-09-12:1.00579,MW035516.1|Hs|onp|USA|2020-09-08:0):2.00161,MW518161.1|Hs|onp|USA|2021-01-02:3.99605):0.043133):1.70506,MW031092.1|Hs|onp|USA|2020-09-14:0):1.27342,((MW586364.1|Hs|onp|USA|2021-01-23:0.014518,MW693610.1|Hs|onp|USA|2021-02-09:1.98548):3.9504,(MW778735.1|Hs|onp|USA|2021-02-20:8.00073,MW825419.1|Hs|onp|USA|2021-03-14:6.99927):0.046831):2.94172):0.971753,MW763175.1|Hs|onp|USA|2020-06-25:0.993707):0.59901,((((MW763647.1|Hs|onp|USA|2021-02-26:2.00066,MW763914.1|Hs|onp|USA|2021-02-26:0):1.99423,MW581596.1|Hs||USA|2020-12-26:1.00562):4.99875,MW521764.1|Hs||USA|2020-10-30:0.001334):0.013738,(MW643660.1|Hs|onp|USA|2021-01-29:1.00743,MW816985.1|Hs|onp|USA|2021-03-11:0.992569):0.985194):2.59567):0.34753):0.058639):0.00114,((((((((((((((((((((MW788840.1|Hs||USA|2021-02-12:1.61582,MW837286.1|Hs||USA|2021-02-23:0.384178):0.727282,MW629326.1|Hs||USA|2021-01-11:3.15487):1.01392,(MW702331.1|Hs||USA|2021-01-05:5.00479,MW750832.1|Hs||USA|2021-01-21:4.99521):0.098598):2.93823,(MW356786.1|Hs|saliva_onp|Taiwan|2020-10-04:0,MW449326.1|Hs||USA|2020-11-30:4.00929):0.102827):0.643293,((MW420127.1|Hs||USA|2020-10-21:0.001339,MW420298.1|Hs||USA|2020-10-21:0.998661):0.023753,MW420865.1|Hs||USA|2020-10-22:0.975311):2.74001):0.23951,(((MW424960.1|Hs||USA|2020-06-18:0,MW424973.1|Hs||USA|2020-06-18:0):0,MW424903.1|Hs||USA|2020-06-19:0.999993):3.01725,MW420783.1|Hs||USA|2020-10-27:0):1.98765):0.016707,(MW424901.1|Hs||USA|2020-11-30:0,MW449386.1|Hs||USA|2020-11-27:1.00305):6.96749):0.003839,(MW420748.1|Hs||USA|2020-10-02:0,MW420828.1|Hs||USA|2020-10-02:0):0.998991):0.004046,((MW449293.1|Hs||USA|2020-12-01:5.00002,MW449452.1|Hs||USA|2020-12-02:3.99998):0.001456,(MW449389.1|Hs||USA|2020-12-01:0,MW449391.1|Hs||USA|2020-11-24:0):4.99855):0.007303):0.001838,MW837495.1|Hs||USA|2020-08-19:0.996669):0.00133,MW420204.1|Hs||USA|2020-10-02:0,MW420271.1|Hs||USA|2020-10-02:4.00353):0.007917,(MW241370.1|Hs||USA|2020-10-10:0,MW265637.1|Hs||USA|2020-10-05:0):1.98901):0.016262,(MW420399.1|Hs||USA|2020-10-22:0.239516,MW559194.1|Hs||USA|2020-12-24:3.76048):0.771686):0.053091,((((((((((MW505806.1|Hs||USA|2020-12-14:1.01068,MW634707.1|Hs|onp|USA|2020-12-27:0.989325):0.00916,MW719507.1|Hs|onp|USA|2021-01-04:2.99091):0.003074,MW674257.1|Hs||USA|2021-02-12:6.99187):0.009123,MW521537.1|Hs||USA|2020-11-09:1.98148):0.005295,(MW728806.1|Hs|onp|USA|2021-02-15:1.00448,MW763489.1|Hs|onp|USA|2021-03-01:0.99552):2.98473):0.157003,(MW562694.1|Hs||USA|2020-12-28:1.28512,MW562712.1|Hs||USA|2020-12-28:0.714876):0.885602):0.842668,((((((MW449312.1|Hs||USA|2020-11-18:2.00332,MW449414.1|Hs||USA|2020-11-30:0):1.00113,MW449289.1|Hs||USA|2020-11-30:1.99815):0.0032,MW446831.1|Hs||USA|2020-12-02:1.99597):0.00214,MW241374.1|Hs||USA|2020-10-05:0):0.001561,MW420254.1|Hs||USA|2020-10-22:0.997287):0.017402,MW837354.1|Hs||USA|2021-01-22:5.97947):0.059683):0.354024,((MW562689.1|Hs||USA|2020-12-28:1.04263,MW562697.1|Hs||USA|2020-12-28:0):0.683122,(MW562706.1|Hs||USA|2020-12-28:0.329606,MW562738.1|Hs||USA|2020-12-28:0.670394):0.463781):0.562003):0.395813,(MW795913.1|Hs||USA|2021-01-20:3.71827,MW837502.1|Hs||USA|2021-01-22:2.28173):0.514189):1.24186,MW662315.1|Hs||USA|2020-12-18:5.06605):1.98328):0.003461,((((((MW505435.1|Hs||USA|2021-01-04:0,MW562734.1|Hs||USA|2020-12-29:0):0.286791,MW795897.1|Hs||USA|2021-01-20:0.713209):0.77865,((MW518195.1|Hs|onp|USA|2021-01-02:0.998962,MW590793.1|Hs||USA|2020-12-17:1.00104):1.01201,MW599441.1|Hs|saliva_onp|USA|2021-01-28:4.98799):0.079565):0.056834,((MW566215.1|Hs||USA|2021-01-04:0.530431,MW708441.1|Hs|onp|USA|2021-01-04:0.469569):0.685578,MW566234.1|Hs||USA|2021-01-04:0.341185):3.16675):0.937628,((MW505010.1|Hs||USA|2020-12-19:4.01139,MW671650.1|Hs|onp|USA|2021-01-31:5.98861):0.010958,MW577808.1|Hs||USA|2020-12-12:0):0.07177):0.066219,((MW562692.1|Hs||USA|2020-12-29:0.012907,MW562756.1|Hs||USA|2020-12-29:0.987093):1.78067,MW648177.1|Hs|onp|USA|2021-01-19:5.21725):0.831777):1.92845):0.013079,((MW562737.1|Hs||USA|2020-12-29:1.01115,MW750888.1|Hs||USA|2021-01-12:1.98885):0.227375,MW562782.1|Hs||USA|2020-12-29:0.76751):2.85357):0.098009,((((MW566191.1|Hs||USA|2020-12-30:0,MW566199.1|Hs||USA|2020-12-30:0):0.133891,MW566245.1|Hs||USA|2020-12-30:1.86611):0.541027,((MW566194.1|Hs||USA|2020-12-30:0.871406,MW566222.1|Hs||USA|2020-12-30:0.128593):0.506811,MW837444.1|Hs||USA|2021-01-22:4.63552):0.238628):2.5287,(MW559166.1|Hs||USA|2020-12-28:0.755382,MW559173.1|Hs||USA|2020-12-28:2.24462):1.582):0.350151):3.87074,((((((((((((((((MW586132.1|Hs|onp|USA|2021-01-29:0.009727,MW708989.1|Hs|onp|USA|2021-01-18:0.990273):0.00651,MW776992.1|Hs|onp|USA|2021-02-14:1.98902):0.001557,MW708494.1|Hs|onp|USA|2021-01-29:2.99196):0.024644,(MW778132.1|Hs|onp|USA|2021-02-19:3.97481,MW783132.1|Hs|onp|USA|2021-03-02:4.02519):1.97202):3.96888,(MW640280.1|Hs|onp|USA|2021-01-21:6.00922):0.006096):1.99771,((MW523469.1|Hs||USA|2020-11-23:0,MW523474.1|Hs||USA|2020-11-23:0,MW566873.1|Hs||USA|2020-11-16:0):1.99364,MW056136.1|Hs||USA|2020-09-16:2.00636):0.00517):0.00044,MW490885.1|Hs||USA|2020-09-30:0.998183):0.000493,MW056117.1|Hs||USA|2020-09-11:1.99908):0.003139,((((((MW736843.1|Hs||USA|2021-01-26:0.000848,MW786993.1|Hs||USA|2021-03-02:0.999151):0.000632,MW705346.1|Hs|onp|USA|2021-02-09:2.99907):0.000681,((MW776980.1|Hs|onp|USA|2021-02-15:2.00067,MW787004.1|Hs||USA|2021-02-24:0):0.997234,MW707964.1|Hs|onp|USA|2021-02-16:0.002725):0.996611):0.992733,((MW545443.1|Hs||USA|2021-01-11:0.000437,MW634536.1|Hs|onp|USA|2020-12-25:4.00279):0.002826,MW668583.1|Hs|onp|USA|2021-02-04:3.99639):0.003192):0.003441,(MW779435.1|Hs|onp|USA|2021-02-23:0,MW783082.1|Hs|onp|USA|2021-03-01:0,MW808519.1|Hs|onp|USA|2021-03-08:0):1.99654):0.998424,MW522402.1|Hs||USA|2020-11-14:0):0.99642):0.001427,MW040638.1|Hs||USA|2020-09-01:0.997839):0.000427,MW166080.1|Hs||USA|2020-09-04:1.99835):0.000958,MW490896.1|Hs||USA|2020-10-05:0.99733):0.001953,MW693594.1|Hs|onp|USA|2021-02-09:5.99703):0.000576,(MW040633.1|Hs||USA|2020-08-31:0,MW040635.1|Hs||USA|2020-08-31:0,MW040639.1|Hs||USA|2020-09-01:0,MW040646.1|Hs||USA|2020-09-03:0,MW040647.1|Hs||USA|2020-09-03:0,MW056114.1|Hs||USA|2020-09-10:0,MW056125.1|Hs||USA|2020-09-14:0,MW056126.1|Hs||USA|2020-09-14:0,MW166081.1|Hs||USA|2020-09-04:0):0):0.004954,(((((((MW525005.1|Hs|onp|USA|2021-01-12:1.99808,MW566956.1|Hs||USA|2020-12-04:3.00192):0.001036,MW640083.1|Hs|onp|USA|2021-01-21:3.99933):0.002859):0.00156,(MW767356.1|Hs|onp|USA|2021-02-13:0.013484,MW771756.1|Hs|onp|USA|2021-02-27:2.18652):0.986597):0.000969,MW708863.1|Hs||USA|2021-01-19:0.998015):0.019952,((MW637154.1|Hs|onp|USA|2021-01-19:1.02146,MW667115.1|Hs|onp|USA|2021-01-25:0):1.00216):0.980149):0.01486,((((((MW585851.1|Hs|onp|USA|2021-01-19:2.00125,MW626688.1|Hs||USA|2021-01-06:1.99875):0.014314,MW693795.1|Hs|onp|USA|2021-02-10:4.98569):0.004706,MW778971.1|Hs|onp|USA|2021-02-21:2.98484):0.215826,(MW735540.1|Hs||USA|2021-01-29:2.01918,MW808220.1|Hs|onp|USA|2021-03-06:1.98082):1.77644):0.826914,(((MW699289.1|Hs|onp|USA|2021-02-17:0,MW792871.1|Hs||USA|2021-02-22:0):2.98958,MW490728.1|Hs||USA|2020-11-04:1.01042):0.012804,MW739491.1|Hs||USA|2021-01-13:2.18461):0.038082):0.172339,MW808828.1|Hs|onp|USA|2021-03-03:5.70458):1.81678):0.968897):0.009497,MW764022.1|Hs|onp|USA|2021-03-03:8.96144):0.043207):0.906232,(MW596089.1|Hs|onp|USA|2021-01-07:3.99018,MW763219.1|Hs|onp|USA|2020-06-27:0.009815):0.946242):0.003298,((((((((((MW728758.1|Hs|onp|USA|2021-02-16:1.00183,MW777193.1|Hs|onp|USA|2021-02-12:0):0.991345,MW673300.1|Hs|onp|USA|2021-01-28:3.00799):0.007096,(MW631770.1|Hs|onp|USA|2021-02-05:1.99702,MW825536.1|Hs|onp|USA|2021-03-14:3.00298):0.998497):0.000866,(MW771855.1|Hs|onp|USA|2021-02-28:0,MW778936.1|Hs|onp|USA|2021-02-22:0):1.99835):0.000886,(MW631872.1|Hs|onp|USA|2021-02-07:3.02616,MW696589.1|Hs|onp|USA|2021-02-13:3.97384):1.99396):0.042231,MW805151.1|Hs|onp|USA|2021-03-08:2.95637):0.945499,MW793299.1|Hs|onp|USA|2021-03-08:5.93273):1.01827,(((MW763342.1|Hs|onp|USA|2021-02-27:0,MW783196.1|Hs|onp|USA|2021-03-01:0):0,MW778994.1|Hs|onp|USA|2021-02-21:1.00057):0.017742,MW771768.1|Hs|onp|USA|2021-02-27:1.1822):0.991833):6.98648,MW665782.1|Hs|onp|USA|2021-01-31:8.01618):0.024722,MW773324.1|Hs|onp|USA|2021-03-03:10.9889):0.937266):0.030696):0.000321,(((((((((((((((((((((((((((((((((((((((((((((((((((MW485263.1|Hs|onp|USA|2020-12-28:0,MW577034.1|Hs|onp|USA|2021-01-11:0,MW577872.1|Hs|onp|USA|2021-01-25:0,MW635052.1|Hs|onp|USA|2020-12-31:0,MW692962.1|Hs|onp|USA|2021-02-08:0,MW741598.1|Hs|onp|USA|2021-02-18:0):0,MW577035.1|Hs|onp|USA|2021-01-11:1.00103):0.998461,MW635051.1|Hs|onp|USA|2021-01-01:0.001509):2.00011,(MW454422.1|Hs|onp|USA|2020-12-12:1.99996,MW642605.1|Hs|onp|USA|2021-02-01:4.00004):0.00076):0.004263,(MW517771.1|Hs|onp|USA|2021-01-11:0.999343,MW692953.1|Hs|onp|USA|2021-02-05:2.00066):2.99633):1.99385,(MW485270.1|Hs|onp|USA|2020-12-29:0,MW549741.1|Hs|onp|USA|2021-01-19:1.00192):3.00244):0.015112,((((MW449484.1|Hs|onp|USA|2020-12-19:0,MW696363.1|Hs|onp|USA|2021-02-13:0):0,MW692972.1|Hs|onp|USA|2021-02-10:3.9612):0.002588,MW766424.1|Hs|onp|USA|2021-02-26:5.00146):0.009326,(((MW767586.1|Hs|onp|USA|2021-03-03:0.005674,MW792622.1|Hs|onp|USA|2021-03-08:0.994326):2.03783,MW820263.1|Hs|onp|USA|2021-03-04:1.96065):0.976592,MW766418.1|Hs|onp|USA|2021-02-20:2.01482):0.993367):0.984641):2.54668,MW639937.1|Hs|onp|USA|2021-01-19:4.55291):0.423251,((((((MW460627.1|Hs||USA|2020-12-24:0,MW491082.1|Hs||USA|2020-11-17:0):0,MW550158.1|Hs||USA|2021-01-08:1.00173):0.002195,(MW665840.1|Hs|onp|USA|2021-01-31:3.60302,MW708252.1|Hs|onp|USA|2021-01-19:0.596978):0.400464):0.005165,(((MW825517.1|Hs|onp|USA|2021-03-13:1.00359,MW836882.1|Hs|onp|USA|2021-03-10:0):0.999479,MW749622.1|Hs|onp|USA|2021-02-25:0):1.98977,(MW582237.1|Hs||USA|2020-12-26:0,MW582240.1|Hs||USA|2020-12-26:0):1.00988):1.99001):0.049681,MW702776.1|Hs||USA|2021-01-19:4.14697):0.787019,((((MW640153.1|Hs|onp|USA|2021-01-21:0,MW692951.1|Hs|onp|USA|2021-02-05:0):0.005289,(MW782803.1|Hs|onp|USA|2021-03-04:0.999912,MW792557.1|Hs|onp|USA|2021-03-08:8.8e-05):0.994649):0.00197,MW733537.1|Hs|onp|USA|2021-02-22:0.993884):0.991173,MW816606.1|Hs||USA|2021-02-03:1.00524):1.84444):0.129188):0.020273,(((((((((MW638571.1|Hs|onp|USA|2021-01-04:1.00051,MW666514.1|Hs|onp|USA|2021-02-02:2.99949):0.001295,MW667436.1|Hs|onp|USA|2021-01-25:1.99842):0.001084,(MW644081.1|Hs|onp|USA|2021-01-28:0,MW667512.1|Hs|onp|USA|2021-01-25:0):0):0.001775,MW777288.1|Hs|onp|USA|2021-02-14:1.99779):0.005713,MW667429.1|Hs|onp|USA|2021-01-25:0.992393):0.00524,MW667454.1|Hs|onp|USA|2021-01-25:0.988244):0.004972,MW766627.1|Hs|onp|USA|2021-02-24:8.98732):0.004343,(MW749648.1|Hs|onp|USA|2021-02-25:2.04833,MW763349.1|Hs|onp|USA|2021-03-02:2.95167):0.969913):0.877289,(((MW728495.1|Hs|onp|USA|2021-02-22:0,MW733765.1|Hs|onp|USA|2021-02-18:0):0,MW805030.1|Hs|onp|USA|2021-03-07:1.00831):0.995157,MW733774.1|Hs|onp|USA|2021-02-23:1.00358):1.884):0.093557):0.006822,(((MW629210.1|Hs||USA|2021-01-16:0,MW629215.1|Hs||USA|2021-01-16:0,MW629227.1|Hs||USA|2021-01-16:0):2.00033,MW629221.1|Hs||USA|2021-01-16:1.99967):2.99694,((MW495090.1|Hs||USA|2021-01-07:4.99839,MW550598.1|Hs|onp|USA|2021-01-02:5.00161):0.001558,MW493678.1|Hs|onp|USA|2021-01-08:2.99844):0.002787):0.007436):0.001042,((((((((((((((MW793589.1|Hs||USA|2021-03-01:0,MW796719.1|Hs||USA|2021-02-22:0,MW796721.1|Hs||USA|2021-02-22:0):0,MW793625.1|Hs||USA|2021-03-03:1.00089):0.250954,(MW793571.1|Hs||USA|2021-02-26:0.465634,MW793595.1|Hs||USA|2021-03-02:0.734366):2.7065):0.751083,MW715278.1|Hs||USA|2021-02-22:0.007558):0.011158,MW796720.1|Hs||USA|2021-02-22:2.01217):0.98735,(MW684592.1|Hs||USA|2021-02-03:0,MW715149.1|Hs||USA|2021-02-16:1.00115):0.010221):0.994476,MW749901.1|Hs||USA|2021-02-08:0):0.006538,(MW749908.1|Hs||USA|2021-02-15:0,MW749915.1|Hs||USA|2021-02-17:0,MW749919.1|Hs||USA|2021-02-17:0,MW749923.1|Hs||USA|2021-02-19:0):2.98938):0.80848,MW733967.1|Hs|onp|USA|2021-02-19:1.81972):0.182614,((MW518152.1|Hs|onp|USA|2021-01-02:0,MW617645.1|Hs||USA|2021-01-19:0,MW629548.1|Hs||USA|2021-02-02:0):0,(MW617642.1|Hs||USA|2021-01-19:1.00158,MW763641.1|Hs|onp|USA|2021-02-23:1.99842):0.001758):0.002074):0.018207,MW694246.1|Hs|onp|USA|2021-02-12:3.98205):0.65713,MW586412.1|Hs|onp|USA|2021-01-22:6.69091):0.30212,((((MW763484.1|Hs|onp|USA|2021-03-01:0.999921,MW825393.1|Hs|onp|USA|2021-03-15:1.00008):0.999539,MW825467.1|Hs|onp|USA|2021-03-14:0.000461):2.99989,(MW763302.1|Hs|onp|USA|2021-03-01:0.998541,MW763469.1|Hs|onp|USA|2021-02-27:0.001459):3.99992):2.74874,MW708634.1|Hs|onp|USA|2021-01-04:3.75883):0.225957):0.008218,MW643754.1|Hs|onp|USA|2021-01-31:3.99623):0.008729):0.001945,((((((((((MW495160.1|Hs||USA|2021-01-07:1.00071,MW634132.1|Hs|onp|USA|2020-12-26:0.99929):0.002392,MW635282.1|Hs|onp|USA|2020-12-31:0.997608):0.004349,(MW788781.1|Hs||USA|2021-02-15:0,MW788870.1|Hs||USA|2021-02-15:0):3.99486):0.994907,(MW636915.1|Hs|onp|USA|2021-01-20:2.00017):0.001478):0.000894,MW550368.1|Hs|onp|USA|2020-12-30:0.999356):0.000282,MW666191.1|Hs|onp|USA|2021-02-03:3.99985):0.000232,MW693982.1|Hs|onp|USA|2021-02-11:2.99953):0.000148,MW638900.1|Hs|onp|USA|2021-01-08:0.999251):0.00068,MW522481.1|Hs||USA|2020-10-23:0.998943):0.001107,((((MW634156.1|Hs|onp|USA|2020-12-26:8.5e-05,MW634158.1|Hs|onp|USA|2020-12-26:0.999915):2.00603,MW666835.1|Hs|onp|USA|2021-01-25:0.993947):5.9908,MW522436.1|Hs||USA|2020-10-30:0.00855):0.938607,MW666393.1|Hs|onp|USA|2021-01-30:3.94057):0.053179):0.001011):0.000519,((((((((((MW641042.1|Hs|onp|USA|2021-01-27:1.001,MW644268.1|Hs|onp|USA|2021-02-01:0):0.003348,MW748098.1|Hs|onp|USA|2021-02-04:0.996502):0.014578,MW763672.1|Hs|onp|USA|2021-02-26:1.98331):0.992981,(MW707084.1|Hs|onp|USA|2021-02-17:0,MW734485.1|Hs|onp|USA|2021-02-21:0,MW779620.1|Hs|onp|USA|2021-03-01:0):0.993498):0.998749,MW733596.1|Hs|onp|USA|2021-02-23:1.00273):0.002764,MW777984.1|Hs|onp|USA|2021-02-19:0.998101):0.995842,MW704688.1|Hs|onp|USA|2021-02-10:2.00351):0.954929,MW692936.1|Hs|onp|USA|2021-02-09:6.94721):3.10259,MW671599.1|Hs|onp|USA|2021-01-31:5.05412):0.925098,(((((MW771902.1|Hs|onp|USA|2021-02-28:0,MW772125.1|Hs|onp|USA|2021-02-28:0):0.999425,MW808506.1|Hs|onp|USA|2021-03-08:1.00057):0.000939,MW706425.1|Hs|onp|USA|2021-02-11:0.999253):0.000777,MW782787.1|Hs|onp|USA|2021-03-05:0.99885):0.000934,(MW808247.1|Hs|onp|USA|2021-03-07:0,MW808407.1|Hs|onp|USA|2021-03-07:0,MW813466.1|Hs|onp|USA|2021-03-12:0,MW834792.1|Hs||USA|2021-02-23:0):0):0.989254):0.00792):0.00065,MW733244.1|Hs|onp|USA|2021-02-23:2.99789):0.000465,(MW643422.1|Hs|onp|USA|2021-02-01:1.99994,MW708103.1|Hs|onp|USA|2021-01-18:2.00006):0.000479):0.000626,((MW708104.1|Hs|onp|USA|2021-01-13:0.015707,MW763447.1|Hs|onp|USA|2021-03-01:4.98429):0.915783,MW708999.1|Hs|onp|USA|2021-01-21:4.9322):0.068964):2e-06,(MW522469.1|Hs||USA|2020-11-07:0,MW693067.1|Hs|onp|USA|2020-11-09:0,MW709008.1|Hs|onp|USA|2021-01-04:0):0):0.000206,((((((((((MW631898.1|Hs|onp|USA|2021-02-07:2.00093,MW638581.1|Hs|onp|USA|2021-01-04:1.99907):0.001189,MW792616.1|Hs|onp|USA|2021-03-06:4.99881):0.000389,MW673322.1|Hs|onp|USA|2021-01-28:1.99868):0.041945,MW728874.1|Hs|onp|USA|2021-02-15:5.15762):0.89312,((MW666882.1|Hs|onp|USA|2021-01-26:1.00375,MW669148.1|Hs|onp|USA|2021-02-07:1.99625):1.59643,MW517783.1|Hs|onp|USA|2021-01-11:10.6032):0.320596):0.044623,((MW731358.1|Hs||USA|2021-02-01:0,MW731369.1|Hs|onp|USA|2021-02-01:0):0,MW731359.1|Hs||USA|2021-02-01:1.00094):3.97437):0.008667,((MW449482.1|Hs|onp|USA|2020-12-19:4.00457,MW638154.1|Hs|onp|USA|2021-01-10:0):0.794623,MW816620.1|Hs||USA|2021-03-04:4.79308):0.192523):0.005395,MW731277.1|Hs|onp|USA|2021-02-04:2.98742):0.004289,(MW665702.1|Hs|onp|USA|2021-01-26:0,MW666945.1|Hs|onp|USA|2021-01-25:0):0.9928):0.005705,(((((MW733372.1|Hs|onp|USA|2021-02-21:0,MW778161.1|Hs|onp|USA|2021-02-19:0):1.00042,MW805066.1|Hs|onp|USA|2021-03-08:0.999579):0.001715,(MW728844.1|Hs|onp|USA|2021-02-22:0,MW728852.1|Hs|onp|USA|2021-02-20:0):0):0.001719,MW805070.1|Hs|onp|USA|2021-03-08:0.997893):1.99606,MW634731.1|Hs|onp|USA|2020-12-26:1.002):0.999129):0.000589):0.000226,MW793643.1|Hs||USA|2021-03-04:4.0004):0.000228,(MW643550.1|Hs|onp|USA|2021-01-27:0.000669,MW796983.1|Hs||USA|2021-03-03:0.999331):0.998873):0.000436,((MW749562.1|Hs|onp|USA|2021-02-25:0,MW749563.1|Hs|onp|USA|2021-02-25:0,MW763729.1|Hs|onp|USA|2021-03-01:0):0,MW763619.1|Hs|onp|USA|2021-02-25:1.00011):0.998657):0.000444,((((MW697870.1|Hs|onp|USA|2021-02-11:0,MW731066.1|Hs|onp|USA|2021-02-02:0,MW777969.1|Hs|onp|USA|2021-02-18:0):0,MW642802.1|Hs|onp|USA|2021-01-28:1.00291):0.000544,MW808695.1|Hs|onp|USA|2021-03-03:2.99905):0.998978,MW816623.1|Hs||USA|2021-02-23:1.00022):3.9993):5e-05,MW781109.1|Hs|onp|USA|2021-02-26:0.998361):0.000338,(((((((((MW731702.1|Hs|saliva_onp|USA|2021-02-16:0,MW772126.1|Hs|onp|USA|2021-02-28:0,MW812522.1|Hs|saliva_onp|USA|2021-03-01:0):0,((MW804376.1|Hs|onp|USA|2021-03-04:0,MW812519.1|Hs|saliva_onp|USA|2021-03-01:0):2.00257,MW728135.1|Hs||USA|2021-02-18:0.997427):0.002129):0.964536,(MW773232.1|Hs|onp|USA|2021-02-28:0.997406,MW773328.1|Hs|onp|USA|2021-02-28:0.002594):2.96741):0.032626,((((MW505014.1|Hs||USA|2021-01-08:1.00201,MW731750.1|Hs|onp|USA|2021-02-03:0.997993):0.000711,MW763640.1|Hs|onp|USA|2021-02-25:6.99929):0.000425,MW681298.1|Hs|onp|USA|2021-02-10:0.998891):0.000938,MW638899.1|Hs|onp|USA|2021-01-09:0):0.001927):0.000822,((MW696467.1|Hs|onp|USA|2021-02-15:0,MW696549.1|Hs|onp|USA|2021-02-15:0):4.00363,(MW728706.1|Hs|onp|USA|2021-02-17:0,MW728862.1|Hs|onp|USA|2021-02-17:0):0.996373):1.00106):0.00033,MW778708.1|Hs|onp|USA|2021-02-23:0.998134):0.863772,((((MW747944.1|Hs||USA|2021-02-08:0,MW747945.1|Hs||USA|2021-02-08:0,MW747946.1|Hs||USA|2021-02-08:0,MW747949.1|Hs||USA|2021-02-10:0):0.997786,MW747943.1|Hs||USA|2021-02-08:0.002214):0.994518,(MW636388.1|Hs|onp|USA|2021-01-16:0,MW747947.1|Hs||USA|2021-02-05:0):0.004809):4.04052,MW728660.1|Hs|onp|USA|2021-02-16:1.96114):0.829608):0.119951,MW631736.1|Hs|onp|USA|2021-02-05:1.98489):0.007506,((((((MW749584.1|Hs|onp|USA|2021-02-24:0,MW764067.1|Hs|onp|USA|2021-03-03:2.00109):0.998514,MW708076.1|Hs|onp|USA|2021-01-14:1.00132):0.001144,(MW708093.1|Hs|onp|USA|2021-01-26:0,MW708102.1|Hs|onp|USA|2021-01-26:0):1.99898):0.000597,MW749636.1|Hs|onp|USA|2021-02-25:1.99899):1.01984,(MW728683.1|Hs|onp|USA|2021-02-17:3.02951,MW731724.1|Hs|saliva_onp|USA|2021-02-17:5.17049):0.969674):2.72472,(((((MW708232.1|Hs|onp|USA|2021-01-20:0,MW708233.1|Hs||USA|2021-01-25:0):1.98982,MW730933.1|Hs|onp|USA|2021-01-04:0.010182):0.022413,(MW780871.1|Hs|onp|USA|2021-03-02:0.819258,MW792951.1|Hs||USA|2021-02-15:2.38074):0.203185):0.944505,MW693809.1|Hs|onp|USA|2021-02-11:3.98767):0.036981,MW586358.1|Hs|onp|USA|2021-01-23:2.03168):1.72317):0.248018):0.006728):0.001432,((((((((((((MW653681.1|Hs||USA|2020-12-03:0,MW702209.1|Hs||USA|2020-12-28:0,MW702241.1|Hs||USA|2020-12-21:0):0,(MW582241.1|Hs||USA|2020-12-26:1.00562,MW763614.1|Hs|onp|USA|2021-02-26:2.99438):3.00988):0.001534,MW681186.1|Hs|onp|USA|2021-02-10:1.9981):0.003309,MW738107.1|Hs||USA|2021-01-16:1.995):0.122062,MW737973.1|Hs||USA|2021-01-22:14.073):0.745682,MW733607.1|Hs|onp|USA|2021-02-24:3.86052):0.013786,MW773266.1|Hs|onp|USA|2021-03-02:6.87957):0.045887,((((MW763741.1|Hs|onp|USA|2021-03-01:0,MW808224.1|Hs|onp|USA|2021-03-06:0,MW808400.1|Hs|onp|USA|2021-03-06:0):3.98723,(MW596215.1|Hs|onp|USA|2021-01-09:0.005508,MW672798.1|Hs|onp|USA|2021-02-04:0.994492):0.011288):3.00291,MW629328.1|Hs||USA|2021-01-06:3.99395):0.681344,MW749582.1|Hs|onp|USA|2021-02-24:4.6926):0.234385):0.031402,MW639966.1|Hs|onp|USA|2021-01-20:6.9844):0.02062,(((((MW776839.1|Hs|onp|USA|2021-03-01:0,MW820233.1|Hs|onp|USA|2021-03-04:2.00101):0.001899,MW820254.1|Hs|onp|USA|2021-03-08:0.99804):0.997995,MW708933.1|Hs|onp|USA|2021-01-20:0.000606):3.00796,MW728485.1|Hs|onp|USA|2021-02-20:2.99247):0.831737,(MW634163.1|Hs|onp|USA|2020-12-26:2.00452,MW643792.1|Hs|onp|USA|2021-02-01:2.99548):0.843637):0.144991):0.003369,(MW778482.1|Hs|onp|USA|2021-02-22:0.999224,MW779151.1|Hs|onp|USA|2021-02-22:1.00078):4.9909):0.002509,MW708083.1|Hs|onp|USA|2020-12-30:4.99012):0.007576):0.003776,MW634060.1|Hs|onp|USA|2020-12-24:4.99489):0.000998,((((((((((((((((((MW577867.1|Hs|onp|USA|2021-01-25:1.00045,MW628995.1|Hs|onp|USA|2021-01-27:0.999549):0.000799,MW692973.1|Hs|onp|USA|2021-02-10:0.999201):0.000571,MW629479.1|Hs||USA|2021-01-25:0.999164):0.001298,MW549744.1|Hs|onp|USA|2021-01-19:0):1.00393,MW577038.1|Hs|onp|USA|2021-01-12:0):0.002257,MW577056.1|Hs|onp|USA|2021-01-13:0.996256):0.000844,MW485279.1|Hs|onp|USA|2020-12-29:1.99558):0.999546,MW485283.1|Hs|onp|USA|2020-12-30:0.996636):0.00332,(MW780533.1|Hs|onp|USA|2021-02-26:0.000319,MW813060.1|Hs|onp|USA|2021-03-04:0.999681):1.99451):0.003544,MW454470.1|Hs|onp|USA|2020-12-28:0):4.00642,MW708781.1|Hs||USA|2021-02-01:5.98686):0.019316,(((((MW635293.1|Hs|onp|USA|2020-12-31:0,MW642642.1|Hs|onp|USA|2021-01-27:0):0,MW634077.1|Hs|onp|USA|2020-12-26:2.00098):2.00386,MW837380.1|Hs||USA|2021-01-22:4.99594):0.251248,(MW673474.1|Hs|onp|USA|2021-02-09:2.01311,MW782877.1|Hs|onp|USA|2021-03-05:2.98689):7.74491):0.760055,MW693071.1|Hs|onp|USA|2020-11-10:1.00969):1.00013):0.036121,((((((((MW766647.1|Hs|onp|USA|2021-02-18:0.021462,MW788851.1|Hs||USA|2021-02-18:0.978538):0.978077,MW788777.1|Hs||USA|2021-02-12:0.007257):1.99455,(MW715217.1|Hs||USA|2021-02-18:0,MW796740.1|Hs||USA|2021-02-23:0):1.0085):0.998559,MW741596.1|Hs|onp|USA|2021-02-16:2.00033):0.005549,MW692980.1|Hs|onp|USA|2021-02-07:0.993584):1.97947,(MW634097.1|Hs|onp|USA|2020-12-26:0,MW638536.1|Hs|onp|USA|2021-01-03:1.00212):0.018327):0.971717,MW638926.1|Hs|onp|USA|2021-01-09:2.02219):0.375497,MW566192.1|Hs||USA|2020-12-31:3.9785):2.63659):0.659697,((MW629489.1|Hs||USA|2021-01-26:0,MW640288.1|Hs|onp|USA|2021-01-21:0):0,MW766761.1|Hs|onp|USA|2021-02-12:2.0136):2.68006):0.098528,(((((((MW577060.1|Hs|onp|USA|2021-01-13:0.001974,MW640181.1|Hs|onp|USA|2021-01-21:0.998026):2.00026,MW681556.1|Hs|onp|USA|2021-02-16:1.99921):0.002285,MW628994.1|Hs|onp|USA|2021-01-27:0):0.002476,MW586840.1|Hs||USA|2021-01-15:0.997177):0.002583,(MW577866.1|Hs|onp|USA|2021-01-25:0,MW741607.1|Hs|onp|USA|2021-02-17:0,MW741608.1|Hs|onp|USA|2021-02-17:0):1.99539):2.60128,(MW666795.1|Hs|onp|USA|2021-01-25:0,MW782764.1|Hs|onp|USA|2021-03-04:0):4.59698):0.507841,MW669049.1|Hs|onp|USA|2021-02-01:4.1098):2.69628):0.060359,MW549313.1|Hs||USA|2021-01-07:1.86087):0.104224,(((MW728845.1|Hs|onp|USA|2021-02-21:3.00644,MW763366.1|Hs|onp|USA|2021-02-25:5.99356):0.004351,MW668529.1|Hs|onp|USA|2021-02-01:2.99265):0.595001,MW749518.1|Hs|onp|USA|2021-02-26:4.59277):0.365752):0.016913,(((MW693218.1|Hs|onp|USA|2021-02-09:0,MW778982.1|Hs|onp|USA|2021-02-16:0):1.99264,(MW777842.1|Hs|onp|USA|2021-02-16:0.998437,MW778377.1|Hs|onp|USA|2021-02-16:2.00156):0.007901):0.002288,MW764003.1|Hs|onp|USA|2021-03-03:5.99691):0.976594):0.019027):0.002689,(((((((MW636701.1|Hs|onp|USA|2021-01-19:1.00122,MW705857.1|Hs|onp|USA|2021-02-09:1.99878):0.001391,(MW728608.1|Hs|onp|USA|2021-02-19:0,MW778773.1|Hs|onp|USA|2021-02-20:0):0.99804):0.005898,MW764048.1|Hs|onp|USA|2021-02-27:0):0.003705,MW599534.1|Hs||USA|2021-01-08:1.9932):0.019209,((MW666603.1|Hs|onp|USA|2021-01-30:2.00019,MW696600.1|Hs|onp|USA|2021-02-15:0.99981):1.06266,MW673034.1|Hs|onp|USA|2021-02-07:2.13739):0.959722):0.104464,MW777610.1|Hs|onp|USA|2021-02-15:4.87911):0.825901,(((((MW763712.1|Hs|onp|USA|2021-03-02:0,MW763744.1|Hs|onp|USA|2021-02-27:0):2.00698,MW681277.1|Hs|onp|USA|2021-02-09:4.99302):1.98735,(MW681286.1|Hs|onp|USA|2021-02-10:2.99842,MW728396.1|Hs|onp|USA|2021-02-16:4.00158):0.008376):0.006277,MW638299.1|Hs|onp|USA|2021-01-11:3.9939):1.82485,(MW549963.1|Hs||USA|2021-01-07:1.00332,MW634752.1|Hs|onp|USA|2021-01-02:0):1.82663):0.123584):0.042957):0.003096,((((((((((((((((((((MW596027.1|Hs|onp|USA|2021-01-29:4.00353,MW793035.1|Hs|onp|USA|2021-02-27:4.99647):1.00344,(MW778270.1|Hs|onp|USA|2021-02-18:1.00102,MW778316.1|Hs|onp|USA|2021-02-18:0):0.995508):0.004552,MW640596.1|Hs|onp|USA|2021-01-25:0):0.001316,MW694468.1|Hs||USA|2021-01-29:2.99785):0.003044,MW825446.1|Hs|onp|USA|2021-03-15:1.99535):0.007411,(((MW693506.1|Hs|onp|USA|2021-02-09:0,MW734996.1|Hs|onp|USA|2021-02-23:5.84054):0.653464,MW772085.1|Hs|onp|USA|2021-02-27:2.47673):0.874683,((MW758982.1|Hs||USA|2021-02-27:0.997447,MW763459.1|Hs|onp|USA|2021-02-24:0.002553):0.99285,MW777792.1|Hs|onp|USA|2021-02-16:0.005369):0.4402):2.54246):0.929606,MW694361.1|Hs||USA|2021-01-21:1.93858):0.061962,(((MW667118.1|Hs|onp|USA|2021-01-25:2.00211,MW780235.1|Hs|onp|USA|2021-02-27:0.997887):1.99935,MW777978.1|Hs|onp|USA|2021-02-14:2.00113):0.001004,((MW697813.1|Hs|onp|USA|2021-02-10:1.00115,MW793120.1|Hs|onp|USA|2021-03-05:0):0.001646,MW696837.1|Hs|onp|USA|2021-02-16:1.99805):2.9978):0.002832):0.011249,(((((MW667187.1|Hs|onp|USA|2021-01-25:0,MW693543.1|Hs|onp|USA|2021-02-09:1.00613):1.99964,MW749580.1|Hs|onp|USA|2021-02-24:0):0.002755,MW763627.1|Hs|onp|USA|2021-02-25:0.997102):0.000679,(MW763406.1|Hs|onp|USA|2021-02-25:0,MW793142.1|Hs|onp|USA|2021-02-27:0):1.99751):0.150044,MW733517.1|Hs|onp|USA|2021-02-22:3.84868):0.855479):0.318407,((((MW763577.1|Hs|onp|USA|2021-02-25:0.006206,MW763598.1|Hs|onp|USA|2021-02-25:0.993794):0.014591,MW749599.1|Hs|onp|USA|2021-02-25:0.981095):1.64234,MW693413.1|Hs|onp|USA|2021-02-10:0.548544):0.765632,MW642945.1|Hs|onp|USA|2021-02-01:4.35518):1.93122):0.594012,MW505301.1|Hs||USA|2021-01-07:3.91056):0.057508,(MW728544.1|Hs|onp|USA|2021-02-21:0.003762,MW733571.1|Hs|onp|USA|2021-02-23:1.99624):3.97786):0.009382,((MW585960.1|Hs|onp|USA|2021-01-17:1.00167,MW793590.1|Hs||USA|2021-03-01:1.99833):0.005122,MW631735.1|Hs|onp|USA|2021-02-05:0):1.99394):0.010531,(((((((((((MW681246.1|Hs|onp|USA|2021-02-10:0.998906,MW778782.1|Hs|onp|USA|2021-02-20:2.00109):0.000891,MW642795.1|Hs|onp|USA|2021-01-29:0):0.996386,(MW771950.1|Hs|onp|USA|2021-03-01:5.00352,MW778354.1|Hs|onp|USA|2021-02-15:1.99649):0.0056):0.00179,MW733490.1|Hs|onp|USA|2021-02-22:2.99955):0.001369,MW778633.1|Hs|onp|USA|2021-02-19:5.99789):0.001059,(MW681351.1|Hs|onp|USA|2021-02-10:0,MW693954.1|Hs|onp|USA|2021-02-10:0,MW778342.1|Hs|onp|USA|2021-02-14:0):0):0.001363,((((MW792587.1|Hs|onp|USA|2021-03-09:0.999132,MW825383.1|Hs|onp|USA|2021-03-15:0.000868):1.00142,MW763336.1|Hs|onp|USA|2021-03-02:0):1.99483,MW681338.1|Hs|onp|USA|2021-02-10:0.004565):0.998484,MW733500.1|Hs|onp|USA|2021-02-24:0):1.99811):0.001922,MW763574.1|Hs|onp|USA|2021-03-02:1.99649):1.996,MW582225.1|Hs||USA|2020-12-23:5.00099):0.002066,(((((MW594060.1|Hs||USA|2021-01-10:0,MW594061.1|Hs||USA|2021-01-10:0,MW594062.1|Hs||USA|2021-01-10:0,MW719577.1|Hs||USA|2021-01-30:0):0.000178,MW764042.1|Hs|onp|USA|2021-03-03:1.99982):0.000506,MW708689.1|Hs|onp|USA|2021-01-12:0.199316):0.000288,(MW694191.1|Hs|onp|USA|2021-02-11:1.0005,MW773311.1|Hs|onp|USA|2021-03-03:3.9995):0.998868):0.000385,MW708931.1|Hs|onp|USA|2021-01-11:0.998855):0.99808):0.003997,MW728391.1|Hs|onp|USA|2021-02-20:0.996393):0.003731):0.062625,(((((((((MW696592.1|Hs|onp|USA|2021-02-13:1.00465,MW779367.1|Hs|onp|USA|2021-02-24:0):1.9991,MW821765.1|Hs|onp|USA|2021-01-12:1.99921):0.001461,MW709259.1|Hs|onp|USA|2021-01-20:3.99822):0.002926,MW518131.1|Hs|onp|USA|2021-01-03:2.99585):0.001667,MW708618.1|Hs|onp|USA|2021-01-04:0):0.095361,MW771743.1|Hs|onp|USA|2021-02-26:3.10234):0.098413,MW749595.1|Hs|onp|USA|2021-02-26:8.02622):0.035496,((MW705809.1|Hs|onp|USA|2021-02-10:1.99568,MW825534.1|Hs|onp|USA|2021-03-15:3.00432):0.994098,MW795906.1|Hs||USA|2021-01-26:1.00709):0.785603):0.393106,MW629497.1|Hs||USA|2021-01-26:0.638313):1.40103):0.97144,(((((((((MW629309.1|Hs||USA|2021-01-20:0,MW629508.1|Hs||USA|2021-01-25:0,MW648269.1|Hs||USA|2021-01-20:0,MW648276.1|Hs||USA|2021-02-05:0,MW648277.1|Hs||USA|2021-02-03:0):0.940477,MW766741.1|Hs|onp|USA|2021-02-12:5.89952):0.052408,((MW550083.1|Hs||USA|2021-01-09:4.00391,MW638579.1|Hs|onp|USA|2021-01-03:0.996086):0.004234,MW642910.1|Hs|onp|USA|2021-01-30:1.99851):0.007214):0.006052,(MW494376.1|Hs|onp|USA|2021-01-03:1.01495,MW728401.1|Hs|onp|USA|2021-02-16:1.98505):0.993103):0.005521,MW681293.1|Hs|onp|USA|2021-02-10:1.99293):0.003459,(MW778344.1|Hs|onp|USA|2021-02-18:0,MW778793.1|Hs|onp|USA|2021-02-20:0):5.9911):0.001864,MW693703.1|Hs|onp|USA|2021-02-10:3.98961):0.002922,((((((((MW696269.1|Hs|onp|USA|2021-02-15:0.000758,MW728536.1|Hs|onp|USA|2021-02-21:0.999242):0.995966,MW681337.1|Hs|onp|USA|2021-02-11:0.003504):0.012468,MW778830.1|Hs|onp|USA|2021-02-18:0.985434):2.99303,MW681283.1|Hs|onp|USA|2021-02-10:1.00079):0.00242,MW836881.1|Hs|onp|USA|2021-03-10:1.99762):0.001406,(MW681223.1|Hs|onp|USA|2021-02-10:0,MW763708.1|Hs|onp|USA|2021-02-28:0,MW825463.1|Hs|onp|USA|2021-03-16:0,MW825582.1|Hs|onp|USA|2021-03-13:0):3.99763):0.00454,MW778662.1|Hs|onp|USA|2021-02-23:1.99395):0.964445):0.016531):0.010618,MW779119.1|Hs|onp|USA|2021-02-22:1.97258):0.965418):0.671837,MW640713.1|Hs|onp|USA|2021-01-25:5.66697):0.239187,(((((((((((((((((MW680480.1|Hs|onp|USA|2021-02-13:0,MW781069.1|Hs|onp|USA|2021-02-24:0,MW793085.1|Hs|onp|USA|2021-03-05:0,MW813654.1|Hs|onp|USA|2021-03-08:0,MW825664.1|Hs|onp|USA|2021-03-11:0):0,((MW697987.1|Hs|onp|USA|2021-02-14:1.00004,MW728436.1|Hs|onp|USA|2021-02-21:0.999956):4.4e-05,MW728512.1|Hs|onp|USA|2021-02-21:0.999956):0.000365):1.0019,MW813504.1|Hs|onp|USA|2021-03-03:3.998):3.98822,((((MW596064.1|Hs|onp|USA|2021-01-30:0,MW825976.1|Hs|onp|USA|2021-03-10:0):0.002078,MW696975.1|Hs|onp|USA|2021-02-17:0.997922):0.000849,MW825790.1|Hs|onp|USA|2021-03-11:1.99771):0.002678,MW728161.1|Hs|onp|USA|2021-02-24:0.994875):2.00782):0.999431,((MW642606.1|Hs|onp|USA|2021-02-01:1.00605,MW773264.1|Hs|onp|USA|2021-02-27:0):0.002578,MW715202.1|Hs||USA|2021-02-16:2.99545):0.994621):1.99861,MW669457.1|Hs|onp|USA|2021-02-08:7.00288):0.001544,MW548330.1|Hs|onp|USA|2021-01-16:0.999904):0.000387,MW548299.1|Hs|onp|USA|2021-01-03:0.999632):3.6e-05,MW776822.1|Hs|onp|USA|2020-11-02:2.99997):0.001315,(MW454409.1|Hs|onp|USA|2020-12-12:0,MW454410.1|Hs|onp|USA|2020-12-12:0,MW517763.1|Hs|onp|USA|2021-01-11:0,MW517770.1|Hs|onp|USA|2021-01-11:0,MW548326.1|Hs|onp|USA|2021-01-16:0,MW549743.1|Hs|onp|USA|2021-01-19:0,MW708789.1|Hs|onp|USA|2021-02-01:0):0,((MW728702.1|Hs|onp|USA|2021-02-20:0,MW733368.1|Hs|onp|USA|2021-02-20:0,MW733399.1|Hs|onp|USA|2021-02-20:0):1.99807,(MW638178.1|Hs|onp|USA|2021-01-09:0,MW643399.1|Hs|onp|USA|2021-02-01:0):3.00193):1.9922):0.001791,(MW780129.1|Hs|onp|USA|2021-02-22:0,MW780474.1|Hs|onp|USA|2021-02-24:1.00552):2.99647):0.002795,MW708082.1|Hs|onp|USA|2021-01-13:1.99553):0.021081,((((MW642616.1|Hs|onp|USA|2021-02-02:0.205475,MW763512.1|Hs|onp|USA|2021-02-27:2.99452):0.833534,(MW776908.1|Hs||USA|2021-02-24:4.00056,MW815755.1|Hs||USA|2021-02-24:1.99944):0.037968):0.977448,MW636963.1|Hs|onp|USA|2021-01-15:2.03698):0.990578,MW629302.1|Hs||USA|2021-01-19:6.04372):0.998517):0.048162,MW629402.1|Hs||USA|2020-12-24:0.926667):0.35352,MW550587.1|Hs|onp|USA|2020-12-24:4.18102):0.582347,((((((MW673581.1|Hs||USA|2020-12-16:0.009324,MW767286.1|Hs|onp|USA|2021-02-13:2.99068):0.985105,(MW708630.1|Hs|onp|USA|2021-01-04:0.005364,MW708874.1|Hs|onp|USA|2021-02-03:0.994637):0.002693):0.004506,MW796872.1|Hs||USA|2021-03-02:7.99793):0.001613,((MW773130.1|Hs||USA|2021-02-25:0.004341,MW808863.1|Hs|onp|USA|2021-03-03:0.995659):3.98491,MW681477.1|Hs|onp|USA|2021-02-10:1.01412):0.984233):0.001997,(MW696815.1|Hs|onp|USA|2021-02-11:0.996147,MW696890.1|Hs|onp|USA|2021-02-10:0.003853):2.99412):0.005678,(MW782810.1|Hs|onp|USA|2021-03-04:0,MW825705.1|Hs|onp|USA|2021-03-10:0):4.99283):0.9097):0.011059,((((((((MW519659.1|Hs|onp|USA|2021-01-06:1.00743,MW763309.1|Hs|onp|USA|2021-03-02:0):0.003321,(MW778149.1|Hs|onp|USA|2021-02-19:1.01814,MW783053.1|Hs|onp|USA|2021-03-05:1.98186):3.99006):0.030482,MW773303.1|Hs|onp|USA|2021-03-02:5.96595):0.901321,MW586275.1|Hs|onp|USA|2021-01-26:4.9142):0.047426,MW767233.1|Hs|onp|USA|2021-02-13:0.978446):0.021149,((MW763517.1|Hs|onp|USA|2021-02-27:0.994013,MW808349.1|Hs|onp|USA|2021-03-06:0.005987):3.99885,MW640331.1|Hs|onp|USA|2021-01-21:7.0005):0.002193):2.00053,(((MW689887.1|Hs||USA|2021-02-15:0,MW763656.1|Hs|onp|USA|2021-02-24:0,MW778966.1|Hs|onp|USA|2021-02-21:0):0.00112,MW763493.1|Hs|onp|USA|2021-02-28:0.99888):1.00062,MW825528.1|Hs|onp|USA|2021-03-15:0.998501):4.0015):0.005523,(MW772215.1|Hs|onp|USA|2021-02-25:0,MW772216.1|Hs|onp|USA|2021-02-25:0):4.99506):1.01147):0.933119):0.034069,((((MW669231.1|Hs|onp|USA|2021-02-07:0,MW694086.1|Hs|onp|USA|2021-02-11:0,MW728638.1|Hs|onp|USA|2021-02-17:0,MW728656.1|Hs|onp|USA|2021-02-20:0):0.007735,MW825430.1|Hs|onp|USA|2021-03-15:1.99226):2.97846,((MW583187.1|Hs|onp|USA|2021-01-16:0.998238,MW777406.1|Hs|onp|USA|2021-02-13:3.00176):0.00608,MW708079.1|Hs|onp|USA|2021-01-27:0.995154):0.014168):0.035508,MW640266.1|Hs|onp|USA|2021-01-21:1.96035):3.93759):0.030905,(MW777965.1|Hs|onp|USA|2021-02-19:0,MW778918.1|Hs|onp|USA|2021-02-22:0):4.98925):0.004216):0.012842,((((((((((((((((((((((((((((((((((((((((MW669269.1|Hs|onp|USA|2021-02-08:0.998598,MW681317.1|Hs|onp|USA|2021-02-11:2.0014):1.00315,MW586205.1|Hs|onp|USA|2021-01-27:0.997334):0.002311,MW681139.1|Hs|onp|USA|2021-02-11:0.998492):0.00077,MW698070.1|Hs|onp|USA|2021-02-15:0.998912):0.001906,(MW660937.1|Hs||USA|2021-01-28:0,MW694070.1|Hs|onp|USA|2021-02-11:0,MW749546.1|Hs|onp|USA|2021-02-26:0,MW792850.1|Hs||USA|2021-02-26:0):0):0.001743,((MW778706.1|Hs|onp|USA|2021-02-22:0.001466,MW781086.1|Hs|onp|USA|2021-02-24:1.99853):0.000658,MW808861.1|Hs|onp|USA|2021-03-03:0.998053):0.996551):0.000555,MW777112.1|Hs|onp|USA|2021-02-15:0.99764):0.001426,MW728473.1|Hs|onp|USA|2021-02-22:0.996379):0.005616,(MW779555.1|Hs|onp|USA|2021-02-24:0,MW779556.1|Hs|onp|USA|2021-02-24:0):1.9912):0.988386,MW599542.1|Hs||USA|2021-01-08:0.003078):0.99817,MW808629.1|Hs|onp|USA|2021-03-05:1.00414):0.003771,MW804856.1|Hs|onp|USA|2021-03-08:3.00019):0.000105,(MW495173.1|Hs||USA|2021-01-05:0,MW495224.1|Hs||USA|2021-01-07:0,MW636363.1|Hs|onp|USA|2021-01-15:0,MW687376.1|Hs||USA|2021-01-02:0,MW705618.1|Hs|onp|USA|2021-02-10:0,MW773360.1|Hs|onp|USA|2021-03-04:0,MW773435.1|Hs|onp|USA|2021-03-05:0,MW793068.1|Hs|onp|USA|2021-03-06:0,MW805052.1|Hs|onp|USA|2021-03-08:0,MW808578.1|Hs|onp|USA|2021-03-08:0,MW825857.1|Hs|onp|USA|2021-02-14:0,MW825890.1|Hs|onp|USA|2021-03-09:0):0):0.000318,((MW681253.1|Hs|onp|USA|2021-02-11:0,MW763894.1|Hs|onp|USA|2021-02-23:0):0.997554,MW777625.1|Hs|onp|USA|2021-02-15:1.00245):1.0009):0.001869,(MW758843.1|Hs|onp|USA|2021-02-24:0,MW773359.1|Hs|onp|USA|2021-03-05:0):1.99786):0.000532,MW583207.1|Hs|onp|USA|2021-01-16:0.997233):0.001331,(MW687553.1|Hs||USA|2021-02-02:0,MW766499.1|Hs|onp|USA|2021-02-02:0):1.99611):0.001648,((MW698069.1|Hs|onp|USA|2021-02-14:0.997466,MW764060.1|Hs|onp|USA|2021-02-26:5.00253):0.004932,MW696967.1|Hs|onp|USA|2021-02-16:0):0.993928):0.000181,MW782858.1|Hs|onp|USA|2021-03-03:1.99481):0.000263,MW778940.1|Hs|onp|USA|2021-02-22:0.994209):0.002048,(((((MW681234.1|Hs|onp|USA|2021-02-11:0,MW693857.1|Hs|onp|USA|2021-02-11:0,MW777202.1|Hs|onp|USA|2021-02-12:0,MW777394.1|Hs|onp|USA|2021-02-17:0):0,(((MW705301.1|Hs|onp|USA|2021-02-09:1.99891,MW772226.1|Hs|onp|USA|2021-02-25:5.00109):0.001368,MW673069.1|Hs|onp|USA|2021-02-07:0.999397):0.001464,MW763845.1|Hs|onp|USA|2021-03-01:0.998778):0.002093):0.00208,MW750177.1|Hs||USA|2021-02-18:0.997697):0.003285,MW763719.1|Hs|onp|USA|2021-03-02:0.99459):0.903877,(MW693479.1|Hs|onp|USA|2021-02-10:0.996368,MW755791.1|Hs||USA|2021-02-05:1.00363):3.90984):0.083368):0.001321,MW749941.1|Hs||USA|2021-01-06:0.992075):0.000737,((MW808253.1|Hs|onp|USA|2021-03-06:0,MW825902.1|Hs|onp|USA|2021-03-09:0):0,MW816307.1|Hs|onp|USA|2021-03-11:1.00783):0.991051):0.001119,MW834766.1|Hs||USA|2021-02-24:2.99318):0.00095,MW666512.1|Hs|onp|USA|2021-02-01:0.989934):0.00055,MW764041.1|Hs|onp|USA|2021-02-24:0.989605):0.001325,(MW596197.1|Hs|onp|USA|2021-01-09:0.592262,MW816406.1|Hs|onp|USA|2021-03-10:1.60774):0.393648):0.005706,MW643909.1|Hs|onp|USA|2021-02-02:0.983138):0.003366,(((((MW696973.1|Hs|onp|USA|2021-02-17:0,MW696990.1|Hs|onp|USA|2021-02-09:0,MW699196.1|Hs|onp|USA|2021-02-18:0):0.995376,MW750171.1|Hs||USA|2021-02-20:3.00462):0.003651,(MW667027.1|Hs|onp|USA|2021-01-25:1.00651,MW696323.1|Hs|onp|USA|2021-02-15:0.993488):1.00022):0.000366,MW669384.1|Hs|onp|USA|2021-02-08:0.999974):0.003388,(MW781153.1|Hs|onp|USA|2021-03-01:0,MW834812.1|Hs||USA|2021-03-03:1.00256):0.995826):0.978827):0.052956,(((((((((MW728708.1|Hs|onp|USA|2021-02-20:0,MW763942.1|Hs|onp|USA|2021-02-28:0,MW771844.1|Hs|onp|USA|2021-02-28:0,MW805091.1|Hs|onp|USA|2021-03-08:0,MW812690.1|Hs|onp|USA|2021-03-08:0):0,((MW793330.1|Hs|onp|USA|2021-03-08:0,MW816285.1|Hs|onp|USA|2021-03-09:0):0.999999,(MW804840.1|Hs|onp|USA|2021-03-08:0,MW805034.1|Hs|onp|USA|2021-03-08:0):1):0.000717):0.991754,MW763804.1|Hs|onp|USA|2021-02-28:3.00802):0.006515,(((MW750010.1|Hs||USA|2021-02-17:0,MW792830.1|Hs||USA|2021-02-16:0):1.00982,MW749981.1|Hs||USA|2021-02-19:0):0.996735,MW697791.1|Hs|onp|USA|2021-02-11:0.999157):0.000931):0.001521,MW777118.1|Hs|onp|USA|2021-02-14:0.998954):0.000258,MW767366.1|Hs|onp|USA|2021-02-13:0.998898):0.002716,MW749951.1|Hs||USA|2021-02-17:0.996377):0.001805,(MW749930.1|Hs||USA|2021-02-19:0,MW749936.1|Hs||USA|2021-02-18:0,MW749958.1|Hs||USA|2021-02-17:0):0):0.230795,((MW834655.1|Hs||USA|2021-02-11:0.019317,MW834690.1|Hs||USA|2021-02-08:0.980683):0.013389,MW834712.1|Hs||USA|2021-02-11:0.973382):0.751779):1.75347):0.015314,((MW772001.1|Hs|onp|USA|2021-02-27:0,MW783368.1|Hs|onp|USA|2021-03-01:0):0.43864,MW707999.1|Hs|onp|USA|2021-02-12:0.76136):0.1711):0.303301,MW540352.1|Hs|onp|USA|2021-01-17:0.804732):0.220003,(MW599571.1|Hs||USA|2021-01-08:1.0294,MW599682.1|Hs||USA|2021-01-14:0.970602):0.335112):0.321056,MW781037.1|Hs|onp|USA|2021-02-24:4.94165):0.110758,(((((((((((((((((((MW591239.1|Hs||USA|2021-01-19:0,MW685691.1|Hs||USA|2021-01-28:0,MW685692.1|Hs||USA|2021-01-28:0,MW685724.1|Hs||USA|2021-02-02:0,MW685740.1|Hs||USA|2021-02-03:0,MW685750.1|Hs||USA|2021-02-03:0,MW685755.1|Hs||USA|2021-02-03:0,MW689134.1|Hs||USA|2021-02-09:0,MW708385.1|Hs||USA|2021-02-03:0,MW708386.1|Hs|onp|USA|2021-02-02:0,MW708387.1|Hs|onp|USA|2021-02-03:0,MW708388.1|Hs|onp|USA|2021-02-03:0):0,(((MW704788.1|Hs|onp|USA|2021-02-09:2.00175,MW706455.1|Hs|onp|USA|2021-02-11:0.99825):1.00063,MW644270.1|Hs|onp|USA|2021-02-01:2.99976):0.001011,(MW689143.1|Hs||USA|2021-02-09:0,MW766573.1|Hs|onp|USA|2021-02-09:0):0.999026):0.002652):0.00435,MW708365.1|Hs||USA|2021-02-03:0.995566):0.000569,((MW708394.1|Hs||USA|2021-01-25:0,MW708395.1|Hs|onp|USA|2021-01-25:0,MW708396.1|Hs||USA|2021-01-25:0):1.00186,MW708374.1|Hs|onp|USA|2021-01-19:0):0.994674):0.019118,((MW783348.1|Hs|onp|USA|2021-03-02:0,MW786977.1|Hs||USA|2021-02-23:0):0,MW777481.1|Hs|onp|USA|2021-02-18:1.00265):3.97643):0.071345,MW685713.1|Hs||USA|2021-01-31:0.905098):0.909172,(((((MW638952.1|Hs|onp|USA|2021-01-09:0.997008,MW777335.1|Hs|onp|USA|2021-02-19:2.00299):1.00376,MW642847.1|Hs|onp|USA|2021-02-01:0.997274):0.004202,MW519865.1|Hs|onp|USA|2021-01-02:0.996619):1.99512,(MW705127.1|Hs|onp|USA|2021-02-09:3.99928,MW783109.1|Hs|onp|USA|2021-03-02:6.00071):0.002704):0.003718,MW549748.1|Hs|onp|USA|2021-01-19:0.998271):0.003468):0.001233,(MW728529.1|Hs|onp|USA|2021-02-21:2.97661,MW825484.1|Hs|onp|USA|2021-03-15:0.023395):2.97172):0.003983,MW816619.1|Hs||USA|2021-03-03:1.99782):0.000353,MW694454.1|Hs||USA|2021-01-25:0.996257):0.001144,MW693816.1|Hs|onp|USA|2021-02-11:0.995534):0.002384,MW667231.1|Hs|onp|USA|2021-01-27:0.993623):0.004282,MW696440.1|Hs|onp|USA|2021-02-13:0.989986):0.011047,((((MW643809.1|Hs|onp|USA|2021-02-01:3.00954,MW667276.1|Hs|onp|USA|2021-01-27:0.990463):0.008547,MW669058.1|Hs|onp|USA|2021-02-04:1.99687):0.007087,MW763377.1|Hs|onp|USA|2021-02-25:0):0.085106,MW778233.1|Hs|onp|USA|2021-02-14:2.11134):0.905199):0.986355,(MW728306.1|Hs||USA|2021-01-16:0,MW728308.1|Hs||USA|2021-01-16:0):1.99954):0.000842,(MW709013.1|Hs||USA|2021-01-28:0,MW771779.1|Hs|onp|USA|2021-02-27:2.2097):1.99638):0.006158,MW586025.1|Hs|onp|USA|2021-01-14:2.9932):0.018356,(MW621473.1|Hs|onp|USA|2021-02-03:3.87037,MW634795.1|Hs|onp|USA|2020-12-26:0.129627):0.880921):0.017864,(MW783309.1|Hs|onp|USA|2021-03-03:0.139776,MW783313.1|Hs|onp|USA|2021-03-03:1.06022):4.96693):0.02643):0.114837,MW779000.1|Hs|onp|USA|2021-02-16:5.80008):0.822651,MW755784.1|Hs||USA|2021-02-10:6.98306):0.033595,(((((((((((MW681319.1|Hs|onp|USA|2021-02-11:0,MW681388.1|Hs|onp|USA|2021-02-11:0,MW709026.1|Hs|onp|USA|2021-01-20:0,MW709027.1|Hs||USA|2021-01-20:0,MW709031.1|Hs||USA|2021-01-20:0,MW709034.1|Hs|onp|USA|2021-01-20:0,MW763104.1|Hs||USA|2021-01-27:0):0,((((MW735123.1|Hs|onp|USA|2021-02-24:0,MW826005.1|Hs|onp|USA|2021-03-11:0):2.00002,MW777341.1|Hs|onp|USA|2021-02-18:0.999978):0.000675,(MW763770.1|Hs|onp|USA|2021-03-01:0.997781,MW808386.1|Hs|onp|USA|2021-03-06:0.002219):0.998414):0.001618,MW693276.1|Hs|onp|USA|2021-02-09:0.998251):0.001752):0.994165,(MW626602.1|Hs||USA|2021-01-11:0,MW626603.1|Hs||USA|2021-01-11:0):2.00526):0.006135,MW681370.1|Hs|onp|USA|2021-02-13:1.99807):0.005571,MW763670.1|Hs|onp|USA|2021-02-24:5.99226):0.00366,((((MW777688.1|Hs|onp|USA|2021-02-16:1.00133,MW777961.1|Hs|onp|USA|2021-02-18:0.998674):1.008,MW763361.1|Hs|onp|USA|2021-02-27:1.992):1.00083,(MW704729.1|Hs|onp|USA|2021-02-09:0.010441,MW825830.1|Hs|onp|USA|2021-03-11:5.98956):0.988026):0.026863,(MW741929.1|Hs|onp|USA|2021-02-01:0.959733,MW741934.1|Hs|onp|USA|2021-02-02:1.04027):0.974266):0.980788):0.002047,MW708703.1|Hs|onp|USA|2021-01-28:5.9911):0.989017,(MW681348.1|Hs|onp|USA|2021-02-10:2.99753,MW816614.1|Hs||USA|2021-02-08:2.00247):2.00185):0.002181,MW583209.1|Hs|onp|USA|2021-01-16:10.0006):0.00639,MW629505.1|Hs||USA|2021-01-25:2.99314):0.028379,(MW591227.1|Hs||USA|2021-01-18:5.8254,MW708175.1|Hs||USA|2021-01-26:1.1746):0.846592):0.02499):0.076102,(((((((((MW643016.1|Hs|onp|USA|2021-02-01:2.99342,MW783411.1|Hs|onp|USA|2021-03-03:6.00658):1.00644,MW638263.1|Hs|onp|USA|2021-01-10:2.99633):0.023062,MW738416.1|Hs||USA|2021-01-04:0.977778):1.97429,((MW665788.1|Hs|onp|USA|2021-01-31:0.999692,MW700349.1|Hs||USA|2021-02-01:0.000307):5.98882,MW696578.1|Hs|onp|USA|2021-02-15:2.01113):2.95996):0.025242,MW763472.1|Hs|onp|USA|2021-03-01:3.00337):0.003034,((((MW728620.1|Hs|onp|USA|2021-02-20:0,MW728791.1|Hs|onp|USA|2021-02-20:0):1.00047,MW728675.1|Hs|onp|USA|2021-02-20:0):0.996008,MW749628.1|Hs|onp|USA|2021-02-24:2.00376):5.98289,(((MW771940.1|Hs|onp|USA|2021-02-27:0.000495,MW772023.1|Hs|onp|USA|2021-02-27:0.999505):1.00578,MW681386.1|Hs|onp|USA|2021-02-13:0):2.99365,MW639918.1|Hs|onp|USA|2021-01-19:3.0032):0.020197):0.989658):0.003036,MW728434.1|Hs|onp|USA|2021-02-20:2.99662):0.999636,MW752936.1|Hs||USA|2021-02-16:3.99802):0.216485,(((MW752941.1|Hs||USA|2021-02-19:0,MW815762.1|Hs||USA|2021-03-02:0):0.996051,MW696414.1|Hs|onp|USA|2021-02-15:3.00395):0.052859,MW667209.1|Hs|onp|USA|2021-01-25:4.94955):1.74434):0.854671):0.591667,(MW707764.1|Hs|onp|USA|2021-02-13:0.346911,MW734960.1|Hs|onp|USA|2021-02-22:3.65309):5.56694):1.26597):0.00357,(((((((((((((((MW696309.1|Hs|onp|USA|2021-02-08:0,MW696381.1|Hs|onp|USA|2021-02-09:0,MW696420.1|Hs|onp|USA|2021-02-09:0,MW696501.1|Hs|onp|USA|2021-02-09:0,MW696588.1|Hs|onp|USA|2021-02-09:0,MW696606.1|Hs|onp|USA|2021-02-09:0,MW696684.1|Hs|onp|USA|2021-02-08:0,MW696730.1|Hs|onp|USA|2021-02-09:0,MW696764.1|Hs|onp|USA|2021-02-08:0):0,MW763714.1|Hs|onp|USA|2021-02-26:4.00003):0.002423,MW728851.1|Hs|onp|USA|2021-02-20:1.99758):0.98688,MW586312.1|Hs|onp|USA|2021-01-26:3.01088):0.007242,((((MW705524.1|Hs|onp|USA|2021-02-11:1.00109,MW766591.1|Hs|onp|USA|2021-02-26:0):1.99459,MW640989.1|Hs|onp|USA|2021-01-26:0.00512):0.025415,MW644045.1|Hs|onp|USA|2021-01-25:2.97264):0.971835,(MW565371.1|Hs||USA|2020-11-11:0,MW637164.1|Hs|onp|USA|2021-01-19:2.00277):0.000506):0.003556):0.001005,MW736737.1|Hs||USA|2021-01-08:2.00036):0.000489,MW736624.1|Hs||USA|2021-01-16:1.99984):0.000505,MW694106.1|Hs|onp|USA|2021-02-12:2.99974):0.002038,(MW700815.1|Hs||USA|2020-12-09:0,MW701307.1|Hs||USA|2020-12-09:1.0023):0.996):0.003235,MW736800.1|Hs||USA|2020-12-16:0.993593):0.009351,(MW750943.1|Hs||USA|2021-01-24:0.003064,MW750946.1|Hs||USA|2021-01-24:0.996936):3.98583):0.212933,MW696631.1|Hs|onp|USA|2021-02-08:3.77433):1.7671,((MW517789.1|Hs|onp|USA|2021-01-08:0,MW638148.1|Hs|onp|USA|2021-01-08:0):0.009993,MW629485.1|Hs||USA|2021-01-24:2.99001):1.00457):4.00605,MW838351.1|Hs||USA|2021-02-24:8.0112):0.856702,((((MW631730.1|Hs|onp|USA|2021-02-05:1.00226,MW777815.1|Hs|onp|USA|2021-02-16:0):0.022848,MW673498.1|Hs|onp|USA|2021-02-09:1.97655):0.009388,MW816420.1|Hs|onp|USA|2021-03-10:1.9727):1.03324,MW771716.1|Hs|onp|USA|2021-02-26:1.14613):1.80808):0.137339):0.006408,((((((((((((((((MW728422.1|Hs|onp|USA|2021-02-20:0,MW728438.1|Hs|onp|USA|2021-02-20:0):0.000215,MW735005.1|Hs|onp|USA|2021-02-22:0.999785):1.00083,((MW733231.1|Hs|onp|USA|2021-02-25:0,MW733281.1|Hs|onp|USA|2021-02-24:0):0.000249,MW733286.1|Hs|onp|USA|2021-02-25:0.999751):0.998853):0.000547,MW733335.1|Hs|onp|USA|2021-02-20:1.99947):0.989,(MW629181.1|Hs||USA|2021-01-15:0,MW629182.1|Hs||USA|2021-01-15:0,MW629183.1|Hs||USA|2021-01-15:0,MW629184.1|Hs||USA|2021-01-15:0,MW629316.1|Hs||USA|2021-01-24:0):2.01057):0.007775,(MW741586.1|Hs|onp|USA|2021-02-15:0,MW741595.1|Hs|onp|USA|2021-02-15:0):0):0.001976,((MW694131.1|Hs|onp|USA|2021-02-13:0,MW777527.1|Hs|onp|USA|2021-02-14:0):2.99723,MW772122.1|Hs|onp|USA|2021-02-28:6.00277):1.99567):0.000957,(MW692917.1|Hs|onp|USA|2021-02-09:0,MW692919.1|Hs|onp|USA|2021-02-09:0,MW692923.1|Hs|onp|USA|2021-02-09:0):0.996457):0.010099,MW694044.1|Hs|onp|USA|2021-02-11:0.986618):0.010984,(((((MW631850.1|Hs|onp|USA|2021-02-05:0.115692,MW673314.1|Hs|onp|USA|2021-01-29:0.084308):1.76012,(MW763491.1|Hs|onp|USA|2021-02-27:0.990689,MW808926.1|Hs|onp|USA|2021-03-05:1.00931):0.836825):0.182607,((MW731371.1|Hs|onp|USA|2021-02-05:2.0051,MW734980.1|Hs|onp|USA|2021-02-21:0.9949):1.99981,MW704913.1|Hs|onp|USA|2021-02-10:4.00104):0.01982):0.012637,(MW681342.1|Hs|onp|USA|2021-02-09:0.00104,MW696726.1|Hs|onp|USA|2021-02-14:0.99896):1.99643):2.2514,((MW637004.1|Hs|onp|USA|2021-01-18:0,MW728523.1|Hs|onp|USA|2021-02-21:0,MW728570.1|Hs|onp|USA|2021-02-21:0):1.93485,MW646743.1|Hs||USA|2021-01-28:2.06515):1.26333):0.729461):0.037598,(MW771836.1|Hs|onp|USA|2021-02-26:2.11774,MW778061.1|Hs|onp|USA|2021-02-18:2.08227):1.94392):0.134785,(((MW705307.1|Hs|onp|USA|2021-02-10:0.9987,MW749227.1|Hs|onp|USA|2021-02-26:2.0013):0.0156,MW813669.1|Hs|onp|USA|2021-03-09:0.985009):2.28064,(MW637153.1|Hs|onp|USA|2021-01-19:0,MW640871.1|Hs|onp|USA|2021-01-26:0):1.71566):0.824169):0.657561,(MW777294.1|Hs|onp|USA|2021-02-13:0,MW777993.1|Hs|onp|USA|2021-02-20:0):5.92609):0.192427,((((((MW545281.1|Hs||USA|2021-01-10:0.005309,MW669827.1|Hs|onp|USA|2021-02-08:1.99469):0.001881,MW698126.1|Hs|onp|USA|2021-02-08:1.99442):0.002299,MW671648.1|Hs|onp|USA|2021-01-31:0.991856):0.003507,MW671660.1|Hs|onp|USA|2021-01-31:4.99555):1.99067,MW545213.1|Hs||USA|2021-01-10:5.00609):0.012723,MW738284.1|Hs||USA|2020-12-21:0.990662):1.04453):1.97755,((((((MW639907.1|Hs|onp|USA|2021-01-19:0.004533,MW668513.1|Hs|onp|USA|2021-02-01:0.995467):0.989317,MW524965.1|Hs|onp|USA|2021-01-12:4.00968):0.007269,MW666875.1|Hs|onp|USA|2021-01-23:1.99988):0.993022,MW586170.1|Hs|onp|USA|2021-01-28:5.00619):0.004784,MW643294.1|Hs|onp|USA|2021-01-29:3.00038):0.012218,(MW764037.1|Hs|onp|USA|2021-03-02:0,MW793260.1|Hs|onp|USA|2021-03-09:0):1.98831):0.013832):0.91901,(MW708797.1|Hs|onp|USA|2021-01-16:2.77521,MW708816.1|Hs|onp|USA|2021-01-20:0):4.13811):0.064091):0.009478,(((((((((((((MW586371.1|Hs|onp|USA|2021-01-23:0,MW634451.1|Hs|onp|USA|2020-12-26:0,MW635151.1|Hs|onp|USA|2020-12-31:0,MW666924.1|Hs|onp|USA|2021-01-25:0,MW708884.1|Hs|onp|USA|2021-01-04:0,MW738563.1|Hs||USA|2020-12-07:0):0.0006,MW643391.1|Hs|onp|USA|2021-02-01:1.9994):0.000774,((((MW631904.1|Hs|onp|USA|2021-02-07:1.00024,MW648017.1|Hs||USA|2021-01-21:0.999756):0.004342,MW728525.1|Hs|onp|USA|2021-02-20:2.99566):0.003206,MW665570.1|Hs|onp|USA|2021-01-28:0.993161):0.003406,MW696513.1|Hs|onp|USA|2021-02-15:3.99435):1.9935):0.000482,((MW825569.1|Hs|onp|USA|2021-03-15:0,MW825763.1|Hs|onp|USA|2021-03-09:0):3.99841,MW638815.1|Hs|onp|USA|2021-01-05:0.001589):0.99675):0.000604,(((MW583312.1|Hs|onp|USA|2021-01-13:2.00428,MW671608.1|Hs|onp|USA|2021-01-31:1.99572):0.003486,(MW766680.1|Hs|onp|USA|2021-02-04:0,MW792858.1|Hs||USA|2021-02-04:0):1.99653):0.002106,MW766685.1|Hs|onp|USA|2021-02-03:0.997908):0.997578):0.00335,(MW669750.1|Hs|onp|USA|2021-02-08:1.0028,MW825401.1|Hs|onp|USA|2021-03-16:1.9972):0.993859):0.00554,MW792972.1|Hs||USA|2021-02-24:2.99025):0.002356,MW666685.1|Hs|onp|USA|2021-02-01:5.98926):0.002595,(((MW763728.1|Hs|onp|USA|2021-03-01:0,MW778166.1|Hs|onp|USA|2021-02-21:0):0,MW783169.1|Hs|onp|USA|2021-03-02:1.00252):0.99961,MW816593.1|Hs||USA|2021-01-28:1):3.98688):0.001426,(MW779320.1|Hs|onp|USA|2021-02-22:1.98291,MW782790.1|Hs|onp|USA|2021-03-03:1.01709):3.98387):0.16119,(((((((((MW635139.1|Hs|onp|USA|2020-12-31:0,MW640304.1|Hs|onp|USA|2021-01-22:0):0,MW493701.1|Hs|onp|USA|2021-01-09:1.0067):1.01267,MW638160.1|Hs|onp|USA|2021-01-10:3.98572):0.005742,((MW778690.1|Hs|onp|USA|2021-02-22:0,MW779405.1|Hs|onp|USA|2021-02-24:0):1.97508,MW643718.1|Hs|onp|USA|2021-02-01:6.02492):3.00112):0.993896,MW505113.1|Hs||USA|2020-12-14:0.991632):0.012543,(((((MW728463.1|Hs|onp|USA|2021-02-16:0,MW778829.1|Hs|onp|USA|2021-02-17:3.00783):2.98787,MW640031.1|Hs|onp|USA|2021-01-20:0.010958):0.003692,MW728569.1|Hs|onp|USA|2021-02-22:1.98786):0.004103,MW731368.1|Hs|onp|USA|2021-02-03:0.983618):0.983617,(MW697049.1|Hs|onp|USA|2021-02-12:4.0037,MW728386.1|Hs|onp|USA|2021-02-15:4.9963):0.014422):0.996054):0.980793,(MW493682.1|Hs|onp|USA|2021-01-08:1.0065,MW684629.1|Hs||USA|2021-02-07:3.9935):2.01396):0.021896,MW738346.1|Hs||USA|2021-01-04:1.98938):0.401881,(((((((MW638918.1|Hs|onp|USA|2021-01-08:0,MW638919.1|Hs|onp|USA|2021-01-08:0):1.00353,MW636989.1|Hs|onp|USA|2021-01-16:0):0.005024,MW577052.1|Hs|onp|USA|2021-01-12:2.99324):2.00006,MW705672.1|Hs|onp|USA|2021-02-09:4.99484):1.05241,MW424963.1|Hs||USA|2020-11-30:0):0.537188,MW577750.1|Hs||USA|2020-12-09:3.63728):0.783342,MW550479.1|Hs|onp|USA|2020-11-30:0):2.02336):0.715257):0.101139,(((MW523487.1|Hs||USA|2020-12-15:0,MW523489.1|Hs||USA|2020-12-15:0,MW523491.1|Hs||USA|2020-12-15:0):0,MW728590.1|Hs|onp|USA|2021-02-21:5.13691):0.950818,(((MW764079.1|Hs|onp|USA|2021-03-03:0,MW805129.1|Hs|onp|USA|2021-03-08:0):0.003827,MW792538.1|Hs|onp|USA|2021-03-08:0.996173):1.00039,MW808761.1|Hs|onp|USA|2021-03-04:0):2.04118):3.79701):0.748714,((MW667242.1|Hs|onp|USA|2021-01-25:0,MW719586.1|Hs||USA|2021-01-30:0,MW763693.1|Hs|onp|USA|2021-02-27:0):0,(MW667425.1|Hs|onp|USA|2021-01-26:1.00138,MW669099.1|Hs|onp|USA|2021-02-03:0.998624):0.002988):3.01821):0.97809):0.02445,((((((((MW816165.1|Hs|onp|USA|2021-03-10:0,MW816400.1|Hs|onp|USA|2021-03-11:0):2.00753,MW804851.1|Hs|onp|USA|2021-03-03:0):0.008028,MW793097.1|Hs|onp|USA|2021-03-05:1.99001):0.185748,MW793105.1|Hs|onp|USA|2021-03-04:0.806402):0.853916,MW816178.1|Hs|onp|USA|2021-03-10:3.04979):1.99533,MW643566.1|Hs|onp|USA|2021-01-28:3.03833):0.032258,MW628989.1|Hs|onp|USA|2021-01-26:4.98858):0.939217,(MW763333.1|Hs|onp|USA|2021-03-02:2.00073,MW783025.1|Hs|onp|USA|2021-03-05:1.99927):0.979294):1.97653):0.006787,(((((MW545327.1|Hs||USA|2021-01-08:5.00237,MW562772.1|Hs||USA|2020-12-28:1.99762):1.00333,MW577059.1|Hs|onp|USA|2021-01-13:3.99767):0.008017,(MW634114.1|Hs|onp|USA|2020-12-24:1.00335,MW644368.1|Hs|onp|USA|2021-02-02:1.99665):0.990657):0.007529,MW550561.1|Hs|onp|USA|2020-12-18:0.994442):0.014878,(MW668951.1|Hs|onp|USA|2021-02-02:0,MW669817.1|Hs|onp|USA|2021-02-07:0,MW692958.1|Hs|onp|USA|2021-02-06:0,MW766766.1|Hs|onp|USA|2021-02-16:0,MW766768.1|Hs|onp|USA|2021-02-17:0):1.98407):0.943142):0.072483,((MW795945.1|Hs||USA|2020-01-19:0.108935,MW837353.1|Hs||USA|2021-01-21:2.89107):1.93567,MW733660.1|Hs|onp|USA|2021-02-23:4.0164):3.87898):0.027902,(MW795911.1|Hs||USA|2021-02-03:0.060731,MW795994.1|Hs||USA|2021-02-03:0.939269):2.82973):0.057549,MW454459.1|Hs|onp|USA|2020-12-27:4.79605):0.113138,MW638453.1|Hs|onp|USA|2021-01-02:4.6835):0.419871,(MW763562.1|Hs|onp|USA|2021-02-27:1.92243,MW773129.1|Hs||USA|2021-03-03:0):1.51637):0.129083,((((((MW699209.1|Hs|onp|USA|2021-02-17:0,MW767329.1|Hs|onp|USA|2021-02-12:0,MW808583.1|Hs|onp|USA|2021-03-07:0):0,(MW808227.1|Hs|onp|USA|2021-03-07:1.00091,MW808756.1|Hs|onp|USA|2021-03-05:0.999087):0.005345):0.028369,MW696723.1|Hs|onp|USA|2021-02-16:0.971072):1.9632,(MW777510.1|Hs|onp|USA|2021-02-14:2.01235,MW777581.1|Hs|onp|USA|2021-02-15:0):2.01101):0.03051,MW693698.1|Hs|onp|USA|2021-02-10:3.9776):2.00123,MW566914.1|Hs||USA|2020-12-01:0):1.13093):0.099966,MW752029.1|Hs|onp|USA|2021-02-08:4.01809):0.012084,((((((((MW694181.1|Hs|onp|USA|2021-02-12:2.01016,MW728661.1|Hs|onp|USA|2021-02-22:0):0.002013,MW733326.1|Hs|onp|USA|2021-02-20:0.997381):0.993583,(MW560791.1|Hs||USA|2021-01-14:1.01412,MW813586.1|Hs|onp|USA|2021-03-08:2.98588):0.996894):0.002966,MW763645.1|Hs|onp|USA|2021-02-25:0.999284):0.002739,(MW693852.1|Hs|onp|USA|2021-02-11:0,MW792661.1|Hs||USA|2021-02-09:0,MW793164.1|Hs|onp|USA|2021-02-27:0,MW793228.1|Hs|onp|USA|2021-02-27:0):0):1.98607,(MW681345.1|Hs|onp|USA|2021-02-11:0.990819,MW758723.1|Hs|onp|USA|2021-02-22:0.009181):1.01005):0.021167,(((((MW681551.1|Hs|onp|USA|2021-02-11:0,MW733763.1|Hs|onp|USA|2021-02-23:0):3.0035,(MW747971.1|Hs||USA|2021-02-13:1.00957,MW747973.1|Hs||USA|2021-02-13:1.99043):0.994397):1.00268,(MW728816.1|Hs|onp|USA|2021-02-16:0,MW763776.1|Hs|onp|USA|2021-03-01:0):1.99776):0.008503,MW671738.1|Hs|onp|USA|2021-02-01:2.99159):0.947,MW825571.1|Hs|onp|USA|2021-03-15:3.96215):0.029892):1.9237,((((MW672783.1|Hs|onp|USA|2021-02-04:2.00882,MW704680.1|Hs|onp|USA|2021-02-09:0.991181):2.35599,MW792840.1|Hs||USA|2021-02-13:1.40839):2.86769,MW555916.1|Hs||USA|2021-01-11:4.20882):0.95984,MW758970.1|Hs||USA|2021-02-24:8.17009):0.781717):0.070467):0.045309,(MW672885.1|Hs|onp|USA|2021-02-06:0.998658,MW776985.1|Hs|onp|USA|2021-02-14:1.00134):5.0662):0.36433,MW566178.1|Hs||USA|2020-12-28:5.51306):0.890151,MW638934.1|Hs|onp|USA|2021-01-08:12.486):0.723961,(((((((((((MW585955.1|Hs|onp|USA|2021-01-17:0,MW585962.1|Hs|onp|USA|2021-01-17:0,MW586515.1|Hs|onp|USA|2021-01-20:0):3.00427,(MW640209.1|Hs|onp|USA|2021-01-21:1.00024,MW644166.1|Hs|onp|USA|2021-01-29:0):0.995647):0.004174,MW736077.1|Hs||USA|2020-12-31:2.99661):0.002913,(MW672784.1|Hs|onp|USA|2021-02-04:2.00332,MW763118.1|Hs||USA|2021-02-10:0.996678):0.995628):0.010514,(MW777703.1|Hs|onp|USA|2021-02-16:1.00159,MW808371.1|Hs|onp|USA|2021-03-07:0.998406):2.98639):0.994064,MW668625.1|Hs|onp|USA|2021-02-01:6.99617):0.010422,MW505013.1|Hs||USA|2020-12-28:1.9854):0.950727,MW639923.1|Hs|onp|USA|2021-01-19:2.97465):0.027808,((((MW406591.1|Hs||USA|2020-11-03:1.0061,MW522463.1|Hs||USA|2020-11-04:0):0.001782,(MW635223.1|Hs|onp|USA|2021-01-04:4.00024,MW665568.1|Hs|onp|USA|2021-01-29:0.99976):5.99573):0.002435,(((MW634443.1|Hs|onp|USA|2020-12-26:1.00104,MW643658.1|Hs|onp|USA|2021-01-29:2.99896):2.01934,MW494026.1|Hs||USA|2020-12-02:1.98024):1.98724,MW629321.1|Hs||USA|2021-01-10:5.01072):1.00129):0.001497,MW586852.1|Hs||USA|2021-01-16:6.99556):0.004918):0.002733,(((((MW763826.1|Hs|onp|USA|2021-03-02:0.99553,MW767276.1|Hs|onp|USA|2021-02-12:0.00447):1.99737,MW638969.1|Hs|onp|USA|2021-01-08:4.00179):1.01268,MW725680.1|Hs||USA|2021-02-16:3.98835):4.00094,(((MW793166.1|Hs|onp|USA|2021-02-27:1.99703,MW793224.1|Hs|onp|USA|2021-02-27:0.002967):0.995843,MW825487.1|Hs|onp|USA|2021-03-14:3.00277):2.99767,MW681213.1|Hs|onp|USA|2021-02-13:5.00407):1.99528):1.01086,((MW486266.1|Hs|onp|USA|2020-12-30:0,MW731360.1|Hs||USA|2021-02-03:1.83865):1.42317,MW666314.1|Hs|onp|USA|2021-02-03:7.37835):2.6294):0.995041):0.004312,MW773122.1|Hs||USA|2020-12-15:6.99499):1.0445):0.963948,(MW268707.1|Hs|onp|USA|2020-09-04:0.601302,MW268708.1|Hs|onp|USA|2020-09-04:0.598698):4.43669):0.020684,MW560770.1|Hs||USA|2021-01-14:18.9929):0.906687,(((((((((((((((((((((MW486243.1|Hs|onp|USA|2020-12-28:0,MW486317.1|Hs|onp|USA|2020-12-30:0,MW486340.1|Hs|onp|USA|2020-12-29:0,MW486388.1|Hs|onp|USA|2021-01-03:0):4.00375,((MW549831.1|Hs|onp|USA|2020-12-31:0,MW558309.1|Hs|onp|USA|2020-12-31:0):0.005024,(MW696854.1|Hs|onp|USA|2021-02-09:0,MW722099.1|Hs|onp|USA|2021-02-16:0):1.99498):0.99233):0.007403,(MW668494.1|Hs|onp|USA|2021-02-04:0,MW668593.1|Hs|onp|USA|2021-02-06:0):4.99628):0.001056,MW593072.1|Hs|onp|USA|2021-01-13:0):0.008128,MW731734.1|Hs|saliva_onp|USA|2021-02-18:0.990162):0.002591,MW821788.1|Hs|onp|USA|2021-02-22:1.98944):0.019089,MW821887.1|Hs||USA|2021-02-22:2.97162):0.905691,(MW520892.1|Hs|onp|USA|2020-12-21:6.00916,MW669826.1|Hs|onp|USA|2021-02-06:2.99084):0.935039):0.062295,(MW462662.1|Hs|saliva_onp|USA|2020-12-28:2.00469,MW491024.1|Hs||USA|2020-10-29:0.995306):0.007563):0.003411,(((MW446231.1|Hs|saliva_onp|USA|2020-12-11:1.00772,MW632196.1|Hs|onp|USA|2021-01-16:0):0.003799,(MW599456.1|Hs|saliva_onp|USA|2021-01-31:0,MW666235.1|Hs|onp|USA|2021-02-01:0):0.995052):0.014409,MW779296.1|Hs|onp|USA|2021-02-21:0.982953):1.98295):0.548598,MW550384.1|Hs|onp|USA|2020-12-31:3.65349):0.467975,(((((((((MW632207.1|Hs|saliva_onp|USA|2021-01-15:0,MW632222.1|Hs|onp|USA|2021-01-19:0):0.0192,MW722135.1|Hs||USA|2021-01-20:2.9808):0.003095,MW830938.1|Hs|onp|USA|2021-01-20:0.978311):1.97531,(MW549847.1|Hs|onp|USA|2021-01-04:0,MW593015.1|Hs|onp|USA|2021-01-02:2.01184):0.009439):0.580343,MW648322.1|Hs||USA|2021-01-24:1.56355):0.10424,MW629360.1|Hs||USA|2021-01-17:2.74734):0.365947,((((MW693886.1|Hs|onp|USA|2021-02-11:0,MW705934.1|Hs|onp|USA|2021-02-10:0):1.99578,MW632200.1|Hs|onp|USA|2021-01-18:0.004225):5.02094,((MW751508.1|Hs|onp|USA|2021-02-17:0,MW821760.1|Hs|onp|USA|2021-01-16:0):0,MW549827.1|Hs|onp|USA|2020-12-30:1.00932):1.97603):1.00512,(MW246602.1|Hs||USA|2020-10-25:0,MW246603.1|Hs||USA|2020-10-25:0):1.00981):0.049827):0.94553,((MW592750.1|Hs|saliva_onp|USA|2020-11-13:0,MW632227.1|Hs|onp|USA|2021-01-18:1.00021):0.986429,MW446222.1|Hs|saliva_onp|USA|2020-12-01:2.0135):1.00734):0.006762,(MW202169.1|Hs|onp|USA|2020-09-21:0,MW202172.1|Hs|onp|USA|2020-09-22:0):0):0.007926):0.019467,MW638628.1|Hs|onp|USA|2020-12-31:10.9906):0.011064,((((((((((MW666977.1|Hs|onp|USA|2021-01-27:2.00056,MW668892.1|Hs|onp|USA|2021-02-04:1.99944):0.005561,MW696736.1|Hs|onp|USA|2021-02-13:2.99444):0.006673,MW767268.1|Hs|onp|USA|2021-02-12:3.9906):1.97781,MW520921.1|Hs|onp|USA|2021-01-09:0.014832):0.005882,MW821743.1|Hs|onp|USA|2021-01-17:0.980879):0.005115,(MW684645.1|Hs||USA|2021-02-08:2.01188,MW837401.1|Hs||USA|2021-01-21:0.988122):0.993463):0.026521,MW665790.1|Hs|onp|USA|2021-01-29:3.9703):0.975939,MW763331.1|Hs|onp|USA|2021-03-01:1.99543):0.635374,(MW708841.1|Hs|onp|USA|2021-01-18:0,MW731048.1|Hs|onp|USA|2021-02-09:0,MW731060.1|Hs|onp|USA|2021-02-04:0):7.83463):1.43553,((((MW638249.1|Hs|onp|USA|2021-01-09:3.00933,MW667503.1|Hs|onp|USA|2021-01-26:2.99067):0.994757,MW640475.1|Hs|onp|USA|2021-01-25:7.00526):0.014247,(MW661131.1|Hs||USA|2021-01-12:0.998283,MW776986.1|Hs|onp|USA|2021-02-15:4.00172):1.98981):0.003165,MW731746.1|Hs||USA|2021-02-06:5.99525):0.077358):0.954324):0.021184,(((((((((((MW804785.1|Hs|onp|USA|2021-03-07:0.998341,MW804837.1|Hs|onp|USA|2021-03-07:0.001659):1.98487,MW640769.1|Hs|onp|USA|2021-01-25:1.01457):0.149455,MW559049.1|Hs|onp|USA|2021-01-19:2.85028):0.857757,MW634203.1|Hs|onp|USA|2020-12-27:0.026587):1.94016,((MW310433.1|Hs||USA|2020-11-05:0.717565):0.184949,MW626347.1|Hs|onp|USA|2021-02-02:4.91346):0.075862):0.61402,((MW486296.1|Hs|onp|USA|2020-12-29:0.560091,MW486318.1|Hs|onp|USA|2020-12-30:0.639909):3.71007,MW403634.1|Hs|onp|USA|2020-11-19:0.277806):3.28863):0.398255,MW524889.1|Hs|onp|USA|2021-01-14:5.98492):0.036132,((MW720322.1|Hs|onp|USA|2021-02-17:0.00312,MW720354.1|Hs|onp|USA|2021-02-17:0.99688):2.9958,MW705822.1|Hs|onp|USA|2021-02-10:3.00361):1.99394):0.027706,MW734651.1|Hs|onp|USA|2021-02-23:4.96656):0.136476,(MW634550.1|Hs|onp|USA|2020-12-27:0.854979,MW708991.1|Hs|onp|USA|2021-01-26:6.14502):2.32247):0.956894,MW157242.1|Hs|onp|USA|2020-09-21:2.84426):1.91077):0.046444,((((((MW673433.1|Hs|onp|USA|2021-02-09:4.17616,MW719960.1|Hs|onp|USA|2021-02-19:1.02384):2.9689,(MW737802.1|Hs||USA|2021-01-11:1.99745,MW783302.1|Hs|onp|USA|2021-03-03:2.00255):1.10678):2.03465,MW825413.1|Hs|onp|USA|2021-03-14:14.03):0.910683,(MW520886.1|Hs|onp|USA|2020-12-14:2.18802,MW593023.1|Hs|onp|USA|2021-01-02:2.01198):1.97926):0.936664,((MW288269.1|Hs||USA|2020-11-03:3.98932,MW592810.1|Hs|onp|USA|2021-01-06:3.01068):0.101244,MW035387.1|Hs|onp|USA|2020-08-19:1.09603):0.969715):0.033781,(MW558341.1|Hs|onp|USA|2020-12-29:0.017688,MW593024.1|Hs|onp|USA|2021-01-02:1.98231):4.03947):0.968537):0.086821,(((MW374913.1|Hs|onp|USA|2020-11-30:0.999963,MW390837.1|Hs|saliva_onp|USA|2020-11-24:2.00004):0.007265,MW558344.1|Hs|onp|USA|2020-12-29:2.99275):0.550512,MW550405.1|Hs||USA|2020-11-30:1.64464):1.62656):0.287876,((MW708390.1|Hs||USA|2021-01-19:1.04142,MW709256.1|Hs|onp|USA|2021-01-18:0.958577):0.486684,MW708907.1|Hs|onp|USA|2020-12-31:1.50087):4.99801):0.042557,MW550544.1|Hs|onp|USA|2020-12-10:3.51903):1.10835,MW736112.1|Hs|onp|USA|2020-06-19:0.621228):0.070736,MW781108.1|Hs|onp|USA|2021-02-26:8.70013):0.233223):0.063953):0.003104,(((((((((((((MW702119.1|Hs||USA|2020-12-21:0,MW702817.1|Hs||USA|2020-12-21:0,MW702869.1|Hs||USA|2020-12-15:0,MW738642.1|Hs||USA|2020-12-12:0,MW738726.1|Hs||USA|2020-12-10:0):0,(MW702116.1|Hs||USA|2020-12-22:0,MW702120.1|Hs||USA|2020-12-21:2.055):1.87606):0.005876,(MW701189.1|Hs||USA|2020-12-29:0,MW702117.1|Hs||USA|2020-12-22:0):0.995376):0.025828,MW773381.1|Hs|onp|USA|2021-03-03:6.98282):0.975787,(MW564807.1|Hs||USA|2020-12-02:0,MW564894.1|Hs||USA|2020-11-20:0,MW738643.1|Hs||USA|2020-12-12:0):0):0.020849,MW738733.1|Hs||USA|2020-12-10:1.97982):0.970074,((MW565252.1|Hs||USA|2020-11-17:0,MW565322.1|Hs||USA|2020-11-16:0.771899):0.05858,(MW565484.1|Hs||USA|2020-11-15:0,MW565494.1|Hs||USA|2020-11-13:0):0.987191):0.011227):0.020305,(MW545212.1|Hs||USA|2021-01-10:1.00492,MW773313.1|Hs|onp|USA|2021-03-01:1.99508):3.99475):0.954302,(MW579050.1|Hs||USA|2021-01-14:1.98167,MW667012.1|Hs|onp|USA|2021-01-28:3.01833):3.92971):0.033237,(((((((MW731212.1|Hs|onp|USA|2021-02-11:0,MW731223.1|Hs|onp|USA|2021-02-07:1.03681):0.548789,MW766500.1|Hs|onp|USA|2021-02-25:0.843877):0.578344,MW766504.1|Hs|onp|USA|2021-02-22:0.232673):2.68703,MW730906.1|Hs|onp|USA|2020-12-22:3.93946):0.074466,(((MW700705.1|Hs||USA|2020-12-21:1.98714,MW708325.1|Hs|onp|USA|2021-01-11:1.01286):0.013465,MW708327.1|Hs|onp|USA|2021-01-14:5.98446):0.003961,MW730912.1|Hs|onp|USA|2020-12-09:3.98289):0.021672):0.025157,((MW736755.1|Hs||USA|2021-01-07:0,MW736760.1|Hs||USA|2021-01-07:0):0.441248,MW736761.1|Hs||USA|2021-01-07:0):2.387):0.102808,(((MW700752.1|Hs||USA|2020-12-15:0.899955,MW708324.1|Hs|onp|USA|2021-01-08:0.300045):0.025614,MW643851.1|Hs|onp|USA|2021-02-01:1.94589):0.012852,MW697800.1|Hs|onp|USA|2021-02-12:3.96522):0.169765):1.85695,MW276637.1|Hs||USA|2020-09-26:0):0.012854,((MW460630.1|Hs||USA|2020-12-26:5.99786,MW636918.1|Hs|onp|USA|2021-01-19:5.00214):1.61005,MW306425.1|Hs||USA|2020-10-16:0.589602):0.395784):0.018287,(((MW696231.1|Hs|onp|USA|2021-02-08:0.003723,MW738656.1|Hs||USA|2020-12-10:3.99628):0.009925,MW777216.1|Hs|onp|USA|2021-02-12:3.98747):0.084881,MW702547.1|Hs||USA|2021-01-29:1.9034):1.92543):2.99332,((((MW666899.1|Hs|onp|USA|2021-01-25:1.00128,MW669105.1|Hs|onp|USA|2021-02-03:1.99872):0.978827,MW640049.1|Hs|onp|USA|2021-01-20:1.02073):1.46507,MW669460.1|Hs|onp|USA|2021-02-04:3.45474):1.51231,MW666942.1|Hs|onp|USA|2021-01-28:8.0285):5.00131):0.980047):0.001807,((((((((((((((((((((((MW433759.1|Hs||USA|2020-12-21:0.013164,MW505140.1|Hs||USA|2020-12-28:0.986836):4.00049,MW559185.1|Hs||USA|2020-12-23:1.99707):0.001796,MW550138.1|Hs||USA|2021-01-07:6.99863):0.000963,MW587784.1|Hs||USA|2021-01-26:2.99806):0.004071,(MW433771.1|Hs||USA|2020-12-21:2.01333,MW702816.1|Hs||USA|2021-01-12:1.98667):4.99495):0.004405,(MW565304.1|Hs||USA|2020-11-16:0,MW565305.1|Hs||USA|2020-11-16:0,MW565306.1|Hs||USA|2020-11-16:0):0.991507):0.004183,(MW635090.1|Hs|onp|USA|2021-01-01:2.0017,MW728609.1|Hs|onp|USA|2021-02-20:3.9983):0.997316):0.002889,(((((MW696428.1|Hs|onp|USA|2021-02-14:0,MW696608.1|Hs|onp|USA|2021-02-15:0,MW779221.1|Hs|onp|USA|2021-02-23:0,MW779223.1|Hs|onp|USA|2021-02-23:0,MW779234.1|Hs|onp|USA|2021-02-23:0):0.985453,(MW617583.1|Hs|onp|USA|2021-01-30:2.01015,MW725873.1|Hs||USA|2021-02-25:1.98985):1.01462):3.00046,MW491182.1|Hs||USA|2020-11-18:2.00937):0.004717,MW669674.1|Hs|onp|USA|2021-02-10:3.99948):1.46163,MW634729.1|Hs|onp|USA|2020-12-31:1.46981):0.529057):0.003374,MW671595.1|Hs|onp|USA|2021-01-31:2.9952):0.002065,MW826359.1|Hs|onp|USA|2020-10-09:0.994013):0.001203,MW667253.1|Hs|onp|USA|2021-01-28:0.994833):0.000714,MW750980.1|Hs||USA|2021-01-24:1.99501):0.001067,((MW771852.1|Hs|onp|USA|2021-02-28:1.00196,MW779040.1|Hs|onp|USA|2021-02-22:0):0.002208,MW777301.1|Hs|onp|USA|2021-02-13:0.997498):2.99247):0.001461,(MW550477.1|Hs|onp|USA|2020-12-30:0,MW666868.1|Hs|onp|USA|2021-01-21:0):0):0.002527,MW736728.1|Hs||USA|2021-01-08:0.995166):0.000707,(((((((MW696431.1|Hs|onp|USA|2021-02-16:0,MW719642.1|Hs|onp|USA|2021-02-19:0,MW720118.1|Hs|onp|USA|2021-02-13:0,MW720129.1|Hs|onp|USA|2021-02-18:0,MW720256.1|Hs|onp|USA|2021-02-14:0,MW720415.1|Hs|onp|USA|2021-02-18:0,MW720497.1|Hs|onp|USA|2021-02-16:0,MW728783.1|Hs|onp|USA|2021-02-22:0,MW728847.1|Hs|onp|USA|2021-02-19:0,MW733195.1|Hs|onp|USA|2021-02-23:0,MW733205.1|Hs|onp|USA|2021-02-23:0):0,((MW749498.1|Hs|onp|USA|2021-02-26:0,MW749517.1|Hs|onp|USA|2021-02-26:0):1.00014,MW773424.1|Hs|onp|USA|2021-03-03:0.999861):0.001083):0.001495,MW720026.1|Hs|onp|USA|2021-02-18:0.998453):0.005559,MW728876.1|Hs|onp|USA|2021-02-15:1.99294):0.988348,(MW696720.1|Hs|onp|USA|2021-02-17:0,MW720018.1|Hs|onp|USA|2021-02-16:0,MW720108.1|Hs|onp|USA|2021-02-15:0,MW728617.1|Hs|onp|USA|2021-02-15:0,MW733277.1|Hs|onp|USA|2021-02-23:0,MW733423.1|Hs|onp|USA|2021-02-23:0):0.004658):0.015034,MW720143.1|Hs|onp|USA|2021-02-15:0.982895):0.97297,((MW808511.1|Hs|onp|USA|2021-03-08:0,MW808611.1|Hs|onp|USA|2021-03-06:0,MW825929.1|Hs|onp|USA|2021-03-08:0):0.015473,MW826013.1|Hs|onp|USA|2021-03-11:1.98453):0.983237):4.99992):0.006433,(((((MW585971.1|Hs|onp|USA|2021-01-17:0.034251,MW680583.1|Hs|onp|USA|2021-02-10:4.96575):1.89366,(MW672710.1|Hs|onp|USA|2021-02-02:3.998,MW693301.1|Hs|onp|USA|2021-02-09:3.002):2.89886):0.076122,MW665578.1|Hs|onp|USA|2021-01-29:4.01325):0.883181,MW696747.1|Hs|onp|USA|2021-02-11:3.90754):0.097441,((((MW617604.1|Hs|onp|USA|2021-01-30:1.00375,MW777526.1|Hs|onp|USA|2021-02-14:2.99625):2.98457,(MW680565.1|Hs|onp|USA|2021-02-13:3.99317,MW708889.1|Hs|onp|USA|2021-01-06:6.00683):0.01623):0.516525,MW779257.1|Hs|onp|USA|2021-02-23:7.48066):0.208221,MW681089.1|Hs|onp|USA|2020-12-30:4.74736):0.250196):0.008407):0.004755,MW777390.1|Hs|onp|USA|2021-02-17:6.98963):0.005649,((MW631849.1|Hs|onp|USA|2021-02-05:0,MW640571.1|Hs|onp|USA|2021-01-25:0,MW673265.1|Hs|onp|USA|2021-01-29:0):0.156762,MW777125.1|Hs|onp|USA|2021-02-14:0.843238):3.87974):0.121209,((((((((((MW792936.1|Hs||USA|2021-03-05:0,MW808830.1|Hs|onp|USA|2021-03-03:0):0,MW792909.1|Hs||USA|2021-03-04:0.612886):3.09769,MW643338.1|Hs|onp|USA|2021-01-29:1.00331):5.00932,(MW596022.1|Hs|onp|USA|2021-01-29:4.00825,MW672678.1|Hs|onp|USA|2021-02-01:5.99175):1.00267):1.0042,MW403665.1|Hs|onp|USA|2020-10-27:0.994086):0.012805,MW403563.1|Hs|onp|USA|2020-11-14:0.991594):0.028028,(MW342019.1|Hs|onp|USA|2020-10-14:0,MW403655.1|Hs|onp|USA|2020-11-02:0):0):1.7116,MW403640.1|Hs|onp|USA|2020-11-19:0):0.666521,((MW519834.1|Hs|onp|USA|2021-01-03:1.99968,MW583362.1|Hs|onp|USA|2021-01-11:4.00032):0.135968,(MW708887.1|Hs|onp|USA|2021-01-13:2.23126,MW837298.1|Hs||USA|2021-01-21:1.76874):0.888421):1.32781):0.424948,MW550687.1|Hs|onp|USA|2020-12-10:4.85849):2.24901):0.858319,MW583439.1|Hs||USA|2021-01-26:7.01219):0.811078,(MW728801.1|Hs|onp|USA|2021-02-20:1.00203,MW736084.1|Hs||USA|2021-01-04:0.001816):1.78525,MW708890.1|Hs|onp|USA|2021-01-13:0):0.180952):0.003791,(((((((((((((((((MW542992.1|Hs||USA|2020-11-22:0,MW542994.1|Hs||USA|2020-11-22:0):0,MW542993.1|Hs||USA|2020-11-21:2.00243):1.00058,MW634091.1|Hs|onp|USA|2020-12-26:5.99891):0.002722,MW773977.1|Hs||USA|2020-10-31:0):0.000838,MW494032.1|Hs||USA|2020-12-02:2.99721):0.008208,(MW474332.1|Hs||USA|2020-11-19:0,MW474341.1|Hs||USA|2020-11-19:0):0.990304):0.002083,MW685736.1|Hs||USA|2021-02-02:1.99302):0.004561,MW669556.1|Hs|onp|USA|2021-02-04:7.98996):0.005527,(MW474362.1|Hs||USA|2020-11-23:0,MW474364.1|Hs||USA|2020-11-23:0,MW474371.1|Hs||USA|2020-11-23:0,MW493953.1|Hs||USA|2020-11-23:0,MW493956.1|Hs||USA|2020-11-23:0):0.982371):0.015772,((((MW474327.1|Hs||USA|2020-11-19:1,MW474339.1|Hs||USA|2020-11-19:0):0.000979,MW474331.1|Hs||USA|2020-11-19:0.99902):0.99719,MW474335.1|Hs||USA|2020-11-19:1.00224):0.064844,MW493954.1|Hs||USA|2020-11-23:0):1.94432):0.181275,MW559186.1|Hs||USA|2020-12-23:2.80462):0.455975,MW550401.1|Hs||USA|2020-11-23:0.872944):0.368554,((MW738359.1|Hs||USA|2021-01-04:0.003104,MW738400.1|Hs||USA|2021-01-04:0.996896):0.987946,MW701914.1|Hs||USA|2020-12-02:1.01061):4.99618):0.044587,(MW583123.1|Hs|onp|USA|2021-01-18:7.99985,MW708809.1|Hs|onp|USA|2021-01-25:8.00015):1.07397):0.028912,((MW653509.1|Hs||USA|2020-11-30:0.063978,MW653555.1|Hs||USA|2020-11-29:0.136022):6.9768,(MW696952.1|Hs|onp|USA|2021-02-16:2.01895,MW783139.1|Hs|onp|USA|2021-03-01:12.981):1.00893):0.062888):0.91652,(((((MW586760.1|Hs||USA|2021-01-14:0.001304,MW642791.1|Hs|onp|USA|2021-01-28:0.998696):6.00209,MW666703.1|Hs|onp|USA|2021-02-01:1.99772):0.011732,MW702500.1|Hs||USA|2020-11-24:3.98904):0.008272,MW555909.1|Hs||USA|2021-01-09:4.9862):0.066026,MW673298.1|Hs|onp|USA|2021-01-29:6.12486):2.93139):0.021732,((MW766613.1|Hs|onp|USA|2021-02-06:0,MW766614.1|Hs|onp|USA|2021-02-09:0,MW766615.1|Hs|onp|USA|2021-02-06:0):1.61112,MW665759.1|Hs|onp|USA|2021-02-01:3.58888):6.37196):0.971026):0.00261,((((((((((((((((((((((((((((((((((((((((((((((((((((((((((MW766459.1|Hs|onp|USA|2021-02-05:0,MW766466.1|Hs|onp|USA|2021-02-01:0,MW766471.1|Hs|onp|USA|2021-02-05:0):0.108512,(MW669712.1|Hs|onp|USA|2021-02-10:0,MW680491.1|Hs|onp|USA|2021-02-14:0):0.091488):0.818026,(MW766462.1|Hs|onp|USA|2021-02-03:0,MW766463.1|Hs|onp|USA|2021-02-07:0,MW766469.1|Hs|onp|USA|2021-02-05:0):0.158956):2.65288,((MW777953.1|Hs|onp|USA|2021-02-19:0,MW808286.1|Hs|onp|USA|2021-03-08:0):0,(MW808823.1|Hs|onp|USA|2021-03-03:0,MW825828.1|Hs|onp|USA|2021-03-11:0):0.201439):7.57021):1.31175,(MW708762.1|Hs|onp|USA|2021-01-14:0,MW708764.1|Hs|onp|USA|2021-01-15:0):1.20055):0.220194,((MW585926.1|Hs|onp|USA|2021-01-18:0,MW669004.1|Hs|onp|USA|2021-02-01:0):2.00145,(MW634940.1|Hs|onp|USA|2020-12-26:0.795292,MW708831.1|Hs|onp|USA|2020-12-29:0.404708):0.197737):0.791729):0.091903,(MW669121.1|Hs|onp|USA|2021-02-08:0,MW749549.1|Hs|onp|USA|2021-02-26:0):0.831183):0.065346,MW720382.1|Hs|onp|USA|2021-02-17:1.90264):0.022595,MW696395.1|Hs|onp|USA|2021-02-15:0.911232):0.018678,MW706839.1|Hs|onp|USA|2021-02-15:0.922428):0.028353,((((((MW634461.1|Hs|onp|USA|2020-12-24:0,MW667178.1|Hs|onp|USA|2021-01-27:2.00147):0.001334,MW669777.1|Hs|onp|USA|2021-02-08:4.99822):0.005074,MW669361.1|Hs|onp|USA|2021-02-08:0.993538):0.98823,MW767223.1|Hs|onp|USA|2021-02-11:1.00826):0.016346,MW643944.1|Hs|onp|USA|2021-02-01:0):0.020861,(MW758562.1|Hs|onp|USA|2021-02-24:1.11218,MW777739.1|Hs|onp|USA|2021-02-17:0.087816):5.93606):0.928481):0.047606,(((((((MW693281.1|Hs|onp|USA|2021-02-09:0,MW733396.1|Hs|onp|USA|2021-02-21:0,MW783098.1|Hs|onp|USA|2021-03-01:0):0.000886,((MW752012.1|Hs|onp|USA|2021-02-16:0,MW808538.1|Hs|onp|USA|2021-03-07:0):0.996459,MW767229.1|Hs|onp|USA|2021-02-13:4.00354):0.002494):0.006518,MW735270.1|Hs|onp|USA|2021-02-26:1.99288):0.00377,MW749536.1|Hs|onp|USA|2021-02-25:2.99005):0.004359,MW825901.1|Hs|onp|USA|2021-03-09:0.1845):0.003413,MW816230.1|Hs|onp|USA|2021-03-10:0.986662):0.972773,(((((MW648747.1|Hs||USA|2021-02-02:0,MW648749.1|Hs||USA|2021-02-02:1.00154):1.00245,(MW687327.1|Hs||USA|2021-02-08:0,MW751007.1|Hs||USA|2021-01-24:0):0):0.997347,MW585879.1|Hs|onp|USA|2021-01-18:1.00203):0.004283,MW693860.1|Hs|onp|USA|2021-02-11:1.99652):0.005268,(MW669660.1|Hs|onp|USA|2021-02-10:0,MW673038.1|Hs|onp|USA|2021-02-07:0,MW777838.1|Hs|onp|USA|2021-02-16:0):0):0.012724):0.015037):0.945521,MW634570.1|Hs|onp|USA|2020-12-26:2.98655):0.043869,MW549674.1|Hs||USA|2021-01-09:2.03023):0.94937,(MW644323.1|Hs|onp|USA|2021-02-01:0,MW706332.1|Hs|onp|USA|2021-02-09:0):2.99534):0.001959,MW634958.1|Hs|onp|USA|2020-12-27:1.99329):0.005634,((((((((((((((((MW644246.1|Hs|onp|USA|2021-02-01:0,MW704983.1|Hs|onp|USA|2021-02-09:0,MW706796.1|Hs|onp|USA|2021-02-15:0,MW707488.1|Hs|onp|USA|2021-02-15:0):0.00022,MW706003.1|Hs|onp|USA|2021-02-10:0.99978):0.002175,MW707424.1|Hs|onp|USA|2021-02-15:1.99764):0.001946,(MW734434.1|Hs|onp|USA|2021-02-21:0,MW734435.1|Hs|onp|USA|2021-02-21:0):0.995749):0.001778,MW793138.1|Hs|onp|USA|2021-03-05:1.99526):0.002526,MW734621.1|Hs|onp|USA|2021-02-23:4.99401):0.009971,MW816199.1|Hs|onp|USA|2021-03-10:2.98372):0.982801,((MW706794.1|Hs|onp|USA|2021-02-15:0.002611,MW734679.1|Hs|onp|USA|2021-02-23:2.99739):0.998185,(MW707431.1|Hs|onp|USA|2021-02-14:2.00188,MW734412.1|Hs|onp|USA|2021-02-20:0.998119):2.00078):0.001325):1.00044,(MW583267.1|Hs|onp|USA|2021-01-14:0,MW636323.1|Hs|onp|USA|2021-01-15:0,MW779686.1|Hs|onp|USA|2021-03-02:0):0):0.002513,MW779581.1|Hs|onp|USA|2021-02-26:1.9979):0.000526,MW706295.1|Hs|onp|USA|2021-02-11:0.997149):0.00453,(((((MW734321.1|Hs|onp|USA|2021-02-18:1.00265,MW734347.1|Hs|onp|USA|2021-02-18:0):0.015872,MW778574.1|Hs|onp|USA|2021-02-21:0.983732):0.982816,(MW707290.1|Hs|onp|USA|2021-02-12:0,MW707427.1|Hs|onp|USA|2021-02-15:0):0.005333):0.997131,MW734829.1|Hs|onp|USA|2021-02-20:1.00127):0.002044,(MW808377.1|Hs|onp|USA|2021-03-07:0,MW825934.1|Hs|onp|USA|2021-03-09:0):0.999017):0.993232):0.003038,MW707430.1|Hs|onp|USA|2021-02-15:3.99436):2.02029,(((MW570889.1|Hs||USA|2021-01-22:1.03137,MW586807.1|Hs||USA|2021-01-13:2.96863):0.014188,MW777472.1|Hs|onp|USA|2021-02-18:6.97753):0.033355,MW665757.1|Hs|onp|USA|2021-02-01:1.93779):0.955497):1.9873,((MW640737.1|Hs|onp|USA|2021-01-25:0.002328):0.993565,(((MW638390.1|Hs|onp|USA|2021-01-09:0.996185,MW638975.1|Hs|onp|USA|2021-01-08:1.00381):0.002649,MW638976.1|Hs|onp|USA|2021-01-07:0):0.002986,MW722157.1|Hs|onp|USA|2021-01-22:0.996328):0.003627):2.99624):0.955784,(((((MW668581.1|Hs|onp|USA|2021-02-07:0.997991,MW707167.1|Hs|onp|USA|2021-02-10:1.00201):0.020557,(MW671714.1|Hs|onp|USA|2021-02-01:0,MW772192.1|Hs|onp|USA|2021-02-25:0):1.97945):0.988705,((MW719616.1|Hs|onp|USA|2021-02-17:0,MW782863.1|Hs|onp|USA|2021-03-04:1.00028):0.993496,MW672970.1|Hs|onp|USA|2021-02-07:1.00643):1.00762):1.99587,((MW525056.1|Hs|onp|USA|2021-01-11:1.0074,MW706336.1|Hs|onp|USA|2021-02-09:2.9926):1.00276,MW680578.1|Hs|onp|USA|2021-02-12:0.993087):0.006508):0.001871,MW778705.1|Hs|onp|USA|2021-02-22:0.99686):0.970183):0.022827):0.012439,(((((((((((((MW680528.1|Hs|onp|USA|2021-02-11:0,MW696848.1|Hs|onp|USA|2021-02-15:0,MW749247.1|Hs|onp|USA|2021-02-24:0):0.001395,MW749361.1|Hs|onp|USA|2021-02-23:0.998605):0.001744,MW793177.1|Hs|onp|USA|2021-03-02:0.997018):0.999726,MW720307.1|Hs|onp|USA|2021-02-16:0):0.00336,MW793092.1|Hs|onp|USA|2021-03-06:1.99559):1.98914,MW697864.1|Hs|onp|USA|2021-02-12:2.00725):4.00125,(((((MW626776.1|Hs||USA|2021-01-08:0,MW626778.1|Hs||USA|2021-01-08:0):4.01158,(MW758698.1|Hs|onp|USA|2021-02-22:0,MW758725.1|Hs|onp|USA|2021-02-22:0):1.98842):0.006368,MW669046.1|Hs|onp|USA|2021-02-04:5.99682):0.000428,MW734372.1|Hs|onp|USA|2021-02-19:4.99734):0.00843,MW720012.1|Hs|onp|USA|2021-02-19:2.99019):0.997124):0.68509,((MW728455.1|Hs|onp|USA|2021-02-17:0,MW777264.1|Hs|onp|USA|2021-02-13:3.00497):0.002687,MW778414.1|Hs|onp|USA|2021-02-18:1.99686):2.68561):0.293851,((((((MW494390.1|Hs|onp|USA|2021-01-02:1.00824,MW693642.1|Hs|onp|USA|2021-02-09:0.991757):0.004619,MW704678.1|Hs|onp|USA|2021-02-09:0):0.007845,MW603952.1|Hs||USA|2021-01-27:2.9899):0.993093,(MW704834.1|Hs|onp|USA|2021-02-10:0,MW704962.1|Hs|onp|USA|2021-02-11:0,MW707669.1|Hs|onp|USA|2021-02-17:0):0):0.002658,(((MW599510.1|Hs||USA|2021-01-08:0,MW599516.1|Hs||USA|2021-01-10:0,MW599527.1|Hs||USA|2021-01-08:0):0,MW617731.1|Hs||USA|2021-01-16:1.00096):1.06862,(MW693576.1|Hs|onp|USA|2021-02-09:1.05072,MW758726.1|Hs|onp|USA|2021-02-22:0.149281):1.94617):0.949871):0.004934,MW779793.1|Hs|onp|USA|2021-03-04:2.99547):2.98235):0.006751,(((((((MW583243.1|Hs|onp|USA|2021-01-14:3.99753,MW635329.1|Hs|onp|USA|2020-12-31:5.00247):0.005231,MW629440.1|Hs||USA|2021-01-06:0.995325):0.00696,MW804661.1|Hs||USA|2021-03-10:4.99398):0.005957,(MW403627.1|Hs|onp|USA|2020-11-13:0.002302,MW634847.1|Hs|onp|USA|2020-12-27:0.997698):0.989868):0.975146,MW306351.1|Hs||USA|2020-10-14:4.02396):0.007514,((((((MW704853.1|Hs|onp|USA|2021-02-10:2.00353,MW808635.1|Hs|onp|USA|2021-03-04:0):0.001271,MW693778.1|Hs|onp|USA|2021-02-10:2.99796):0.986457,MW586029.1|Hs|onp|USA|2021-01-14:0.01216):0.013579,MW782814.1|Hs|onp|USA|2021-03-05:5.98807):0.993812,MW566504.1|Hs||USA|2020-11-11:2.99382):0.598712,MW703047.1|Hs||USA|2021-01-03:2.59721):1.38545):0.008582,MW586134.1|Hs|onp|USA|2021-01-28:5.0037):0.007631):0.005109,((((((((((((((((MW640726.1|Hs|onp|USA|2021-01-25:0,MW640909.1|Hs|onp|USA|2021-01-26:0):0.002799,MW707700.1|Hs|onp|USA|2021-02-17:0.997201):0.001414,MW813852.1|Hs|onp|USA|2021-03-09:0.996245):0.002918,MW734863.1|Hs|onp|USA|2021-02-21:3.99534):0.988755,MW641040.1|Hs|onp|USA|2021-01-27:4.00735):0.006253,(((MW583350.1|Hs|onp|USA|2021-01-11:0,MW673281.1|Hs|onp|USA|2021-01-29:0):1.00045,MW796974.1|Hs||USA|2021-03-03:0):0.007045,MW825576.1|Hs|onp|USA|2021-03-11:2.99273):0.993117):0.001907,((MW698022.1|Hs|onp|USA|2021-02-12:2.99626,MW731757.1|Hs||USA|2021-02-06:2.00374):0.578335,MW813378.1|Hs|onp|USA|2021-03-08:6.5495):0.422835):0.00074,MW705485.1|Hs|onp|USA|2021-02-10:0):0.000776,MW704710.1|Hs|onp|USA|2021-02-10:2.9978):0.000808,MW681490.1|Hs|onp|USA|2021-02-10:1.99706):0.000336,((MW640427.1|Hs|onp|USA|2021-01-23:1.01091,MW795990.1|Hs||USA|2021-02-01:0.989092):1.00597,MW808721.1|Hs|onp|USA|2021-03-05:0.994137):0.997128):0.017519,MW638296.1|Hs|onp|USA|2021-01-10:0.979929):0.003566,MW749367.1|Hs|onp|USA|2021-02-26:5.98003):0.020956,MW792883.1|Hs||USA|2021-02-24:5.95982):0.948063,MW583347.1|Hs|onp|USA|2021-01-12:4.013):0.994049,(((MW617574.1|Hs|onp|USA|2021-01-31:0.005406,MW772179.1|Hs|onp|USA|2021-02-26:1.99459):2.00006,(MW707491.1|Hs|onp|USA|2021-02-15:0,MW735393.1|Hs|onp|USA|2021-03-01:0):3.99809):0.00108,(MW715144.1|Hs||USA|2021-02-15:0,MW734758.1|Hs|onp|USA|2021-02-17:0):0):1.98553):0.011885):0.000587,((MW735194.1|Hs|onp|USA|2021-02-25:0.99353,MW778285.1|Hs|onp|USA|2021-02-17:0.00647):0.994883,MW672913.1|Hs|onp|USA|2021-02-06:1.00212):3.0019):0.001029,(((((MW583130.1|Hs|onp|USA|2021-01-17:0.997196,MW634370.1|Hs|onp|USA|2020-12-24:2.0028):0.016718,(MW665743.1|Hs|onp|USA|2021-01-31:1.00088,MW783118.1|Hs|onp|USA|2021-03-02:6.99912):0.983456):1.00143,MW804873.1|Hs|onp|USA|2021-03-08:1.99206):0.032611,MW731117.1|Hs|onp|USA|2021-02-12:4.96486):0.964123,MW583304.1|Hs|onp|USA|2021-01-13:5.00862):1.00138):0.006362):0.007242,((((((((MW490581.1|Hs|onp|USA|2021-01-07:0,MW731156.1|Hs|onp|USA|2021-01-04:0):1.99369,(MW519869.1|Hs|onp|USA|2021-01-02:0.002564,MW673030.1|Hs|onp|USA|2021-02-07:2.99744):0.004214):0.001343,(MW704841.1|Hs|onp|USA|2021-02-10:0,MW705061.1|Hs|onp|USA|2021-02-09:0):1.99481):0.00993,MW758619.1|Hs|onp|USA|2021-02-27:2.98879):0.002633,(MW766863.1|Hs|onp|USA|2021-02-16:0,MW813541.1|Hs|onp|USA|2021-03-05:1.00921):1.98369):0.007178,MW708424.1|Hs|onp|USA|2021-01-20:2.98454):0.595426,(MW778640.1|Hs|onp|USA|2021-02-20:0.140673,MW813253.1|Hs|onp|USA|2021-03-11:0.859328):1.58759):1.3916,MW777848.1|Hs|onp|USA|2021-02-16:4.00235):0.007192):0.006005,MW653838.1|Hs|onp|USA|2021-02-05:2.00304):0.004452,MW778624.1|Hs|onp|USA|2021-02-16:2.99707):0.001312,(((((((MW777663.1|Hs|onp|USA|2021-02-15:0,MW778480.1|Hs|onp|USA|2021-02-16:0,MW780085.1|Hs|onp|USA|2021-03-02:0,MW781102.1|Hs|onp|USA|2021-02-26:0,MW812647.1|Hs|onp|USA|2021-03-09:0):0,(MW698183.1|Hs|onp|USA|2021-02-15:1.00014,MW808942.1|Hs|onp|USA|2021-03-05:0.999861):0.000126):0.003114,(MW777778.1|Hs|onp|USA|2021-02-16:0.999021,MW808390.1|Hs|onp|USA|2021-03-07:2.00098):0.99731):0.212788,MW779071.1|Hs|onp|USA|2021-02-22:0.784198):1.79074,MW586388.1|Hs|onp|USA|2021-01-23:1.03337):3.00184,MW669631.1|Hs|onp|USA|2021-02-12:1.02372):1.98058,((MW735468.1|Hs||USA|2021-01-28:0,MW735473.1|Hs||USA|2021-01-28:0):0.99773,MW725892.1|Hs||USA|2021-02-25:4.00227):2.02521):0.985637):0.003619,MW708306.1|Hs|onp|USA|2021-01-20:1.99294):0.048725,(((((((((MW640809.1|Hs|onp|USA|2021-01-26:0.018875,MW741952.1|Hs|onp|USA|2021-01-23:0.981125):2.99464,MW689687.1|Hs||USA|2021-02-10:5.00272):0.017272,MW667215.1|Hs|onp|USA|2021-01-27:2.98359):1.9888,MW697847.1|Hs|onp|USA|2021-02-13:6.00497):0.006078,MW704557.1|Hs|onp|USA|2021-02-09:1.99727):0.005327,MW778939.1|Hs|onp|USA|2021-02-21:6.99351):0.002288,((MW779791.1|Hs|onp|USA|2021-03-04:5.01065,MW792947.1|Hs||USA|2021-02-15:0):0.568415,MW673359.1|Hs|onp|USA|2021-02-07:1.63106):6.39931):0.112179,(((MW771810.1|Hs|onp|USA|2021-02-26:0,MW782751.1|Hs|onp|USA|2021-03-03:2.00355):3.98121,MW673088.1|Hs|onp|USA|2021-02-08:3.01755):1.48049,(MW759595.1|Hs|onp|USA|2021-02-17:1.11805,MW766584.1|Hs|onp|USA|2021-02-17:0.881947):8.50532):0.635785):0.902402,MW626566.1|Hs||USA|2021-01-04:8.05608):1.97813):1.2853,MW596076.1|Hs|onp|USA|2021-01-09:7.71183):0.607058,MW666918.1|Hs|onp|USA|2021-01-24:8.99437):0.028664,(((((((((((MW578239.1|Hs||USA|2021-01-27:0,MW653814.1|Hs|onp|USA|2021-01-13:0,MW653828.1|Hs||USA|2021-01-27:0,MW664399.1|Hs|onp|USA|2021-02-16:0,MW664400.1|Hs||USA|2021-02-16:0,MW664405.1|Hs|onp|USA|2021-02-16:0,MW719633.1|Hs|onp|USA|2021-02-16:0,MW766726.1|Hs|onp|USA|2021-02-20:0,MW766727.1|Hs|onp|USA|2021-02-20:0,MW766728.1|Hs|onp|USA|2021-02-20:0,MW766729.1|Hs|onp|USA|2021-02-20:0):0,(((MW578242.1|Hs||USA|2021-01-27:1.00019,MW626363.1|Hs||USA|2021-02-03:0.999805):0.000398,MW704447.1|Hs||USA|2021-02-24:0.999602):0.000331,MW763507.1|Hs|onp|USA|2021-02-25:1.99954):0.001533):0.000761,(MW578233.1|Hs||USA|2021-01-27:1.59841,MW578238.1|Hs||USA|2021-01-27:1.60159):0.399049):0.091029,MW704446.1|Hs||USA|2021-02-24:1.10812):0.109742,MW621457.1|Hs||USA|2021-02-03:0.801076):0.635968,MW766716.1|Hs|onp|USA|2021-02-20:0.175304):1.21764,(MW669221.1|Hs|onp|USA|2021-02-08:0,MW669395.1|Hs|onp|USA|2021-02-08:0):4.06369):1.00759,((((((((MW626742.1|Hs||USA|2021-01-08:0,MW626773.1|Hs||USA|2021-01-08:0,MW632210.1|Hs|saliva_onp|USA|2021-01-16:0):0,MW596180.1|Hs|onp|USA|2021-01-09:3.00957):0.00314,(((MW671684.1|Hs|onp|USA|2021-01-31:0,MW696512.1|Hs|onp|USA|2021-02-09:2.00035):1.00372,MW738330.1|Hs||USA|2021-01-02:0):2.00895,MW693750.1|Hs|onp|USA|2021-02-10:2.98918):0.990604):0.990803,(((MW446859.1|Hs|onp|USA|2020-12-01:1.0042,MW792685.1|Hs||USA|2021-02-24:5.9958):0.997054,MW518843.1|Hs|onp|USA|2020-12-31:1.99972):0.003596,(MW631815.1|Hs|onp|USA|2021-02-06:0.001627,MW805162.1|Hs|onp|USA|2021-03-08:0.998373):0.995739):0.007312):0.003533,(MW669329.1|Hs|onp|USA|2021-02-09:2.99759,MW730942.1|Hs|onp|USA|2021-01-17:1.00241):0.996439):0.00266,MW524963.1|Hs|onp|USA|2021-01-12:1.99546):0.00234,MW772067.1|Hs|onp|USA|2021-02-27:2.9938):0.040496,((MW696936.1|Hs|onp|USA|2021-02-18:1.98884,MW777660.1|Hs|onp|USA|2021-02-15:1.01116):0.110048,MW779149.1|Hs|onp|USA|2021-02-21:1.08517):3.92616):0.041738):0.681572,MW704768.1|Hs|onp|USA|2021-02-09:2.76141):0.222906,(MW634515.1|Hs|onp|USA|2020-12-26:2.02582,MW707654.1|Hs|onp|USA|2021-02-17:1.97418):4.96347):0.017198,MW635172.1|Hs|onp|USA|2021-01-04:1.001):0.029568):0.028383,((((((((((((((((((((((((MW672889.1|Hs|onp|USA|2021-02-06:0,MW778017.1|Hs|onp|USA|2021-02-20:0):0,MW643710.1|Hs|onp|USA|2021-02-01:2.00708):1.00344,MW705509.1|Hs|onp|USA|2021-02-10:0):0.991208,MW631737.1|Hs|onp|USA|2021-02-05:2.00638):0.003257,MW693929.1|Hs|onp|USA|2021-02-11:2.00078):0.004015,(MW636627.1|Hs|onp|USA|2021-01-19:0,MW636810.1|Hs|onp|USA|2021-01-19:0):0.997097):0.004444,MW545513.1|Hs||USA|2021-01-08:0):0.001327,(MW687487.1|Hs||USA|2021-01-29:0.00377,MW733346.1|Hs|onp|USA|2021-02-20:0.99623):0.994129):0.993637,((MW636536.1|Hs|onp|USA|2021-01-18:2.00059,MW638214.1|Hs|onp|USA|2021-01-11:3.99941):0.001143,MW643819.1|Hs|onp|USA|2021-02-01:1.99858):0.002307):0.001767,((MW693683.1|Hs|onp|USA|2021-02-09:0,MW778816.1|Hs|onp|USA|2021-02-19:0,MW779388.1|Hs|onp|USA|2021-02-23:0):0,MW778917.1|Hs|onp|USA|2021-02-22:1.00262):1.99923):0.007632,MW666791.1|Hs|onp|USA|2021-01-24:6.99176):0.000897,MW668875.1|Hs|onp|USA|2021-02-02:0.991794):0.000526,MW669664.1|Hs|onp|USA|2021-02-11:2.9926):0.001575,MW705105.1|Hs|onp|USA|2021-02-09:2.99155):0.002673,(MW517358.1|Hs|onp|USA|2021-01-02:0,MW671617.1|Hs|onp|USA|2021-01-31:0):0):0.002113,MW704843.1|Hs|onp|USA|2021-02-10:1.99156):0.001817,(MW666237.1|Hs|onp|USA|2021-01-30:0,MW804782.1|Hs|onp|USA|2021-03-09:3.00317):0.992179):0.001881,MW706806.1|Hs|onp|USA|2021-02-15:3.98813):0.003029,MW640986.1|Hs|onp|USA|2021-01-26:5.98501):0.052902,((MW760157.1|Hs|onp|USA|2021-02-22:0,MW768053.1|Hs|onp|USA|2021-02-27:1.27953):2.86666,(MW793071.1|Hs|onp|USA|2021-03-04:0,MW825595.1|Hs|onp|USA|2021-03-12:1.01359):0.181003):0.788452):0.042233,((MW635267.1|Hs|onp|USA|2021-01-05:1.01627,MW777662.1|Hs|onp|USA|2021-02-15:5.98373):0.110025,(MW755805.1|Hs||USA|2021-02-10:0.729745,MW766832.1|Hs|onp|USA|2021-02-17:0.270255):1.83484):0.902353):0.298329,MW768054.1|Hs|onp|USA|2021-02-27:1.59624):0.063356,MW637081.1|Hs|onp|USA|2021-01-19:5.39108):0.545201,(((((MW631809.1|Hs|onp|USA|2021-02-05:0.915882,MW755797.1|Hs||USA|2021-01-20:2.08412):0.423118,(MW644361.1|Hs|onp|USA|2021-02-02:0,MW706753.1|Hs|onp|USA|2021-02-14:0):0):0.136769,(MW767205.1|Hs|onp|USA|2021-02-12:0,MW767320.1|Hs|onp|USA|2021-02-12:0):3.00936):1.91785,(MW783168.1|Hs|onp|USA|2021-03-01:1.2336,MW808714.1|Hs|onp|USA|2021-03-04:0.766404):4.77271):0.083721,MW777582.1|Hs|onp|USA|2021-02-15:5.07103):2.94128):2.05088):0.016523,((MW490784.1|Hs||USA|2020-12-01:0.999814):0.195893,((MW583273.1|Hs|onp|USA|2021-01-13:2.42539,MW752027.1|Hs|onp|USA|2021-02-10:1.77461):0.826214,MW669473.1|Hs|onp|USA|2021-02-04:5.21627):0.946692):0.864229):0.378619,MW825563.1|Hs|onp|USA|2021-03-14:7.76146):0.544411,((((((((((((((((((((MW524993.1|Hs|onp|USA|2021-01-12:0.998985,MW585858.1|Hs|onp|USA|2021-01-19:0.001015):0.008882,(MW596071.1|Hs|onp|USA|2021-01-07:0,MW731768.1|Hs||USA|2021-02-07:0):0.990409):2.01109,MW692963.1|Hs|onp|USA|2021-02-09:1.9877):0.02349,MW631817.1|Hs|onp|USA|2021-02-05:3.97074):2.96993,((((MW626580.1|Hs||USA|2021-01-05:1.99842,MW626586.1|Hs||USA|2021-01-05:0.001581):2.99976,MW586561.1|Hs|onp|USA|2021-01-20:3.99976):3.00709,MW491156.1|Hs||USA|2020-12-03:0.992826):1.00456,MW586741.1|Hs||USA|2021-01-12:2.99836):0.006086):0.021013,(MW759597.1|Hs|onp|USA|2021-02-17:0,MW766588.1|Hs|onp|USA|2021-02-17:0):8.97898):0.958915,MW206413.1|Hs||USA|2020-10-01:0):0.007562,(MW490949.1|Hs||USA|2020-10-13:0,MW490965.1|Hs||USA|2020-10-16:0):0.994326):0.003047,((MW634509.1|Hs|onp|USA|2020-12-26:1.01163,MW766862.1|Hs|onp|USA|2021-02-16:4.98837):0.994604,MW522403.1|Hs||USA|2020-11-13:1.99729):2.00318):0.07203,((MW634964.1|Hs|onp|USA|2020-12-27:0.485855,MW741662.1|Hs|onp|USA|2021-02-02:2.51415):4.69996,MW777796.1|Hs|onp|USA|2021-02-16:2.15644):0.883024):0.920241,(((((((MW406581.1|Hs||USA|2020-11-04:0,MW708586.1|Hs|onp|USA|2021-01-19:0):0.003082,(MW707432.1|Hs|onp|USA|2021-02-14:0.995655,MW708759.1|Hs|onp|USA|2021-01-28:0.004345):1.9949):0.007303,MW482960.1|Hs|onp|USA|2020-11-16:0.989922):0.004036,MW482940.1|Hs|onp|USA|2020-11-17:0.987494):0.002049,(MW666411.1|Hs|onp|USA|2021-02-01:0.007806,MW707245.1|Hs|onp|USA|2021-02-11:2.99219):0.980454):0.015719,(((MW524962.1|Hs|onp|USA|2021-01-12:0.228765,MW583349.1|Hs|onp|USA|2021-01-11:1.77123):0.714672,(MW550217.1|Hs||USA|2021-01-07:2.00201,MW586836.1|Hs||USA|2021-01-07:0.997991):0.963998):0.040936,(((MW592631.1|Hs|onp|USA|2021-02-01:2.00264,MW640943.1|Hs|onp|USA|2021-01-27:1.99737):0.019141,MW778234.1|Hs|onp|USA|2021-02-15:2.98086):0.019799,MW734438.1|Hs|onp|USA|2021-02-20:6.97177):1.95184):0.015525):0.037812,((((MW636459.1|Hs|onp|USA|2021-01-18:2.00773,MW669791.1|Hs|onp|USA|2021-02-09:3.99227):0.004382,MW766848.1|Hs|onp|USA|2021-02-13:1.99203):0.007744,MW776962.1|Hs|onp|USA|2021-02-14:3.99129):0.39658,MW641000.1|Hs|onp|USA|2021-01-27:4.59781):1.64271):0.928447):0.009042):0.004724,((MW454467.1|Hs|onp|USA|2020-12-27:0.999928,MW454476.1|Hs|onp|USA|2020-12-28:1.00007):0.000804,MW550560.1|Hs|onp|USA|2020-12-16:1.9992):4.01724):0.003678,((MW672870.1|Hs|onp|USA|2021-02-06:0,MW673527.1|Hs|onp|USA|2021-02-08:0):3.99912,MW635022.1|Hs|onp|USA|2020-12-28:3.00088):1.00492):0.006149,(MW638418.1|Hs|onp|USA|2021-01-11:0.008563,MW808383.1|Hs|onp|USA|2021-03-07:4.99144):4.99194):0.001224,(MW637119.1|Hs|onp|USA|2021-01-18:0,MW730934.1|Hs|onp|USA|2021-01-07:0):0.995144):0.002374,MW583307.1|Hs|onp|USA|2021-01-13:6.99958):0.001782,(((MW792625.1|Hs|onp|USA|2021-03-08:0,MW808665.1|Hs|onp|USA|2021-03-05:0):0,MW705269.1|Hs|onp|USA|2021-02-10:1.00181):1.98723,(MW638837.1|Hs|onp|USA|2021-01-05:0,MW638838.1|Hs|onp|USA|2021-01-05:0):0.012414):2.99074):0.006592,MW482945.1|Hs|onp|USA|2020-11-16:0.990986):0.018513,((((((((((((MW634271.1|Hs|onp|USA|2020-12-26:0.996483,MW635203.1|Hs|onp|USA|2021-01-03:1.00352):2.82662,MW719919.1|Hs|onp|USA|2021-02-18:5.77301):0.179942,MW550397.1|Hs|onp|USA|2021-01-02:2.0041):0.007181,((MW730940.1|Hs|onp|USA|2021-01-17:2.99882,MW741923.1|Hs|onp|USA|2021-02-01:1.00118):0.002397,MW666668.1|Hs|onp|USA|2021-02-01:2.99705):0.991767):0.002645,(MW697927.1|Hs|onp|USA|2021-02-15:1.00297,MW699188.1|Hs|onp|USA|2021-02-17:1.99703):3.99739):0.0057,((MW640877.1|Hs|onp|USA|2021-01-26:0.046332,MW693872.1|Hs|onp|USA|2021-02-11:3.95367):1.95784,MW522439.1|Hs||USA|2020-11-12:0.001647):0.995605):0.001885,MW792917.1|Hs||USA|2021-02-23:3.99651):0.00696,(MW719943.1|Hs|onp|USA|2021-02-20:5.87556,MW779121.1|Hs|onp|USA|2021-02-23:0.124437):0.88426):0.053575,((((MW578247.1|Hs|onp|USA|2021-01-28:0,MW578248.1|Hs|onp|USA|2021-01-28:0,MW578250.1|Hs|onp|USA|2021-01-28:0,MW704422.1|Hs|onp|USA|2021-02-15:0):0,(MW578249.1|Hs|onp|USA|2021-01-28:0.999135,MW621450.1|Hs|onp|USA|2021-01-28:1.00086):0.00806):0.249083,(MW621449.1|Hs|onp|USA|2021-01-28:0,MW621471.1|Hs|onp|USA|2021-02-04:0):0.750185):0.770312,MW583232.1|Hs|onp|USA|2021-01-15:0.054384):2.00705):0.244826,MW772443.1|Hs|onp|USA|2021-03-02:4.59225):1.71175,(MW523453.1|Hs||USA|2020-10-14:0,MW523454.1|Hs||USA|2020-10-14:0):1.03763):0.892818,((MW523849.1|Hs|onp|USA|2021-01-05:1.98742,MW550038.1|Hs||USA|2021-01-07:2.01258):0.018445,(MW733612.1|Hs|onp|USA|2021-02-21:0.001586,MW782771.1|Hs|onp|USA|2021-03-01:0.998414):1.98122):1.90891):1.09074):0.008999):0.023654,(((((((MW626725.1|Hs||USA|2021-01-07:4.00001,MW638848.1|Hs|onp|USA|2021-01-05:0.999993):0.005498,MW708824.1|Hs|onp|USA|2021-01-05:0.994508):0.007984,MW696528.1|Hs|onp|USA|2021-02-15:0.991792):0.001937,MW735945.1|Hs||USA|2021-01-13:2.9947):0.275433,((MW733552.1|Hs|onp|USA|2021-02-23:1.00587,MW778422.1|Hs|onp|USA|2021-02-20:0):1.0391,MW585944.1|Hs|onp|USA|2021-01-17:0.959349):4.70931):0.781112):0.975711,(((((MW697837.1|Hs|onp|USA|2021-02-13:0,MW697858.1|Hs|onp|USA|2021-02-12:0):0,MW808391.1|Hs|onp|USA|2021-03-07:2.01447):2.98798,(MW486373.1|Hs|onp|USA|2021-01-03:1.99614,MW490789.1|Hs||USA|2020-12-02:1.00386):1.00854):0.008298,MW749269.1|Hs|onp|USA|2021-02-22:1.99112):0.005082,MW680508.1|Hs|onp|USA|2021-02-13:0.990532):0.031819):0.989447):0.019453,((MW763662.1|Hs|onp|USA|2021-02-26:2.10498,MW777765.1|Hs|onp|USA|2021-02-16:4.09502):0.918287,MW634269.1|Hs|onp|USA|2020-12-26:3.04598):2.99174):0.008466,((((((((MW586363.1|Hs|onp|USA|2021-01-23:0.005848,MW728568.1|Hs|onp|USA|2021-02-20:0.994152):0.00256,MW669237.1|Hs|onp|USA|2021-02-05:0.993377):0.002001,MW747952.1|Hs||USA|2021-02-09:0.993142):0.993032,(MW596201.1|Hs|onp|USA|2021-01-07:1.00024,MW634943.1|Hs|onp|USA|2020-12-27:0.999756):0.004266):0.004281,MW766821.1|Hs|onp|USA|2021-02-17:6.99824):0.571625,((MW709015.1|Hs|onp|USA|2021-01-21:0,MW709016.1|Hs|onp|USA|2021-01-21:0):1.27408,MW556157.1|Hs||USA|2021-01-08:0.725923):1.19781):1.47937,(((((MW482941.1|Hs|onp|USA|2020-11-16:0,MW482943.1|Hs|onp|USA|2020-11-16:0):0.999826,MW482934.1|Hs|onp|USA|2020-11-16:1.00017):8.7e-05,(MW666823.1|Hs|onp|USA|2021-01-24:1.99683,MW666871.1|Hs|onp|USA|2021-01-24:2.00317):2.99998):0.013145,MW634436.1|Hs|onp|USA|2020-12-26:0):0.021061,(MW734632.1|Hs|onp|USA|2021-02-23:0,MW779563.1|Hs|onp|USA|2021-02-25:1.00216):5.96859):0.014889):0.17726,MW583429.1|Hs|onp|USA|2021-01-07:1.80174):0.813829):0.561013,MW795905.1|Hs||USA|2021-02-03:6.26447):0.12529,MW795962.1|Hs||USA|2021-01-19:9.39871):0.035275,MW638752.1|Hs|onp|USA|2021-01-05:7.06832):0.110787,MW792952.1|Hs||USA|2021-02-15:1.84547):0.079667,MW638936.1|Hs|onp|USA|2021-01-08:1.98662):0.046337,((MW667022.1|Hs|onp|USA|2021-01-26:1.98477,MW669748.1|Hs|onp|USA|2021-02-08:1.01523):2.58696,MW666662.1|Hs|onp|USA|2021-02-01:4.61093):0.390403):0.019217,((((((((((MW719935.1|Hs|onp|USA|2021-02-17:0,MW720317.1|Hs|onp|USA|2021-02-17:0,MW728734.1|Hs|onp|USA|2021-02-17:0,MW777396.1|Hs|onp|USA|2021-02-18:0,MW825423.1|Hs|onp|USA|2021-03-15:0):0,(((MW808731.1|Hs|onp|USA|2021-03-04:0,MW808855.1|Hs|onp|USA|2021-03-03:0):0,(MW808914.1|Hs|onp|USA|2021-03-05:0,MW808948.1|Hs|onp|USA|2021-03-04:0):1.00126):2.00242,MW816453.1|Hs|onp|USA|2021-03-09:1.99712):0.005375):0.004173,MW772089.1|Hs|onp|USA|2021-02-27:2.9945):0.00137,MW680582.1|Hs|onp|USA|2021-02-12:0.99419):0.994166,(MW636310.1|Hs|onp|USA|2021-01-15:0,MW673334.1|Hs|onp|USA|2021-01-28:0):0.000572):0.003579,((MW749507.1|Hs|onp|USA|2021-02-25:0,MW763850.1|Hs|onp|USA|2021-02-25:0):0.000103,MW805007.1|Hs|onp|USA|2021-03-08:0.999897):0.996243):1.98992,(((((((((MW583376.1|Hs|onp|USA|2021-01-11:0,MW617560.1|Hs|onp|USA|2021-01-30:1.00498):0.005283,MW673165.1|Hs|onp|USA|2021-02-08:1.9934):0.994246,((MW638875.1|Hs|onp|USA|2021-01-08:1.00067,MW640690.1|Hs|onp|USA|2021-01-23:0):0.003251,MW779916.1|Hs|onp|USA|2021-02-26:0.996649):1.99942):1.00074,(MW518138.1|Hs|onp|USA|2021-01-02:3.0061,MW665687.1|Hs|onp|USA|2021-01-28:7.9939):0.996282):1.89297,(MW585996.1|Hs|onp|USA|2021-01-15:3.99609,MW668981.1|Hs|onp|USA|2021-02-04:4.00391):0.874085):0.108592,(MW524973.1|Hs|onp|USA|2021-01-12:5.5929,MW626680.1|Hs||USA|2021-01-06:2.6071):0.390551):0.003896,(MW640440.1|Hs|onp|USA|2021-01-25:3.99531):4.99803):0.001889,MW596011.1|Hs|onp|USA|2021-01-29:2.99787):0.001267,MW566555.1|Hs||USA|2020-10-07:4.99724):0.005118):0.008952,MW634815.1|Hs|onp|USA|2020-12-26:1.99367):0.003779,(MW666787.1|Hs|onp|USA|2021-01-25:4.99821,MW728488.1|Hs|onp|USA|2021-02-20:5.00179):0.981928):0.012542,((((((MW667153.1|Hs|onp|USA|2021-01-26:0,MW667169.1|Hs|onp|USA|2021-01-26:0):2.01085,MW708700.1|Hs|onp|USA|2021-01-25:0.989154):3.9925,((MW667360.1|Hs|onp|USA|2021-01-25:0.000669,MW681208.1|Hs|onp|USA|2021-02-10:0.999331):2.99614,MW639971.1|Hs|onp|USA|2021-01-20:1.00368):2.00539):0.023158,(MW638787.1|Hs|onp|USA|2021-01-05:0.161488,MW758567.1|Hs|onp|USA|2021-02-24:5.03851):0.868472):0.980875,((((MW634672.1|Hs|onp|USA|2020-12-27:2.00108,MW636678.1|Hs|onp|USA|2021-01-18:2.99892):0.002732,MW702646.1|Hs||USA|2020-12-28:0.996898):0.003838,MW640433.1|Hs|onp|USA|2021-01-25:2.99635):0.012793,MW643866.1|Hs|onp|USA|2021-02-01:3.98466):1.00357):0.043167,((((MW777076.1|Hs|onp|USA|2021-02-14:4.9775,MW778641.1|Hs|onp|USA|2021-02-17:2.02251):4.00991,MW550558.1|Hs|onp|USA|2020-12-22:3.98306):1.97505,MW505230.1|Hs||USA|2021-01-05:5.02531):0.05304,((MW591229.1|Hs||USA|2021-01-19:1.72209,MW591243.1|Hs||USA|2021-01-20:1.27791):0.822368,MW474354.1|Hs||USA|2020-11-20:0.115289):0.976639):0.970233):1.96597):0.04026):0.022414,MW825820.1|Hs|onp|USA|2021-03-11:3.97957):0.092194,MW494124.1|Hs||USA|2020-12-28:5.07539):0.080783,((MW808797.1|Hs|onp|USA|2021-02-28:1.99097,MW812979.1|Hs|onp|USA|2021-03-09:1.00903):5.81594,MW707684.1|Hs|onp|USA|2021-02-16:7.1833):4.84603):0.020458,((((((((MW733617.1|Hs|onp|USA|2021-02-23:2.00771,MW779182.1|Hs|onp|USA|2021-02-23:0):0.032199,MW772115.1|Hs|onp|USA|2021-02-28:2.96612):0.010628,MW816164.1|Hs|onp|USA|2021-03-09:2.96395):0.955586,(MW720050.1|Hs|onp|USA|2021-02-17:1.00007,MW773355.1|Hs|onp|USA|2021-03-03:0.999927):0.011644):4.98321,(MW558286.1|Hs|onp|USA|2021-01-06:0,MW666836.1|Hs|onp|USA|2021-01-25:1.02897):0.012622):0.004693,MW648203.1|Hs|onp|USA|2021-01-25:0.979654):0.96349,(((MW653494.1|Hs||USA|2020-11-30:0.990778,MW702580.1|Hs||USA|2020-12-03:0.009222):0.054155,(MW736744.1|Hs||USA|2021-01-07:0.162051,MW738108.1|Hs||USA|2021-01-16:0.037949):0.934793):0.995163,MW634885.1|Hs|onp|USA|2020-12-26:0.989749):0.024381):2.7681,(((((MW666297.1|Hs|onp|USA|2021-02-03:0,MW708349.1|Hs||USA|2021-01-27:0,MW731130.1|Hs||USA|2021-02-11:0,MW766530.1|Hs|onp|USA|2021-02-24:0):0,((MW708341.1|Hs||USA|2021-01-27:1.00069,MW708346.1|Hs|onp|USA|2021-01-29:4.99931):1.00051,MW634825.1|Hs|onp|USA|2020-12-26:1.999):0.005405):0.014517,MW667460.1|Hs|onp|USA|2021-01-25:4.98439):0.400556,MW550585.1|Hs|onp|USA|2020-12-06:0.984788):1.6409,((MW781421.1|Hs|onp|USA|2021-02-25:0.986493,MW783401.1|Hs|onp|USA|2021-03-01:2.01351):10.0122,MW705000.1|Hs|onp|USA|2021-02-11:4.98883):2.05292):0.275415):1.81491):0.406208):0.377973,((((((((((((((((((((((((((((((((((MW586565.1|Hs|onp|USA|2021-01-20:0.99936,MW636658.1|Hs|onp|USA|2021-01-19:3.00064):1.6374,MW640679.1|Hs|onp|USA|2021-01-25:5.62741):0.363861,MW617616.1|Hs|onp|USA|2021-01-30:4.00101):0.002254,MW638209.1|Hs|onp|USA|2021-01-11:2.99812):0.000582,MW636431.1|Hs|onp|USA|2021-01-18:8.99874):0.001032,(MW626741.1|Hs||USA|2021-01-08:1.00366,MW626760.1|Hs||USA|2021-01-08:0):1.9962):0.001824,MW634901.1|Hs|onp|USA|2020-12-26:2.9978):0.002021,((MW482942.1|Hs|onp|USA|2020-11-17:0,MW634299.1|Hs|onp|USA|2020-12-27:0):0,(MW640274.1|Hs|onp|USA|2021-01-21:0,MW643323.1|Hs|onp|USA|2021-01-29:1.00019):3.02122):0.992934):0.000743,(MW454764.1|Hs||USA|2020-11-30:2.02683,MW669034.1|Hs|onp|USA|2021-02-04:7.97317):0.979197):0.001154,(MW631807.1|Hs|onp|USA|2021-02-04:0,MW693579.1|Hs|onp|USA|2021-02-06:0):5.99716):0.004063,(((((MW697906.1|Hs|onp|USA|2021-02-11:3.99694,MW707326.1|Hs|onp|USA|2021-02-12:4.00306):0.006779,MW733796.1|Hs|onp|USA|2021-02-22:1.99323):0.00423,(MW741687.1|Hs|onp|USA|2021-02-03:5.57763,MW813531.1|Hs|onp|USA|2021-03-05:1.62237):0.382365):0.009734,MW734607.1|Hs|onp|USA|2021-02-23:2.98951):0.972259,(((MW586360.1|Hs|onp|USA|2021-01-23:0,MW708832.1|Hs|onp|USA|2020-12-28:0):4.0015,(MW667529.1|Hs|onp|USA|2021-01-23:0,MW696637.1|Hs|onp|USA|2021-02-13:3.00104):1.99822):0.004163,MW778118.1|Hs|onp|USA|2021-02-20:2.99617):0.987658):0.006338):0.001389,((((MW638290.1|Hs|onp|USA|2021-01-11:2.00694,MW705171.1|Hs|onp|USA|2021-02-09:4.99306):0.00534,MW708698.1|Hs|onp|USA|2021-01-27:2.99101):0.00554,MW778128.1|Hs|onp|USA|2021-02-20:3.99176):0.975634,(MW522487.1|Hs||USA|2020-10-22:0.011116,MW783238.1|Hs|onp|USA|2021-03-03:6.98888):0.966213):0.017768):0.001867,(MW666184.1|Hs|onp|USA|2021-02-03:0.000769,MW666298.1|Hs|onp|USA|2021-02-03:0.999231):2.99697):0.001292,MW792939.1|Hs||USA|2021-02-15:2.99613):0.001718,((MW707079.1|Hs|onp|USA|2021-02-17:1.00308,MW778434.1|Hs|onp|USA|2021-02-20:0):1.99672,MW641027.1|Hs|onp|USA|2021-01-27:0.00246):0.993808):0.002257,MW812626.1|Hs|onp|USA|2021-03-08:4.99379):0.006911,MW482937.1|Hs|onp|USA|2020-11-17:0):0.002412,(((((((MW707621.1|Hs|onp|USA|2021-02-16:0.001065,MW813417.1|Hs|onp|USA|2021-03-10:1.99893):0.991378,MW643461.1|Hs|onp|USA|2021-02-01:2.00802):0.004656,MW776996.1|Hs|onp|USA|2021-02-15:1.99897):0.001279,MW706532.1|Hs|onp|USA|2021-02-10:2.99797):0.003127,MW771984.1|Hs|onp|USA|2021-03-03:3.99533):0.001767,MW708203.1|Hs|onp|USA|2021-01-22:0.994346):0.072206,MW771892.1|Hs|onp|USA|2021-02-28:3.12486):0.921603):0.007058,MW698099.1|Hs|onp|USA|2021-02-14:7.98417):0.002395,((((((((((((MW693865.1|Hs|onp|USA|2021-02-11:0,MW720266.1|Hs|onp|USA|2021-02-18:0,MW733391.1|Hs|onp|USA|2021-02-21:0,MW783341.1|Hs|onp|USA|2021-03-03:0,MW808827.1|Hs|onp|USA|2021-03-03:0):0.000332,MW733258.1|Hs|onp|USA|2021-02-26:0.999668):0.000127,MW808555.1|Hs|onp|USA|2021-03-06:0.999564):0.000533,MW771959.1|Hs|onp|USA|2021-03-03:0.999061):0.003089,MW816438.1|Hs|onp|USA|2021-03-09:0.996032):0.193251,MW777679.1|Hs|onp|USA|2021-02-16:0.803029):3.81063,MW519684.1|Hs|onp|USA|2021-01-06:1.02869):0.992471,MW638672.1|Hs|onp|USA|2021-01-02:2.01904):1.00791,(((MW638213.1|Hs|onp|USA|2021-01-11:0.014922,MW709022.1|Hs|onp|USA|2021-01-28:0.985078):2.00052,MW669511.1|Hs|onp|USA|2021-02-04:1.99554):0.005936,(MW749469.1|Hs|onp|USA|2021-02-26:3.99274,MW792910.1|Hs||USA|2021-02-24:3.00726):0.992444):1.00701):0.972589,(MW406497.1|Hs||USA|2020-11-05:0,MW496092.1|Hs||USA|2020-11-04:0):6.02455):0.016413,(MW631876.1|Hs|onp|USA|2021-02-06:1.00535,MW733356.1|Hs|onp|USA|2021-02-21:0):5.00749):0.038763,(((((((MW642996.1|Hs|onp|USA|2021-02-02:4.01142,MW673060.1|Hs|onp|USA|2021-02-07:0.988577):5.00066,MW640583.1|Hs|onp|USA|2021-01-25:1.00415):0.008542,(MW706391.1|Hs|onp|USA|2021-02-09:0.000432,MW780255.1|Hs|onp|USA|2021-02-28:0.999568):0.98771):0.996736,MW640714.1|Hs|onp|USA|2021-01-25:3.00531):1.00729,((MW635190.1|Hs|onp|USA|2021-01-03:1.00386,MW709007.1|Hs|onp|USA|2021-01-22:0.996137):0.005561,MW741975.1|Hs|onp|USA|2021-01-27:0):1.9929):0.006176,((MW640593.1|Hs|onp|USA|2021-01-25:2.01404,MW699200.1|Hs|onp|USA|2021-02-17:0.98596):0.035507,MW792885.1|Hs||USA|2021-02-19:2.96841):1.97561):0.165189,(((MW792668.1|Hs||USA|2021-03-04:0.421358,MW837496.1|Hs||USA|2021-03-04:0.578642):2.58819,MW777588.1|Hs|onp|USA|2021-02-15:0.443965):0.258819,MW638294.1|Hs|onp|USA|2021-01-11:0.28523):3.8682):0.865521):0.973346):0.008741,MW766854.1|Hs|onp|USA|2021-02-12:2.98116):0.021725,(((((MW771731.1|Hs|onp|USA|2021-02-26:0,MW771837.1|Hs|onp|USA|2021-02-26:0):5.2e-05,MW776765.1|Hs|onp|USA|2021-03-03:0.999948):0.997275,(MW643867.1|Hs|onp|USA|2021-02-01:0,MW759619.1|Hs|onp|USA|2021-02-20:0):0.002684):0.110763,(MW759620.1|Hs|onp|USA|2021-02-20:1.0027,MW759621.1|Hs|onp|USA|2021-02-20:0.997297):0.888239):0.911094,((MW760170.1|Hs|onp|USA|2021-02-23:0.00222,MW772430.1|Hs|onp|USA|2021-03-02:1.99778):0.998236,MW741933.1|Hs|onp|USA|2021-02-01:0):2.01737):1.97803):0.014436,((((MW631897.1|Hs|onp|USA|2021-02-08:0.99546,MW791262.1|Hs||USA|2021-03-05:8.00454):2.012,MW704529.1|Hs|onp|USA|2021-02-09:1.99163):0.012201,MW482952.1|Hs|onp|USA|2020-11-16:0):0.163173,((MW705218.1|Hs|onp|USA|2021-02-09:1.99892,MW816454.1|Hs|onp|USA|2021-03-09:4.00108):1.24952,MW550388.1|Hs|onp|USA|2020-12-22:0):2.91849):0.831539):0.034471,((MW406609.1|Hs||USA|2020-11-16:3.85145,MW629301.1|Hs||USA|2021-01-19:2.14855):1.71858,(MW669667.1|Hs|onp|USA|2021-02-10:0.090785,MW778364.1|Hs|onp|USA|2021-02-16:1.10922):4.7499):0.157987):0.171359,((MW636705.1|Hs|onp|USA|2021-01-19:0,MW781043.1|Hs|onp|USA|2021-02-24:0):0.226045,MW596213.1|Hs|onp|USA|2021-01-09:0.773956):0.63389):0.767287,(((((((((MW638827.1|Hs|onp|USA|2021-01-05:0,MW783274.1|Hs|onp|USA|2021-02-28:0,MW808517.1|Hs|onp|USA|2021-03-08:0):0.002169,MW758874.1|Hs|onp|USA|2021-02-24:0.997831):0.003381,(MW719891.1|Hs|onp|USA|2021-02-19:0,MW719946.1|Hs|onp|USA|2021-02-19:0,MW783243.1|Hs|onp|USA|2021-03-02:0):3.99542):0.990525,MW626659.1|Hs||USA|2021-01-05:0.004333):0.448632,MW708311.1|Hs|onp|USA|2021-01-19:2.754):0.580087,((((MW707137.1|Hs|onp|USA|2021-02-16:0,MW725687.1|Hs||USA|2021-02-16:0,MW767368.1|Hs|onp|USA|2021-02-13:0):1.99635,MW646655.1|Hs||USA|2021-01-16:2.00366):0.008225,(MW693911.1|Hs|onp|USA|2021-02-11:0,MW771963.1|Hs|onp|USA|2021-03-03:2.00465):0.992598):0.002947,MW783152.1|Hs|onp|USA|2021-03-01:3.99515):0.040237):0.967699,(((((MW706778.1|Hs|onp|USA|2021-02-15:5.00387,MW755795.1|Hs||USA|2021-01-12:5.1e-05):4.97766,MW626762.1|Hs||USA|2021-01-08:0.021715):0.981605,MW808563.1|Hs|onp|USA|2021-03-08:2.00107):0.499725,MW518160.1|Hs|onp|USA|2021-01-02:7.02305):1.49979,(MW519744.1|Hs|onp|USA|2021-01-04:2.00097,MW593032.1|Hs|onp|USA|2021-01-04:0):1.0013):0.036443):0.02677,(((MW669401.1|Hs|onp|USA|2021-02-08:1.11225,MW693956.1|Hs|onp|USA|2021-02-11:0.087746):1.9404,MW672907.1|Hs|onp|USA|2021-02-06:3.0848):2.9639,(MW640947.1|Hs|onp|USA|2021-01-27:3.01162,MW672690.1|Hs|onp|USA|2021-02-02:1.98838):0.067752):0.973377):1.95418,(((MW636426.1|Hs|onp|USA|2021-01-16:0,MW636427.1|Hs|onp|USA|2021-01-16:0):4.00621,MW523865.1|Hs|onp|USA|2021-01-05:3.99379):0.007443,((MW719682.1|Hs|onp|USA|2021-02-17:1.00201,MW720241.1|Hs|onp|USA|2021-02-16:0):0.003845,MW804957.1|Hs|onp|USA|2021-03-08:0.995853):1.98838):2.99661):0.046352):0.325409,((MW665623.1|Hs|onp|USA|2021-01-26:1.01839,MW779148.1|Hs|onp|USA|2021-02-22:2.98162):0.5655,MW518144.1|Hs|onp|USA|2021-01-02:2.42603):2.42611):0.25716,MW550521.1|Hs|onp|USA|2020-12-26:6.83942):2.36428,MW766855.1|Hs|onp|USA|2021-02-13:0.819677):2.06791,((((((((MW540122.1|Hs|onp|USA|2020-11-15:2.00319,MW540124.1|Hs|onp|USA|2020-11-06:0):0.996198,(MW540123.1|Hs|onp|USA|2020-11-16:0,MW540128.1|Hs|onp|USA|2020-11-17:0):0.003611):0.00364,MW540119.1|Hs|onp|USA|2020-11-15:0.993408):3.00066,(MW708308.1|Hs|onp|USA|2021-01-19:3.97937,MW776989.1|Hs|onp|USA|2021-02-14:2.02063):0.989993):0.008982,((MW636374.1|Hs|onp|USA|2021-01-16:2.00746,MW763813.1|Hs|onp|USA|2021-03-01:5.99254):0.010118,MW665719.1|Hs|onp|USA|2021-01-28:4.98608):0.982097):0.022947,MW725841.1|Hs||USA|2021-02-23:5.97257):0.009051,((((MW668614.1|Hs|onp|USA|2021-02-02:0,MW669062.1|Hs|onp|USA|2021-02-02:0):0,MW666694.1|Hs|onp|USA|2021-01-30:1.00162):1.11374,(MW673234.1|Hs|onp|USA|2021-01-29:1.03561,MW825865.1|Hs|onp|USA|2021-02-14:3.16439):1.9619):0.889372,(((MW496087.1|Hs||USA|2020-12-02:1.00578):0.010358,MW825956.1|Hs|onp|USA|2021-03-10:5.98669):0.004062,MW642569.1|Hs||USA|2021-02-12:6.98763):0.018618):4.98797):0.020989,(MW778545.1|Hs|onp|USA|2021-02-22:0,MW779060.1|Hs|onp|USA|2021-02-23:0):9.96931):0.035861):2.92876,(((((((MW694002.1|Hs|onp|USA|2021-02-11:1.00467,MW707623.1|Hs|onp|USA|2021-02-16:0.995326):1.99348,(MW708197.1|Hs|onp|USA|2021-01-21:1.00266,MW708221.1|Hs||USA|2021-01-27:0.997337):0.006539):0.984868,(MW694147.1|Hs|onp|USA|2021-02-11:0,MW767344.1|Hs|onp|USA|2021-02-12:0,MW777020.1|Hs|onp|USA|2021-02-15:0):1.01147):2.03545,(MW643720.1|Hs|onp|USA|2021-02-01:2.03277,MW779209.1|Hs|onp|USA|2021-02-23:0.967232):1.96955):0.723771,MW741904.1|Hs|onp|USA|2021-01-29:0.738465):1.2428,((MW643450.1|Hs|onp|USA|2021-02-01:0,MW777783.1|Hs|onp|USA|2021-02-16:0):0.987646,MW583295.1|Hs|onp|USA|2021-01-13:2.01235):1.02038):2.9871,(((((((MW596156.1|Hs|onp|USA|2021-01-09:2.00056,MW636458.1|Hs|onp|USA|2021-01-18:2.99944):0.787933,MW626687.1|Hs||USA|2021-01-06:4.75027):0.224274,MW748249.1|Hs|onp|USA|2021-02-09:4.99711):0.001139,MW728310.1|Hs||USA|2021-01-16:4.99712):0.01222,(MW666478.1|Hs|onp|USA|2021-01-30:0,MW669002.1|Hs|onp|USA|2021-02-02:0):4.98585):0.973644,(MW406627.1|Hs||USA|2020-11-09:2.01907,MW496089.1|Hs||USA|2020-11-30:0.980933):0.021658):0.012317,MW706913.1|Hs|onp|USA|2021-02-16:2.98584):0.00654):4.01338):0.031888,MW708363.1|Hs|onp|USA|2021-01-12:9.98646):0.908402,(((((((((((((((MW634706.1|Hs|onp|USA|2020-12-27:2.0122,MW640627.1|Hs|onp|USA|2021-01-25:1.9878):1.0171,MW673551.1|Hs||USA|2020-12-07:0.982995):0.992003,(MW635280.1|Hs|onp|USA|2020-12-28:1.01137,MW715538.1|Hs||USA|2021-02-17:1.98863):0.008889):0.003456,(MW771964.1|Hs|onp|USA|2021-03-03:2.98633,MW778008.1|Hs|onp|USA|2021-02-20:3.01367):0.993834):0.009591,(MW758685.1|Hs|onp|USA|2021-02-24:0,MW779282.1|Hs|onp|USA|2021-02-21:0):3.98637):2.98488,(((MW482949.1|Hs|onp|USA|2020-11-17:0.013798,MW648176.1|Hs|onp|USA|2021-01-19:1.9862):2.02942,MW720340.1|Hs|onp|USA|2021-02-12:4.96644):1.76292,MW707073.1|Hs|onp|USA|2021-02-17:4.75692):1.23448):0.019237,MW739245.1|Hs||USA|2020-12-19:4.98358):1.9687,(((((MW634512.1|Hs|onp|USA|2020-12-24:1.00168,MW636903.1|Hs|onp|USA|2021-01-20:4.99832):0.002878):0.007401,MW634540.1|Hs|onp|USA|2020-12-25:3.99326):0.056579,MW669787.1|Hs|onp|USA|2021-02-07:4.93818):1.89038,MW521752.1|Hs||USA|2020-11-06:1.94765):0.053359):0.016756,((((MW505216.1|Hs||USA|2021-01-05:0,MW505258.1|Hs||USA|2021-01-05:0,MW540271.1|Hs|onp|USA|2020-12-29:0,MW540277.1|Hs|onp|USA|2020-12-30:0,MW540278.1|Hs|onp|USA|2020-12-30:0,MW540309.1|Hs|onp|USA|2021-01-05:0):0.001474,MW523850.1|Hs|onp|USA|2021-01-05:1.99853):0.061708,(MW666607.1|Hs|onp|USA|2021-02-01:0.037922,MW777612.1|Hs|onp|USA|2021-02-16:0.162078):0.93156):0.91825,(MW520897.1|Hs|onp|USA|2020-12-26:0,MW549821.1|Hs|onp|USA|2020-12-26:0):0.949107):1.02626):0.006471,(((((MW596060.1|Hs|onp|USA|2021-01-29:1.95106,MW631856.1|Hs|onp|USA|2021-02-05:2.04894):0.980273,(MW777139.1|Hs|onp|USA|2021-02-13:1.99922,MW825835.1|Hs|onp|USA|2021-03-11:2.00078):0.020922):0.988538,((MW638343.1|Hs|onp|USA|2021-01-10:2.00098,MW715150.1|Hs||USA|2021-02-16:5.99902):0.001147,MW684701.1|Hs||USA|2021-02-10:2.99824):0.006772):0.014198,MW705662.1|Hs|onp|USA|2021-02-09:4.98714):0.989695,MW708229.1|Hs|onp|USA|2021-01-27:7.00038):0.999598):0.005881,(MW708737.1|Hs||USA|2021-01-26:0,MW708738.1|Hs|onp|USA|2021-01-26:0):2.99712):0.995029,(MW566553.1|Hs||USA|2020-08-17:0.058877,MW666312.1|Hs|onp|USA|2021-02-04:8.94112):2.95392):0.00351,((((((((((((((MW518169.1|Hs|onp|USA|2021-01-02:3.98453,MW585963.1|Hs|onp|USA|2021-01-17:1.01547):1.01172,(MW749961.1|Hs||USA|2021-01-12:0.015332,MW782965.1|Hs|onp|USA|2021-03-04:2.98467):2.97332):0.989252,MW617819.1|Hs||USA|2021-01-01:3.00819):0.004472,MW719529.1|Hs|onp|USA|2021-01-05:1.99758):0.009852,MW696508.1|Hs|onp|USA|2021-02-16:1.98945):4.98888,((MW592794.1|Hs|onp|USA|2021-01-01:1.01498,MW707687.1|Hs|onp|USA|2021-02-17:2.98502):2.98614):0.009818):1.99477,(MW639932.1|Hs|onp|USA|2021-01-18:0.994002,MW639933.1|Hs|onp|USA|2021-01-18:1.006):3.00481):0.003031,(MW700571.1|Hs||USA|2020-12-16:0,MW700572.1|Hs||USA|2020-12-16:0):4.99872):0.001483,((MW705815.1|Hs|onp|USA|2021-02-09:4.01107,MW778284.1|Hs|onp|USA|2021-02-17:3.98893):0.995897,MW635206.1|Hs|onp|USA|2021-01-02:3.00414):3.99947):0.000299,MW518136.1|Hs|onp|USA|2021-01-02:4.99796):0.005368,MW719513.1|Hs|onp|USA|2021-01-07:2.99221):0.01421,(((((MW586722.1|Hs||USA|2021-01-14:1.00147,MW763397.1|Hs|onp|USA|2021-02-23:1.99853):0.002886,MW739796.1|Hs||USA|2021-01-11:0.996431):0.005022,MW739190.1|Hs||USA|2020-11-30:0.994449):1.99896,MW668603.1|Hs|onp|USA|2021-02-01:9.99827):4.82497,((MW681068.1|Hs|onp|USA|2021-01-12:3.02879,MW805009.1|Hs|onp|USA|2021-03-08:7.97121):0.018623,MW525085.1|Hs|onp|USA|2021-01-10:2.96309):0.819978):0.156663):0.062173,MW634993.1|Hs|onp|USA|2020-12-27:9.92995):0.100696,(((MW582234.1|Hs||USA|2020-12-23:4.985,MW636645.1|Hs|onp|USA|2021-01-19:6.015):0.412516,(MW792655.1|Hs||USA|2021-02-09:0,MW792656.1|Hs||USA|2021-02-09:0):5.58916):0.799813,MW708224.1|Hs||USA|2021-01-22:6.21179):0.946785):0.84861):0.93917,((((MW653826.1|Hs|onp|USA|2021-01-26:4.98883,MW777789.1|Hs|onp|USA|2021-02-16:1.01117):1.97742,MW406555.1|Hs||USA|2020-11-10:1.01479):7.27543,MW667389.1|Hs|onp|USA|2021-01-25:5.32787):0.751446,(MW040623.1|Hs||USA|2020-08-06:1.00565,MW638868.1|Hs|onp|USA|2021-01-08:6.99435):0.048271):0.924328):0.019551,MW524945.1|Hs|onp|USA|2021-01-12:6.9893):0.013114):0.018363,(((((((((((((((((((((MW643846.1|Hs|onp|USA|2021-02-01:1.99934,MW643924.1|Hs|onp|USA|2021-02-02:0.00066):0.000449,MW777245.1|Hs|onp|USA|2021-02-11:1.99909):0.003891,MW734035.1|Hs|onp|USA|2021-02-20:1.99544):0.99129,((MW524923.1|Hs|onp|USA|2021-01-13:2.00135):0.002902,MW640864.1|Hs|onp|USA|2021-01-26:2.9968):0.004248):0.003117,MW523800.1|Hs|onp|USA|2021-01-06:0.998544):0.001344,MW638352.1|Hs|onp|USA|2021-01-11:0):0.00146,MW640324.1|Hs|onp|USA|2021-01-21:0.997852):0.00167,((MW696601.1|Hs|onp|USA|2021-02-15:0,MW728607.1|Hs|onp|USA|2021-02-21:0):0.994327,MW640251.1|Hs|onp|USA|2021-01-21:0.005673):3.99658):0.00192,(((MW669194.1|Hs|onp|USA|2021-02-07:0.998137,MW697771.1|Hs|onp|USA|2021-02-13:1.00186):1.99737,MW808659.1|Hs|onp|USA|2021-03-05:3.00263):0.005261,(MW666711.1|Hs|onp|USA|2021-01-31:0,MW731198.1|Hs|onp|USA|2021-02-08:0):0):0.994337):0.00247,MW708267.1|Hs|onp|USA|2021-01-20:0.994313):0.002085,MW705656.1|Hs|onp|USA|2021-02-09:2.99365):0.000682,(MW697931.1|Hs|onp|USA|2021-02-14:0.999593,MW728381.1|Hs|onp|USA|2021-02-21:0.000407):1.99314):0.000693,MW706970.1|Hs|onp|USA|2021-02-16:2.99363):0.002964,MW669087.1|Hs|onp|USA|2021-02-04:3.99118):0.003692,(((MW771911.1|Hs|onp|USA|2021-02-28:0,MW772177.1|Hs|onp|USA|2021-02-26:0,MW778859.1|Hs|onp|USA|2021-02-21:0,MW779135.1|Hs|onp|USA|2021-02-22:0,MW793338.1|Hs|onp|USA|2021-03-02:0,MW805002.1|Hs|onp|USA|2021-03-07:0):0,(((MW771858.1|Hs|onp|USA|2021-02-27:2.00105,MW808258.1|Hs|onp|USA|2021-03-06:0.998952):0.000837,MW749270.1|Hs|onp|USA|2021-02-26:0.999654):0.000701,MW808770.1|Hs|onp|USA|2021-03-03:1.99915):0.000667):1.00126,(MW669270.1|Hs|onp|USA|2021-02-08:0,MW720328.1|Hs|onp|USA|2021-02-16:0):0):3.98809):0.005514,((MW696869.1|Hs|onp|USA|2021-02-17:0,MW697868.1|Hs|onp|USA|2021-02-10:0):0.007868,MW697883.1|Hs|onp|USA|2021-02-13:1.99213):2.98017):0.003512,MW733267.1|Hs|onp|USA|2021-02-23:3.98418):0.016332,(((MW638353.1|Hs|onp|USA|2021-01-11:0.00209,MW638355.1|Hs|onp|USA|2021-01-09:1.99791):3.04363,MW586352.1|Hs|onp|USA|2021-01-23:1.95554):0.492587,MW705325.1|Hs|onp|USA|2021-02-09:2.45752):0.488745):0.942355,MW706050.1|Hs|onp|USA|2021-02-10:7.95791):0.042175,(((MW704491.1|Hs|onp|USA|2021-02-07:0,MW731096.1|Hs|onp|USA|2021-02-02:0):0.0021,MW705308.1|Hs|onp|USA|2021-02-10:0.9979):0.001193,MW731084.1|Hs|onp|USA|2021-01-28:0.99705):1.98864):3.98089,(((((MW645601.1|Hs||USA|2020-11-21:2.00252,MW766876.1|Hs|onp|USA|2020-12-15:0.997484):2.99372,(MW645622.1|Hs||USA|2020-11-21:1.00644,MW708722.1|Hs|onp|USA|2021-01-13:3.99356):0.00356):0.026242,MW629490.1|Hs||USA|2021-01-24:1.96871):0.96959,((MW586559.1|Hs|onp|USA|2021-01-20:5.98522,MW629275.1|Hs||USA|2021-01-19:3.01478):0.993309,MW495967.1|Hs||USA|2020-10-29:0.998937):0.016715):0.019335,MW661009.1|Hs|onp|USA|2020-11-15:3.98291):0.99948):0.973837):0.071727):0.326793,MW813374.1|Hs|onp|USA|2021-03-09:13.3487):0.341035,MW804846.1|Hs|onp|USA|2021-03-08:9.32173):0.210957,((MW495943.1|Hs||USA|2020-11-10:0,MW550406.1|Hs|onp|USA|2020-12-21:2.93861):3.87052,MW495942.1|Hs||USA|2020-11-09:0.957051):2.06532):0.025731,((MW586310.1|Hs|onp|USA|2021-01-26:1.00304,MW643358.1|Hs|onp|USA|2021-01-29:0.996957):2.02568,MW793034.1|Hs|onp|USA|2021-03-04:5.97433):6.95287):0.048193,(((((((((((((((((((((((((((((((((((((((MW494372.1|Hs|onp|USA|2021-01-03:1.00363,MW636387.1|Hs|onp|USA|2021-01-16:0.996372):0.002925,MW709071.1|Hs|onp|USA|2021-01-17:0.997094):0.995461,((MW709086.1|Hs|onp|USA|2021-01-19:0.998838,MW709099.1|Hs|onp|USA|2021-01-19:0.001162):2.99919,MW495168.1|Hs||USA|2021-01-06:2.00055):0.00355):0.001546,MW709101.1|Hs|onp|USA|2021-01-16:1.99923):0.002538,MW638411.1|Hs|onp|USA|2021-01-12:0.997068):0.001231,MW634398.1|Hs|onp|USA|2020-12-22:0.997742):0.001142,(MW709091.1|Hs||USA|2021-01-21:0,MW709092.1|Hs||USA|2021-01-21:0):0.997707):0.002607,(MW454765.1|Hs||USA|2020-11-30:0,MW709062.1|Hs|onp|USA|2021-01-11:0,MW709085.1|Hs|onp|USA|2021-01-13:0,MW731035.1|Hs|onp|USA|2020-12-22:0,MW731038.1|Hs|onp|USA|2021-01-06:0):0):0.002307,((((MW637070.1|Hs|onp|USA|2021-01-18:0,MW704746.1|Hs|onp|USA|2021-02-09:0,MW706155.1|Hs|onp|USA|2021-02-10:0,MW707201.1|Hs|onp|USA|2021-02-10:0):0.002119,MW705572.1|Hs|onp|USA|2021-02-10:0.997881):0.002469,(MW750145.1|Hs||USA|2021-02-20:0,MW834761.1|Hs||USA|2021-02-26:1.00206):0.995299):0.994663,MW709070.1|Hs|onp|USA|2021-01-11:0.001402):0.996935):0.004289,(MW805095.1|Hs|onp|USA|2021-03-05:0,MW805125.1|Hs|onp|USA|2021-03-09:0,MW816212.1|Hs|onp|USA|2021-03-10:0):0.99327):0.00216,MW707204.1|Hs|onp|USA|2021-02-10:1.99266):0.001798,MW767551.1|Hs||USA|2021-02-13:0.990555):0.007214,((((MW793249.1|Hs|onp|USA|2021-03-06:0,MW835145.1|Hs||USA|2021-03-11:1.00362):0.99825,(MW812665.1|Hs|onp|USA|2021-03-07:0,MW821888.1|Hs|onp|USA|2021-02-21:0):0.001209):0.015506,MW793300.1|Hs|onp|USA|2021-03-05:0.9835):1.88764,(MW667327.1|Hs|onp|USA|2021-01-25:2.00149,MW749944.1|Hs||USA|2021-01-13:0.998508):0.896392):0.086618):0.057826,MW705306.1|Hs|onp|USA|2021-02-10:1.92924):0.270126,MW725987.1|Hs|onp|USA|2021-02-04:0.859214):0.137998,(((MW731111.1|Hs|onp|USA|2021-02-11:0,MW731113.1|Hs|onp|USA|2021-02-11:0):0,MW731112.1|Hs|onp|USA|2021-02-11:0.636912):1.73033,MW636604.1|Hs|onp|USA|2021-01-18:0.343664):1.54506):0.213591,MW638409.1|Hs|onp|USA|2021-01-11:4.24492):0.335803,MW778564.1|Hs|onp|USA|2021-02-21:4.01968):0.01652,(MW519870.1|Hs|onp|USA|2020-12-31:2.0006,MW708791.1|Hs|onp|USA|2021-01-18:1.9994):0.055023):0.020681,(MW733689.1|Hs|onp|USA|2021-02-19:0,MW771966.1|Hs|onp|USA|2021-03-03:0):8.05761):1.26615,(((((((MW629363.1|Hs||USA|2021-01-15:0,MW629459.1|Hs||USA|2021-01-11:0,MW648243.1|Hs||USA|2021-01-11:0):0.357969,MW629362.1|Hs||USA|2021-01-15:1.84203):1.72427,(MW495880.1|Hs||USA|2020-12-03:0,MW629408.1|Hs||USA|2020-12-28:0):0,MW648255.1|Hs||USA|2021-01-04:1.0199):0.145716,MW550596.1|Hs|onp|USA|2020-12-18:0.054103):0.251007,MW629434.1|Hs||USA|2021-01-04:0.895824):0.247277,MW550449.1|Hs|onp|USA|2020-12-22:0):1.81546,MW629407.1|Hs||USA|2020-12-28:0.930459):0.653498):0.126033,(MW648252.1|Hs||USA|2020-12-31:0.789495,MW708539.1|Hs||USA|2021-01-21:3.41051):2.81034):0.217557,MW645645.1|Hs||USA|2020-11-24:3.70386):2.25861,((((((((((MW780675.1|Hs|onp|USA|2021-02-24:0.999935,MW808915.1|Hs|onp|USA|2021-03-04:2.00007):0.000656,MW792935.1|Hs||USA|2021-03-01:0.999374):0.00112,MW777221.1|Hs|onp|USA|2021-02-11:0.998787):0.001352,(MW772212.1|Hs|onp|USA|2021-02-25:0,MW778483.1|Hs|onp|USA|2021-02-22:0):0.998156):0.000741,MW763692.1|Hs|onp|USA|2021-02-24:0.998797):0.001342,(MW669421.1|Hs|onp|USA|2021-02-08:0,MW758741.1|Hs|onp|USA|2021-02-23:0,MW778827.1|Hs|onp|USA|2021-02-19:0,MW778853.1|Hs|onp|USA|2021-02-21:0,MW779230.1|Hs|onp|USA|2021-02-23:0,MW804775.1|Hs|onp|USA|2021-03-09:0):0):0.000883,MW778451.1|Hs|onp|USA|2021-02-22:1.99847):0.813654,MW709202.1|Hs|onp|USA|2021-01-27:0.185151):0.218938,MW778301.1|Hs|onp|USA|2021-02-18:0.087546):1.88973,(((((MW202180.1|Hs|onp|USA|2020-10-06:0,MW202183.1|Hs|onp|USA|2020-10-09:0,MW202184.1|Hs|onp|USA|2020-10-09:0,MW202187.1|Hs|onp|USA|2020-10-11:0,MW202188.1|Hs|onp|USA|2020-10-12:0,MW202189.1|Hs|onp|USA|2020-10-12:0,MW202192.1|Hs|onp|USA|2020-10-14:0):0.00107,((MW202194.1|Hs|onp|USA|2020-10-16:0,MW202197.1|Hs|onp|USA|2020-10-16:0):0.996827,MW202195.1|Hs|onp|USA|2020-10-16:0.003173):0.998092):0.004816,MW202190.1|Hs|onp|USA|2020-10-13:0.994217):0.001552,MW202191.1|Hs|onp|USA|2020-10-14:0.992941):0.994779,MW626699.1|Hs||USA|2021-01-07:0):0.038243):0.054444):0.946662,((((MW406596.1|Hs||USA|2020-11-04:0.008459,MW669038.1|Hs|onp|USA|2021-02-04:5.99154):0.001419,MW669084.1|Hs|onp|USA|2021-02-04:6.9931):0.989742,MW521766.1|Hs||USA|2020-10-30:2.00211):0.004864,(MW564811.1|Hs||USA|2020-12-02:3.99964,MW645657.1|Hs||USA|2020-11-18:2.00036):1.99709):0.02211):0.028952,((((MW702782.1|Hs||USA|2021-01-19:1.02497,MW777450.1|Hs|onp|USA|2021-02-19:5.97503):1.97788,MW634830.1|Hs|onp|USA|2020-12-24:4.00755):3.00873,(MW708708.1|Hs|onp|USA|2021-01-15:0,MW708709.1|Hs|onp|USA|2021-01-22:0):7.99685):0.003081,MW525106.1|Hs|onp|USA|2021-01-10:3.99507):0.013358):0.010076,MW525057.1|Hs|onp|USA|2021-01-11:10.0067):0.007411,MW634054.1|Hs|onp|USA|2020-12-24:3.99449):0.672138,(((((((((((((((((MW636814.1|Hs|onp|USA|2021-01-19:0,MW638832.1|Hs|onp|USA|2021-01-04:0):0,MW643835.1|Hs|onp|USA|2021-02-01:1.001):0.01466,MW631792.1|Hs|onp|USA|2021-02-05:0.985259):0.983656,(MW693557.1|Hs|onp|USA|2021-02-09:1.98325,MW813269.1|Hs|onp|USA|2021-03-11:1.01675):1.00139):0.013722,MW566934.1|Hs||USA|2020-12-02:0.989767):0.002586,MW586577.1|Hs|onp|USA|2021-01-19:1.99191):0.00389,MW651028.1|Hs||USA|2021-01-26:8.98974):0.002069,(MW596068.1|Hs|onp|USA|2021-01-29:0,MW635188.1|Hs|onp|USA|2021-01-03:4.01448):3.98501):0.004286,MW725920.1|Hs||USA|2021-02-24:4.9854):0.988236,(((MW669176.1|Hs|onp|USA|2021-02-07:0.995454,MW671664.1|Hs|onp|USA|2021-01-31:0.004546):0.003349,MW668933.1|Hs|onp|USA|2021-02-02:0.993486):1.01005,MW577792.1|Hs||USA|2021-01-13:2.98835):1.99094):0.000874,MW666189.1|Hs|onp|USA|2021-02-01:1.9973):0.007737,(MW783090.1|Hs|onp|USA|2021-03-01:0,MW793029.1|Hs||USA|2021-03-01:0):1.99093):0.005487,MW669073.1|Hs|onp|USA|2021-02-04:4.9893):0.001112,MW565282.1|Hs||USA|2020-11-17:1.98829):0.006537,MW731412.1|Hs|onp|USA|2021-02-19:3.98387):0.01443,(((MW634834.1|Hs|onp|USA|2020-12-26:0,MW634867.1|Hs|onp|USA|2020-12-26:0):0.019691,(MW698177.1|Hs|onp|USA|2021-02-15:0,MW804893.1|Hs|onp|USA|2021-03-06:4.00152):3.98008):0.986765,MW634769.1|Hs|onp|USA|2020-12-26:3.99903):2.97179):0.028092,MW634047.1|Hs|onp|USA|2020-12-24:4.94877):1.64359):0.294554,(MW490967.1|Hs||USA|2020-10-16:0,MW490995.1|Hs||USA|2020-10-20:0):0.995748):0.022118,((((MW638947.1|Hs|onp|USA|2021-01-09:0,MW638948.1|Hs|onp|USA|2021-01-09:0):3.01194,MW708527.1|Hs|onp|USA|2021-01-12:1.98806):0.021471,MW734381.1|Hs|onp|USA|2021-02-20:3.97677):0.973793,(MW583180.1|Hs|onp|USA|2021-01-16:1.00403,MW634106.1|Hs|onp|USA|2020-12-25:0):5.00961):1.99734):1.01821,(((((MW505237.1|Hs||USA|2021-01-06:0,MW644408.1|Hs|onp|USA|2021-02-01:0,MW834692.1|Hs||USA|2021-01-12:0):0.386351,(MW758582.1|Hs|onp|USA|2021-02-24:0.851767,MW778889.1|Hs|onp|USA|2021-02-22:0.348233):0.470623):1.70947,((((MW763919.1|Hs|onp|USA|2021-02-25:2.99674,MW766669.1|Hs|onp|USA|2021-02-03:0.003264):0.992919,MW779830.1|Hs|onp|USA|2021-02-24:3.00511):0.008063,MW704605.1|Hs|onp|USA|2021-02-09:0):0.99375,MW634721.1|Hs|onp|USA|2020-12-28:0.005341):0.145137):1.9809,(((((((MW673254.1|Hs|onp|USA|2021-01-29:0,MW777151.1|Hs|onp|USA|2021-02-14:0):2.47296,MW484846.1|Hs||USA|2021-01-06:6.32704):0.522926,MW636594.1|Hs|onp|USA|2021-01-18:1.01651):0.006747,MW728603.1|Hs|onp|USA|2021-02-20:3.99767):0.001847,MW735474.1|Hs||USA|2021-01-28:2.99367):0.229747,((MW719708.1|Hs|onp|USA|2021-02-16:5.15443,MW808875.1|Hs|onp|USA|2021-03-03:8.04557):0.268115,MW640002.1|Hs|onp|USA|2021-01-19:0.752237):1.89543):0.828659,MW749352.1|Hs|onp|USA|2021-02-24:4.03595):0.05663):3.81883,MW779010.1|Hs|onp|USA|2021-02-22:5.94952):1.04062):0.984859,((((((MW647995.1|Hs||USA|2021-01-15:1.01101,MW662303.1|Hs||USA|2020-12-19:0.988991):0.008762,MW667489.1|Hs|onp|USA|2021-01-27:3.9913):0.008291,MW662290.1|Hs||USA|2020-12-19:2.98495):0.062714,MW494061.1|Hs||USA|2020-12-07:1.92529):0.041555,((MW773998.1|Hs||USA|2021-02-26:0.013999,MW774036.1|Hs||USA|2021-02-22:0.986001):1.25771,MW555890.1|Hs||USA|2021-01-09:1.73758):2.82724):0.907711,(MW474348.1|Hs||USA|2020-11-20:2.00977,MW778155.1|Hs|onp|USA|2021-02-19:4.99023):0.032667):1.95217):0.038787,MW566519.1|Hs||USA|2020-11-07:4.95812):0.964621,(((((((MW719723.1|Hs|onp|USA|2021-02-18:0,MW805109.1|Hs|onp|USA|2021-03-09:0):0.000535,MW763947.1|Hs|onp|USA|2021-03-02:0.999464):0.007663,MW816346.1|Hs|onp|USA|2021-03-12:0.991872):1.98109,MW719654.1|Hs|onp|USA|2021-02-14:1.01359):3.97383,MW525069.1|Hs|onp|USA|2021-01-11:1.03222):2.99838,MW634980.1|Hs|onp|USA|2020-12-26:5.01056):0.011624,(MW631776.1|Hs|onp|USA|2021-02-05:1.04389,MW738401.1|Hs||USA|2021-01-04:3.95611):2.98073):0.97741):0.006125,((((((MW767600.1|Hs|onp|USA|2021-03-04:0,MW767602.1|Hs|onp|USA|2021-03-04:0):0.01312,MW767593.1|Hs|onp|USA|2021-03-03:0.98688):0.025064,MW643371.1|Hs|onp|USA|2021-01-29:3.96772):0.893424,MW666933.1|Hs|onp|USA|2021-01-25:3.92126):2.0541,MW490798.1|Hs||USA|2020-12-03:4.02778):6.54897,((MW669141.1|Hs|onp|USA|2021-02-06:0.00445,MW669385.1|Hs|onp|USA|2021-02-06:0.995549):11.9854,MW550719.1|Hs|onp|USA|2020-12-31:5.01426):3.53444):0.452497):0.002783,((((((((((((MW735168.1|Hs|onp|USA|2021-02-25:0,MW782930.1|Hs|onp|USA|2021-03-02:0):0,((((((((MW731148.1|Hs|onp|USA|2021-02-08:0,MW731150.1|Hs|onp|USA|2021-02-08:0,MW731151.1|Hs||USA|2021-02-08:0,MW731153.1|Hs||USA|2021-02-08:0):0.210758,(MW731147.1|Hs|onp|USA|2021-02-08:0,MW731152.1|Hs||USA|2021-02-08:0):0):0.237272,MW731149.1|Hs||USA|2021-02-08:0.756779):0.521875):0.733047):0.000753):0.001775):0.00058):0.003296):0.010561):0.520586):0.482608,((((((((((MW494370.1|Hs|onp|USA|2021-01-03:3.00608):0.004107,MW550529.1|Hs|onp|USA|2020-12-08:2.0002):0.00189):0.000656):0.001633,(MW778171.1|Hs|onp|USA|2021-02-19:0.004871,MW825897.1|Hs|onp|USA|2021-03-09:0.995129):2.99584):0.001875,MW709032.1|Hs|onp|USA|2021-01-25:1.99611):0.000482,MW792638.1|Hs||USA|2021-02-11:2.99631):0.002798,MW672842.1|Hs|onp|USA|2021-02-06:1.99395):0.003538,MW782749.1|Hs|onp|USA|2021-03-03:5.99157):0.023067,MW708172.1|Hs||USA|2021-01-25:2.96874):0.02123):0.028445,((((((MW672775.1|Hs|onp|USA|2021-02-03:0,MW673376.1|Hs|onp|USA|2021-02-07:0):1.00321,(MW749196.1|Hs|onp|USA|2021-02-26:0,MW777110.1|Hs|onp|USA|2021-02-14:0):0):0.194441,MW778049.1|Hs|onp|USA|2021-02-20:0.805079):0.844463,(MW669389.1|Hs|onp|USA|2021-02-09:2.00047,MW669794.1|Hs|onp|USA|2021-02-09:0):3.03189):0.987385,MW767201.1|Hs|onp|USA|2021-02-12:3.03621):1.00162):0.995227):1.95664,(MW522431.1|Hs||USA|2020-09-30:1.00417,MW635102.1|Hs|onp|USA|2021-01-02:2.99583):0.034119):1.00066,((((((((MW485881.1|Hs||USA|2021-01-02:0.005117,MW549921.1|Hs||USA|2021-01-09:1.99488):1.00562,MW834717.1|Hs||USA|2020-12-31:0):0.002595,MW795895.1|Hs||USA|2021-01-24:2.99423):0.002121,MW505276.1|Hs||USA|2021-01-05:0.993975):0.00466,MW697037.1|Hs|onp|USA|2021-02-16:1.99108):0.003342,(((MW668978.1|Hs|onp|USA|2021-02-06:1.0093,MW668987.1|Hs|onp|USA|2021-02-04:3.9907):0.015729,MW665624.1|Hs|onp|USA|2021-01-28:4.97994):0.975931,((MW733545.1|Hs|onp|USA|2021-02-23:0,MW779203.1|Hs|onp|USA|2021-02-23:0):1.98864,MW772165.1|Hs|onp|USA|2021-02-26:2.01136):1.01344):0.98861):0.002558,MW666726.1|Hs|onp|USA|2021-01-31:2.99158):0.000492,MW804834.1|Hs|onp|USA|2021-03-08:2.99197):0.020106):0.279369,(((((MW555915.1|Hs||USA|2021-01-11:1.02455,MW708930.1|Hs|onp|USA|2021-01-18:2.97545):0.013487,MW825377.1|Hs|onp|USA|2021-03-16:8.98115):0.081392,MW728687.1|Hs|onp|USA|2021-02-21:5.90136):0.42399,(MW692950.1|Hs|onp|USA|2021-02-04:0.162541,MW705243.1|Hs|onp|USA|2021-02-09:0.837459):1.64825):0.898806,((MW763443.1|Hs|onp|USA|2021-02-24:1.39173,MW796981.1|Hs||USA|2021-03-04:0.808271):1.03374,MW638941.1|Hs|onp|USA|2021-01-08:1.52232):2.92451):0.786443):1.69463,(((MW491158.1|Hs||USA|2020-12-03:8.00613,MW522434.1|Hs||USA|2020-10-20:1.99387):0.004454):0.041951,(MW741660.1|Hs|onp|USA|2021-02-02:0,MW778421.1|Hs|onp|USA|2021-02-20:0):4.95703):1.97597):0.001378,((((MW643840.1|Hs|onp|USA|2021-02-01:0,MW667505.1|Hs|onp|USA|2021-01-26:0,MW708619.1|Hs|onp|USA|2021-01-19:0):0,MW792699.1|Hs||USA|2021-02-17:1.00425):1.03529,MW446873.1|Hs|onp|USA|2020-11-30:3.52052):0.945643,MW631802.1|Hs|onp|USA|2021-02-06:3.98922):1.00576):0.005406,((((((((((MW634913.1|Hs|onp|USA|2020-12-24:0,MW634922.1|Hs|onp|USA|2020-12-27:0):0.001484,MW634908.1|Hs|onp|USA|2020-12-27:1.99852):0.013828,(MW705353.1|Hs|onp|USA|2021-02-09:0,MW708340.1|Hs|onp|USA|2021-01-29:0):1.98494):1.9873,(MW634916.1|Hs|onp|USA|2020-12-26:0,MW634917.1|Hs|onp|USA|2020-12-26:0):1.00249):0.002929,MW474282.1|Hs||USA|2020-11-13:2.99861):0.012431,((MW666879.1|Hs|onp|USA|2021-01-25:0,MW666915.1|Hs|onp|USA|2021-01-25:0):1.98212,MW781403.1|Hs|onp|USA|2021-02-25:4.01788):2.99657):0.005196,(((MW640449.1|Hs|onp|USA|2021-01-25:1.00894,MW778921.1|Hs|onp|USA|2021-02-22:0):0.037068,MW681070.1|Hs|onp|USA|2021-01-14:1.96057):0.975187,(MW698132.1|Hs|onp|USA|2021-02-16:0,MW777037.1|Hs|onp|USA|2021-02-15:0):4.00139):3.9911):0.976741,MW781402.1|Hs|onp|USA|2021-02-25:6.96711):0.021653,((((((MW696452.1|Hs|onp|USA|2021-02-14:0,MW696583.1|Hs|onp|USA|2021-02-15:0,MW696654.1|Hs|onp|USA|2021-02-15:0):0.984972,MW631769.1|Hs|onp|USA|2021-02-06:5.01503):0.015343,(MW697023.1|Hs|onp|USA|2021-02-15:0,MW697947.1|Hs|onp|USA|2021-02-11:0,MW825400.1|Hs|onp|USA|2021-03-15:0):4.99715):0.004798,MW777756.1|Hs|onp|USA|2021-02-14:3.9937):0.007834,MW680587.1|Hs|onp|USA|2021-02-12:5.98665):0.96232,((MW778957.1|Hs|onp|USA|2021-02-22:0.993293,MW813239.1|Hs|onp|USA|2021-03-11:2.00671):3.00169,MW667378.1|Hs|onp|USA|2021-01-27:0.999837):2.97177):0.017078):1.01064,(((((MW743310.1|Hs|onp|USA|2021-01-29:5.99111):0.001318,MW755798.1|Hs||USA|2021-01-20:2.99009):0.001934,((((MW741939.1|Hs|onp|USA|2021-01-08:0.987497,MW768011.1|Hs|onp|USA|2021-02-24:3.0125):0.013071,MW741966.1|Hs|onp|USA|2021-01-27:0.995733):0.008315,MW715465.1|Hs||USA|2021-02-08:2.98937):0.011906,MW752051.1|Hs|onp|USA|2021-02-12:1.98056):0.975839):0.019228,MW708209.1|Hs|onp|USA|2021-01-27:3.97466):0.949901,((((MW596021.1|Hs|onp|USA|2021-01-29:0.018257,MW748114.1|Hs|onp|USA|2021-02-08:1.98174):0.978308):0.004541,MW638433.1|Hs|onp|USA|2021-01-13:0.992317):0.004261,(MW758709.1|Hs|onp|USA|2021-02-24:0.973613,MW777515.1|Hs|onp|USA|2021-02-14:0.026387):2.98849):0.017466):4.99913):0.986752):0.005692):0.003287,((((((((MW715436.1|Hs||USA|2021-02-05:0,MW715440.1|Hs||USA|2021-02-05:0):2.98781,MW640695.1|Hs|onp|USA|2021-01-25:0.012185):4.99084,MW403614.1|Hs|onp|USA|2020-11-13:1.00727):0.782307,(((MW777485.1|Hs|onp|USA|2021-02-17:1.00309,MW777492.1|Hs|onp|USA|2021-02-18:0):0.004048,MW771823.1|Hs|onp|USA|2021-02-26:0.99549):0.003362,MW777605.1|Hs|onp|USA|2021-02-15:1.99376):3.71417):0.228195,(MW496054.1|Hs||USA|2020-12-06:3.00655,MW639030.1|Hs|onp|USA|2021-01-09:1.99345):0.018697):0.010246,((MW634048.1|Hs|onp|USA|2020-12-24:0.040306,MW669738.1|Hs|onp|USA|2021-02-08:3.95969):1.96643,MW639947.1|Hs|onp|USA|2021-01-19:6.01504):1.00419):0.316211,((MW722091.1|Hs|onp|USA|2021-02-10:0,MW722097.1|Hs|onp|USA|2021-02-10:0):1.74297,MW766751.1|Hs|onp|USA|2021-02-19:0):0.451433):3.67521,(MW586694.1|Hs||USA|2021-01-16:4.01903,MW767241.1|Hs|onp|USA|2021-02-12:2.98097):3.98622):0.007336):0.015673,((((((((MW719977.1|Hs|onp|USA|2021-02-17:0,MW777898.1|Hs|onp|USA|2021-02-19:0):1.98109,MW482947.1|Hs|onp|USA|2020-11-17:1.01891):0.986348,MW482959.1|Hs|onp|USA|2020-11-16:1.01368):0.01663,((MW693807.1|Hs|onp|USA|2021-02-10:0,MW697756.1|Hs|onp|USA|2021-02-13:0):0.009596,MW777569.1|Hs|onp|USA|2021-02-15:0.990404):2.97823):0.007484,MW586264.1|Hs|onp|USA|2021-01-26:4.99109):0.001972,MW825645.1|Hs|onp|USA|2021-03-12:3.98909):0.029997,((MW666859.1|Hs|onp|USA|2021-01-23:1.00697,MW669523.1|Hs|onp|USA|2021-02-04:1.99303):3.0251,MW813907.1|Hs||USA|2021-03-06:3.9739):2.95656):0.12835,MW586197.1|Hs|onp|USA|2021-01-27:2.83624):1.85096):0.018027):0.017247,MW550632.1|Hs|onp|USA|2020-12-21:3.99296):0.002081,MW550689.1|Hs|onp|USA|2020-12-09:1.99526):0.28207,MW522458.1|Hs||USA|2020-10-23:4.44593):0.047953,MT981478.1|Hs|onp|USA|2020-08-11:0.543547):0.159376,(((((MW728614.1|Hs|onp|USA|2021-02-20:2.6264,MW771879.1|Hs|onp|USA|2021-02-27:2.5736):0.404986,MW764033.1|Hs|onp|USA|2021-03-01:5.99521):0.907647,(MW793263.1|Hs|onp|USA|2021-03-07:0,MW804925.1|Hs|onp|USA|2021-03-09:0):3.92441):0.084442,MW825427.1|Hs|onp|USA|2021-03-15:0.998344):1.00181,MW782818.1|Hs|onp|USA|2021-03-04:3.9981):7.5912):0.1389,((((((((((((((((((((((((((((((((((((((((((MW583244.1|Hs|onp|USA|2021-01-14:6.0025,MW583354.1|Hs|onp|USA|2021-01-11:5.9975):0.013941,MW524896.1|Hs|onp|USA|2021-01-14:1.98606):0.012585,MW719572.1|Hs||USA|2021-01-29:4.99046):0.002543,MW837331.1|Hs||USA|2021-03-06:2.99304):0.001475,MW772015.1|Hs|onp|USA|2021-02-27:5.9938):0.006008,(((MW697859.1|Hs|onp|USA|2021-02-09:0.013119,MW750042.1|Hs||USA|2021-02-11:1.98688):2.97686,MW617603.1|Hs|onp|USA|2021-01-30:3.01867):0.030841,MW495135.1|Hs||USA|2021-01-07:0):0.980476):0.002316,MW681334.1|Hs|onp|USA|2021-02-11:4.99566):0.004342,MW665695.1|Hs|onp|USA|2021-01-26:3.9927):0.004505,MW596157.1|Hs|onp|USA|2021-01-10:1.99207):0.001546,MW825407.1|Hs|onp|USA|2021-03-15:1.99278):0.025913,((((((((MW668585.1|Hs|onp|USA|2021-02-01:1.00096,MW692925.1|Hs|onp|USA|2021-02-09:0):2.98466,MW549746.1|Hs|onp|USA|2021-01-19:0.015028):0.008317,MW763968.1|Hs|onp|USA|2021-03-02:1.98098):0.003413,MW728751.1|Hs|onp|USA|2021-02-16:2.98658):0.003528,MW719828.1|Hs|onp|USA|2021-02-20:3.98858):0.20367,(MW693975.1|Hs|onp|USA|2021-02-11:2.78593,MW694374.1|Hs||USA|2021-01-24:0.614071):0.320521):1.84528,((MW586330.1|Hs|onp|USA|2021-01-24:2.0348,MW725976.1|Hs|onp|USA|2021-01-29:0.965204):1.98538,MW617629.1|Hs|onp|USA|2021-01-31:4.02081):0.056346):0.945529,MW681141.1|Hs|onp|USA|2021-02-10:3.97392):0.033738):0.052671,(((MW763678.1|Hs|onp|USA|2021-02-25:5.00041,MW773246.1|Hs|onp|USA|2021-03-03:1.99959):0.007588,MW681256.1|Hs|onp|USA|2021-02-10:0):0.202606,MW778201.1|Hs|onp|USA|2021-02-20:0.996718):1.84321):0.12432,((((((((((MW696463.1|Hs|onp|USA|2021-02-13:3.00679,MW733512.1|Hs|onp|USA|2021-02-22:2.99321):0.011402,MW694377.1|Hs||USA|2021-01-24:1.98862):0.024743,(MW668541.1|Hs|onp|USA|2021-02-01:0,MW782974.1|Hs|onp|USA|2021-03-05:3.0699):0.96331):0.031303,MW793204.1|Hs|onp|USA|2021-02-27:0.978244):0.04192,(MW582271.1|Hs||USA|2020-12-26:0,MW731229.1|Hs|onp|USA|2021-02-01:0,MW763450.1|Hs|onp|USA|2021-02-25:0):0):0.035122,MW793626.1|Hs||USA|2021-03-04:0.164534):0.113661,MW582252.1|Hs||USA|2020-12-23:0.05716):0.039006,MW694381.1|Hs||USA|2021-01-25:2.98873):0.140205,MW793603.1|Hs||USA|2021-03-02:0.887461):0.218219,MW793596.1|Hs||USA|2021-03-01:2.30869):0.423644):0.131852,(((MW773289.1|Hs|onp|USA|2021-02-28:0,MW773338.1|Hs|onp|USA|2021-02-27:0):1.91898,(MW773304.1|Hs|onp|USA|2021-02-27:1.8142,MW779249.1|Hs|onp|USA|2021-02-24:1.5858):1.74572):1.34825,(MW550031.1|Hs||USA|2021-01-09:4.14344,MW666829.1|Hs|onp|USA|2021-01-25:0):0.27097):1.88378):0.030716,(MW766645.1|Hs|onp|USA|2021-02-18:0.353599,MW788863.1|Hs||USA|2021-02-18:0.646401):1.78551):0.530494,MW777759.1|Hs|onp|USA|2021-02-16:7.90394):3.13914,(((((((((((((MW772196.1|Hs|onp|USA|2021-02-25:3.00009,MW779216.1|Hs|onp|USA|2021-02-23:2.99991):0.006013,MW772166.1|Hs|onp|USA|2021-02-25:0):0.994801,(MW631753.1|Hs|onp|USA|2021-02-05:0.999813,MW638702.1|Hs|onp|USA|2021-01-04:1.00019):0.00419):0.012487,(MW709017.1|Hs|onp|USA|2021-01-28:0,MW709035.1|Hs|onp|USA|2021-01-28:0):0):0.836118,(((MW666891.1|Hs|onp|USA|2021-01-25:0,MW681486.1|Hs|onp|USA|2021-02-12:1.00383):0.289005,MW693837.1|Hs|onp|USA|2021-02-11:0.910308):1.77331,(MW586385.1|Hs|onp|USA|2021-01-23:0,MW730946.1|Hs|onp|USA|2021-01-17:0):0.097399):1.73403):0.121518,MW667200.1|Hs|onp|USA|2021-01-26:3.93126):0.025922,(((MW640936.1|Hs|onp|USA|2021-01-26:0.005983,MW777762.1|Hs|onp|USA|2021-02-16:1.99402):0.00473,MW783258.1|Hs|onp|USA|2021-02-28:1.9911):4.98822,MW779219.1|Hs|onp|USA|2021-02-23:5.00991):0.983913):0.01775,(((((MW560813.1|Hs||USA|2021-01-14:1.00787,MW702739.1|Hs||USA|2021-01-14:1.99213):0.006013,MW701929.1|Hs||USA|2020-12-02:0.990359):2.99604,((MW634995.1|Hs|onp|USA|2020-12-27:4.00631,MW636533.1|Hs|onp|USA|2021-01-16:1.99369):0.007508,MW585951.1|Hs|onp|USA|2021-01-17:0.996066):0.00224):0.001672,MW708802.1|Hs|onp|USA|2021-01-06:4.99719):0.007471,MW696610.1|Hs|onp|USA|2021-02-15:6.99016):0.004962):0.004695,MW693876.1|Hs|onp|USA|2021-02-11:2.00121):0.004987,(MW706191.1|Hs|onp|USA|2021-02-09:1.00441,MW815754.1|Hs||USA|2021-02-24:0):1.99543):0.001314,((MW781285.1|Hs|onp|USA|2021-03-05:1.00067,MW781395.1|Hs|onp|USA|2021-02-25:0):0.002632,MW707275.1|Hs|onp|USA|2021-02-12:0.997267):0.992156):0.016307,(MW778941.1|Hs|onp|USA|2021-02-22:3.00498,MW816244.1|Hs|onp|USA|2021-03-09:1.99502):1.98573):0.005794,(((((((((((MW525075.1|Hs|onp|USA|2021-01-11:1.0015,MW640101.1|Hs|onp|USA|2021-01-21:0.998504):1.99829,MW585949.1|Hs|onp|USA|2021-01-17:1.00171):1.00182,MW777466.1|Hs|onp|USA|2021-02-18:3.99815):0.005206,MW705120.1|Hs|onp|USA|2021-02-10:0.993118):0.004087,MW825944.1|Hs|onp|USA|2021-03-10:4.99444):1.98527,(MW583160.1|Hs|onp|USA|2021-01-17:1.99381,MW583168.1|Hs|onp|USA|2021-01-16:5.00619):0.013044):0.020439,MW644122.1|Hs|onp|USA|2021-01-27:0):0.051697,(MW777964.1|Hs|onp|USA|2021-02-20:0.128637,MW778784.1|Hs|onp|USA|2021-02-20:1.07136):1.96476):0.021308,((MW631919.1|Hs|onp|USA|2021-02-07:1.23346,MW672703.1|Hs|onp|USA|2021-02-02:0):0.940659,(MW680566.1|Hs|onp|USA|2021-02-12:0,MW781406.1|Hs|onp|USA|2021-02-24:0):0.199621):1.83408):0.656142,MW583172.1|Hs|onp|USA|2021-01-16:2.75206):0.223917,MW635160.1|Hs|onp|USA|2021-01-04:6.95947):0.067017):0.058322):0.146952,((((MW581599.1|Hs||USA|2020-12-26:0.052819,MW719570.1|Hs||USA|2020-12-26:0.147181):0.810528,(MW582239.1|Hs||USA|2020-12-26:0,MW582273.1|Hs||USA|2020-12-27:0):0.204931):1.20462,MW582243.1|Hs||USA|2020-12-26:0):0.728879,MW778854.1|Hs|onp|USA|2021-02-21:5.17707):4.97468):0.098011,(MW524869.1|Hs|onp|USA|2021-01-15:2.46919,MW579005.1|Hs||USA|2021-01-17:0):0.752244):0.722485,(((((((((((((((MW586142.1|Hs|onp|USA|2021-01-28:0.87256,MW626634.1|Hs||USA|2021-01-11:1.32744):0.067342,MW583308.1|Hs|onp|USA|2021-01-13:3.94678):0.017953,MW566918.1|Hs||USA|2020-12-01:0.952831):0.011038,MW646682.1|Hs||USA|2021-02-02:2.96772):0.023236,MW735259.1|Hs|onp|USA|2021-02-26:0.956848):0.006347,((MW646738.1|Hs||USA|2021-01-27:0.015282,MW646739.1|Hs||USA|2021-01-27:2.98472):4.61762,MW668580.1|Hs|onp|USA|2021-02-04:5.57766):0.355839):0.024629,(((MW693680.1|Hs|onp|USA|2021-02-09:0,MW777711.1|Hs|onp|USA|2021-02-16:0,MW783381.1|Hs|onp|USA|2021-03-01:0):0.97557,MW777674.1|Hs|onp|USA|2021-02-17:0.02443):1.99495,MW634524.1|Hs|onp|USA|2020-12-26:1.01006):0.994499):0.012252,(((MW707698.1|Hs|onp|USA|2021-02-17:0,MW777361.1|Hs|onp|USA|2021-02-18:0):0.000174,MW777944.1|Hs|onp|USA|2021-02-18:0.999826):0.003573,MW735355.1|Hs|onp|USA|2021-02-28:2.99631):3.00138):0.971043,MW638271.1|Hs|onp|USA|2021-01-11:2.98961):0.00584,(MW518201.1|Hs|onp|USA|2021-01-02:1.01517,MW733770.1|Hs|onp|USA|2021-02-15:1.98483):2.98522):0.011041,(MW491150.1|Hs||USA|2020-12-01:0,MW566927.1|Hs||USA|2020-12-02:0):0.007561):0.013866,MW672864.1|Hs|onp|USA|2021-02-06:3.00706):0.205789,MW550371.1|Hs|onp|USA|2020-12-11:1.18884):0.781335,MW640097.1|Hs|onp|USA|2021-01-21:5.01792):0.020476,((((MW767567.1|Hs|onp|USA|2021-02-24:0,MW805079.1|Hs|onp|USA|2021-03-08:1.03156):0.494441,MW796781.1|Hs||USA|2021-02-25:1.69685):0.262522,(MW796743.1|Hs||USA|2021-02-22:0,MW796771.1|Hs||USA|2021-02-24:0,MW796778.1|Hs||USA|2021-02-24:0):0):7.07486,((((MW778085.1|Hs|onp|USA|2021-02-19:1.00198,MW808801.1|Hs|onp|USA|2021-03-03:0.99802):0.001324,MW777380.1|Hs|onp|USA|2021-02-17:0.998681):0.00071,MW673441.1|Hs|onp|USA|2021-02-09:0):0.0017,(MW642854.1|Hs|onp|USA|2021-02-01:0,MW697020.1|Hs|onp|USA|2021-02-16:0):0.997903):1.99793):0.018837):0.049695):0.97596,((((((((((((((((MW640443.1|Hs|onp|USA|2021-01-25:0,MW689782.1|Hs||USA|2021-02-05:0):0.015523,MW767267.1|Hs|onp|USA|2021-02-12:1.98448):0.984388,MW617584.1|Hs|onp|USA|2021-01-30:1.00266):0.002339,(MW669117.1|Hs|onp|USA|2021-02-06:0,MW693834.1|Hs|onp|USA|2021-02-11:0,MW733704.1|Hs|onp|USA|2021-02-22:0,MW808661.1|Hs|onp|USA|2021-03-04:0):0):0.000681,MW793102.1|Hs|onp|USA|2021-03-04:1.99923):0.000958,MW733280.1|Hs|onp|USA|2021-02-25:0.998218):0.001241,MW780864.1|Hs|onp|USA|2021-03-01:0.997108):0.000909,((MW758860.1|Hs|onp|USA|2021-02-24:0,MW781304.1|Hs|onp|USA|2021-03-06:0,MW816281.1|Hs|onp|USA|2021-03-08:0,MW816310.1|Hs|onp|USA|2021-03-08:0):0,MW825529.1|Hs|onp|USA|2021-03-14:1.00066):0.996344):0.005225,MW813204.1|Hs|onp|USA|2021-03-08:3.99366):0.00608,((((MW725881.1|Hs||USA|2021-02-25:0.998819,MW778822.1|Hs|onp|USA|2021-02-19:0.001181):2.00624,(MW777213.1|Hs|onp|USA|2021-02-13:0,MW778878.1|Hs|onp|USA|2021-02-22:0):0):0.004521,((MW777395.1|Hs|onp|USA|2021-02-18:1.00121,MW777428.1|Hs|onp|USA|2021-02-17:0):0.218742,MW782775.1|Hs|onp|USA|2021-03-03:4.78079):0.782844):0.010106,MW777599.1|Hs|onp|USA|2021-02-15:1.9908):0.976302):0.990436,MW671694.1|Hs|onp|USA|2021-02-01:2.00336):0.006262,((((MW733702.1|Hs|onp|USA|2021-02-23:0.000352,MW749414.1|Hs|onp|USA|2021-02-23:1.99965):0.004134,MW782907.1|Hs|onp|USA|2021-03-04:1.99562):1.9895,MW708126.1|Hs||USA|2021-02-04:2.00804):0.004156,(MW719888.1|Hs|onp|USA|2021-02-15:1.00058,MW777408.1|Hs|onp|USA|2021-02-18:0):5.99897):1.99989):0.005873,((MW720189.1|Hs|onp|USA|2021-02-18:0.003945,MW825564.1|Hs|onp|USA|2021-03-12:0.996055):1.9927,MW708142.1|Hs|onp|USA|2021-01-15:2.00624):1.99589):1.98324,((((((MW519700.1|Hs|onp|USA|2021-01-05:1.0068,MW637060.1|Hs|onp|USA|2021-01-18:0.993197):2.00785,(MW646713.1|Hs||USA|2021-01-26:0,MW646714.1|Hs||USA|2021-01-26:0):0.992177):0.005008,(MW626715.1|Hs||USA|2021-01-07:0.99788,MW640684.1|Hs|onp|USA|2021-01-25:2.00212):1.99899):0.007001,MW693738.1|Hs|onp|USA|2021-02-10:2.99217):0.995103,MW643748.1|Hs|onp|USA|2021-02-01:2.9984):2.0048,((MW693611.1|Hs|onp|USA|2021-02-09:0.996384,MW758855.1|Hs|onp|USA|2021-02-24:2.00362):0.003702,(MW734246.1|Hs|onp|USA|2021-02-23:0,MW778718.1|Hs|onp|USA|2021-02-21:0):1.99755):2.99289):0.011566):0.403114,((MW403626.1|Hs|onp|USA|2020-11-17:0,MW403646.1|Hs|onp|USA|2020-11-14:0):1.40495,MW486288.1|Hs|onp|USA|2020-12-29:0.19505):1.96821):0.612105,(((((((((MW522449.1|Hs||USA|2020-11-12:1.00531,MW668861.1|Hs|onp|USA|2021-02-02:1.99469):0.005589,(MW768057.1|Hs|onp|USA|2021-02-27:1.99557):1.99196):0.007338,(((MW666827.1|Hs|onp|USA|2021-01-22:0.005402,MW668961.1|Hs|onp|USA|2021-02-02:1.9946):1.00224,MW668952.1|Hs|onp|USA|2021-02-02:0):0.991136,MW668909.1|Hs|onp|USA|2021-02-02:3.0069):1.99464):0.005001,MW586811.1|Hs||USA|2021-01-15:1.98908):0.160763,(((MW599442.1|Hs|saliva_onp|USA|2021-01-28:1.01728,MW778715.1|Hs|onp|USA|2021-02-21:4.98272):2.98657,MW639012.1|Hs|onp|USA|2021-01-07:0.001397):0.586718,(MW764028.1|Hs|onp|USA|2021-02-25:2.90066,MW808338.1|Hs|onp|USA|2021-03-05:2.09934):1.5827):2.58694):0.166248,(((MW708767.1|Hs|onp|USA|2021-01-15:0,MW763996.1|Hs|onp|USA|2021-02-27:0,MW808816.1|Hs|onp|USA|2021-03-03:0):0.000747,MW673333.1|Hs|onp|USA|2021-01-29:3.99925):0.908099,MW771930.1|Hs|onp|USA|2021-03-01:0.091163):1.38839):0.640583,MW483351.1|Hs||USA|2020-10-23:3.01832):0.015855,((MW586806.1|Hs||USA|2021-01-14:0,MW600604.1|Hs||USA|2021-01-26:0):1.00168,MW586735.1|Hs||USA|2021-01-16:0):3.00349):0.002417,MW522450.1|Hs||USA|2020-11-11:2.99681):0.017115):0.04508):0.691831,MW673456.1|Hs|onp|USA|2021-02-09:5.67543):1.17294,(((((((((((((((((MW705314.1|Hs|onp|USA|2021-02-10:0,MW706389.1|Hs|onp|USA|2021-02-11:0):0,MW696306.1|Hs|onp|USA|2021-02-14:2.00494):0.003479,MW749317.1|Hs|onp|USA|2021-02-22:0.996368):1.99912,(MW697758.1|Hs|onp|USA|2021-02-13:0.003116,MW793232.1|Hs|onp|USA|2021-03-06:0.996884):1.9974):1.9925,(((MW638200.1|Hs|onp|USA|2021-01-09:0.997317,MW638218.1|Hs|onp|USA|2021-01-10:4.00268):0.001732,(MW709193.1|Hs|onp|USA|2021-01-26:0,MW709201.1|Hs|onp|USA|2021-01-26:0):6.99929):0.001709,MW632204.1|Hs|onp|USA|2021-01-15:3.99816):0.005668):0.002158,MW566930.1|Hs||USA|2020-12-02:0):0.001448,(MW642706.1|Hs|onp|USA|2021-01-28:1.0151,MW763276.1|Hs|onp|USA|2021-03-01:0.984895):4.99691):0.00325,MW634154.1|Hs|onp|USA|2020-12-26:2.99377):0.001957,MW681299.1|Hs|onp|USA|2021-02-12:1.99242):0.010405,MW486188.1|Hs|onp|USA|2020-12-04:2.98365):0.011277,MW697032.1|Hs|onp|USA|2021-02-16:1.97347):0.970309,MW523783.1|Hs|onp|USA|2021-01-06:1.0071):0.017883,(MW722108.1|Hs|onp|USA|2021-02-12:0,MW725953.1|Hs|onp|USA|2021-01-25:0):1.98696):0.861305,(MW708302.1|Hs|onp|USA|2021-01-15:6.01024,MW708521.1|Hs|onp|USA|2021-01-25:3.98976):1.36731):0.101903,MW462672.1|Hs|saliva_onp|USA|2020-12-26:8.0091):0.021361,((((((MW669446.1|Hs|onp|USA|2021-02-07:1.00887,MW720421.1|Hs|onp|USA|2021-02-19:0.991126):1.85457,(MW696687.1|Hs|onp|USA|2021-02-08:0.00272,MW720035.1|Hs|onp|USA|2021-02-17:0.99728):0.144564):0.873949,(((MW708268.1|Hs|onp|USA|2021-01-19:1.0018,MW708274.1|Hs|onp|USA|2021-01-19:0):0.256235,MW792985.1|Hs||USA|2021-02-11:1.74329):3.71883,MW821735.1|Hs|onp|USA|2021-01-17:1.95143):0.061522):0.994595,(((((MW460573.1|Hs||USA|2020-12-24:0.011585,MW671688.1|Hs|onp|USA|2021-01-31:4.98841):1.99317,MW460623.1|Hs||USA|2020-12-26:1.99796):0.014676,MW720414.1|Hs|onp|USA|2021-02-18:6.98683):1.99265,MW550254.1|Hs||USA|2021-01-08:3.99695):0.009337,MW838297.1|Hs||USA|2021-01-21:1.98855):0.033799):0.214509,MW687302.1|Hs||USA|2021-02-04:2.78383):0.681219,(((((MW486238.1|Hs|onp|USA|2020-12-21:0,MW523830.1|Hs|onp|USA|2021-01-05:1.03035):2.9821,MW642716.1|Hs|onp|USA|2021-01-29:5.00501):0.007173,MW666652.1|Hs|onp|USA|2021-02-01:3.9957):0.008855,MW722240.1|Hs|onp|USA|2021-02-08:4.98869):0.02478,MW793036.1|Hs|onp|USA|2021-03-07:9.96728):0.92208):0.048656):0.905072,MW673247.1|Hs|onp|USA|2021-01-29:4.92363):0.066533):0.046237,((((((((((((((((((MW564795.1|Hs||USA|2020-12-03:0,MW564796.1|Hs||USA|2020-12-03:0,MW738212.1|Hs||USA|2020-12-15:0):0,(MW564794.1|Hs||USA|2020-12-03:1.0003,MW738213.1|Hs||USA|2020-12-15:0.999699):0.000299):0.009474,MW550204.1|Hs||USA|2021-01-09:5.99043):0.00725,(MW778181.1|Hs|onp|USA|2021-02-18:2.00355,MW778636.1|Hs|onp|USA|2021-02-20:0.996447):1.98471):0.947476,MW550152.1|Hs||USA|2021-01-09:0.95613):0.027171,MW523874.1|Hs|onp|USA|2021-01-05:5.01382):0.009101,((((((MW460638.1|Hs||USA|2020-12-26:2.00598,MW545238.1|Hs||USA|2021-01-08:2.99402):1.0044,MW634645.1|Hs|onp|USA|2020-12-26:1.99427):0.997782,MW519709.1|Hs|onp|USA|2021-01-05:4.00185):0.001864,MW672810.1|Hs|onp|USA|2021-02-04:2.9992):0.001669,MW276609.1|Hs||USA|2020-09-21:0.998267):0.000624,((MW709249.1|Hs|onp|USA|2021-01-27:2.99988,MW709265.1|Hs|onp|USA|2020-12-27:6.00012):1.29692,MW600575.1|Hs||USA|2021-01-22:3.30988):0.695172):0.002396):0.00289,((((((MW550177.1|Hs||USA|2021-01-09:0.007562,MW731287.1|Hs|onp|USA|2021-01-29:3.99244):0.004039,(MW733213.1|Hs|onp|USA|2021-02-25:1.00669,MW773398.1|Hs|onp|USA|2021-03-05:1.99331):1.98812):0.010104,((MW737872.1|Hs||USA|2021-02-04:0,MW737874.1|Hs||USA|2021-02-04:0):0,MW733295.1|Hs|onp|USA|2021-02-22:1.00321):1.98191):2.97834,(MW306437.1|Hs||USA|2020-10-02:0.016413,MW668889.1|Hs|onp|USA|2021-02-02:2.98359):0.008954):0.014337,(MW736665.1|Hs||USA|2021-01-17:0,MW736669.1|Hs||USA|2021-01-17:0,MW736682.1|Hs||USA|2021-01-17:0):7.99077):0.901621,MW513629.1|Hs||USA|2021-01-04:0.938761):0.067514,(MW276608.1|Hs||USA|2020-09-21:0,MW306407.1|Hs||USA|2020-10-05:0,MW599636.1|Hs||USA|2021-01-15:0,MW738727.1|Hs||USA|2020-12-10:0):0):0.000912,MW666800.1|Hs|onp|USA|2021-01-25:2.99988):0.000276,(((((((((((MW585812.1|Hs|onp|USA|2021-01-22:0,MW838245.1|Hs||USA|2021-01-07:0):0.00292,MW665662.1|Hs|onp|USA|2021-01-24:0.99708):0.986401,MW586194.1|Hs|onp|USA|2021-01-28:1.01155):1.00644,(((MW703002.1|Hs||USA|2021-01-19:0,MW703003.1|Hs||USA|2021-01-19:0):0.00201,MW703005.1|Hs||USA|2021-01-18:0.997991):1.00297,MW700502.1|Hs||USA|2020-12-09:0):2.99674):1.00032,(MW545289.1|Hs||USA|2021-01-08:1.01577,MW669652.1|Hs|onp|USA|2021-02-10:0):0.993347):0.002903,(((MW677617.1|Hs||USA|2021-02-02:0,MW693720.1|Hs|onp|USA|2021-02-11:1.01075):4.98448,MW545260.1|Hs||USA|2021-01-08:1.01118):0.00915,MW778159.1|Hs|onp|USA|2021-02-19:2.98492):0.989455):0.001646,MW795881.1|Hs||USA|2021-01-24:1.99686):0.009769,MW634724.1|Hs|onp|USA|2020-12-28:0.987931):0.005111,MW778471.1|Hs|onp|USA|2021-02-22:2.98668):1.91021,((MW766482.1|Hs|onp|USA|2021-02-19:0,MW766487.1|Hs|onp|USA|2021-02-19:0):0,(MW766484.1|Hs|onp|USA|2021-02-22:0,MW766485.1|Hs|onp|USA|2021-02-24:0):0.623117):9.08989):0.024371,MW783316.1|Hs|onp|USA|2021-03-03:2.94351):0.053103):0.000997,((((((MW667258.1|Hs|onp|USA|2021-01-27:0,MW696919.1|Hs|onp|USA|2021-02-15:0,MW777044.1|Hs|onp|USA|2021-02-14:0):0,(MW640779.1|Hs|onp|USA|2021-01-26:3.0055,MW733653.1|Hs|onp|USA|2021-02-22:2.9945):0.005596):0.000992,(MW705983.1|Hs|onp|USA|2021-02-10:1.99806,MW778055.1|Hs|onp|USA|2021-02-19:2.00194):0.998424):0.005411,MW733783.1|Hs|onp|USA|2021-02-22:0.993541):2.00264,MW777007.1|Hs|onp|USA|2021-02-15:5.9922):0.973831,((((MW640212.1|Hs|onp|USA|2021-01-20:0.001762,MW706577.1|Hs|onp|USA|2021-02-07:3.99824):0.59688,(MW708799.1|Hs|onp|USA|2021-01-25:0.003611,MW708801.1|Hs|onp|USA|2021-01-25:0.996389):1.60016):0.184998,MW708793.1|Hs|onp|USA|2021-01-15:3.78039):2.04604,((MW549983.1|Hs||USA|2021-01-09:1.99961,MW837268.1|Hs||USA|2021-01-22:0.000392):2.98881,MW485893.1|Hs||USA|2021-01-06:1.01101):4.79551):0.162565):0.012433):0.000431,(((MW702984.1|Hs||USA|2021-01-27:0,MW738467.1|Hs||USA|2021-01-12:0):2.99498,MW545284.1|Hs||USA|2021-01-09:8.00502):0.010155,(MW550116.1|Hs||USA|2021-01-08:1.99692,MW673106.1|Hs|onp|USA|2021-02-08:1.00308):1.99325):0.999498):0.000194,(MW639969.1|Hs|onp|USA|2021-01-20:3.01352,MW781379.1|Hs|onp|USA|2021-02-17:3.98648):1.99842):0.001498,MW585948.1|Hs|onp|USA|2021-01-17:1.99662):0.001214,((((MW637127.1|Hs|onp|USA|2021-01-20:0,MW694028.1|Hs|onp|USA|2021-02-11:0):0.008637,MW778575.1|Hs|onp|USA|2021-02-21:0.991363):0.013011,MW707068.1|Hs|onp|USA|2021-02-16:0.97974):1.98782,MW707063.1|Hs|onp|USA|2021-02-16:3.00213):0.997953):0.000349,((MW758815.1|Hs|onp|USA|2021-02-22:1.00335,MW777372.1|Hs|onp|USA|2021-02-18:0.996653):0.996054,MW767331.1|Hs|onp|USA|2021-02-12:3.00395):6.00059):0.002499,((((MW739650.1|Hs||USA|2020-11-17:0,MW739656.1|Hs||USA|2020-11-17:0,MW739657.1|Hs||USA|2020-11-17:0,MW739886.1|Hs||USA|2020-11-24:0):0,(MW739887.1|Hs||USA|2020-11-24:1.00472,MW739888.1|Hs||USA|2020-11-24:0.995283):0.008785):0.926258,((MW779741.1|Hs|onp|USA|2021-03-03:0,MW808358.1|Hs|onp|USA|2021-03-05:0):0,MW808791.1|Hs|onp|USA|2021-03-03:1.0036):3.93248):0.037344,((((MW739340.1|Hs||USA|2021-01-07:0,MW739355.1|Hs||USA|2021-01-05:0,MW773434.1|Hs|onp|USA|2021-03-04:0):0.004263,MW696358.1|Hs|onp|USA|2021-02-08:2.99574):0.005563,((MW738085.1|Hs||USA|2020-12-19:0,MW739127.1|Hs||USA|2021-01-10:0):0,MW739110.1|Hs||USA|2021-01-12:1.00486):1.98972):1.57128,MW485151.1|Hs||USA|2020-12-17:0.621889):0.365194):0.025494):0.001342,(((((((((((MW700581.1|Hs||USA|2020-12-16:1.00163,MW700776.1|Hs||USA|2020-12-09:0):0.010193,MW700774.1|Hs||USA|2020-12-09:0.989563):1.98779,MW549911.1|Hs||USA|2021-01-08:0.006081):0.999057,MW666883.1|Hs|onp|USA|2021-01-25:2.00009):0.005593,MW667074.1|Hs|onp|USA|2021-01-26:9.99735):0.002449,(MW722119.1|Hs||USA|2021-01-19:1.98627,MW739250.1|Hs||USA|2020-12-18:2.01373):0.993077):1.89831,(((MW665801.1|Hs|onp|USA|2021-01-31:0,MW667071.1|Hs|onp|USA|2021-01-28:0,MW671673.1|Hs|onp|USA|2021-01-31:0,MW671723.1|Hs|onp|USA|2021-01-31:0,MW733296.1|Hs|onp|USA|2021-02-25:0):0.000272,MW720213.1|Hs|onp|USA|2021-02-14:0.999728):3.01073,MW549689.1|Hs||USA|2020-12-25:5.98907):1.8863):0.069643,MW505175.1|Hs||USA|2020-12-28:0.968857):0.01811,(((((((MW780315.1|Hs|onp|USA|2021-03-01:0,MW813331.1|Hs|onp|USA|2021-03-07:0):0,MW825372.1|Hs|onp|USA|2021-03-16:1.00349):0.000675,MW793167.1|Hs|onp|USA|2021-03-06:1.99879):0.005477,MW825545.1|Hs|onp|USA|2021-03-14:2.99342):0.015256,MW773409.1|Hs|onp|USA|2021-03-01:1.97873):0.823292,MW560923.1|Hs||USA|2021-01-18:2.35961):0.092879,MW766427.1|Hs|onp|USA|2021-02-26:8.93685):0.047982):0.004163,MW666718.1|Hs|onp|USA|2021-01-31:3.99362):0.002516,MW671606.1|Hs|onp|USA|2021-01-31:5.99218):0.002743):0.018331):0.004766,(((((((((((((((((((((((((((((MW446833.1|Hs|onp|USA|2020-12-23:0.210041,MW709167.1|Hs|onp|USA|2020-12-23:0):0.988118,(MW709110.1|Hs|onp|USA|2020-12-30:0.208599,MW709134.1|Hs|onp|USA|2020-12-30:0):0.926337):1.75068,((MW345276.1|Hs|onp|USA|2020-11-11:0,MW491141.1|Hs||USA|2020-11-30:0):0,MW495922.1|Hs||USA|2020-11-20:1.0032):0.303875):0.700592,MW669153.1|Hs|onp|USA|2021-02-07:6.98727):0.005391,MW638549.1|Hs|onp|USA|2021-01-02:0):0.004988,((((MW693446.1|Hs|onp|USA|2021-02-10:0,MW749345.1|Hs|onp|USA|2021-02-21:0):0.004049,MW793111.1|Hs|onp|USA|2021-03-04:0.995951):1.00117,MW778760.1|Hs|onp|USA|2021-02-20:1.99638):0.991395,MW777854.1|Hs|onp|USA|2021-02-16:0.005657):2.98432):0.00292,MW719955.1|Hs|onp|USA|2021-02-17:4.98647):0.88849,((MW517757.1|Hs|onp|USA|2021-01-11:0,MW548329.1|Hs|onp|USA|2021-01-16:3.01677):0.988603,MW577063.1|Hs|onp|USA|2021-01-13:0.010894):2.89143):0.100174,((MW310435.1|Hs|onp|USA|2020-11-05:0,MW345278.1|Hs|onp|USA|2020-11-11:0,MW345279.1|Hs|onp|USA|2020-11-11:0,MW345285.1|Hs|onp|USA|2020-11-11:0,MW549739.1|Hs|onp|USA|2021-01-18:0,MW709136.1|Hs|onp|USA|2020-12-21:0):0,(((((MW523837.1|Hs|onp|USA|2021-01-05:3.00714,MW725670.1|Hs||USA|2021-02-16:2.99286):0.009205,MW626595.1|Hs||USA|2021-01-11:0.990829):0.004702,MW586236.1|Hs|onp|USA|2021-01-27:1.99795):0.005433,MW494364.1|Hs|onp|USA|2021-01-03:0.994785):0.024718,MW634507.1|Hs|onp|USA|2020-12-26:0):0.9182):0.009982):0.004025,(((MW495190.1|Hs||USA|2021-01-07:1.00079,MW519804.1|Hs|onp|USA|2021-01-04:0.999209):0.004156,MW793209.1|Hs|onp|USA|2021-03-06:5.99584):0.969812,(MW484816.1|Hs|onp|USA|2020-12-30:2.72724,MW484817.1|Hs|onp|USA|2020-12-30:0.272761):0.705756):0.020603):0.002694,((((((((((MW635075.1|Hs|onp|USA|2021-01-01:0,MW638475.1|Hs|onp|USA|2021-01-01:0):0.002751,MW706351.1|Hs|onp|USA|2021-02-11:0.997249):0.84805,(MW483099.1|Hs|onp|USA|2020-12-28:2.81924,MW483100.1|Hs|onp|USA|2020-12-28:0.380765):2.04515):0.142656,MW783331.1|Hs|onp|USA|2021-03-03:7.94098):0.869458,(MW446849.1|Hs|onp|USA|2020-11-30:0.20869,MW446850.1|Hs|onp|USA|2020-11-30:0):3.05257):0.100514,(MW669742.1|Hs|onp|USA|2021-02-09:0,MW672947.1|Hs|onp|USA|2021-02-07:0):0.951619):0.016384,((MW641017.1|Hs|onp|USA|2021-01-26:4.01169,MW672871.1|Hs|onp|USA|2021-02-06:1.98831):4.405,MW669234.1|Hs|onp|USA|2021-02-07:4.38557):0.570215):0.005088,MW550018.1|Hs||USA|2021-01-07:1.98218):0.00223,MW763392.1|Hs|onp|USA|2021-02-24:2.97737):0.010169,MW681553.1|Hs|onp|USA|2021-02-12:0.984536):0.00452):0.001574,((MW599437.1|Hs|saliva_onp|USA|2021-01-28:0,MW722111.1|Hs|onp|USA|2021-02-12:0):1.99018,(MW731251.1|Hs|onp|USA|2021-02-10:0,MW792879.1|Hs||USA|2021-02-23:0):1.00982):1.00046):0.000543,(MW731748.1|Hs||USA|2021-02-02:0.991807,MW792785.1|Hs||USA|2021-02-22:5.00819):4.99816):0.003786,((MW728558.1|Hs|onp|USA|2021-02-20:0,MW763322.1|Hs|onp|USA|2021-02-25:0,MW777145.1|Hs|onp|USA|2021-02-14:0):1.00015,MW783301.1|Hs|onp|USA|2021-03-03:0):3.98276):0.02507,((((((((((((((MW706811.1|Hs|onp|USA|2021-02-14:1.00021,MW734714.1|Hs|onp|USA|2021-02-23:0.999793):0.001125,MW767213.1|Hs|onp|USA|2021-02-13:0):0.006806,MW779295.1|Hs|onp|USA|2021-02-23:1.99272):0.005477,MW772140.1|Hs|onp|USA|2021-02-28:0.988083):0.003191,MW734955.1|Hs|onp|USA|2021-02-22:1.98922):0.984193,(MW693273.1|Hs|onp|USA|2021-02-09:0.001613,MW748262.1|Hs|onp|USA|2021-02-10:0.998387):0.003871):0.994966,((MW634573.1|Hs|onp|USA|2020-12-27:0,MW638750.1|Hs|onp|USA|2021-01-04:0,MW708361.1|Hs|onp|USA|2021-01-18:0,MW766587.1|Hs|onp|USA|2021-02-26:0):0,(MW483830.1|Hs|onp|USA|2021-01-03:3.00734,MW483836.1|Hs|onp|USA|2021-01-02:1.99266):0.015111):0.002777):0.008866,(MW767207.1|Hs|onp|USA|2021-02-13:0,MW767226.1|Hs|onp|USA|2021-02-13:0):6.99273):0.012765,(((((MW766575.1|Hs|onp|USA|2021-02-18:2.00546,MW778339.1|Hs|onp|USA|2021-02-18:0.994543):0.006258,MW752048.1|Hs|onp|USA|2021-02-11:0):0.00092,MW752024.1|Hs|onp|USA|2021-02-11:0.998367):0.072582,MW771933.1|Hs|onp|USA|2021-03-01:0.926193):0.936673,((MW768031.1|Hs|onp|USA|2021-02-25:2.00074,MW776774.1|Hs|onp|USA|2021-03-03:0.999256):0.004721,MW772056.1|Hs|onp|USA|2021-02-27:3.99545):0.012659):0.981699):0.979283,(((((MW637032.1|Hs|onp|USA|2021-01-18:0):0,MW640537.1|Hs|onp|USA|2021-01-23:2.00453):0.002718,MW704627.1|Hs|onp|USA|2021-02-09:2.99717):0.999653,MW767354.1|Hs|onp|USA|2021-02-13:1.99761):0.000652,MW586534.1|Hs|onp|USA|2021-01-20:1.99715):0.003161):0.011501,(MW708115.1|Hs||USA|2021-01-30:2.0055,MW778251.1|Hs|onp|USA|2021-02-17:0):1.98232):0.083277,((((((MW730956.1|Hs|onp|USA|2021-01-17:0,MW741943.1|Hs|onp|USA|2021-01-22:0):1.0009,MW741942.1|Hs|onp|USA|2021-01-22:0):0.392728,MW741945.1|Hs|onp|USA|2021-01-22:1.6069):0.643307,((MW741940.1|Hs|onp|USA|2021-01-22:0.993489,MW766578.1|Hs|onp|USA|2021-02-19:2.00651):0.005024,MW741941.1|Hs|onp|USA|2021-01-22:0.998051):0.088332):2.98822,(MW731077.1|Hs|onp|USA|2021-02-12:0,MW752054.1|Hs|onp|USA|2021-02-12:0):2.0469):0.103153,((MW741944.1|Hs|onp|USA|2021-01-22:3.0166,MW752074.1|Hs|onp|USA|2021-02-15:1.9834):0.284127,MW517332.1|Hs|onp|USA|2021-01-08:1.72053):0.857562):0.870797):0.78225,MW384425.1|Hs|onp|USA|2020-11-11:0.833578):0.082586,(MW446877.1|Hs|onp|USA|2020-11-30:1.55721,MW758829.1|Hs|onp|USA|2021-02-24:2.64279):0.351287):0.023343):0.061411,((MW666505.1|Hs|onp|USA|2021-02-01:0,MW668495.1|Hs|onp|USA|2021-02-04:0,MW669785.1|Hs|onp|USA|2021-02-09:0,MW777196.1|Hs|onp|USA|2021-02-13:0):1.12366,((MW672830.1|Hs|onp|USA|2021-02-03:0,MW825791.1|Hs|onp|USA|2021-03-11:1.0009):2.14064,MW702091.1|Hs||USA|2020-12-23:0.059104):0.953899):2.86746):0.181479,MW693515.1|Hs|onp|USA|2021-02-10:3.74485):0.019659,((((MW673440.1|Hs|onp|USA|2021-02-09:0,MW772144.1|Hs|onp|USA|2021-02-25:0):4.97722,MW693928.1|Hs|onp|USA|2021-02-09:1.02278):0.010336,MW720324.1|Hs|onp|USA|2021-02-17:2.97894):0.006563,MW771735.1|Hs|onp|USA|2021-02-26:3.98401):1.71963):0.74969,(MW689789.1|Hs||USA|2021-02-05:3.36399,MW689861.1|Hs||USA|2021-02-05:4.83601):1.19032):0.361407,MW517359.1|Hs|onp|USA|2021-01-02:3.71248):0.622753,MW728663.1|Hs|onp|USA|2021-02-20:1.97566):0.005532,(((((((((((MW596010.1|Hs|onp|USA|2021-01-29:2.01471,MW640116.1|Hs|onp|USA|2021-01-21:0):0.017159,MW669082.1|Hs|onp|USA|2021-02-06:2.97966):1.98337,MW808463.1|Hs|onp|USA|2021-03-07:1.0013):0.001156,MW583279.1|Hs|onp|USA|2021-01-13:0):1.00369,(MW780952.1|Hs|onp|USA|2021-03-02:0,MW825795.1|Hs|onp|USA|2021-03-11:0):1.99605):0.001467,((MW699189.1|Hs|onp|USA|2021-02-17:0,MW707045.1|Hs|onp|USA|2021-02-16:0,MW734508.1|Hs|onp|USA|2021-02-22:0,MW734509.1|Hs|onp|USA|2021-02-22:0,MW813358.1|Hs|onp|USA|2021-03-09:0):2.98491,MW708868.1|Hs|onp|USA|2021-01-18:1.01509):4.0034):0.98989,((((MW707163.1|Hs|onp|USA|2021-02-10:0,MW722160.1|Hs|onp|USA|2021-01-18:0):0,(MW734328.1|Hs|onp|USA|2021-02-17:1.89707,MW766753.1|Hs|onp|USA|2021-02-17:1.30293):0.087645):1.98652,(MW560831.1|Hs||USA|2021-01-14:2.00226,MW586340.1|Hs|onp|USA|2021-01-23:4.99774):0.978907):0.003088,MW638880.1|Hs|onp|USA|2021-01-08:5.98483):0.015364):0.005386,MW725971.1|Hs|onp|USA|2021-01-29:1.98664):0.006578,MW640568.1|Hs|onp|USA|2021-01-24:2.98302):0.002061,MW524992.1|Hs|onp|USA|2021-01-12:4.02544):0.001717,MW638964.1|Hs|onp|USA|2021-01-09:0):0.013488):0.004141,MW583270.1|Hs|onp|USA|2021-01-13:3.0119):0.004052,(MW772146.1|Hs|onp|USA|2021-02-25:0.994457,MW777578.1|Hs|onp|USA|2021-02-15:2.00554):1.99892):0.00259,((((MW519634.1|Hs|onp|USA|2021-01-06:1.01889,MW693858.1|Hs|onp|USA|2021-02-11:0.981107):0.006014,MW739512.1|Hs||USA|2021-01-20:2.99421):0.00579,MW672989.1|Hs|onp|USA|2021-02-07:4.99064):1.98889,((MW772032.1|Hs|onp|USA|2021-02-25:0,MW778835.1|Hs|onp|USA|2021-02-18:0):3.99398,MW708132.1|Hs|onp|USA|2021-01-05:3.00602):1.00535):0.00798):0.003104,((MW638481.1|Hs|onp|USA|2021-01-01:3.0175,MW725960.1|Hs|onp|USA|2021-01-29:1.9825):2.01255,(MW763611.1|Hs|onp|USA|2021-02-26:1.00422,MW825891.1|Hs|onp|USA|2021-03-09:1.99578):2.9894):1.00022):0.011498,(MW708129.1|Hs|onp|USA|2021-01-06:2.01918,MW731308.1|Hs|onp|USA|2021-02-09:3.98082):1.00065):0.238078,MW550519.1|Hs|onp|USA|2020-12-14:0.939189):2.74533,MW738502.1|Hs||USA|2021-01-12:3.01819):0.993761):0.024234,(((MW672904.1|Hs|onp|USA|2021-02-07:1.00208,MW773386.1|Hs|onp|USA|2021-03-03:0.997924):1.99958,(MW750949.1|Hs||USA|2021-01-24:0,MW795908.1|Hs||USA|2021-01-24:0):0.000418):0.090242,MW559200.1|Hs||USA|2020-12-28:1.90942):1.91556):0.029998,((((((MW564785.1|Hs||USA|2020-12-03:3.00118,MW640416.1|Hs|onp|USA|2021-01-24:5.99882):0.004542,MW702009.1|Hs||USA|2020-12-02:1.99484):0.004724,(MW549532.1|Hs||USA|2021-01-01:0,MW731043.1|Hs|onp|USA|2021-01-12:0):1.99603):0.010081,MW669566.1|Hs|onp|USA|2021-02-04:1.99019):0.02119,(MW685701.1|Hs||USA|2021-01-28:0,MW685742.1|Hs||USA|2021-02-05:0):4.97233):0.189197,(MW648092.1|Hs||USA|2021-01-26:3.00179,MW648109.1|Hs||USA|2021-01-25:2.99821):0.790513):1.80676):0.00834,((MW542149.1|Hs||USA|2021-01-12:1.00501,MW549237.1|Hs||USA|2021-01-05:0):1.12459,(MW556177.1|Hs|onp|USA|2021-01-08:0.852773,MW680602.1|Hs|onp|USA|2021-02-12:3.14723):0.959699):0.89372):0.105188,((MW698999.1|Hs||USA|2021-02-19:0,MW699000.1|Hs||USA|2021-02-19:0,MW699001.1|Hs||USA|2021-02-19:0):5.02801,MW548876.1|Hs||USA|2020-11-28:5.97199):0.57137):0.146648,(MW779063.1|Hs|onp|USA|2021-02-22:6.94412):1.62401):0.601466,((MW771732.1|Hs|onp|USA|2021-02-26:1.99518,MW779049.1|Hs|onp|USA|2021-02-22:0.004824):1.99691,MW694239.1|Hs|onp|USA|2021-02-12:3.00118):4.92623):0.01379,((MW587773.1|Hs||USA|2021-01-26:0,MW587774.1|Hs||USA|2021-01-26:0):2.03587,MW582263.1|Hs||USA|2020-12-23:0.964134):1.97917):0.018094,((((MW436740.1|Hs|onp|USA|2020-12-03:0,MW436756.1|Hs|onp|USA|2020-12-03:0,MW496029.1|Hs||USA|2020-12-03:0,MW496030.1|Hs||USA|2020-12-03:0):0.015919,MW436717.1|Hs|onp|USA|2020-12-03:0.984081):0.967214,MW617558.1|Hs|onp|USA|2021-01-31:0.01827):2.66328,(MW722217.1|Hs|onp|USA|2021-02-24:6.01872,MW771769.1|Hs|onp|USA|2021-02-26:0.181279):0.645479):0.345719):0.021929,((((((((((((((((((((((((((((((((MW075738.1|Hs|onp|USA|2020-09-03:0,MW075739.1|Hs|onp|USA|2020-09-03:0):0.97836,MW075741.1|Hs|onp|USA|2020-09-03:1.02164):0.044858,MW075735.1|Hs|onp|USA|2020-09-03:0):0.809302,(MW070096.1|Hs|onp|USA|2020-09-01:0,MW228219.1|Hs|onp|USA|2020-08-24:0):0):0.054763,MW075732.1|Hs|onp|USA|2020-09-03:0.97779):0.00738,((MW075733.1|Hs|onp|USA|2020-09-03:0,MW075737.1|Hs|onp|USA|2020-09-03:0,MW228218.1|Hs|onp|USA|2020-08-24:0):0,MW269890.1|Hs|onp|USA|2020-09-02:2.00461):0.980325):0.022547,MW228220.1|Hs|onp|USA|2020-08-24:0.96057):3.00408,MW766882.1|Hs|onp|USA|2021-01-08:0.994707):0.001843,(MW777484.1|Hs|onp|USA|2021-02-17:0,MW778023.1|Hs|onp|USA|2021-02-20:0,MW778306.1|Hs|onp|USA|2021-02-18:0):1.00154):0.001174,MW728576.1|Hs|onp|USA|2021-02-21:3.99813):0.001056,(((MW586387.1|Hs|onp|USA|2021-01-23:1.99779,MW708202.1|Hs|onp|USA|2021-01-27:7.00221):0.005548,MW643563.1|Hs|onp|USA|2021-01-28:4.99575):0.006091,MW778825.1|Hs|onp|USA|2021-02-15:2.99162):1.99043):0.001767,MW640283.1|Hs|onp|USA|2021-01-21:1.99507):0.000359,((((((MW634378.1|Hs|onp|USA|2020-12-24:4.01233,MW696735.1|Hs|onp|USA|2021-02-14:3.98767):1.00197,MW626650.1|Hs||USA|2021-01-12:3.99808):1.00181,MW668888.1|Hs|onp|USA|2021-02-01:2.99782):2.99868,MW566557.1|Hs||USA|2020-08-26:3.00079):2.85214,(MW406520.1|Hs||USA|2020-10-29:1.02039,MW666867.1|Hs|onp|USA|2021-01-25:3.97961):1.8558):0.057378,MW705958.1|Hs|onp|USA|2021-02-09:10.9051):0.079437):0.000561,MW777853.1|Hs|onp|USA|2021-02-15:0.994656):0.001325,MW640041.1|Hs|onp|USA|2021-01-20:0.994835):0.000506,MW778628.1|Hs|onp|USA|2021-02-19:6.99752):0.000411,MW667369.1|Hs|onp|USA|2021-01-23:5.99687):0.00084,((((MW070097.1|Hs|onp|USA|2020-09-01:0,MW070098.1|Hs|onp|USA|2020-09-01:0,MW070099.1|Hs|onp|USA|2020-09-01:0,MW075751.1|Hs|onp|USA|2020-09-03:0,MW075763.1|Hs|onp|USA|2020-09-02:0,MW228248.1|Hs|onp|USA|2020-08-24:0,MW268709.1|Hs|onp|USA|2020-09-04:0,MW269895.1|Hs|onp|USA|2020-09-02:0,MW269900.1|Hs|onp|USA|2020-09-02:0,MW269904.1|Hs|onp|USA|2020-09-02:0,MW420900.1|Hs|onp|USA|2020-08-28:0,MW420903.1|Hs|onp|USA|2020-08-29:0,MW420905.1|Hs|onp|USA|2020-08-29:0,MW420910.1|Hs|onp|USA|2020-08-27:0):0,((MW269886.1|Hs|onp|USA|2020-09-02:1.00022,MW420909.1|Hs|onp|USA|2020-08-28:0.999777):0.000295,(MW269898.1|Hs|onp|USA|2020-09-02:0,MW420886.1|Hs|onp|USA|2020-08-27:0):0.999705):0.000479):0.001639,(MW269882.1|Hs|onp|USA|2020-09-01:0,MW269885.1|Hs|onp|USA|2020-09-02:0,MW269887.1|Hs|onp|USA|2020-09-02:0):0.998337):0.004817,MW660981.1|Hs|onp|USA|2020-10-28:3.9938):3.99235):0.000821,MW586556.1|Hs|onp|USA|2021-01-20:4.99699):0.000542,(MW070088.1|Hs|onp|USA|2020-09-01:0,MW268720.1|Hs|onp|USA|2020-09-05:0,MW521768.1|Hs||USA|2020-08-25:0,MW638767.1|Hs|onp|USA|2021-01-05:0,MW731314.1|Hs|onp|USA|2021-02-08:0):0):0.000505,((((MW585979.1|Hs|onp|USA|2021-01-16:0,MW586002.1|Hs|onp|USA|2021-01-15:0):0.003141,(MW693407.1|Hs|onp|USA|2021-02-10:0,MW777227.1|Hs|onp|USA|2021-02-12:0):1.99686):0.585451,MW708918.1|Hs|onp|USA|2020-12-31:1.61245):0.064506,MW708923.1|Hs|onp|USA|2020-12-31:1.65788):1.3412):0.001329,MW638806.1|Hs|onp|USA|2021-01-05:0.996975):0.000335,(MW666211.1|Hs|onp|USA|2021-02-03:4.5973,MW668611.1|Hs|onp|USA|2021-02-07:1.6027):0.394367):0.000691,(MW719665.1|Hs|onp|USA|2021-02-12:0,MW719835.1|Hs|onp|USA|2021-02-12:0):3.99548):0.000212,MW643569.1|Hs|onp|USA|2021-01-29:0.996073):0.001351,(((((MW666674.1|Hs|onp|USA|2021-02-01:0.009917,MW825725.1|Hs|onp|USA|2021-03-12:1.99008):0.999187,MW681138.1|Hs|onp|USA|2021-02-10:1.99526):0.0131,MW681382.1|Hs|onp|USA|2021-02-13:1.98479):1.98393,(MW523869.1|Hs|onp|USA|2021-01-05:1.00226,MW665674.1|Hs|onp|USA|2021-01-25:4.99774):0.007374):0.980334,((((MW700345.1|Hs||USA|2021-02-01:1.01295,MW793221.1|Hs|onp|USA|2021-02-27:2.98705):1.97212,MW640165.1|Hs|onp|USA|2021-01-20:1.02188):1.98368,MW581609.1|Hs||USA|2021-01-03:2.01289):0.004344,(MW581610.1|Hs||USA|2021-01-03:0,MW581611.1|Hs||USA|2021-01-03:0):0):1.98426):0.010475):0.000373,(((MW697877.1|Hs|onp|USA|2021-02-10:1.00266,MW720285.1|Hs|onp|USA|2021-02-17:0):3.00292,MW668618.1|Hs|onp|USA|2021-01-30:0):0.00621,MW815753.1|Hs||USA|2021-03-09:5.9922):0.988835):0.000593,((((MW548328.1|Hs|onp|USA|2021-01-16:0,MW549738.1|Hs|onp|USA|2021-01-18:0):4.9961,MW700496.1|Hs||USA|2020-12-09:3.0039):0.017674,(MW667219.1|Hs|onp|USA|2021-01-25:4.00933,MW763578.1|Hs|onp|USA|2021-02-26:0.990672):2.98612):1.62715,((MW777033.1|Hs|onp|USA|2021-02-15:0.996038,MW778274.1|Hs|onp|USA|2021-02-20:0.003962):0.990214,MW693805.1|Hs|onp|USA|2021-02-10:2.00843):7.62102):0.366207):0.000908,((((MW640268.1|Hs|onp|USA|2021-01-21:1.00331,MW668599.1|Hs|onp|USA|2021-02-01:2.99669):0.606811,MW696379.1|Hs|onp|USA|2021-02-15:0.590983):1.21411,MW681389.1|Hs|onp|USA|2021-02-10:2.80986):4.12741,(((MW728837.1|Hs|onp|USA|2021-02-17:1.00442,MW792582.1|Hs|onp|USA|2021-03-08:0.995577):2.98266,MW581612.1|Hs||USA|2021-01-03:4.01734):1.01085,MW720212.1|Hs|onp|USA|2021-02-19:3.99501):0.923906):0.060425):0.003582,((((((((MW719579.1|Hs||USA|2021-01-30:0,MW719581.1|Hs||USA|2021-01-30:0):4.01024,MW708423.1|Hs|onp|USA|2021-01-24:1.98976):0.012481,MW792629.1|Hs|onp|USA|2021-03-09:3.98769):0.079797,MW796707.1|Hs||USA|2021-02-20:0.914026):0.056612,MW771926.1|Hs|onp|USA|2021-02-27:0.966762):0.69923,(MW796705.1|Hs||USA|2021-02-19:0,MW796706.1|Hs||USA|2021-02-21:0,MW796893.1|Hs||USA|2021-02-26:0):0):2.08772,MW523811.1|Hs|onp|USA|2021-01-05:1.9983):0.161796,MW681366.1|Hs|onp|USA|2021-02-09:7.09907):0.838724):0.001121,((MW707839.1|Hs|onp|USA|2021-02-14:0,MW733217.1|Hs|onp|USA|2021-02-21:0,MW767591.1|Hs|onp|USA|2021-03-03:0):0.030484,MW820275.1|Hs|onp|USA|2021-03-10:2.96952):1.96462):0.001118,MW820245.1|Hs|onp|USA|2021-03-01:1.98997):0.013946):0.014173,MW725716.1|Hs||USA|2021-02-16:1.97762):0.005982,(((((MW772217.1|Hs|onp|USA|2021-02-25:7.99323):0.992171,MW181579.1|Hs|onp|USA|2020-10-01:1.00269):0.005403,MW741666.1|Hs|onp|USA|2021-02-02:6.995):0.001709,MW825770.1|Hs|onp|USA|2021-03-09:3.99327):0.031732,((MW772042.1|Hs|onp|USA|2021-02-27:0.999824,MW808671.1|Hs|onp|USA|2021-03-06:1.00018):0.056361,MW694159.1|Hs|onp|USA|2021-02-12:0.143639):0.962223):1.9922):0.051821,(((((((((((((((((((((((((((((((((((((MW667015.1|Hs|onp|USA|2021-01-25:0.865498,MW750165.1|Hs||USA|2021-02-17:1.1345):0.092185,MW696989.1|Hs|onp|USA|2021-02-16:0):0.175176,MW540104.1|Hs|onp|USA|2020-12-03:0.029719):0.193966,MW708116.1|Hs|onp|USA|2021-01-12:0):1.77947,(((MW667293.1|Hs|onp|USA|2021-01-25:0,MW778125.1|Hs|onp|USA|2021-02-19:0):0.015655,(MW763889.1|Hs|onp|USA|2021-02-24:0,MW772091.1|Hs|onp|USA|2021-02-27:1.00803):2.98172):1.98497,MW634039.1|Hs|onp|USA|2020-12-23:1.00339):2.03577):0.155071,MW494383.1|Hs|onp|USA|2021-01-03:1.27274):0.729859,(((MW550628.1|Hs|onp|USA|2020-12-10:0,MW583146.1|Hs|onp|USA|2021-01-17:2.15104):0.219419,MW540175.1|Hs|onp|USA|2020-12-05:0):0.039481,MW617721.1|Hs||USA|2021-01-18:0.948561):0.00274):0.007941,MW540072.1|Hs|onp|USA|2020-11-11:1.95172):0.005881,MW495157.1|Hs||USA|2021-01-05:0.947104):0.008419,((MW617870.1|Hs||USA|2021-01-20:0.346528,MW708140.1|Hs|onp|USA|2021-01-08:0.653472):1.66421,MW550011.1|Hs||USA|2021-01-07:1.94076):0.013454):0.009328,MW505272.1|Hs||USA|2021-01-06:1.94652):0.005788,(((MW792797.1|Hs||USA|2021-02-24:2.31837,MW805026.1|Hs|onp|USA|2021-03-07:1.88163):0.104608,MW696268.1|Hs|onp|USA|2021-02-15:0):0.000654,(MW687550.1|Hs||USA|2021-02-09:0,MW697913.1|Hs|onp|USA|2021-02-12:0):2.01993):1.949):0.004984,MW665671.1|Hs|onp|USA|2021-01-29:1.94727):0.009105,((MW781309.1|Hs|onp|USA|2021-03-06:0,MW816225.1|Hs|onp|USA|2021-03-10:0,MW816262.1|Hs|onp|USA|2021-03-09:0):0,MW816248.1|Hs|onp|USA|2021-03-09:1.00047):1.94232):0.021968,((((MW778926.1|Hs|onp|USA|2021-02-22:2.00053,MW779224.1|Hs|onp|USA|2021-02-23:0.999467):0.020438,MW617855.1|Hs||USA|2021-01-20:2.97971):0.015437,MW720006.1|Hs|onp|USA|2021-02-18:0.969133):0.027863,MW681149.1|Hs|onp|USA|2021-02-11:0):0.958438):0.005001,(MW540226.1|Hs|onp|USA|2020-12-16:0,MW540267.1|Hs|onp|USA|2020-12-28:0):1.0168):0.010037,((MW599523.1|Hs||USA|2021-01-10:0,MW687390.1|Hs||USA|2021-01-02:1.00337):0.978101,MW687364.1|Hs||USA|2021-01-03:1.021):3.01716):0.017097,(((((((MW698133.1|Hs|onp|USA|2021-02-15:0,MW782934.1|Hs|onp|USA|2021-03-05:0,MW793093.1|Hs|onp|USA|2021-03-07:0,MW805105.1|Hs|onp|USA|2021-03-07:0):0.016427,MW793305.1|Hs|onp|USA|2021-03-08:0.983573):0.947959,MW673044.1|Hs|onp|USA|2021-02-07:0.037062):1.01671,MW599524.1|Hs||USA|2021-01-10:0.994954):0.004807,MW635338.1|Hs|onp|USA|2020-12-28:0.992982):0.007281,(((((MW681273.1|Hs|onp|USA|2021-02-11:2.00699,MW781080.1|Hs|onp|USA|2021-02-23:2.99301):0.029469,MW720518.1|Hs|onp|USA|2021-02-16:0):0.822161,MW523834.1|Hs|onp|USA|2021-01-05:0.374286):0.209508,MW550007.1|Hs||USA|2021-01-08:0.745557):0.069496,MW583218.1|Hs|onp|USA|2021-01-16:0.206891):0.845921,MW495153.1|Hs||USA|2021-01-06:0):0.023607,(((((MW720409.1|Hs|onp|USA|2021-02-17:0,MW783083.1|Hs|onp|USA|2021-03-01:0):0.98911,MW779165.1|Hs|onp|USA|2021-02-22:1.01089):0.023477,MW728716.1|Hs|onp|USA|2021-02-17:1.98024):0.053626,MW777617.1|Hs|onp|USA|2021-02-15:1.13134):0.973182,MW733524.1|Hs|onp|USA|2021-02-25:1.98863):0.994667):0.925036):0.044749,MW778884.1|Hs|onp|USA|2021-02-22:2.0242):3.93635,(MW636444.1|Hs|onp|USA|2021-01-18:2.00875,MW705773.1|Hs|onp|USA|2021-02-09:3.99125):1.98642):0.880712,(MW778960.1|Hs|onp|USA|2021-02-22:7.98707):0.432137):0.063066,MW566855.1|Hs||USA|2020-09-21:1.93281):0.012983,MW642838.1|Hs|onp|USA|2021-01-31:2.96763):0.007002,(MW420244.1|Hs||USA|2020-10-27:3.00867,MW638959.1|Hs|onp|USA|2021-01-09:2.99133):0.980065):0.009676,((((MW585987.1|Hs|onp|USA|2021-01-15:1.01726,MW778004.1|Hs|onp|USA|2021-02-20:2.98274):0.183754,MW585887.1|Hs|onp|USA|2021-01-18:3.8095):3.85246,(MW586445.1|Hs|onp|USA|2021-01-21:0,MW586507.1|Hs|onp|USA|2021-01-20:0):3.0499):0.950458,MW665846.1|Hs|onp|USA|2021-02-01:4.95924):0.017699):0.002258,(MW638809.1|Hs|onp|USA|2021-01-05:0.010349,MW791740.1|Hs|onp|USA|2021-02-28:3.98965):2.95874):0.007979,MW666200.1|Hs|onp|USA|2021-02-02:4.97132):0.00196,((((MW766509.1|Hs|onp|USA|2021-02-02:0.394434,MW825472.1|Hs|onp|USA|2021-03-15:0.805566):0.078063,MW825471.1|Hs|onp|USA|2021-03-14:0.858886):0.104889,(MW693907.1|Hs|onp|USA|2021-02-10:0,MW773261.1|Hs|onp|USA|2021-03-03:0):0.023197):5.85061,(MW634766.1|Hs|onp|USA|2020-12-26:3.01483,MW707185.1|Hs|onp|USA|2021-02-09:3.98517):2.90725):0.071152):0.003261,((((((((((MW638181.1|Hs|onp|USA|2021-01-09:0,MW639970.1|Hs|onp|USA|2021-01-20:1.0011):0.003887,MW643788.1|Hs|onp|USA|2021-02-01:4.99569):0.004147,MW668983.1|Hs|onp|USA|2021-02-04:4.99238):2.98014,MW708620.1|Hs|onp|USA|2020-11-30:1.0132):0.990174,MW586266.1|Hs|onp|USA|2021-01-26:5.01245):0.017322,MW636977.1|Hs|onp|USA|2021-01-16:1.98863):0.008793,MW665592.1|Hs|onp|USA|2021-01-28:7.98847):0.004338,MW665665.1|Hs|onp|USA|2021-01-25:4.98495):0.971187,((MW550478.1|Hs|onp|USA|2020-12-22:3.01401,MW778931.1|Hs|onp|USA|2021-02-22:2.98599):0.748421,(MW640215.1|Hs|onp|USA|2021-01-21:1.80822,MW777496.1|Hs|onp|USA|2021-02-17:4.39178):1.93211):0.250988):0.006795,(MW586359.1|Hs|onp|USA|2021-01-23:5.02735,MW634492.1|Hs|onp|USA|2020-12-23:1.97265):2.00977):0.015625):0.003643,MW763187.1|Hs|onp|USA|2021-02-22:6.97218):0.009224,MW583417.1|Hs|onp|USA|2021-01-22:8.05053):0.006218,MW582238.1|Hs||USA|2020-12-26:10.0354):0.002516,((((((((((((MW692967.1|Hs|onp|USA|2021-02-09:2.00354,MW707770.1|Hs|onp|USA|2021-02-13:0.996463):0.006176,MW763526.1|Hs|onp|USA|2021-02-27:0.995488):1.82623,(MW708932.1|Hs|onp|USA|2021-01-11:0,MW766514.1|Hs|onp|USA|2021-01-26:1.02496):0.364004):0.094575,(((MW693776.1|Hs|onp|USA|2021-02-10:0.011268,MW808768.1|Hs|onp|USA|2021-03-04:1.98873):1.00498,MW728562.1|Hs|onp|USA|2021-02-22:0.987185):0.289814,MW772221.1|Hs|onp|USA|2021-02-26:3.70998):1.62792):1.00399,MW673167.1|Hs|onp|USA|2021-02-09:2.94238):0.02316,MW668591.1|Hs|onp|USA|2021-02-01:2.93358):0.013595,MW777985.1|Hs|onp|USA|2021-02-19:6.97116):0.00944,(MW648253.1|Hs||USA|2020-12-31:0.980125,MW764001.1|Hs|onp|USA|2021-03-03:2.01987):0.921049):0.027317,(MW548311.1|Hs|onp|USA|2021-01-06:0,MW548312.1|Hs|onp|USA|2021-01-06:0):4.04371):1.02798,(((MW766629.1|Hs|onp|USA|2021-02-22:0,MW766630.1|Hs|onp|USA|2021-02-22:0):0.002651,MW766631.1|Hs|onp|USA|2021-02-22:1.99735):4.9933,MW638908.1|Hs|onp|USA|2021-01-08:2.00517):3.01746):0.891294,((((((MW693568.1|Hs|onp|USA|2021-02-09:0.014195,MW825648.1|Hs|onp|USA|2021-03-11:2.98581):0.58782,MW629285.1|Hs||USA|2021-01-19:2.60264):7.38793,MW708817.1|Hs|onp|USA|2021-01-04:3.01692):0.007961,MW596184.1|Hs|onp|USA|2021-01-09:5.99012):0.99474,MW738182.1|Hs||USA|2020-12-11:2.99758):0.140152,MW521763.1|Hs||USA|2020-10-30:4.06014):0.776371):0.071847,(((MW594045.1|Hs||USA|2021-01-09:0,MW594046.1|Hs||USA|2021-01-09:0):1.01083,MW638142.1|Hs|onp|USA|2021-01-09:1.98917):1.02492,MW638641.1|Hs|onp|USA|2021-01-04:3.96978):0.988287):0.016907):0.043972,(((((MW621456.1|Hs||USA|2021-02-03:0.013325,MW621460.1|Hs||USA|2021-02-03:0.986675):5.63326,MW523996.1|Hs|onp|USA|2020-12-09:3.36504):2.38694,(MW681022.1|Hs|onp|USA|2020-11-02:0.976372,MW681023.1|Hs|onp|USA|2020-11-04:0.023628):0.731472):0.768037,MW638731.1|Hs|onp|USA|2021-01-04:4.50098):0.493375,MW767264.1|Hs|onp|USA|2021-02-12:1.03218):0.054098):0.156877,(((MW517752.1|Hs|onp|USA|2021-01-11:0,MW548295.1|Hs|onp|USA|2021-01-03:0):0.005514,MW577037.1|Hs|onp|USA|2021-01-12:2.99449):0.556387,MW550631.1|Hs|onp|USA|2020-12-21:0.638336):3.64163):0.053217,(((MW486245.1|Hs|onp|USA|2020-12-28:0,MW486348.1|Hs|onp|USA|2020-12-29:0,MW486380.1|Hs|onp|USA|2021-01-02:0,MW634924.1|Hs|onp|USA|2020-12-27:0):0,((MW808870.1|Hs|onp|USA|2021-03-03:0.006686,MW813667.1|Hs|onp|USA|2021-03-08:0.993314):4.01841,MW486415.1|Hs|onp|USA|2020-12-31:0.980107):0.034007):0.978734,MW486272.1|Hs|onp|USA|2020-12-30:0):0.11791):0.306244,MW486303.1|Hs|onp|USA|2021-01-04:4.60531):0.475519):0.056153,(MW616855.1|Hs||USA|2021-01-05:0.877089,MW666523.1|Hs|onp|USA|2021-01-30:2.12291):1.9181):0.079566,(MW616872.1|Hs||USA|2021-01-04:7.02213,MW708077.1|Hs|onp|USA|2021-01-13:8.97787):0.767632):0.175196,MW490582.1|Hs|onp|USA|2021-01-07:7.97504):0.568578,MW586036.1|Hs|onp|USA|2021-01-14:3.01396):0.154251,(((((((((((((((((((((((((((((MW696746.1|Hs|onp|USA|2021-02-15:0,MW778797.1|Hs|onp|USA|2021-02-19:0):0,MW804927.1|Hs|onp|USA|2021-03-09:1.00044):0.003409,MW778702.1|Hs|onp|USA|2021-02-23:1.99652):0.001502,MW808838.1|Hs|onp|USA|2021-03-03:0.995253):0.0017,((MW792600.1|Hs|onp|USA|2021-03-07:0,MW825557.1|Hs|onp|USA|2021-03-14:0):1.98968,MW681288.1|Hs|onp|USA|2021-02-09:1.01032):0.994191):0.976768,MW643732.1|Hs|onp|USA|2021-02-01:0.018065):2.66598,(MW644282.1|Hs|onp|USA|2021-01-31:1.06724,MW672901.1|Hs|onp|USA|2021-02-06:1.93276):3.62073):0.343976,(MW638626.1|Hs|onp|USA|2021-01-04:3.01256,MW640154.1|Hs|onp|USA|2021-01-21:0):3.00413):1.99662,(((((((MW778863.1|Hs|onp|USA|2021-02-21:1.0022,MW808657.1|Hs|onp|USA|2021-03-04:0.997796):0.002679,MW808639.1|Hs|onp|USA|2021-03-03:0.997327):0.988559,MW812987.1|Hs|onp|USA|2021-03-08:0.010558):2.00374,MW669392.1|Hs|onp|USA|2021-02-07:0.995391):1.98406,MW596163.1|Hs|onp|USA|2021-01-10:2.01669):1.99378,MW645562.1|Hs||USA|2020-11-20:2.01203):0.960033,MW406590.1|Hs||USA|2020-11-03:1.93855):0.060754):0.013873,MW764092.1|Hs|onp|USA|2021-03-02:11.989):0.238941,(((MW639973.1|Hs|onp|USA|2021-01-20:2.88315,MW708985.1|Hs|onp|USA|2021-01-18:0.116848):0.841637,MW665608.1|Hs|onp|USA|2021-01-28:2.69508):0.815126,(MW496006.1|Hs||USA|2020-11-10:0,MW634972.1|Hs|onp|USA|2020-12-27:2.02577):1.54215):0.677192):0.097624,((((MW733623.1|Hs|onp|USA|2021-02-23:1.98872,MW813177.1|Hs|onp|USA|2021-03-08:2.01128):1.00247,MW672704.1|Hs|onp|USA|2021-02-02:3.99758):0.948811,MW708100.1|Hs|onp|USA|2021-01-14:0.049875):1.59146,(((MW825421.1|Hs|onp|USA|2021-03-15:0,MW825813.1|Hs|onp|USA|2021-03-11:0):0.00375,MW825799.1|Hs|onp|USA|2021-03-10:1.99625):0.001238,MW825509.1|Hs|onp|USA|2021-03-14:0.995247):3.54309):0.743572):0.312159,((MW586537.1|Hs|onp|USA|2021-01-20:2.04878,MW804818.1|Hs|onp|USA|2021-03-10:2.95122):1.94125,MW708796.1|Hs|onp|USA|2021-01-23:0.247237):1.63514):0.365604,(MW708244.1|Hs|onp|USA|2021-01-12:1.97575,MW708518.1|Hs|onp|USA|2021-01-22:4.02425):2.95807):0.988271,(((((((((((((((MW586548.1|Hs|onp|USA|2021-01-20:1.00038,MW640308.1|Hs|onp|USA|2021-01-20:0):0.015137,(MW704501.1|Hs|onp|USA|2021-02-08:1.01146,MW816391.1|Hs|onp|USA|2021-03-12:2.98854):1.9787):0.003728,MW728682.1|Hs|onp|USA|2021-02-21:1.98415):0.99539,MW681224.1|Hs|onp|USA|2021-02-11:4.99902):0.004715,MW781029.1|Hs|onp|USA|2021-02-23:3.99351):0.013693,MW793070.1|Hs|onp|USA|2021-03-06:4.98209):0.002718,(MW705616.1|Hs|onp|USA|2021-02-11:3.01593,MW749467.1|Hs|onp|USA|2021-02-25:2.98407):1.98221):1.98465,(MW640016.1|Hs|onp|USA|2021-01-20:0.989517,MW640257.1|Hs|onp|USA|2021-01-21:0.010483):5.00314):0.004483,(((((MW626609.1|Hs||USA|2021-01-11:2.0041,MW673561.1|Hs||USA|2020-12-16:1.9959):0.003089,MW626562.1|Hs||USA|2021-01-04:0):0.000477,MW689786.1|Hs||USA|2021-02-05:1.99872):0.004587,MW673586.1|Hs||USA|2020-12-18:0.9947):0.008618,(MW491179.1|Hs||USA|2020-12-07:0,MW673574.1|Hs||USA|2020-12-16:1.00894):0.985811):0.989619):0.009943,(MW635154.1|Hs|onp|USA|2020-12-30:0,MW638762.1|Hs|onp|USA|2021-01-05:0):1.99168):0.004463,(MW524066.1|Hs|onp|USA|2021-01-05:0,MW524067.1|Hs|onp|USA|2021-01-05:0):1.98965):0.008805,MW665587.1|Hs|onp|USA|2021-01-28:1.98463):0.007314,MW708625.1|Hs|onp|USA|2021-01-29:1.97958):0.975078,MW778685.1|Hs|onp|USA|2021-02-22:7.00566):0.022058,(((((MW708354.1|Hs|onp|USA|2021-01-25:1.02153,MW809672.1|Hs|onp|USA|2021-02-25:4.97847):2.13371,MW709227.1|Hs||USA|2021-02-01:1.70543):1.78775,MW722147.1|Hs||USA|2021-01-18:2.86899):0.154245,MW709004.1|Hs|onp|USA|2021-01-21:2.08276):0.038994,MW494373.1|Hs|onp|USA|2021-01-03:2.97869):0.898381):1.97666):0.018829,MW494063.1|Hs||USA|2020-12-07:4.97969):0.006788,(((((((MW771802.1|Hs|onp|USA|2021-02-26:0,MW808850.1|Hs|onp|USA|2021-03-03:0):1.01011,MW725711.1|Hs||USA|2021-02-16:1.98989):0.99207,MW669335.1|Hs|onp|USA|2021-02-08:3.00272):2.97451,MW704738.1|Hs|onp|USA|2021-02-09:5.02767):1.10622,(MW406588.1|Hs||USA|2020-11-03:1.82939,MW634162.1|Hs|onp|USA|2020-12-26:4.17061):3.94663):0.147679,((((MW629427.1|Hs||USA|2021-01-04:0.009872,MW708631.1|Hs|onp|USA|2021-01-04:2.19013):0.178301,MW731015.1|Hs|onp|USA|2021-01-01:0.011058):0.193712,MW708716.1|Hs|onp|USA|2020-12-31:0):3.53456,(MW494387.1|Hs|onp|USA|2021-01-03:6.95776,MW642881.1|Hs|onp|USA|2021-02-01:2.04224):0.317693):2.90797):0.448597,MW708611.1|Hs|onp|USA|2020-12-01:3.69673):2.3055):0.958126,(((((((((MW672826.1|Hs|onp|USA|2021-02-04:0,MW681487.1|Hs|onp|USA|2021-02-10:1.0064):4.98629,MW666535.1|Hs|onp|USA|2021-01-30:4.01093):0.995112,(MW550231.1|Hs||USA|2021-01-07:1.98938,MW634366.1|Hs|onp|USA|2020-12-24:0.010617):0.001843):1.01394,MW519758.1|Hs|onp|USA|2021-01-04:1.9802):0.002754,MW669426.1|Hs|onp|USA|2021-02-08:4.99026):0.992677,MW767346.1|Hs|onp|USA|2021-02-13:3.92477):0.01363,MW667126.1|Hs|onp|USA|2021-01-27:3.99665):0.005269,(((MW812589.1|Hs|onp|USA|2021-03-07:0,MW812590.1|Hs|onp|USA|2021-03-07:0):6.00326,MW673197.1|Hs|onp|USA|2021-02-08:2.99675):0.013593,MW777290.1|Hs|onp|USA|2021-02-13:4.98658):0.985535):0.938734,MW813596.1|Hs|onp|USA|2021-03-08:3.98082):0.008451):0.012146,(MW681339.1|Hs|onp|USA|2021-02-13:2.99208,MW694017.1|Hs|onp|USA|2021-02-11:2.00792):8.98006):0.02736,(MW665579.1|Hs|onp|USA|2021-01-28:0.99122,MW666912.1|Hs|onp|USA|2021-01-25:1.00878):5.97688):0.002996,MW666230.1|Hs|onp|USA|2021-02-03:3.99157):0.0068,((MW671596.1|Hs|onp|USA|2021-01-31:1.00309,MW694378.1|Hs||USA|2021-01-24:2.99691):0.984633,MW783017.1|Hs|onp|USA|2021-03-03:4.0143):3.99327):0.009158,(MW550691.1|Hs|onp|USA|2020-12-09:0.186527,MW666632.1|Hs|onp|USA|2021-02-01:1.01347):1.97575):0.003932,(MW406595.1|Hs||USA|2020-11-03:3.00076,MW495945.1|Hs||USA|2020-11-17:0.99924):0.970455):0.007241,((MW665582.1|Hs|onp|USA|2021-01-28:4.00885,MW731442.1|Hs|onp|USA|2021-02-01:0):1.99077,MW665612.1|Hs|onp|USA|2021-01-29:1.00828):0.973843):0.007842,(((((((MW671728.1|Hs|onp|USA|2021-01-31:1.99491,MW696276.1|Hs|onp|USA|2021-02-08:0.005094):0.020914,MW719704.1|Hs|onp|USA|2021-02-13:2.97636):0.98785,(MW635144.1|Hs|onp|USA|2020-12-31:0.00777,MW638591.1|Hs|onp|USA|2021-01-04:1.99223):1.99134):0.005939,MW669432.1|Hs|onp|USA|2021-02-06:3.99462):0.015314):0.014383,MW693341.1|Hs|onp|USA|2021-02-08:3.97748):2.08746,MW559203.1|Hs||USA|2020-12-28:4.89388):0.897435):0.042764,(((((((((MW653829.1|Hs||USA|2021-01-27:0,MW667141.1|Hs|onp|USA|2021-01-23:0):0.004562,MW666555.1|Hs|onp|USA|2021-01-31:0.995438):2.97573,MW795915.1|Hs||USA|2021-01-20:4.0221):0.016723,MW653817.1|Hs||USA|2021-01-20:1.99677):0.008942,((MW719962.1|Hs|onp|USA|2021-02-17:0,MW720265.1|Hs|onp|USA|2021-02-17:0,MW720406.1|Hs|onp|USA|2021-02-17:0):2.00337,MW666540.1|Hs|onp|USA|2021-01-31:2.99663):2.99049):0.061163,(MW484824.1|Hs|onp|USA|2021-01-04:0.021654,MW637093.1|Hs|onp|USA|2021-01-19:0.978346):0.927474):0.016707,MW565869.1|Hs|onp|USA|2021-01-25:4.9627):5.86503,((((((MW446200.1|Hs||USA|2020-12-02:1.00511,MW549788.1|Hs|onp|USA|2020-12-04:1.99489):0.006433,MW446202.1|Hs||USA|2020-12-02:2.99219):0.013012,MW446201.1|Hs||USA|2020-12-02:1.98135):0.956647,MW816282.1|Hs|onp|USA|2021-03-08:6.03549):0.034835,((MW636320.1|Hs|onp|USA|2021-01-14:0.019445,MW708345.1|Hs|onp|USA|2021-01-29:2.18056):0.987824,MW731409.1|Hs||USA|2021-02-17:2.00071):3.9975):0.002759,MW640029.1|Hs|onp|USA|2021-01-20:1.99385):0.09101):0.155828,MW669029.1|Hs|onp|USA|2021-02-04:11.8216):2.75033):0.038295,(((((((((((MW586474.1|Hs|onp|USA|2021-01-21:0,MW673307.1|Hs|onp|USA|2021-01-29:0):3.01377,MW778083.1|Hs|onp|USA|2021-02-19:2.98623):0.01546,(MW767244.1|Hs|onp|USA|2021-02-12:0,MW779124.1|Hs|onp|USA|2021-02-22:1.00895):1.97657):0.029234,MW777830.1|Hs|onp|USA|2021-02-15:2.96944):0.035802,MW668561.1|Hs|onp|USA|2021-02-01:1.94359):0.169165,(((MW734933.1|Hs|onp|USA|2021-02-22:0,MW758601.1|Hs|onp|USA|2021-02-25:0,MW758615.1|Hs|onp|USA|2021-02-25:0):3.20915,MW777592.1|Hs|onp|USA|2021-02-15:0):0.204724,MW693658.1|Hs|onp|USA|2021-02-09:0):1.7052):1.80513,((((MW792796.1|Hs||USA|2021-02-25:0,MW834794.1|Hs||USA|2021-02-25:0):1.01343,MW728460.1|Hs|onp|USA|2021-02-22:0):1.99622,(MW635207.1|Hs|onp|USA|2021-01-04:2.00638,MW665600.1|Hs|onp|USA|2021-01-28:4.99362):0.993018):1.00854,(MW638136.1|Hs|onp|USA|2021-01-09:5.00975,MW708986.1|Hs|onp|USA|2021-01-25:4.99025):1.99013):0.082959):0.180975,((MW667375.1|Hs|onp|USA|2021-01-27:0,MW668976.1|Hs|onp|USA|2021-02-06:0):0.150712,MW669103.1|Hs|onp|USA|2021-02-06:0.849288):4.27455):0.354464,((((((MW696889.1|Hs|onp|USA|2021-02-17:0.964647,MW708411.1|Hs|onp|USA|2021-01-28:1.03535):0.951228,MW693586.1|Hs|onp|USA|2021-02-10:4.04929):0.99326,(MW708145.1|Hs|onp|USA|2021-01-19:0,MW708995.1|Hs|onp|USA|2021-01-19:0):4.03568):0.255453,(MW669014.1|Hs|onp|USA|2021-02-06:1.80919,MW780293.1|Hs|onp|USA|2021-02-28:5.19081):1.38597):1.79395,((MW640842.1|Hs|onp|USA|2021-01-25:3.00692,MW640965.1|Hs|onp|USA|2021-01-26:0.993081):3.01232,MW638488.1|Hs|onp|USA|2021-01-02:1.99008):3.11692):0.983915,(MW665620.1|Hs|onp|USA|2021-01-28:0.041354,MW669081.1|Hs|onp|USA|2021-02-04:4.95865):6.06083):0.468133):0.449504,((((((((((MW672708.1|Hs|onp|USA|2021-02-02:0.003645,MW705257.1|Hs|onp|USA|2021-02-10:0.996355):0.983186,MW626774.1|Hs||USA|2021-01-08:0.014274):0.018262,MW681416.1|Hs|onp|USA|2021-02-09:0.973365):3.00033,((MW818117.1|Hs|onp|USA|2021-03-04:0,MW818128.1|Hs|onp|USA|2021-03-08:1.00406):1.00829,MW669059.1|Hs|onp|USA|2021-02-04:0):0.987886):0.016169,((MW720479.1|Hs|onp|USA|2021-02-17:0,MW720539.1|Hs|onp|USA|2021-02-18:0):1.00861,MW696468.1|Hs|onp|USA|2021-02-14:3.99139):0.980562):2.60336,MW486387.1|Hs|onp|USA|2021-01-01:3.591):0.391317,MW495920.1|Hs||USA|2020-12-03:3.0024):0.009741,MW708811.1|Hs|onp|USA|2021-01-17:2.9918):0.006985,((MW666679.1|Hs|onp|USA|2021-01-30:2.00085,MW669068.1|Hs|onp|USA|2021-02-03:0.999154):1.0018,(MW766682.1|Hs|onp|USA|2021-02-04:0,MW792865.1|Hs||USA|2021-02-04:0):0):3.98603):2.97909,((((((((MW583161.1|Hs|onp|USA|2021-01-17:0.999851,MW583342.1|Hs|onp|USA|2021-01-12:1.00015):0.998837,MW586294.1|Hs|onp|USA|2021-01-26:2.00116):0.045061,MW637021.1|Hs|onp|USA|2021-01-16:0):0.020727,((MW704533.1|Hs|onp|USA|2021-02-08:0,MW733948.1|Hs|onp|USA|2021-02-17:0,MW779302.1|Hs|onp|USA|2021-02-23:0):0,MW766516.1|Hs|onp|USA|2021-02-24:2.55957):0.972749):4.98304,MW638961.1|Hs|onp|USA|2021-01-09:6.97378):0.993223,MW648038.1|Hs||USA|2021-01-19:2.98898):0.025238,(MW523883.1|Hs|onp|USA|2021-01-03:1.99758,MW583323.1|Hs|onp|USA|2021-01-13:3.00242):5.01639):0.002173,(MW638747.1|Hs|onp|USA|2021-01-04:0.005612,MW672751.1|Hs|onp|USA|2021-02-02:0.994388):4.98514):0.006291):0.087505):0.545952,MW738427.1|Hs||USA|2021-01-27:1.63985):3.32707):0.76761,MW813193.1|Hs|onp|USA|2021-03-09:9.96752):0.118213):0.581453):0.316047):0.006556,((((((((((((((((((((((((((((((((((((((((((((((((((((MW519706.1|Hs|onp|USA|2021-01-05:1.00058,MW638660.1|Hs|onp|USA|2021-01-03:0):1.0047,MW793242.1|Hs|onp|USA|2021-03-07:2.99509):0.995564,MW640577.1|Hs|onp|USA|2021-01-23:4.00172):0.003106,MW643798.1|Hs|onp|USA|2021-02-01:3.99798):0.00093,(MW666746.1|Hs|onp|USA|2021-01-29:1.99793,MW673284.1|Hs|onp|USA|2021-01-29:3.00207):0.998011):0.001389,((MW666631.1|Hs|onp|USA|2021-02-01:0,MW666775.1|Hs|onp|USA|2021-02-01:0):1.00077,MW667541.1|Hs|onp|USA|2021-01-25:0.999234):1.99722):0.00223,(MW766842.1|Hs|onp|USA|2021-02-16:0.998138,MW813418.1|Hs|onp|USA|2021-03-11:2.00186):1.99728):0.001381,((MW689812.1|Hs||USA|2021-02-03:0.004995,MW725705.1|Hs||USA|2021-02-15:1.995):0.002114,MW728584.1|Hs|onp|USA|2021-02-21:2.99508):1.99401):0.002271,(MW758702.1|Hs|onp|USA|2021-02-22:1.00333,MW758824.1|Hs|onp|USA|2021-02-24:0):0.99414):0.005536,((MW666468.1|Hs|onp|USA|2021-02-02:1.00166,MW667433.1|Hs|onp|USA|2021-01-25:0.998336):2.99096,MW734642.1|Hs|onp|USA|2021-02-23:2.00904):0.991849):0.004107,MW792870.1|Hs||USA|2021-02-16:4.98975):1.99189,((((MW708460.1|Hs|onp|USA|2021-01-19:0,MW708463.1|Hs||USA|2021-01-19:0,MW708464.1|Hs|onp|USA|2021-01-19:0,MW708469.1|Hs||USA|2021-01-19:0):0,(MW708454.1|Hs|onp|USA|2021-01-19:2.00061,MW708467.1|Hs|onp|USA|2021-01-19:0.999393):0.00093):0.004835,MW708465.1|Hs|onp|USA|2021-01-19:1.99508):0.010341,MW792688.1|Hs||USA|2021-02-15:2.98525):5.98657):0.978638,((MW805000.1|Hs|onp|USA|2021-03-07:0,MW808936.1|Hs|onp|USA|2021-03-06:1.00128):0.00212,MW825475.1|Hs|onp|USA|2021-03-14:1.99754):2.9784):0.008427,(((((((MW556156.1|Hs||USA|2021-01-07:0.000885,MW709187.1|Hs|onp|USA|2021-01-28:1.99911):0.000343,MW640979.1|Hs|onp|USA|2021-01-27:3.99924):0.000798,(MW586021.1|Hs|onp|USA|2021-01-14:3.01066,MW776982.1|Hs|onp|USA|2021-02-14:2.98934):0.998687):0.003858,(MW733516.1|Hs|onp|USA|2021-02-21:0,MW733534.1|Hs|onp|USA|2021-02-21:0,MW734360.1|Hs|onp|USA|2021-02-18:0):1.99476):0.001254,MW763114.1|Hs||USA|2021-01-28:0.994723):0.999074,MW454732.1|Hs||USA|2020-11-17:0.998804):0.825241,MW666450.1|Hs|onp|USA|2021-02-02:4.82418):0.164732):0.009136,((((((((((((((MW637037.1|Hs|onp|USA|2021-01-18:1.00578,MW741656.1|Hs|onp|USA|2021-02-02:4.99422):1.99574,MW640499.1|Hs|onp|USA|2021-01-25:3.00101):0.001059,MW636599.1|Hs|onp|USA|2021-01-18:1.99885):0.000575,MW636934.1|Hs|onp|USA|2021-01-19:1.99929):0.000755,MW599647.1|Hs||USA|2021-01-16:0.998984):0.000366,(MW626345.1|Hs|onp|USA|2021-01-28:0,MW626346.1|Hs|onp|USA|2021-01-28:0):3.99927):0.001383,((MW617545.1|Hs|onp|USA|2021-01-31:1.0042,MW667069.1|Hs|onp|USA|2021-01-25:0.995799):0.003241,(MW681421.1|Hs|onp|USA|2021-02-10:0,MW719722.1|Hs|onp|USA|2021-02-19:0):0):1.99704):0.000546,(((((((MW631779.1|Hs|onp|USA|2021-02-05:0,MW778436.1|Hs|onp|USA|2021-02-21:0):0,MW707482.1|Hs|onp|USA|2021-02-15:2.00044):0.001962,MW777693.1|Hs|onp|USA|2021-02-16:0.998025):0.002404,MW733606.1|Hs|onp|USA|2021-02-22:0.995934):0.001998,MW707481.1|Hs|onp|USA|2021-02-15:0.994509):1.00032,((MW758832.1|Hs|onp|USA|2021-02-24:0,MW783389.1|Hs|onp|USA|2021-03-01:0):1.99551,MW704984.1|Hs|onp|USA|2021-02-11:0.004489):1.99565):0.995821,(MW586167.1|Hs|onp|USA|2021-01-28:2.00753,MW777097.1|Hs|onp|USA|2021-02-14:0.992465):2.00427):2.00068):0.000591,MW638710.1|Hs|onp|USA|2021-01-04:0.998678):0.000558,MW640712.1|Hs|onp|USA|2021-01-25:0.998643):0.000236,MW636583.1|Hs|onp|USA|2021-01-18:0.998855):0.000239,MW640459.1|Hs|onp|USA|2021-01-25:0.998941):0.000166,MW635038.1|Hs|onp|USA|2020-12-28:0.999039):0.000232,MW580564.1|Hs|onp|USA|2021-01-19:0.999033):0.000335):0.001208,((MW596129.1|Hs|onp|USA|2021-01-10:0.001248,MW778738.1|Hs|onp|USA|2021-02-21:1.99875):0.663536,MW741675.1|Hs|onp|USA|2021-02-03:5.66597):0.333646):0.000368,(((((MW733997.1|Hs|onp|USA|2021-02-19:1.99844):0.004676,(MW636881.1|Hs|onp|USA|2021-01-20:2.00542,MW763452.1|Hs|onp|USA|2021-02-26:0.994582):2.99601):1.80853,(MW634787.1|Hs|onp|USA|2020-12-26:0.008772,MW635000.1|Hs|onp|USA|2020-12-26:1.99123):1.80477):0.169757,(((MW713645.1|Hs|onp|USA|2021-02-20:0.000629,MW749437.1|Hs|onp|USA|2021-02-26:0.999371):0.997124,MW664371.1|Hs|onp|USA|2021-02-04:2.00266):1.789,(MW666844.1|Hs|onp|USA|2021-01-24:1.00393,MW704858.1|Hs|onp|USA|2021-02-09:2.99607):0.778985):0.195371):0.015568,((((MW778744.1|Hs|onp|USA|2021-02-21:0.997387,MW783143.1|Hs|onp|USA|2021-02-28:2.00261):0.002594,MW694092.1|Hs|onp|USA|2021-02-11:0):3.9998,MW734089.1|Hs|onp|USA|2021-02-22:5.99884):0.806838,MW638840.1|Hs|onp|USA|2021-01-05:1.81536):0.183155):0.003178):0.000591,((((MW505275.1|Hs||USA|2021-01-05:0.996656,MW638440.1|Hs|onp|USA|2021-01-13:2.00334):0.003958,MW782882.1|Hs|onp|USA|2021-03-03:1.9972):0.015223,MW731154.1|Hs|onp|USA|2021-02-09:2.9833):0.831713,MW673217.1|Hs|onp|USA|2021-01-29:2.8423):0.155322):0.001079,(MW483102.1|Hs|onp|USA|2020-12-28:0,MW484848.1|Hs|onp|USA|2020-12-18:0,MW484849.1|Hs|onp|USA|2020-12-12:0,MW484850.1|Hs|onp|USA|2020-12-15:0,MW484851.1|Hs|onp|USA|2020-12-15:0,MW638778.1|Hs|onp|USA|2021-01-05:0,MW709132.1|Hs|onp|USA|2020-12-17:0,MW777920.1|Hs|onp|USA|2021-02-19:0,MW781830.1|Hs|onp|USA|2020-12-19:0,MW781832.1|Hs|onp|USA|2020-12-16:0,MW781833.1|Hs|onp|USA|2020-12-15:0,MW781834.1|Hs|onp|USA|2020-12-13:0):0):6.5e-05,(MW505172.1|Hs||USA|2020-12-28:1.01707,MW768038.1|Hs|onp|USA|2021-02-25:5.98292):2.9875):0.000451,((((((((((((((((((MW636910.1|Hs|onp|USA|2021-01-20:0,MW668866.1|Hs|onp|USA|2021-02-02:0,MW668926.1|Hs|onp|USA|2021-02-02:0):0.001244,MW705458.1|Hs|onp|USA|2021-02-10:0.998756):0.00037,(MW668858.1|Hs|onp|USA|2021-02-02:0,MW668924.1|Hs|onp|USA|2021-02-02:0):0.998551):0.001091,MW635030.1|Hs|onp|USA|2020-12-28:0.997728):0.000818,(((MW668847.1|Hs|onp|USA|2021-02-02:0,MW668849.1|Hs|onp|USA|2021-02-02:0,MW668914.1|Hs|onp|USA|2021-02-02:0):0.002176,MW668877.1|Hs|onp|USA|2021-02-02:0.997824):0.000885,(MW668906.1|Hs|onp|USA|2021-02-02:0.99959,MW668917.1|Hs|onp|USA|2021-02-02:0.00041):1.99726):0.994537):0.000941,MW796944.1|Hs||USA|2021-02-26:2.99864):0.006037,MW779798.1|Hs|onp|USA|2021-03-04:3.99299):4.99217,(((((MW699202.1|Hs|onp|USA|2021-02-17:0,MW777786.1|Hs|onp|USA|2021-02-16:0):0.999748,(MW783081.1|Hs|onp|USA|2021-03-01:0,MW808928.1|Hs|onp|USA|2021-03-05:0):2.00025):0.004494,MW586213.1|Hs|onp|USA|2021-01-27:0):0.99334,MW778923.1|Hs|onp|USA|2021-02-22:5.00355):0.996707,MW638280.1|Hs|onp|USA|2021-01-11:4.00629):0.006817):0.00061,(MW583336.1|Hs|onp|USA|2021-01-12:0,MW673108.1|Hs|onp|USA|2021-02-06:0):0.99946):0.00425,MW708573.1|Hs|onp|USA|2021-01-19:2.99548):0.015841,(((MW708943.1|Hs||USA|2021-01-31:0,MW741681.1|Hs|onp|USA|2021-02-03:0):0.144003,MW752033.1|Hs|onp|USA|2021-02-11:2.856):0.870465,MW694091.1|Hs|onp|USA|2021-02-11:3.02052):0.99587):0.920071,(((((MW779289.1|Hs|onp|USA|2021-02-23:0,MW779647.1|Hs|onp|USA|2021-02-27:0,MW813694.1|Hs|onp|USA|2021-03-04:0):1.00066,MW758800.1|Hs|onp|USA|2021-02-24:0.999336):0.001626,(MW672964.1|Hs|onp|USA|2021-02-06:0,MW705714.1|Hs|onp|USA|2021-02-09:0,MW783235.1|Hs|onp|USA|2021-03-03:0):0):0.996543,MW640452.1|Hs|onp|USA|2021-01-24:1.00282):2.85484,((MW631806.1|Hs|onp|USA|2021-02-05:1.00699,MW767222.1|Hs|onp|USA|2021-02-13:4.99301):0.016804,MW687186.1|Hs|onp|USA|2021-02-16:1.97772):1.85802):0.076425):0.037197,(MW640720.1|Hs|onp|USA|2021-01-24:1.02,MW708210.1|Hs|onp|USA|2021-01-25:1.98):2.96859):0.001316,(MW705825.1|Hs|onp|USA|2021-02-09:3.99577,MW707465.1|Hs|onp|USA|2021-02-13:4.00423):0.987591):0.00369,MW636621.1|Hs|onp|USA|2021-01-16:5.99715):0.003221,((((((MW626200.1|Hs|onp|USA|2021-02-04:1.99815,MW642658.1|Hs|onp|USA|2021-01-28:3.00185):0.003846,MW681257.1|Hs|onp|USA|2021-02-10:2.99657):0.001688,MW681484.1|Hs|onp|USA|2021-02-10:1.99678):0.004482,MW669189.1|Hs|onp|USA|2021-02-08:1.99435):0.003612,((MW749610.1|Hs|onp|USA|2021-02-26:0,MW793212.1|Hs|onp|USA|2021-02-27:0):1.01817,MW681368.1|Hs|onp|USA|2021-02-10:1.98183):0.983666):0.003605,MW666753.1|Hs|onp|USA|2021-02-01:0.994609):3.98489):0.003214,((((((((((((((((MW693799.1|Hs|onp|USA|2021-02-11:0,MW734575.1|Hs|onp|USA|2021-02-22:0,MW777246.1|Hs|onp|USA|2021-02-11:0):0,(MW725692.1|Hs||USA|2021-02-15:0,MW725697.1|Hs||USA|2021-02-15:0):1.00263):0.893329,MW689721.1|Hs||USA|2021-01-27:2.40828):2.08238,MW634802.1|Hs|onp|USA|2020-12-24:2.98725):0.004185,MW767192.1|Hs|onp|USA|2021-02-11:5.98326):0.002084,MW667101.1|Hs|onp|USA|2021-01-27:3.98556):0.002697,MW634530.1|Hs|onp|USA|2020-12-23:0.990638):0.0048,MW635310.1|Hs|onp|USA|2020-12-30:0.994626):0.001802,MW634394.1|Hs|onp|USA|2020-12-24:1.99289):0.003091,MW667461.1|Hs|onp|USA|2021-01-22:0.994291):0.008239,(((((MW585904.1|Hs|onp|USA|2021-01-18:3.0062,MW596122.1|Hs|onp|USA|2021-01-07:0.993802):0.023811,(MW699193.1|Hs|onp|USA|2021-02-16:0,MW771715.1|Hs|onp|USA|2021-02-26:1.00042):1.97935):0.813551,(MW634947.1|Hs|onp|USA|2020-12-27:2.99313,MW779082.1|Hs|onp|USA|2021-02-22:2.00687):0.831812):0.062043,MW518132.1|Hs|onp|USA|2021-01-02:4.86717):0.095973,(((MW755785.1|Hs||USA|2021-02-16:1.01275,MW778492.1|Hs|onp|USA|2021-02-22:0.987252):1.79043,MW579023.1|Hs||USA|2021-01-15:3.81156):0.183673,MW707572.1|Hs|onp|USA|2021-02-16:4.0204):1.96395):0.016505):0.002108,MW694275.1|Hs|onp|USA|2021-02-12:0.991012):0.004778,((MW766845.1|Hs|onp|USA|2021-02-16:0,MW766846.1|Hs|onp|USA|2021-02-16:0):5.00068,MW731025.1|Hs|onp|USA|2021-01-11:3.99932):0.006469):0.897263,(MW749240.1|Hs|onp|USA|2021-02-26:0,MW749254.1|Hs|onp|USA|2021-02-26:0):5.90231):0.07325,MW696701.1|Hs|onp|USA|2021-02-13:4.97831):0.010159,MW640608.1|Hs|onp|USA|2021-01-25:4.00684):0.003552):0.00547,((((((((((MW577865.1|Hs|onp|USA|2021-01-25:0.004662,MW669447.1|Hs|onp|USA|2021-02-06:0.995338):0.997638,MW642884.1|Hs|onp|USA|2021-02-01:0):0.020956,MW733492.1|Hs|onp|USA|2021-02-20:1.97931):0.980005,MW454403.1|Hs|onp|USA|2020-12-12:0.0012):0.005339,MW642611.1|Hs|onp|USA|2021-02-02:1.99621):0.99385,(MW493690.1|Hs|onp|USA|2021-01-07:1.00265,MW643286.1|Hs|onp|USA|2021-01-28:0.997349):0.003072):1.00283,MW626720.1|Hs||USA|2021-01-06:3.99991):0.900137,((((MW708829.1|Hs|onp|USA|2020-12-28:1.02632,MW779048.1|Hs|onp|USA|2021-02-22:8.97368):0.999871,MW708828.1|Hs|onp|USA|2020-12-28:6.98279):0.927042,(MW548915.1|Hs||USA|2021-01-10:4.04593,MW666204.1|Hs|onp|USA|2021-02-02:7.15407):0.898306):0.045351,((MW585965.1|Hs|onp|USA|2021-01-17:0.988221,MW586140.1|Hs|onp|USA|2021-01-28:2.01178):4.80417,MW758753.1|Hs|onp|USA|2021-02-23:10.7668):0.20964):0.897566):0.077962,MW640816.1|Hs|onp|USA|2021-01-26:1.98578):0.00675,((((MW634516.1|Hs|onp|USA|2020-12-26:0.002547,MW681354.1|Hs|onp|USA|2021-02-13:3.99745):1.99955,MW631859.1|Hs|onp|USA|2021-02-05:0.998452):0.005653,MW694186.1|Hs|onp|USA|2021-02-11:0):0.013114,MW693232.1|Hs|onp|USA|2021-02-09:3.98422):0.973714):0.009641):0.003089):0.000917,MW707508.1|Hs|onp|USA|2021-02-15:3.99898):0.000244,(MW524023.1|Hs|onp|USA|2021-01-11:0,MW524024.1|Hs|onp|USA|2021-01-11:0,MW667540.1|Hs|onp|USA|2021-01-23:0):1.99822):6.3e-05,(MW665712.1|Hs|onp|USA|2021-01-25:0.995609,MW704847.1|Hs|onp|USA|2021-02-10:2.00439):1.99848):0.000181,((MW708171.1|Hs|onp|USA|2021-01-22:0.998394,MW708222.1|Hs||USA|2021-01-20:1.00161):0.001133,MW708173.1|Hs||USA|2021-01-22:0.99887):0.998787):0.001137,((MW580562.1|Hs|onp|USA|2021-01-19:0,MW580565.1|Hs|onp|USA|2021-01-18:0):0.013812,MW580563.1|Hs|onp|USA|2021-01-19:0.986188):0.987014):0.00037,MW781828.1|Hs|onp|USA|2020-12-23:0.996625):0.000349,MW666830.1|Hs|onp|USA|2021-01-24:1.99662):0.000389,(MW749613.1|Hs|onp|USA|2021-02-24:0,MW763580.1|Hs|onp|USA|2021-02-24:0):1.99683):0.000478,MW733601.1|Hs|onp|USA|2021-02-21:4.99652):8e-05,MW781831.1|Hs|onp|USA|2020-12-17:0.995509):0.001418,MW780822.1|Hs|onp|USA|2021-02-28:2.99476):0.000469,(MW715537.1|Hs||USA|2021-02-17:0.000848,MW763437.1|Hs|onp|USA|2021-02-26:4.99915):0.992956):0.002963,((((((((((((((((((((((((((((((((MW764101.1|Hs|onp|USA|2021-03-03:0.000831,MW793324.1|Hs|onp|USA|2021-03-09:0.999169):3.9918,MW783297.1|Hs|onp|USA|2021-03-03:1.00802):0.995957,(MW626827.1|Hs||USA|2021-01-22:0.999501,MW758669.1|Hs|onp|USA|2021-02-24:3.0005):0.000464):0.000695,(MW733693.1|Hs|onp|USA|2021-02-19:0,MW778693.1|Hs|onp|USA|2021-02-23:0):2.99983):0.003417,MW681193.1|Hs|onp|USA|2021-02-10:4.99693):0.00214,((MW733541.1|Hs|onp|USA|2021-02-22:0,MW763646.1|Hs|onp|USA|2021-02-26:0):1.99282,MW763198.1|Hs||USA|2021-02-07:1.00718):0.994906):0.008301,(MW709042.1|Hs||USA|2021-02-04:1.01017,MW763862.1|Hs|onp|USA|2021-03-01:1.98983):1.98774):0.005823,((MW763591.1|Hs|onp|USA|2021-02-26:0.190679,MW763633.1|Hs|onp|USA|2021-02-26:1.00932):0.989289,(MW793293.1|Hs|onp|USA|2021-03-09:0,MW825500.1|Hs|onp|USA|2021-03-15:0):2.01331):1.98788):1.98853,(MW696346.1|Hs|onp|USA|2021-02-10:3.00425,MW755799.1|Hs||USA|2021-01-20:0):0.001073):0.008939,MW720306.1|Hs|onp|USA|2021-02-19:4.99323):1.9817,MW728870.1|Hs|onp|USA|2021-02-22:0.991701):0.008635,((((MW681209.1|Hs|onp|USA|2021-02-10:0,MW681233.1|Hs|onp|USA|2021-02-10:0):2.00178,(MW782809.1|Hs|onp|USA|2021-03-05:1.00175,MW792565.1|Hs|onp|USA|2021-03-08:0):2.99754):0.000538,MW778457.1|Hs|onp|USA|2021-02-17:2.99891):0.001335,(MW681290.1|Hs|onp|USA|2021-02-10:0,MW696585.1|Hs|onp|USA|2021-02-13:0,MW696602.1|Hs|onp|USA|2021-02-14:0,MW707773.1|Hs|onp|USA|2021-02-13:0):0):0.000223):0.001181,((((MW693478.1|Hs|onp|USA|2021-02-10:0,MW719808.1|Hs|onp|USA|2021-02-21:0):0,MW763989.1|Hs|onp|USA|2021-02-27:1.01865):0.830392,(MW772112.1|Hs|onp|USA|2021-02-28:0,MW793076.1|Hs|onp|USA|2021-03-04:1.00214):0.823766):7.06774,(MW773317.1|Hs|onp|USA|2021-03-03:0,MW777373.1|Hs|onp|USA|2021-02-14:2.00758):1.90667):0.09244):0.000165,MW696615.1|Hs|onp|USA|2021-02-15:0.998472):0.000947,MW728454.1|Hs|onp|USA|2021-02-21:1.99791):0.00029,(MW758632.1|Hs|onp|USA|2021-02-25:0,MW778944.1|Hs|onp|USA|2021-02-22:0):5.99911):0.00306,MW808421.1|Hs|onp|USA|2021-03-08:0.994356):0.001654,(MW763533.1|Hs|onp|USA|2021-02-27:1.99587,MW792620.1|Hs|onp|USA|2021-03-09:2.00413):0.994028):0.995297,(MW763470.1|Hs|onp|USA|2021-02-27:0.999518,MW808929.1|Hs|onp|USA|2021-03-05:3.00048):0.997923):0.001337,(MW684620.1|Hs||USA|2021-02-02:0.998915,MW733509.1|Hs|onp|USA|2021-02-24:1.00109):0.998067):0.602184,MW648168.1|Hs|onp|USA|2021-01-25:0.59593):0.390546,((((((((MW586562.1|Hs|onp|USA|2021-01-20:1.00062,MW634517.1|Hs|onp|USA|2020-12-25:0.999377):0.001511,MW636637.1|Hs|onp|USA|2021-01-19:1.99849):0.00107,MW634814.1|Hs|onp|USA|2020-12-26:0.997884):0.003566,(MW680553.1|Hs|onp|USA|2021-02-12:0.000348,MW696965.1|Hs|onp|USA|2021-02-16:0.999652):1.99552):0.001854):0.001753,MW763123.1|Hs||USA|2021-01-30:3.99594):2.99528,MW583251.1|Hs|onp|USA|2021-01-14:3.00142):0.003211,(MW635164.1|Hs|onp|USA|2021-01-04:0.021737,MW735362.1|Hs|onp|USA|2021-03-01:4.97826):5.98836):0.002583):0.004184,((((MW731713.1|Hs|saliva_onp|USA|2021-02-16:3.99623,MW821757.1|Hs|onp|USA|2021-01-12:0.003769):0.996231,MW593011.1|Hs|onp|USA|2021-01-02:1.00046):0.999981):0.000606,MW462661.1|Hs|saliva_onp|USA|2020-12-26:0.999364):0.000976):0.003076,(MW558334.1|Hs|onp|USA|2020-12-29:0,MW558336.1|Hs|onp|USA|2020-12-29:0,MW558338.1|Hs|onp|USA|2020-12-29:0,MW626614.1|Hs||USA|2021-01-11:0):0):0.001093,(((((((MW585838.1|Hs|onp|USA|2021-01-19:0.99789,MW629502.1|Hs||USA|2021-01-26:2.00211):0.010163,(MW693656.1|Hs|onp|USA|2021-02-09:0,MW752040.1|Hs|onp|USA|2021-02-11:0):2.99041):0.003118,MW681503.1|Hs|onp|USA|2021-02-09:0):0.013741,((MW668537.1|Hs|onp|USA|2021-02-01:0,MW668980.1|Hs|onp|USA|2021-02-04:0):0.083222,MW693649.1|Hs|onp|USA|2021-02-09:1.11678):0.918384):0.011015,MW734566.1|Hs|onp|USA|2021-02-22:2.99124):0.976456,((((MW519690.1|Hs|onp|USA|2021-01-06:0.002662,MW669836.1|Hs|onp|USA|2021-02-09:0.997338):0.996402,MW640680.1|Hs|onp|USA|2021-01-25:4.003):0.004026,MW636393.1|Hs|onp|USA|2021-01-16:0):0.003807,(((MW777676.1|Hs|onp|USA|2021-02-16:0,MW777989.1|Hs|onp|USA|2021-02-18:0):0,MW777962.1|Hs|onp|USA|2021-02-18:1.00012):0.002201,MW808708.1|Hs|onp|USA|2021-03-04:0.997789):1.99385):0.008353):3.99149,((MW586293.1|Hs|onp|USA|2021-01-26:1.00222,MW648165.1|Hs|onp|USA|2021-01-25:0):0.999579,MW632235.1|Hs|saliva_onp|USA|2021-01-15:9e-05):0.991561):0.005862):0.000369,MW766641.1|Hs|onp|USA|2021-02-02:0.998196):0.002967,MW586299.1|Hs|onp|USA|2021-01-26:0.995334):0.00097,(((((MW585959.1|Hs|onp|USA|2021-01-17:5.00924,MW669725.1|Hs|onp|USA|2021-02-08:0.990758):0.010136,(MW767231.1|Hs|onp|USA|2021-02-13:0.998804,MW777889.1|Hs|onp|USA|2021-02-16:0.001196):3.99519):0.00174,MW771890.1|Hs|onp|USA|2021-02-27:1.99696):0.010878,MW704720.1|Hs|onp|USA|2021-02-09:2.98757):0.08359,((MW634797.1|Hs|onp|USA|2020-12-26:0,MW812811.1|Hs|onp|USA|2021-03-04:5.00249):0.125917,(MW755792.1|Hs||USA|2021-01-12:0.543511,MW772111.1|Hs|onp|USA|2021-02-28:1.65649):0.509516):0.969861):0.903693):0.002324,MW778003.1|Hs|onp|USA|2021-02-20:8.99384):0.084935,((((((MW636317.1|Hs|onp|USA|2021-01-15:0,MW783130.1|Hs|onp|USA|2021-03-02:0,MW792911.1|Hs||USA|2021-03-02:0):0.002742,(MW779086.1|Hs|onp|USA|2021-02-23:0,MW783044.1|Hs|onp|USA|2021-03-02:0,MW783080.1|Hs|onp|USA|2021-02-26:0):0.997258):0.004204,MW728311.1|Hs||USA|2021-01-13:2.99487):0.073565,((MW736772.1|Hs||USA|2020-12-18:0,MW736773.1|Hs||USA|2020-12-18:0,MW736778.1|Hs||USA|2020-12-18:0,MW763372.1|Hs|onp|USA|2021-02-26:0):0,MW738045.1|Hs||USA|2020-12-21:0.885887):0.120563):0.088754,MW735959.1|Hs||USA|2021-01-08:4.27119):0.276354,MW586381.1|Hs|onp|USA|2021-01-23:1.97841):3.6009):0.820206,MW638663.1|Hs|onp|USA|2021-01-01:2.92211):0.072899,(((((((MW640801.1|Hs|onp|USA|2021-01-26:0.003088,MW778597.1|Hs|onp|USA|2021-02-20:0.996912):0.996818,MW640464.1|Hs|onp|USA|2021-01-25:0.00103):0.997993,MW583219.1|Hs|onp|USA|2021-01-16:2.00244):0.007012,(MW777429.1|Hs|onp|USA|2021-02-18:0,MW781095.1|Hs|onp|USA|2021-02-26:0):2.9945):0.005212,((MW763143.1|Hs||USA|2021-03-05:2.00078,MW812911.1|Hs|onp|USA|2021-03-08:0.999224):0.003524,(MW779418.1|Hs|onp|USA|2021-02-24:0,MW808585.1|Hs|onp|USA|2021-03-07:0):0):1.99014):0.988029,MW636510.1|Hs|onp|USA|2021-01-16:4.01022):0.005367,MW666799.1|Hs|onp|USA|2021-01-24:1.00272):1.99042):0.013612):0.002302,((MW669093.1|Hs|onp|USA|2021-02-06:0,MW704947.1|Hs|onp|USA|2021-02-11:0):2.004,(MW705276.1|Hs|onp|USA|2021-02-09:0.997982,MW795996.1|Hs||USA|2021-01-20:2.00202):1.99646):0.989743):0.001793,((((MW704885.1|Hs|onp|USA|2021-02-10:0.998978,MW707102.1|Hs|onp|USA|2021-02-17:3.00102):0.003254,MW697964.1|Hs|onp|USA|2021-02-11:0):1.99484,MW636586.1|Hs|onp|USA|2021-01-18:0.004309):3.01299,((MW731115.1|Hs|onp|USA|2021-02-11:0,MW763108.1|Hs||USA|2021-02-09:0):0.012128,MW792929.1|Hs||USA|2021-02-25:0.987872):3.98155):2.97588):0.006234,((((((((((((((((((MW565827.1|Hs|onp|USA|2021-01-16:0,MW653839.1|Hs|onp|USA|2021-02-04:0):0,MW565828.1|Hs|onp|USA|2021-01-16:0.841134):0.017718,MW583170.1|Hs|onp|USA|2021-01-16:0.998107):0.001939,((MW635285.1|Hs|onp|USA|2020-12-29:1.00115,MW642980.1|Hs|onp|USA|2021-02-01:0.998848):0.008764,MW734292.1|Hs|onp|USA|2021-02-15:0):0.996937):0.001923,(MW709137.1|Hs|onp|USA|2020-12-28:0,MW709138.1|Hs|onp|USA|2020-12-28:0):0.994888):0.003317,MW734113.1|Hs|onp|USA|2021-02-22:3.00286):0.010488,((MW706473.1|Hs|onp|USA|2021-02-10:0,MW735162.1|Hs|onp|USA|2021-02-25:0):2.01822,MW730953.1|Hs|onp|USA|2021-01-17:0):0.986608):0.014825,(MW565863.1|Hs|onp|USA|2021-01-26:0.967433,MW687185.1|Hs|onp|USA|2021-02-16:2.03257):0.990522):0.03081,(((MW580578.1|Hs|onp|USA|2021-02-02:0,MW766719.1|Hs|onp|USA|2021-02-20:0,MW766720.1|Hs|onp|USA|2021-02-20:0):0,MW766718.1|Hs|onp|USA|2021-02-20:1.00703):0.205566,(MW778194.1|Hs|onp|USA|2021-02-20:0.825331,MW778595.1|Hs|onp|USA|2021-02-20:0.374669):0.659718):0.807694):0.05102,((MW640862.1|Hs|onp|USA|2021-01-26:2.03077,MW763847.1|Hs|onp|USA|2021-03-01:1.96923):0.115044,MW565831.1|Hs|onp|USA|2021-01-19:0.885758):0.948642):0.908091,((MW779681.1|Hs|onp|USA|2021-03-01:2.99395,MW825898.1|Hs|onp|USA|2021-03-09:1.00605):1.99554,MW640519.1|Hs|onp|USA|2021-01-25:3.00238):2.04133):0.753137,(MW777360.1|Hs|onp|USA|2021-02-17:0,MW777650.1|Hs|onp|USA|2021-02-15:0):0.75543):0.088525,(((((((MW772079.1|Hs|onp|USA|2021-02-27:0,MW778203.1|Hs|onp|USA|2021-02-20:0,MW782772.1|Hs|onp|USA|2021-03-06:0):0.987328,MW793045.1|Hs|onp|USA|2021-03-07:1.01267):0.008101,MW805050.1|Hs|onp|USA|2021-03-06:4.99828):0.991134,(MW693884.1|Hs|onp|USA|2021-02-11:0,MW696904.1|Hs|onp|USA|2021-02-17:0):0.007304):0.037586,MW696676.1|Hs|onp|USA|2021-02-16:0.956833):1.97661,((MW629292.1|Hs||USA|2021-01-20:4.00093,MW681192.1|Hs|onp|USA|2021-02-10:0.999072):0.030173,MW669138.1|Hs|onp|USA|2021-02-07:1.97048):0.986973):0.033111,MW763986.1|Hs|onp|USA|2021-02-26:0):0.831977):0.079374,MW585992.1|Hs|onp|USA|2021-01-15:5.96232):0.001172,MW741905.1|Hs|onp|USA|2021-02-01:3.947):0.033728,(((((((((MW666207.1|Hs|onp|USA|2021-02-02:0,MW777504.1|Hs|onp|USA|2021-02-17:1.00622):0.993921,MW778542.1|Hs|onp|USA|2021-02-21:4.00367):0.00416,(MW731215.1|Hs|onp|USA|2021-02-07:0,MW731221.1|Hs|onp|USA|2021-02-07:0):1.99907):0.000262,MW693614.1|Hs|onp|USA|2021-02-09:0.999854):0.000255,MW708035.1|Hs|onp|USA|2021-02-15:1.99942):0.007885,((((MW626607.1|Hs||USA|2021-01-11:1.00443,MW673610.1|Hs||USA|2020-12-22:0.995571):0.003736,(MW673616.1|Hs||USA|2020-12-22:0,MW673620.1|Hs||USA|2020-12-22:0):0):0.001777,MW673612.1|Hs||USA|2020-12-22:0.997668):0.001514,MW777561.1|Hs|onp|USA|2021-02-15:3.9962):0.988418):0.005117,MW808819.1|Hs|onp|USA|2021-02-28:2.99411):1.76957,((((MW694107.1|Hs|onp|USA|2021-02-11:0,MW777539.1|Hs|onp|USA|2021-02-14:0):0.002662,MW825739.1|Hs|onp|USA|2021-03-11:2.99734):1.97079,(MW733385.1|Hs|onp|USA|2021-02-21:0.000234,MW758658.1|Hs|onp|USA|2021-02-24:2.99977):2.02707):1.42249,MW681042.1|Hs||USA|2020-12-23:5.37859):0.353895):0.024028,(((MW586187.1|Hs|onp|USA|2021-01-28:0,MW669733.1|Hs|onp|USA|2021-02-09:0):1.97961,MW777397.1|Hs|onp|USA|2021-02-17:1.02039):2.00598,(MW779794.1|Hs|onp|USA|2021-03-04:0,MW780972.1|Hs|onp|USA|2021-03-04:0):4.99527):1.80858):0.171042):0.01497,(MW709112.1|Hs|onp|USA|2020-12-28:0,MW808378.1|Hs|onp|USA|2021-03-07:4.01285):3.98116):0.004608,MW763283.1|Hs|onp|USA|2021-02-28:6.97862):0.003727):0.003432,((MW708157.1|Hs||USA|2021-01-22:2.00315,MW767218.1|Hs|onp|USA|2021-02-13:0.996851):0.011717,MW767204.1|Hs|onp|USA|2021-02-13:0.989763):1.97959):0.001047,MW783269.1|Hs|onp|USA|2021-02-28:9.99368):0.001066,MW825410.1|Hs|onp|USA|2021-03-16:5.98798):0.051313,((((MW749554.1|Hs|onp|USA|2021-02-25:4.01456,MW766907.1|Hs||USA|2021-01-25:0.985436):0.706665,MW518817.1|Hs|onp|USA|2021-01-02:6.75247):0.290594,MW705754.1|Hs|onp|USA|2021-02-09:2.00647):0.060477,(MW777101.1|Hs|onp|USA|2021-02-15:0.077253,MW778106.1|Hs|onp|USA|2021-02-18:0.922747):1.92355):0.894223):0.083923,(((MW705523.1|Hs|onp|USA|2021-02-12:0,MW733410.1|Hs|onp|USA|2021-02-19:0,MW792767.1|Hs||USA|2021-03-04:0):0.250123,MW768014.1|Hs|onp|USA|2021-02-24:0.749877):1.79969,((MW637025.1|Hs|onp|USA|2021-01-18:0,MW640225.1|Hs|onp|USA|2021-01-21:0):3.03368,MW749285.1|Hs|onp|USA|2021-02-26:3.96632):0.068758):0.881002):0.018128,(((((((((MW525010.1|Hs|onp|USA|2021-01-12:1.03596,MW666840.1|Hs|onp|USA|2021-01-24:0.96404):1.00484,MW637087.1|Hs|onp|USA|2021-01-19:1.99601):0.991647,((MW705945.1|Hs|onp|USA|2021-02-10:0,MW735069.1|Hs|onp|USA|2021-02-19:0):0.988531,MW708214.1|Hs||USA|2021-01-20:2.01147):0.950507):0.054231,MW672822.1|Hs|onp|USA|2021-02-03:0.984382):0.995219,(((MW694046.1|Hs|onp|USA|2021-02-12:1.00865,MW706905.1|Hs|onp|USA|2021-02-16:0):0.980925,MW638859.1|Hs|onp|USA|2021-01-06:0.017788):0.995142,MW673400.1|Hs|onp|USA|2021-02-07:3.00343):0.997302):0.010998,((((MW778431.1|Hs|onp|USA|2021-02-20:1.00084,MW778783.1|Hs|onp|USA|2021-02-20:0):1.12802,MW808255.1|Hs|onp|USA|2021-03-06:1.07174):0.920482,((MW780873.1|Hs|onp|USA|2021-03-02:1.00151,MW813547.1|Hs|onp|USA|2021-03-06:0.998494):3.98543,MW635246.1|Hs|onp|USA|2021-01-02:3.01457):0.047792):0.97603,(MW771843.1|Hs|onp|USA|2021-02-28:1.01871,MW772033.1|Hs|onp|USA|2021-02-27:5.98129):3.02542):1.01053):0.078591,(((((MW636452.1|Hs|onp|USA|2021-01-17:0,MW673396.1|Hs|onp|USA|2021-02-07:0):0.001519,MW642877.1|Hs|onp|USA|2021-01-30:0.998481):0.015251,MW733289.1|Hs|onp|USA|2021-02-25:2.98386):1.00259,MW780879.1|Hs|onp|USA|2021-03-02:2.98417):3.89635,(((MW707655.1|Hs|onp|USA|2021-02-17:1.92325,MW778068.1|Hs|onp|USA|2021-02-19:1.07675):1.31547,MW672752.1|Hs|onp|USA|2021-02-03:1.42014):0.748265,(MW705707.1|Hs|onp|USA|2021-02-09:0,MW778063.1|Hs|onp|USA|2021-02-19:1.04251):0.164009):0.673592):0.200449):0.247028,(MW704985.1|Hs|onp|USA|2021-02-11:1.59021,MW707640.1|Hs|onp|USA|2021-02-17:4.40979):1.86091):0.705058,(MW583215.1|Hs|onp|USA|2021-01-16:0.994678,MW777226.1|Hs|onp|USA|2021-02-12:1.00532):1.05801):1.93495):0.087366,MW645662.1|Hs||USA|2020-11-27:4.72967):0.03605,((((((MW748093.1|Hs|onp|USA|2021-02-04:0,MW748094.1|Hs|onp|USA|2021-02-04:1.01331):0.225613,MW708939.1|Hs||USA|2021-02-01:0.77242):0.792135,MW752019.1|Hs|onp|USA|2021-02-16:2.11921):0.376428,(((MW752018.1|Hs|onp|USA|2021-02-16:0,MW752020.1|Hs|onp|USA|2021-02-16:0):0.360959,MW759572.1|Hs|onp|USA|2021-02-16:1.63904):0.557995,MW768013.1|Hs|onp|USA|2021-02-24:0.126921):0.468652):0.476144,MW743302.1|Hs|onp|USA|2021-01-29:1.34607):1.17646,((MW768070.1|Hs|onp|USA|2021-03-01:1.06617,MW812776.1|Hs|onp|USA|2021-03-03:0):0.233413,MW768069.1|Hs|onp|USA|2021-03-01:1.74975):0.764996):0.838443):0.656562,MW517348.1|Hs|onp|USA|2021-01-08:2.99645):0.044998,MW706413.1|Hs|onp|USA|2021-02-11:3.03064):0.703116,((MW566254.1|Hs||USA|2020-12-30:0.557281,MW616845.1|Hs||USA|2021-01-04:1.44272):0.525844,MW616870.1|Hs||USA|2021-01-04:0.145043):3.41037):1.38738,(((((((MW813616.1|Hs|onp|USA|2021-03-07:0,MW813679.1|Hs|onp|USA|2021-03-03:0):1.94638,MW640328.1|Hs|onp|USA|2021-01-21:0.05362):1.9671,(MW635045.1|Hs|onp|USA|2021-01-01:1.00775,MW668859.1|Hs|onp|USA|2021-02-03:0.992246):0.019413):0.011566,MW749978.1|Hs||USA|2021-01-04:1.98261):0.004088,((MW583142.1|Hs|onp|USA|2021-01-17:0.006144,MW586154.1|Hs|onp|USA|2021-01-28:0.993856):0.041681,(MW749313.1|Hs|onp|USA|2021-02-25:0.000669,MW780209.1|Hs|onp|USA|2021-02-25:1.99933):0.953644):2.97918):0.004315,MW781341.1|Hs|onp|USA|2021-02-20:2.98852):1.00777,(MW706036.1|Hs|onp|USA|2021-02-11:0.028214,MW777295.1|Hs|onp|USA|2021-02-14:0.971786):2.98139):3.9725):0.524055,MW738418.1|Hs||USA|2021-01-03:8.5817):0.217282,(((((((((((((((((((((((((MW495223.1|Hs||USA|2021-01-07:0,MW599550.1|Hs||USA|2021-01-08:0):0,MW599572.1|Hs||USA|2021-01-10:1.00085):0.001052,MW495213.1|Hs||USA|2021-01-06:0.998879):0.015282,(MW519645.1|Hs|onp|USA|2021-01-06:0,MW687516.1|Hs||USA|2021-02-06:0):0.983766):0.943127,MW687496.1|Hs||USA|2021-01-30:1.94949):3.05191,(((MW495205.1|Hs||USA|2021-01-05:0.999342,MW617733.1|Hs||USA|2021-01-18:1.00066):0.006092,(MW697001.1|Hs|onp|USA|2021-02-16:0.003908,MW733236.1|Hs|onp|USA|2021-02-24:1.99609):1.99171):0.002528,(MW808471.1|Hs|onp|USA|2021-03-08:0,MW825773.1|Hs|onp|USA|2021-03-09:0):4.99592):0.995614):0.005445,MW749970.1|Hs||USA|2021-01-08:1.99423):0.001886,MW734850.1|Hs|onp|USA|2021-02-20:2.99434):0.003479,(MW763773.1|Hs|onp|USA|2021-02-24:0,MW763884.1|Hs|onp|USA|2021-02-24:0):0):0.994498,MW454736.1|Hs||USA|2020-11-19:0.004187):0.994115,((((((((MW483115.1|Hs||USA|2020-12-30:2.28604,MW634219.1|Hs|onp|USA|2020-12-27:0.913958):0.061556,MW637134.1|Hs|onp|USA|2021-01-20:3.96401):0.02205,MW634222.1|Hs|onp|USA|2020-12-27:0):0.064367,MW709150.1|Hs||USA|2020-12-21:4.03427):1.93373):0.022654,MW681116.1|Hs||USA|2020-11-28:0.02109):1.96934,(MW637144.1|Hs|onp|USA|2021-01-20:3.00116,MW706823.1|Hs|onp|USA|2021-02-15:4.99884):0.000732):0.002337,(MW680601.1|Hs|onp|USA|2021-02-12:3.00429,MW734715.1|Hs|onp|USA|2021-02-24:2.99571):1.99735):0.002814):0.00687,((((MW598418.1|Hs||Ghana|2021-01-13:2.01329,MW634638.1|Hs|onp|USA|2020-12-27:6.98671):0.010643,MW490580.1|Hs|onp|USA|2021-01-07:2.98008):1.99311,MW406571.1|Hs||USA|2020-10-30:5.00331):0.003685,MW406572.1|Hs||USA|2020-11-02:0.996268):0.007914):0.001097,((((MW706605.1|Hs|onp|USA|2021-02-10:0,MW825674.1|Hs|onp|USA|2021-03-12:1.0002):0.988475,MW643186.1|Hs|onp|USA|2021-02-01:0.011494):1.00089,MW728462.1|Hs|onp|USA|2021-02-14:0.995776):0.003797,(MW668578.1|Hs|onp|USA|2021-02-02:0.019183,MW763561.1|Hs|onp|USA|2021-02-24:1.98082):1.98652):2.99383):0.001058,MW644485.1|Hs|onp|USA|2021-02-08:3.99397):0.021495,(((((MW700398.1|Hs||USA|2020-12-30:0,MW700418.1|Hs||USA|2020-12-29:0,MW700426.1|Hs||USA|2020-12-28:0,MW700433.1|Hs||USA|2020-12-28:0,MW700455.1|Hs||USA|2020-12-26:0,MW739309.1|Hs||USA|2021-01-11:0,MW739338.1|Hs||USA|2021-01-06:0):0,MW700454.1|Hs||USA|2020-12-28:1.00074):0.164907,MW700394.1|Hs||USA|2020-12-31:1.03507):1.86221,((MW667411.1|Hs|onp|USA|2021-01-26:1.03167,MW778392.1|Hs|onp|USA|2021-02-18:3.96833):2.9635,MW583141.1|Hs|onp|USA|2021-01-17:5.02578):1.00979):2.94206,((((MW636651.1|Hs|onp|USA|2021-01-19:0,MW636860.1|Hs|onp|USA|2021-01-20:0):0.008604,MW764095.1|Hs|onp|USA|2021-03-01:1.9914):0.031575,MW783395.1|Hs|onp|USA|2021-03-01:4.96289):0.039001,((MW763139.1|Hs||USA|2021-03-02:1.2923,MW792945.1|Hs||USA|2021-02-17:0):1.48152,MW792940.1|Hs||USA|2021-02-17:0):2.09648):2.90209):0.045822):0.00062,MW777620.1|Hs|onp|USA|2021-02-15:5.97328):0.027991,(((((MW518190.1|Hs|onp|USA|2021-01-02:1.00453,MW705474.1|Hs|onp|USA|2021-02-10:2.99547):0.018887,MW777698.1|Hs|onp|USA|2021-02-16:3.97932):0.983314,(MW636655.1|Hs|onp|USA|2021-01-19:0.027434,MW834698.1|Hs||USA|2021-02-08:1.97257):1.99185):0.188095,(MW518834.1|Hs|onp|USA|2020-12-31:2.3513,MW708181.1|Hs|onp|USA|2021-01-20:1.8487):0.850794):0.63601,(((MW586155.1|Hs|onp|USA|2021-01-28:0,MW586273.1|Hs|onp|USA|2021-01-26:0):0.00997,MW704920.1|Hs|onp|USA|2021-02-10:1.99003):1.1269,(MW777006.1|Hs|onp|USA|2021-02-15:3.12473,MW778206.1|Hs|onp|USA|2021-02-18:2.07527):0.899312):0.720334):0.206135):0.056379,(((((MW779840.1|Hs|onp|USA|2021-02-24:0,MW780150.1|Hs|onp|USA|2021-02-24:0):3.00686,MW780912.1|Hs|onp|USA|2021-03-02:0.993142):0.983909,MW583226.1|Hs|onp|USA|2021-01-15:1.01807):0.01352,MW667143.1|Hs|onp|USA|2021-01-24:0):0.237916,(MW731063.1|Hs|onp|USA|2021-02-01:0,MW782827.1|Hs|onp|USA|2021-03-04:1.27262):0.877472):0.797233):0.011384,(MW669637.1|Hs|onp|USA|2021-02-12:4.15909,MW778198.1|Hs|onp|USA|2021-02-18:4.04091):1.8981):0.089725,(((((MW586000.1|Hs|onp|USA|2021-01-15:0.995212,MW626749.1|Hs||USA|2021-01-08:2.00479):3.00138,MW777032.1|Hs|onp|USA|2021-02-15:0.9997):1.59857,MW626568.1|Hs||USA|2021-01-04:3.60131):0.394977,(MW812900.1|Hs|onp|USA|2021-03-08:5.01662):0.003947):0.360389,((MW638636.1|Hs|onp|USA|2021-01-04:4.00463,MW779287.1|Hs|onp|USA|2021-02-23:3.99537):0.433694,MW550520.1|Hs||USA|2020-12-14:0.766318):0.886832):0.662253):0.822897,(((MW640807.1|Hs|onp|USA|2021-01-26:0,MW767227.1|Hs|onp|USA|2021-02-13:0,MW776944.1|Hs|onp|USA|2021-02-14:0):1.00193,MW783128.1|Hs|onp|USA|2021-03-02:0.998067):1.01032,((MW778247.1|Hs|onp|USA|2021-02-20:0,MW778839.1|Hs|onp|USA|2021-02-21:0):0.99522,MW749429.1|Hs|onp|USA|2021-02-24:0.00478):4.98957):3.03691):0.08276,MW476693.1|Hs||USA|2020-09-11:2.17074):0.904505,(MW523475.1|Hs||USA|2020-11-23:0,MW523477.1|Hs||USA|2020-11-24:0):4.04688):2.08489,MW779107.1|Hs|onp|USA|2021-02-23:8.98999):0.884333,(MW485262.1|Hs|onp|USA|2020-12-28:2.00194,MW752009.1|Hs|onp|USA|2021-02-15:1.99806):5.99833):0.865367):0.104846,((((((((((((((MW550427.1|Hs|onp|USA|2020-12-21:0.991473,MW550684.1|Hs|onp|USA|2020-12-03:0.008527):1.00152,MW644504.1|Hs|onp|USA|2021-01-22:2.99619):0.015248,MW779155.1|Hs|onp|USA|2021-02-21:0.980379):1.69758,(MW763607.1|Hs|onp|USA|2021-02-25:0,MW763639.1|Hs|onp|USA|2021-02-25:0,MW778043.1|Hs|onp|USA|2021-02-19:0,MW780309.1|Hs|onp|USA|2021-03-01:0):5.69344):0.288977,MW406518.1|Hs||USA|2020-10-29:6.01146):0.008498,((MW505174.1|Hs||USA|2020-12-28:3.01227,MW751047.1|Hs||USA|2021-01-19:0.987734):0.014255,MW796757.1|Hs||USA|2021-02-23:2.99154):0.995626):0.001292,MW566511.1|Hs||USA|2020-11-12:0.000325):0.001008,(MW669778.1|Hs|onp|USA|2021-02-08:0.996317,MW669828.1|Hs|onp|USA|2021-02-08:0.003683):2.99741):0.001098,(MW706737.1|Hs|onp|USA|2021-02-13:1.99648,MW808300.1|Hs|onp|USA|2021-03-06:3.00352):3.9983):0.00132,MW681034.1|Hs||USA|2020-12-09:2.9967):0.001917,MW733604.1|Hs|onp|USA|2021-02-23:3.99524):0.003844,(((((MW640500.1|Hs|onp|USA|2021-01-25:0,MW708672.1|Hs|onp|USA|2021-01-15:0,MW708676.1|Hs|onp|USA|2021-01-15:0):0,(MW643085.1|Hs|onp|USA|2021-02-01:3.00663,MW733773.1|Hs|onp|USA|2021-02-23:1.99337):0.005677):0.002362,MW707434.1|Hs|onp|USA|2021-02-15:2.99709):0.001842,MW720221.1|Hs|onp|USA|2021-02-19:1.99564):1.87746,(((MW693914.1|Hs|onp|USA|2021-02-10:0,MW707059.1|Hs|onp|USA|2021-02-17:0,MW777409.1|Hs|onp|USA|2021-02-18:0,MW778059.1|Hs|onp|USA|2021-02-19:0):2.98975,MW638379.1|Hs|onp|USA|2021-01-12:1.01025):2.5785,MW206449.1|Hs||USA|2020-10-02:4.62561):0.289058):0.111562):0.007313,((((((MW696614.1|Hs|onp|USA|2021-02-15:0,MW778739.1|Hs|onp|USA|2021-02-20:0):0.014405,MW777664.1|Hs|onp|USA|2021-02-15:2.98559):1.00898,(MW777652.1|Hs|onp|USA|2021-02-15:0,MW783414.1|Hs|onp|USA|2021-03-01:1.76303):0.181127):0.838035,((MW733364.1|Hs|onp|USA|2021-02-20:2.00705,MW777528.1|Hs|onp|USA|2021-02-14:0.992951):0.976268,MW783103.1|Hs|onp|USA|2021-03-01:0.027067):0.875366):0.812155,((MW782770.1|Hs|onp|USA|2021-03-03:0,MW782776.1|Hs|onp|USA|2021-03-01:0):1.98549,MW666955.1|Hs|onp|USA|2021-01-28:3.01451):0.651551):0.236811,((((MW667149.1|Hs|onp|USA|2021-01-25:0.005766,MW706282.1|Hs|onp|USA|2021-02-09:1.99423):0.011189,MW693414.1|Hs|onp|USA|2021-02-10:0.983747):0.003987,MW696876.1|Hs|onp|USA|2021-02-19:1.98842):1.83219,(MW636745.1|Hs|onp|USA|2021-01-19:1.03348,MW773302.1|Hs|onp|USA|2021-03-03:3.96652):3.83534):0.06976):0.08845):0.007513,(((((MW808559.1|Hs|onp|USA|2021-03-08:0,MW808625.1|Hs|onp|USA|2021-03-05:0):0,MW772064.1|Hs|onp|USA|2021-02-28:1.00588):0.003042,MW808941.1|Hs|onp|USA|2021-03-04:0.996484):0.083342,MW783266.1|Hs|onp|USA|2021-02-28:1.1137):2.84942,MW771927.1|Hs|onp|USA|2021-02-27:4.9549):0.071906):0.893933):0.06374):0.003421,(((((((((MW519749.1|Hs|onp|USA|2021-01-04:0.999963,MW669026.1|Hs|onp|USA|2021-02-03:4.00004):0.013031,MW639006.1|Hs|onp|USA|2021-01-08:5.98699):1.99366,MT956775.1|Hs||USA|2020-08-19:1.99644):0.011261,(MT956750.1|Hs||USA|2020-08-17:0,MW040622.1|Hs||USA|2020-08-05:0,MW522471.1|Hs||USA|2020-07-30:0):0):0.001829,MT956772.1|Hs||USA|2020-08-19:0.997802):0.015125,MW666202.1|Hs|onp|USA|2021-02-02:10.9803):0.005249,(((MW558306.1|Hs|onp|USA|2020-12-31:0,MW593065.1|Hs|onp|USA|2021-01-11:1.00214):1.01539,MW558342.1|Hs|onp|USA|2020-12-28:0):3.97248,MW406615.1|Hs||USA|2020-11-17:1.01917):1.96991):0.046012,((((MW548913.1|Hs||USA|2021-01-10:2.83529,MW555887.1|Hs||USA|2021-01-13:3.16471):2.34553,(MW555888.1|Hs||USA|2021-01-09:0.870978,MW555938.1|Hs||USA|2021-01-11:0.129022):1.3878):0.681839,MW767544.1|Hs||USA|2021-02-19:5.19984):1.32277,(MT997686.1|Hs|onp|USA|2020-08-22:0.140404,MW052682.1|Hs|onp|USA|2020-08-24:1.8596):0.378026):2.50735):0.942298,((MW826350.1|Hs|onp|USA|2020-09-14:0,MW826352.1|Hs|onp|USA|2020-09-14:0,MW826353.1|Hs|onp|USA|2020-09-14:0):1.00906,MW826351.1|Hs|onp|USA|2020-09-14:0.990938):1.96735):0.98517):0.003775,(((((((((((((((((((((((((((((((((((((((((((((((((((((((((((((((((((((((MW585821.1|Hs|onp|USA|2021-01-21:1.00978,MW640406.1|Hs|onp|USA|2021-01-24:1.99022):3.01016,MW738318.1|Hs||USA|2020-12-31:2.98825):0.044575,((MW669114.1|Hs|onp|USA|2021-02-02:0.609673,MW696481.1|Hs|onp|USA|2021-02-16:0.590326):5.20444,MW731192.1|Hs||USA|2021-02-02:6.39558):0.210138):0.591716,MW739453.1|Hs||USA|2021-01-28:3.60694):0.345258,(((MW517751.1|Hs|onp|USA|2021-01-11:1.18137,MW586042.1|Hs|onp|USA|2021-01-13:0.818631):1.72409,MW666275.1|Hs|onp|USA|2021-02-02:2.85819):0.07502,((MW599433.1|Hs|saliva_onp|USA|2021-01-28:0.985659,MW632211.1|Hs|onp|USA|2021-01-17:1.01434):1.00217,MW638165.1|Hs|onp|USA|2021-01-09:0.997999):0.953233):0.025663):0.015892,(((MW736730.1|Hs||USA|2021-01-08:0,MW736735.1|Hs||USA|2021-01-08:0,MW739401.1|Hs||USA|2021-02-03:0):0,MW795984.1|Hs||USA|2021-01-26:1.00083):0.996117,MW505191.1|Hs||USA|2021-01-08:1.00379):1.98186):0.011364,(((MW629251.1|Hs||USA|2021-01-18:0.624965,MW629455.1|Hs||USA|2021-01-11:1.57503):0.376082,MW629170.1|Hs||USA|2021-01-13:0.006927):0.008072):0.01512):0.01741,MW645559.1|Hs||USA|2020-11-19:3.99799):0.149571,((((MW583293.1|Hs|onp|USA|2021-01-13:1.00707,MW634133.1|Hs|onp|USA|2020-12-26:1.99293):1.00858,MW705082.1|Hs|onp|USA|2021-02-09:4.99026):0.491688,MW550344.1|Hs|onp|USA|2020-12-29:1.34371):0.839475,MW838290.1|Hs||USA|2021-01-20:2.29776):0.803272):1.83991,((((((((MW629319.1|Hs||USA|2021-01-24:0.00631,MW629464.1|Hs||USA|2021-01-13:0.99369):0.010183,MW446234.1|Hs|onp|USA|2020-12-21:1.9869):0.009551,MW684680.1|Hs||USA|2021-02-09:1.98041):0.011188,(MW629246.1|Hs||USA|2021-01-18:0,MW629247.1|Hs||USA|2021-01-18:0):0.968337):0.153487,MW708725.1|Hs||USA|2021-01-15:0.741616):2.83491,MW648242.1|Hs||USA|2020-10-21:2.94556):0.009527,MW735184.1|Hs|onp|USA|2021-02-25:7.95638):0.020313,(MW648282.1|Hs||USA|2021-02-04:0,MW796789.1|Hs||USA|2021-02-19:0):0):0.000174):0.996635,(MW420219.1|Hs||USA|2020-08-15:0,MW420407.1|Hs||USA|2020-08-15:0):0):0.008523,((((MW424922.1|Hs||USA|2020-06-18:0.991347,MW424945.1|Hs||USA|2020-06-18:1.00865):1.03743,MW748191.1|Hs||USA|2020-12-07:4.96259):0.960772,(MW562696.1|Hs||USA|2020-12-28:0,MW562704.1|Hs||USA|2020-12-28:0):3.01354):2.0115,((MW796016.1|Hs||USA|2021-01-26:0.0081,MW837509.1|Hs||USA|2021-01-22:0.9919):0.988921,MW837337.1|Hs||USA|2021-02-20:0.005464):4.99644):1.01067):1.91022,MW640149.1|Hs|onp|USA|2021-01-20:13.93):0.063614,((((((((((((((MW700690.1|Hs||USA|2020-12-22:0,MW700691.1|Hs||USA|2020-12-24:0,MW700722.1|Hs||USA|2020-12-17:0,MW700737.1|Hs||USA|2020-12-14:0,MW700738.1|Hs||USA|2020-12-14:0,MW700739.1|Hs||USA|2020-12-14:0):0.044056,(MW700708.1|Hs||USA|2020-12-21:0,MW700745.1|Hs||USA|2020-12-15:0):0.155944):0.163906,(MW700445.1|Hs||USA|2020-12-28:0,MW700724.1|Hs||USA|2020-12-18:0,MW700746.1|Hs||USA|2020-12-15:0,MW700754.1|Hs||USA|2020-12-14:0):0):0.032711,((MW700466.1|Hs||USA|2020-12-23:0,MW700707.1|Hs||USA|2020-12-21:0):0,MW700467.1|Hs||USA|2020-12-23:0.202654):0.917833):0.017709,(MW700396.1|Hs||USA|2020-12-31:0,MW700397.1|Hs||USA|2020-12-31:0.3718):1.18971):0.028462,MW700723.1|Hs||USA|2020-12-18:0.936296):0.026378,MW700456.1|Hs||USA|2020-12-28:0.912763):0.091995,MW700689.1|Hs||USA|2020-12-23:0):3.33758,MW738177.1|Hs||USA|2020-12-11:1.34467):0.661141,(((MW702299.1|Hs||USA|2020-12-09:0.995583,MW702300.1|Hs||USA|2020-12-09:0.004417):1.00701,(MW733199.1|Hs|onp|USA|2021-02-23:0.992981,MW792982.1|Hs||USA|2021-02-19:4.00702):3.99538):0.008822,MW739440.1|Hs||USA|2021-01-30:5.9867):0.023032):0.492962,(MW420056.1|Hs||USA|2020-08-17:0.992186,MW420791.1|Hs||USA|2020-08-15:0.007814):0.507767):0.125646,(MW693246.1|Hs|onp|USA|2021-02-09:5.97666):0.618487):0.09444,(MW420778.1|Hs||USA|2020-08-14:1.01405,MW420859.1|Hs||USA|2020-08-15:1.98595):1.73664):0.175065,MW420092.1|Hs||USA|2020-08-17:0.904343):0.064408):0.006132,(((MW420304.1|Hs||USA|2020-08-04:0,MW420639.1|Hs||USA|2020-08-04:0,MW420690.1|Hs||USA|2020-08-03:0,MW420838.1|Hs||USA|2020-08-10:0):0.000499,(MW206335.1|Hs||USA|2020-07-27:1.00206,MW420812.1|Hs||USA|2020-07-27:0):0.999192):0.998278,MW206357.1|Hs||USA|2020-07-27:1.00131):0.987849):0.00295,((((((((((((MW374914.1|Hs||USA|2020-11-30:0,MW374915.1|Hs||USA|2020-11-30:1.4054):0.863097,(MW495940.1|Hs||USA|2020-11-28:3.36101,MW520883.1|Hs|onp|USA|2020-12-12:3.83899):0.968642):0.997202,(((MW731406.1|Hs||USA|2021-02-16:0,MW731411.1|Hs|onp|USA|2021-02-19:0):0.203993,MW731407.1|Hs|onp|USA|2021-02-16:0):0.802047,MW731444.1|Hs|onp|USA|2021-02-02:2.14405):0.1567):0.115799,((MW629129.1|Hs||USA|2021-01-03:0.000464,MW634051.1|Hs|onp|USA|2020-12-24:5.99954):0.008213,(MW666185.1|Hs|onp|USA|2021-02-03:1.00086,MW668985.1|Hs|onp|USA|2021-02-04:0.999135):2.99141):0.910685):0.02151,(MW640055.1|Hs|onp|USA|2021-01-20:2.00441,MW642927.1|Hs|onp|USA|2021-02-01:3.99559):2.93392):0.011474,MW708087.1|Hs|onp|USA|2021-01-14:5.93301):3.99826,(MW635110.1|Hs|onp|USA|2021-01-02:4.00814,MW667543.1|Hs|onp|USA|2021-01-26:5.99186):0.941964):1.19936,(MW738612.1|Hs||USA|2020-12-17:0,MW738613.1|Hs||USA|2020-12-09:0,MW738614.1|Hs||USA|2020-12-09:0):6.11591):0.5878,MW420848.1|Hs||USA|2020-08-15:0.716716):0.248803,MW420402.1|Hs||USA|2020-07-18:3.98036):0.005562,(MW420161.1|Hs||USA|2020-09-08:1.00109,MW420798.1|Hs||USA|2020-08-09:0.99891):1.98476):0.005293,(MW420065.1|Hs||USA|2020-08-09:0,MW420475.1|Hs||USA|2020-08-11:0):2.98686):0.005253):0.001125,((((((((((MW560798.1|Hs||USA|2021-01-14:2.99972,MW636945.1|Hs|onp|USA|2021-01-15:2.00028):0.001206,MW460654.1|Hs||USA|2020-12-26:0.998695):0.000539,(MW666901.1|Hs|onp|USA|2021-01-25:4.00052,MW666907.1|Hs|onp|USA|2021-01-25:1.99948):1.9996):0.000597,(((MW528793.1|Hs||USA|2021-01-14:0,MW545201.1|Hs||USA|2021-01-08:0):1.01347,MW838401.1|Hs||USA|2020-12-30:1.98653):1.0022,MW738347.1|Hs||USA|2021-01-04:3.99123):0.992475):0.003068,MW545204.1|Hs||USA|2021-01-08:0):0.003763,(((MW736717.1|Hs||USA|2021-01-08:0,MW739441.1|Hs||USA|2021-01-29:0):0.002241,MW736729.1|Hs||USA|2021-01-08:1.99776):0.001162,MW739456.1|Hs||USA|2021-01-26:0.996737):0.992614):0.003217,((MW545251.1|Hs||USA|2021-01-09:2.03439,MW736684.1|Hs||USA|2021-01-16:1.96561):0.767742,MW505423.1|Hs||USA|2021-01-04:0.823388):0.184368):0.599358,MW738358.1|Hs||USA|2021-01-04:0.597161):1.3403,MW559195.1|Hs||USA|2020-12-23:2.95933):0.007393,MW420431.1|Hs||USA|2020-10-02:2.95792):0.028376):0.002967,(((((((((((MW564703.1|Hs||USA|2020-11-29:0,MW653527.1|Hs||USA|2020-11-29:0,MW653530.1|Hs||USA|2020-11-29:0):0,(MW653529.1|Hs||USA|2020-11-29:0,MW653550.1|Hs||USA|2020-11-29:0):0.201905):0.20086,MW653554.1|Hs||USA|2020-11-29:0):0.203731,MW653607.1|Hs||USA|2020-11-23:0):6.22082,(((MW424951.1|Hs||USA|2020-06-19:0,MW550524.1|Hs|onp|USA|2020-11-30:0):3.99821,MW420258.1|Hs||USA|2020-10-08:0.001788):0.055581,MW674246.1|Hs||USA|2021-02-10:2.94333):0.438573):0.290243,(MW550394.1|Hs|onp|USA|2020-11-30:1.15077,MW550586.1|Hs|onp|USA|2020-11-29:0):1.29462):3.28293,(MW420700.1|Hs||USA|2020-08-11:0,MW420819.1|Hs||USA|2020-08-11:0):0.054906):1.9825,(MW420295.1|Hs||USA|2020-08-10:1.99969,MW420377.1|Hs||USA|2020-08-10:1.00031):0.037601):0.98717,(((((MW562796.1|Hs||USA|2020-12-29:1.01024,MW643874.1|Hs|onp|USA|2021-02-02:1.98976):4.99816,MW420751.1|Hs||USA|2020-08-13:2.00038):0.003226,MW420689.1|Hs||USA|2020-08-09:0.996494):0.003212,MW420184.1|Hs||USA|2020-07-25:0.998169):0.005229,MW420367.1|Hs||USA|2020-08-09:0):0.017619):0.981211,MW420473.1|Hs||USA|2020-08-12:1.99823):0.893898,(((MW748190.1|Hs||USA|2020-12-07:1.00148,MW788465.1|Hs||USA|2020-11-19:0.998523):0.010143,MW783672.1|Hs||USA|2020-11-09:1.98986):2.29987,(MW550370.1|Hs|onp|USA|2020-12-08:1.63223,MW730913.1|Hs|onp|USA|2021-01-04:1.56777):1.68851):5.59122):0.100887):0.001283,((((((((((((((((((((((((MW634941.1|Hs|onp|USA|2020-12-27:0,MW634942.1|Hs|onp|USA|2020-12-27:0):0.999693,MW772021.1|Hs|onp|USA|2021-02-27:6.00031):0.002274,MW517336.1|Hs|onp|USA|2021-01-08:0.998019):0.000782,MW596176.1|Hs|onp|USA|2021-01-08:0.998543):0.000911,MW666216.1|Hs|onp|USA|2021-02-02:2.9983):0.001264,(MW403552.1|Hs|onp|USA|2020-11-01:0,MW634572.1|Hs|onp|USA|2020-12-27:0,MW638735.1|Hs|onp|USA|2021-01-04:0,MW771726.1|Hs|onp|USA|2021-02-26:0):0):0.00249,(MW748203.1|Hs||USA|2020-12-17:0.999421,MW748215.1|Hs||USA|2020-12-29:3.00058):3.99655):0.001666,MW708416.1|Hs|onp|USA|2021-01-08:1.99515):0.001785,MW669766.1|Hs|onp|USA|2021-02-08:0.993769):0.001345,((MW643455.1|Hs|onp|USA|2021-02-02:2.0107,MW730941.1|Hs|onp|USA|2021-01-17:0.989304):1.61424,(MW735570.1|Hs||USA|2021-01-29:0,MW735571.1|Hs||USA|2021-01-29:0):3.58777):0.391523):0.002369,MW733472.1|Hs|onp|USA|2021-02-20:0.990772):0.002257,MW767263.1|Hs|onp|USA|2021-02-12:3.99102):0.002089,MW741926.1|Hs|onp|USA|2021-02-01:2.98881):0.021718,((MW634364.1|Hs|onp|USA|2020-12-24:1.00747,MW728704.1|Hs|onp|USA|2021-02-22:0.992528):0.105487,MW728304.1|Hs||USA|2021-01-12:1.89456):0.904518):0.968712,((MW496036.1|Hs||USA|2020-11-10:0):0.006697,MW705489.1|Hs|onp|USA|2021-02-10:2.9933):0.996123):0.117507,((((MW564827.1|Hs||USA|2020-11-30:0,MW565312.1|Hs||USA|2020-11-16:0,MW565313.1|Hs||USA|2020-11-16:0,MW565314.1|Hs||USA|2020-11-16:0,MW565315.1|Hs||USA|2020-11-16:0,MW565318.1|Hs||USA|2020-11-16:0,MW565319.1|Hs||USA|2020-11-16:0,MW565320.1|Hs||USA|2020-11-16:0):0,(MW565303.1|Hs||USA|2020-11-16:0.999247,MW565321.1|Hs||USA|2020-11-16:1.00075):0.031035):0.202675,(MW565308.1|Hs||USA|2020-11-16:0,MW565309.1|Hs||USA|2020-11-16:0,MW565310.1|Hs||USA|2020-11-16:0,MW565311.1|Hs||USA|2020-11-16:0):0):0.814295,(((MW565283.1|Hs||USA|2020-11-16:1.00863,MW565316.1|Hs||USA|2020-11-16:0):0.994838,MW565490.1|Hs||USA|2020-11-13:2.00235):0.001729,MW565317.1|Hs||USA|2020-11-16:0.001346):0.147705):0.933322):0.123197,(MW669770.1|Hs|onp|USA|2021-02-09:2.00324,MW689866.1|Hs||USA|2021-02-05:2.99676):5.85636):0.808168,MW767258.1|Hs|onp|USA|2021-02-12:4.05738):0.039267,(((((MW700524.1|Hs||USA|2020-12-07:0,MW700525.1|Hs||USA|2020-12-07:0,MW702845.1|Hs||USA|2020-12-16:0,MW702846.1|Hs||USA|2020-12-16:0,MW702847.1|Hs||USA|2020-12-16:0,MW702848.1|Hs||USA|2020-12-16:0,MW702849.1|Hs||USA|2020-12-16:0,MW738245.1|Hs||USA|2020-12-15:0,MW738248.1|Hs||USA|2020-12-15:0,MW738249.1|Hs||USA|2020-12-15:0,MW738250.1|Hs||USA|2020-12-15:0,MW738251.1|Hs||USA|2020-12-15:0,MW738256.1|Hs||USA|2020-12-15:0,MW738257.1|Hs||USA|2020-12-15:0,MW838429.1|Hs||USA|2021-01-06:0):0,(((MW697039.1|Hs|onp|USA|2021-02-16:1.00759,MW767311.1|Hs|onp|USA|2021-02-13:0):2.00065,(MW698088.1|Hs|onp|USA|2021-02-15:1.00213,MW782893.1|Hs|onp|USA|2021-03-05:0.997872):0.996599):0.019425,(MW697057.1|Hs|onp|USA|2021-02-16:0,MW707499.1|Hs|onp|USA|2021-02-15:0,MW777377.1|Hs|onp|USA|2021-02-18:0):0):1.01151):0.203761,MW702129.1|Hs||USA|2020-12-21:0):0.783447,MW522455.1|Hs||USA|2020-10-02:1.04106):0.03844,MW389583.1|Hs||USA|2020-10-23:1.99474):0.017628):1.94639,(((((MW276341.1|Hs||USA|2020-07-06:0,MW276342.1|Hs||USA|2020-07-06:0,MW276343.1|Hs||USA|2020-07-06:0,MW276356.1|Hs||USA|2020-07-17:0):0,MW276340.1|Hs||USA|2020-07-06:1.00516):0.607552,MW420672.1|Hs||USA|2020-08-17:2.59187):0.38907,((MW474122.1|Hs||USA|2020-09-01:0.999644,MW474156.1|Hs||USA|2020-09-14:1.00036):5.00195,MW474134.1|Hs||USA|2020-09-04:1.99805):0.005019):0.003556,(MT997213.1|Hs||USA|2020-08-14:0,MT997216.1|Hs||USA|2020-08-12:0,MT997220.1|Hs||USA|2020-08-14:0,MT997223.1|Hs||USA|2020-08-16:0):2.99923):0.052051):0.119828,MW666413.1|Hs|onp|USA|2021-01-31:15.8521):0.808037,MW406645.1|Hs||USA|2020-11-16:2.99412):0.011162,MW672687.1|Hs|onp|USA|2021-02-04:4.00395):0.003698,(MW276229.1|Hs||USA|2020-08-25:4.0024,MW454568.1|Hs||USA|2020-07-10:1.9976):0.012009):0.004447):0.003246,((((((((((((((((((MW579042.1|Hs||USA|2021-01-13:2.00524,MW629342.1|Hs||USA|2021-01-07:0.99476):0.007173,(MW629498.1|Hs||USA|2021-01-26:0,MW629532.1|Hs||USA|2021-01-31:0):3.99401):4.87665,((MW629416.1|Hs||USA|2020-12-30:1.00022,MW629487.1|Hs||USA|2021-01-27:0):0.001018,MW629324.1|Hs||USA|2021-01-07:0.99895):1.90701):0.093384,MW629157.1|Hs||USA|2021-01-11:3.00542):0.004025,MW629232.1|Hs||USA|2021-01-16:4.00028):2.99344,MW406582.1|Hs||USA|2020-11-04:8.00986):0.008829,(((((MW550201.1|Hs||USA|2021-01-09:2.00361,MW701131.1|Hs||USA|2020-12-26:1.99639):0.010037,MW838254.1|Hs||USA|2021-01-08:3.98997):0.839242,(MW411939.1|Hs||USA|2020-12-16:0.032661,MW702645.1|Hs||USA|2020-12-28:3.96734):0.826965):0.143285,MW411944.1|Hs||USA|2020-12-16:0):0.011846,MW521782.1|Hs||USA|2020-10-28:0.988945):4.00007):0.509343,MW134158.1|Hs||USA|2020-07-23:3.51282):0.405698,((((MW496068.1|Hs||USA|2020-11-15:1.00136,MW550457.1|Hs|onp|USA|2020-12-30:0.998637):1.00818,MW173418.1|Hs||USA|2020-09-22:0.991818):0.378124,MW704667.1|Hs|onp|USA|2021-02-09:9.39043):0.446336,(MW420463.1|Hs||USA|2020-08-10:2.00221,MW837359.1|Hs||USA|2020-08-20:1.99779):0.826589):0.083201):0.062426,((MW626753.1|Hs||USA|2021-01-08:0,MW626758.1|Hs||USA|2021-01-08:0,MW626765.1|Hs||USA|2021-01-08:0):0.001096,(MW720257.1|Hs|onp|USA|2021-02-19:0,MW777464.1|Hs|onp|USA|2021-02-17:0):2.9989):0.966303):0.011425,(((((MW306424.1|Hs||USA|2020-10-15:0,MW483423.1|Hs||USA|2020-10-18:0,MW483427.1|Hs||USA|2020-10-18:0,MW483431.1|Hs||USA|2020-10-19:0):1.0019,MW483425.1|Hs||USA|2020-10-18:1.9981):0.00305,MW483426.1|Hs||USA|2020-10-18:0):1.00209,((MW523831.1|Hs|onp|USA|2021-01-05:0.000483,MW586289.1|Hs|onp|USA|2021-01-26:0.999517):0.831444,MW550340.1|Hs|onp|USA|2020-12-09:3.56844):2.17193):0.052171,((MW766655.1|Hs|onp|USA|2021-02-18:0,MW788827.1|Hs||USA|2021-02-18:0):1.12954,MW788860.1|Hs||USA|2021-02-18:0.870461):6.89077):2.93746):0.00448,((((MW564787.1|Hs||USA|2020-12-03:0,MW564868.1|Hs||USA|2020-11-25:0):0,MW700528.1|Hs||USA|2020-11-30:0.677853):5.08861,MW550534.1|Hs||USA|2020-11-15:5.20768):1.00058,(MW265628.1|Hs||USA|2020-10-07:0,MW449470.1|Hs||USA|2020-11-28:2.98219):2.00758):0.990092):0.009048,(MW559181.1|Hs||USA|2020-12-24:1.00387,MW638682.1|Hs|onp|USA|2021-01-03:0.996132):2.99721):0.001354,MW420051.1|Hs||USA|2020-08-03:2.99985):0.000175,MW420762.1|Hs||USA|2020-08-11:2.99965):0.000249,MW420297.1|Hs||USA|2020-07-27:2.99943):6.7e-05,MW420180.1|Hs||USA|2020-08-10:2.99928):0.00038,(MW206297.1|Hs||USA|2020-07-18:3.0051,MW565599.1|Hs||USA|2020-07-09:0.994902):1.00157):0.001647):0.000809,(MW420418.1|Hs||USA|2020-08-13:0,MW420829.1|Hs||USA|2020-08-13:0):1.99837):0.001011,(((((((((((((MW525081.1|Hs|onp|USA|2021-01-10:6.00384,MW636408.1|Hs|onp|USA|2021-01-17:3.99616):0.016522,MW669640.1|Hs|onp|USA|2021-02-09:4.98443):0.054664,MW668840.1|Hs|onp|USA|2021-02-02:0.939814):0.34118,MW738389.1|Hs||USA|2021-01-04:0):0.229283,MW738411.1|Hs||USA|2021-01-04:0):0.14707,MW703108.1|Hs||USA|2020-12-16:1.78601):3.01194,MW578102.1|Hs||USA|2021-01-15:7.89011):0.259416,(((((MW666348.1|Hs|onp|USA|2021-01-31:0,MW669589.1|Hs|onp|USA|2021-02-10:1.00188):2.56811,MW709044.1|Hs|onp|USA|2021-02-05:1.6312):0.743218,MW586148.1|Hs|onp|USA|2021-01-28:0.342966):2.79976,MW241383.1|Hs||USA|2020-09-28:2.1226):0.961137,(MW669438.1|Hs|onp|USA|2021-02-04:6.13033,MW685644.1|Hs||USA|2020-11-12:3.86967):1.93645):0.049626):0.174882,((MW420190.1|Hs||USA|2020-10-24:0,MW420342.1|Hs||USA|2020-10-23:0):0.536717,(MW562747.1|Hs||USA|2020-12-28:4.27465,MW738150.1|Hs||USA|2020-12-14:1.92535):0.630491):8.78131):0.270972,MT997215.1|Hs||USA|2020-08-05:3.59331):0.28898,MW420412.1|Hs||USA|2020-08-03:1.86503):0.077508,((MW206284.1|Hs||USA|2020-07-19:1.59326,MW642079.1|Hs||USA|2020-07-26:0.606743):0.264713,MW420126.1|Hs||USA|2020-08-14:1.87903):0.062126):0.041671,((MW420054.1|Hs||USA|2020-08-13:0,MW420389.1|Hs||USA|2020-08-13:0,MW420637.1|Hs||USA|2020-08-13:0,MW420687.1|Hs||USA|2020-08-13:0,MW420697.1|Hs||USA|2020-08-13:0,MW420818.1|Hs||USA|2020-08-13:0):0,MW420357.1|Hs||USA|2020-08-11:1.00469):0.979669):0.01434):0.000827,((MW206313.1|Hs||USA|2020-07-19:0,MW420337.1|Hs||USA|2020-08-17:0,MW420553.1|Hs||USA|2020-08-15:0,MW420634.1|Hs||USA|2020-08-09:0,MW420725.1|Hs||USA|2020-07-23:0,MW420814.1|Hs||USA|2020-08-18:0):3e-06,MW420529.1|Hs||USA|2020-08-18:0.999997):0.994653):0.00096,(((((((((((MT997218.1|Hs||USA|2020-08-13:0.998544,MW474117.1|Hs||USA|2020-08-31:2.00146):0.002513,MW280181.1|Hs|onp|USA|2020-10-22:3.99781):0.000782,MW474108.1|Hs||USA|2020-08-26:0.997665):0.003396,(MT997225.1|Hs||USA|2020-08-13:0,MW077491.1|Hs||USA|2020-08-28:0,MW474204.1|Hs||USA|2020-08-21:0):0):0.006357,MW681220.1|Hs|onp|USA|2021-02-11:9.9917):0.989364,((((MW420247.1|Hs||USA|2020-08-12:0,MW420654.1|Hs||USA|2020-08-17:0):4.00012,MW565334.1|Hs||USA|2020-10-17:2.99987):0.000945,MW687369.1|Hs||USA|2021-01-03:3.99903):0.00043,MW523824.1|Hs|onp|USA|2021-01-05:2.99904):0.002521):0.001849,MT831593.1|Hs||USA|2020-06-17:1.00061):0.000933,MW206590.1|Hs||USA|2020-07-29:1.999):0.000984,MW474123.1|Hs||USA|2020-09-01:2.99789):0.000446,MW420350.1|Hs||USA|2020-08-14:1.99787):0.000512,(((MW424983.1|Hs||USA|2020-06-19:0.019711,MW837488.1|Hs||USA|2021-01-22:0.980289):0.0289,MW796023.1|Hs||USA|2021-01-20:3.96595):0.981264,MW750854.1|Hs||USA|2021-01-25:2.99173):4.99781):0.001904):0.000424,(MW206282.1|Hs||USA|2020-07-18:0,MW206304.1|Hs||USA|2020-07-18:0,MW420793.1|Hs||USA|2020-07-27:0):0.995427):0.000827,((((((((MW496067.1|Hs||USA|2020-11-13:1.00936,MW749398.1|Hs|onp|USA|2021-02-22:6.99064):0.991738,(MW644091.1|Hs|onp|USA|2021-01-26:0,MW709258.1|Hs|onp|USA|2021-01-20:0):4.00173):0.999452,MW634474.1|Hs|onp|USA|2020-12-26:1.00024):0.00625,(MW449438.1|Hs||USA|2020-11-30:0.005927,MW709133.1|Hs|onp|USA|2020-12-21:0.994073):0.991316):2.99954,MW565802.1|Hs||USA|2020-09-01:3.0005):0.002777,MW645723.1|Hs||USA|2020-09-03:3.99745):0.001736,(MW666217.1|Hs|onp|USA|2021-02-01:0,MW731391.1|Hs|onp|USA|2021-02-04:1.0122):0.991765):0.01973,((((((MW778533.1|Hs|onp|USA|2021-02-21:0,MW792907.1|Hs||USA|2021-02-24:0):0.203183,(MW792893.1|Hs||USA|2021-02-24:0,MW792894.1|Hs||USA|2021-02-24:0):0):4.38943,MW496072.1|Hs||USA|2020-11-19:1.99338):0.247006,MW796039.1|Hs||USA|2021-01-20:2.75301):2.81736,MW730971.1|Hs|onp|USA|2021-01-10:1.05104):0.978519,(MW667451.1|Hs|onp|USA|2021-01-25:1.99776,MW708626.1|Hs|onp|USA|2021-01-29:1.00224):4.02461):1.99009):0.981156):0.000284,(MW420381.1|Hs||USA|2020-07-27:2.00914,MW420716.1|Hs||USA|2020-08-04:0):0.99502):4e-05,MW640460.1|Hs|onp|USA|2021-01-25:1.99966):5.2e-05,MW420795.1|Hs||USA|2020-08-10:1.99961):0.000186,((MW420314.1|Hs||USA|2020-08-17:0,MW420858.1|Hs||USA|2020-08-09:0):0,MW420084.1|Hs||USA|2020-08-18:1.00469):0.997289):0.000559,MW593635.1|Hs|onp|USA|2020-07-17:0.999192):0.000185,((MW420371.1|Hs||USA|2020-08-03:0,MW420719.1|Hs||USA|2020-08-14:0):0,MW420802.1|Hs||USA|2020-08-06:1.00614):0.996867):0.000266,MT947546.1|Hs||USA|2020-06-29:1.00029):0.000643,((MW420185.1|Hs||USA|2020-08-17:0,MW420234.1|Hs||USA|2020-08-12:0):0.944208,(MW420262.1|Hs||USA|2020-08-03:0.005159,MW661110.1|Hs||USA|2021-01-11:3.99484):0.940546):0.051914):0.000413,MW593575.1|Hs|onp|USA|2020-06-24:0.99808):0.00029,((((((((((((MW483601.1|Hs||USA|2020-11-02:1.99995,MW494022.1|Hs||USA|2020-12-02:1.00005):0.002117,(MW493941.1|Hs||USA|2020-11-13:0.00761,MW708381.1|Hs|onp|USA|2021-01-26:0.99239):0.994611):0.003377,(MW474328.1|Hs||USA|2020-11-19:0,MW474329.1|Hs||USA|2020-11-19:0):0):0.202094,MW647931.1|Hs||USA|2020-11-16:1.79686):0.798696,MW549716.1|Hs||USA|2020-12-29:0.013334):0.133964,(((MW5496
[truncated: 3,423,208 more chars]
