# Supplementary material for: Dating the Common Ancestor from an NCBI Tree of 83688 High-Quality and Full-Length SARS-CoV-2 Genomes
Source: Viruses. 2021 Sep 8;13(9):1790. doi: 10.3390/v13091790 (PMC8472983; doi:10.3390/v13091790)
Supplement: Supplementary file 1 [file viruses-13-01790-s001.zip › Tree_GoodDatesRooted.dnd]

((MN994467.1|Hs|onp|USA|2020-01-23:2.00470000,((((((((((((((((((((((((((((((((((((((((((((MT263410.1|Hs||USA|2020-03-16:0.24952500,MW593180.1|Hs|onp|USA|2020-03-16:0.00000000)0.86003:0.85215700,MT345836.1|Hs||USA|2020-03-23:0.18235400)0.86003:0.15394100,((MT786839.1|Hs||USA|2020-04-10:0.00000000,MT786840.1|Hs||USA|2020-04-10:0.00000000)0.86002:0.00129600,MT412175.1|Hs|swab|USA|2020-03-19:0.99870400)0.86002:0.90473300)0.86004:0.03023600,MT646094.1|Hs|onp|USA|2020-03-16:0.90153200)0.86004:0.01540300,MW008574.1|Hs|onp|USA|2020-03-15:0.95204500)0.86004:0.00744800,(MT509481.1|Hs|onp|USA|2020-03-30:0.00000000,MT646053.1|Hs|onp|USA|2020-03-14:1.00181000)0.86003:0.95920900)0.86004:0.00635200,MW064593.1|Hs||USA|2020-03-18:0.96193100)0.86004:0.00412700,MW190404.1|Hs||USA|2020-03-17:0.96510400)0.86004:0.00325300,MT614557.1|Hs||USA|2020-03-13:0.96797000)0.86004:0.00271400,MW064469.1|Hs||USA|2020-03-21:0.97042400)0.86004:0.00252800,MT646112.1|Hs|onp|USA|2020-03-29:0.97231500)0.86004:0.00222400,MT706312.1|Hs|onp|USA|2020-03-22:0.97394400)0.86004:0.00176000,MT776415.1|Hs|onp|USA|2020-04-02:0.97557800)0.86004:0.00162200,MT776417.1|Hs|onp|USA|2020-04-04:0.97694400)0.86004:0.00152500,MT776407.1|Hs|onp|USA|2020-03-25:0.97807800)0.86004:0.00132600,MT776403.1|Hs|onp|USA|2020-04-16:0.97914300)0.86004:0.00130900,MW190216.1|Hs||USA|2020-03-17:0.97999300)0.86004:0.00413000,(MW190286.1|Hs||USA|2020-03-15:0.00249000,MW191288.1|Hs||USA|2020-03-12:0.99751000)0.86003:0.97822200)0.86004:0.00117500,(MT706254.1|Hs|onp|USA|2020-04-11:0.00000000,MT706271.1|Hs|onp|USA|2020-04-13:0.00000000)0.86002:1.98636000)0.86004:0.00065900,MW190743.1|Hs||USA|2020-03-23:1.98570000)0.86004:0.00058200,MW064587.1|Hs||USA|2020-03-17:1.98572000)0.86004:0.00044900,MW191366.1|Hs||USA|2020-03-14:1.98585000)0.86004:0.00215500,((((((MT509475.1|Hs|onp|USA|2020-03-11:0.00000000,MT509486.1|Hs|onp|USA|2020-03-18:0.00000000,MT520280.1|Hs|onp|USA|2020-03-28:0.00000000,MT646077.1|Hs|onp|USA|2020-03-15:0.00000000,MW064584.1|Hs||USA|2020-03-18:0.00000000,MW065201.1|Hs||USA|2020-03-20:0.00000000,MW065334.1|Hs||USA|2020-03-16:0.00000000,MW065336.1|Hs||USA|2020-03-16:0.00000000,MW190282.1|Hs||USA|2020-03-16:0.00000000,MW190754.1|Hs||USA|2020-03-18:0.00000000,MW190921.1|Hs||USA|2020-03-20:0.00000000):0.00000000,(((((((MT511678.1|Hs||USA|2020-04-07:1.99936000,MT834715.1|Hs||USA|2020-04-04:2.00064000)0.85987:0.00255000,(MW047312.1|Hs|onp|USA|2020-04-01:1.00559000,MW065200.1|Hs||USA|2020-03-20:0.99440600)0.85986:0.99747000)0.85987:0.00175300)0.85987:0.00200600,MW279438.1|Hs|onp|USA|2020-03-11:0.99767600)0.85987:0.00200500,MW064826.1|Hs||USA|2020-03-18:0.99702200)0.85987:0.00065700,MT646083.1|Hs|onp|USA|2020-03-19:1.99729000)0.85987:0.00049500,MW190528.1|Hs||USA|2020-03-19:1.99728000)0.85987:0.00162800)0.85987:0.00260900,MW191404.1|Hs||USA|2020-03-13:0.99711000)0.85987:0.00143800,MW084476.1|Hs||USA|2020-04-03:0.99575700)0.85987:0.04201900,MT451110.1|Hs||Australia|2020-03-20:1.15383000)0.85987:1.79496000,MT358690.1|Hs||USA|2020-03-26:4.48907000)0.86003:0.14854300)0.86004:0.00409500)0.86004:0.00710400,(MT370841.1|Hs|onp|USA|2020-03-17:0.00000000,MT509456.1|Hs|onp|USA|2020-03-20:0.00000000,MT520261.1|Hs|onp|USA|2020-03-22:0.00000000,MT539162.1|Hs|onp|USA|2020-03-13:0.00000000,MT594109.1|Hs|onp|USA|2020-03-19:0.00000000,MT614516.1|Hs||USA|2020-03-13:0.00000000,MT627410.1|Hs||USA|2020-03-13:0.00000000,MW008562.1|Hs|onp|USA|2020-03-13:0.00000000,MW008573.1|Hs|onp|USA|2020-03-15:0.00000000,MW008577.1|Hs|onp|USA|2020-03-16:0.00000000,MW064591.1|Hs||USA|2020-03-17:0.00000000,MW064592.1|Hs||USA|2020-03-18:0.00000000,MW064896.1|Hs||USA|2020-03-22:0.00000000,MW065237.1|Hs||USA|2020-03-16:0.00000000,MW190460.1|Hs||USA|2020-03-16:0.00000000,MW190579.1|Hs||USA|2020-03-14:0.00000000,MW190586.1|Hs||USA|2020-03-14:0.00000000,MW190745.1|Hs||USA|2020-03-19:0.00000000,MW190761.1|Hs||USA|2020-03-16:0.00000000,MW190986.1|Hs||USA|2020-03-14:0.00000000,MW191130.1|Hs||USA|2020-03-16:0.00000000,MW191132.1|Hs||USA|2020-03-16:0.00000000,MW191300.1|Hs||USA|2020-03-13:0.00000000,MW279444.1|Hs|onp|USA|2020-03-15:0.00000000,MW493806.1|Hs|onp|USA|2020-03-15:0.00000000,MW494258.1|Hs|onp|USA|2020-03-15:0.00000000,MW521479.1|Hs|onp|USA|2020-03-24:0.00000000,MW521490.1|Hs|onp|USA|2020-03-28:0.00000000,MW593243.1|Hs|onp|USA|2020-03-23:0.00000000):0.00000000,(((((((((MT757043.1|Hs||USA|2020-04-10:0.00000000,MT757048.1|Hs||USA|2020-04-13:0.00000000,MW206522.1|Hs||USA|2020-04-06:0.00000000,MW206524.1|Hs||USA|2020-04-06:0.00000000,MW206539.1|Hs||USA|2020-04-09:0.00000000,MW206542.1|Hs||USA|2020-04-09:0.00000000,MW286712.1|Hs||USA|2020-04-09:0.00000000):0.00000000,(((MT757047.1|Hs||USA|2020-04-13:0.00000000,MT757049.1|Hs||USA|2020-04-13:0.00000000,MW206541.1|Hs||USA|2020-04-09:0.00000000,MW286746.1|Hs||USA|2020-04-16:0.00000000)0.85976:0.00329700,MW286745.1|Hs||USA|2020-04-16:0.99670300)0.85976:0.99739300,MW206536.1|Hs||USA|2020-04-09:0.99986100)0.85979:0.00033300)0.85979:0.00020100,MW206496.1|Hs||USA|2020-04-08:0.99974900)0.85979:0.00523000,MW286747.1|Hs||USA|2020-04-13:0.99452900)0.85979:0.01295600,(MW286743.1|Hs||USA|2020-04-16:0.00000000,MW286755.1|Hs||USA|2020-04-17:0.00000000)0.85978:0.98181000)0.85979:0.98173300,MW206535.1|Hs||USA|2020-04-09:2.00343000)0.85988:0.00239100,MW206540.1|Hs||USA|2020-04-09:1.00024000)0.85988:0.99774500,MT704011.1|Hs||USA|2020-04-04:1.00294000)0.85996:1.00149000,((((((MT757030.1|Hs||USA|2020-04-13:0.00000000,MT757033.1|Hs||USA|2020-04-13:0.00000000)0.86000:1.00199000,MT757032.1|Hs||USA|2020-04-13:0.00000000)0.86001:0.99664000,MT757029.1|Hs||USA|2020-04-13:3.00230000)0.86003:1.00147000,(MT590599.1|Hs|onp|Taiwan|2020-04-02:0.99991000)0.86004:0.00033300)0.86004:0.00016800,MT967918.1|Hs|onp|USA|2020-07-01:0.99969200)0.86004:0.00019000,MW048997.1|Hs|onp|USA|2020-04-20:0.99966400)0.86004:0.00081700)0.86004:0.00647200,((((MT827246.1|Hs|onp|USA|2020-05-25:0.00000000,MT843290.1|Hs|onp|USA|2020-05-26:0.00000000,MT843292.1|Hs|onp|USA|2020-05-26:0.00000000,MT843293.1|Hs|onp|USA|2020-05-26:0.00000000):0.00000000,(MT827248.1|Hs|onp|USA|2020-05-26:0.07776100,MT843299.1|Hs|onp|USA|2020-05-27:0.92223900)0.85990:0.91478100,MT827247.1|Hs|onp|USA|2020-05-25:0.69541000,MT843291.1|Hs|onp|USA|2020-05-26:4.87126000)0.85991:3.01386000,((MW052618.1|Hs||USA|2020-05-21:0.00000000,MW052620.1|Hs||USA|2020-05-21:0.00000000,MW054101.1|Hs||USA|2020-05-21:0.00000000,MW054103.1|Hs||USA|2020-05-21:0.00000000)0.85999:1.21493000,MT704126.1|Hs|onp|USA|2020-04-03:9.18507000)0.86002:0.72187600)0.86004:0.02774800,(MT520254.1|Hs|onp|USA|2020-03-26:0.00000000,MT873173.1|Hs|onp|USA|2020-04-10:2.00749000)0.86002:2.97990000)0.86004:0.01865200,(MT834643.1|Hs||USA|2020-03-24:0.00000000,MT834645.1|Hs||USA|2020-03-24:0.00000000,MT846438.1|Hs||USA|2020-03-24:0.00000000)0.86003:0.97746000)0.86004:0.00552200,(((MW047018.1|Hs|onp|USA|2020-04-06:1.99998000)0.86005:0.00128000,MW008575.1|Hs|onp|USA|2020-03-16:0.99872000)0.86005:0.00076400,MW521487.1|Hs|onp|USA|2020-03-27:0.99944100)0.86005:0.00207700)0.86005:0.00530600,MT614526.1|Hs||USA|2020-03-16:1.98469000)0.86005:0.06273700,((MT627606.1|Hs||USA|2020-03-16:0.00000000,MT627620.1|Hs||USA|2020-03-17:0.62784800)0.86007:0.82816700,MW190307.1|Hs||USA|2020-03-17:0.44253400)0.86007:0.48797100)0.86008:0.02314100,MT507282.1|Hs|onp|USA|2020-03-31:2.11242000)0.86009:0.09017000,(MT646062.1|Hs|onp|USA|2020-03-24:0.00000000,MT764178.1|Hs|onp|USA|2020-03-26:0.00000000)0.86013:0.81090600)0.86014:0.11032300,MW130872.1|Hs|onp|USA|2020-04-21:3.70608000)0.86019:0.00625600,(MT533235.1|Hs||USA|2020-03-31:0.13366600,MT533236.1|Hs||USA|2020-04-01:0.06633400)0.86018:1.70975000)0.86019:0.70171000,(MT757094.1|Hs||USA|2020-05-14:0.00000000,MT757096.1|Hs||USA|2020-05-14:1.00179000)0.86051:2.00844000)0.86053:2.00439000,(((((((((((((((MT412183.1|Hs|swab|USA|2020-03-21:0.00000000,MT439249.1|Hs|swab|USA|2020-03-17:0.00000000,MT439302.1|Hs|swab|USA|2020-03-25:0.00000000,MT506665.1|Hs||USA|2020-03-22:0.00000000,MT506681.1|Hs||USA|2020-03-23:0.00000000,MW064338.1|Hs||USA|2020-03-21:0.00000000,MW064629.1|Hs||USA|2020-03-19:0.00000000,MW064907.1|Hs||USA|2020-03-18:0.00000000,MW190884.1|Hs||USA|2020-03-14:0.00000000,MW279436.1|Hs|onp|USA|2020-03-01:0.00000000,MW279446.1|Hs|onp|USA|2020-03-21:0.00000000,MW279459.1|Hs|onp|USA|2020-04-01:0.00000000):0.00000000,((((((MT412167.1|Hs|swab|USA|2020-03-19:1.00095000,MW064634.1|Hs||USA|2020-03-19:1.99905000)0.86115:0.00042900,MT706363.1|Hs|onp|USA|2020-03-28:0.99912600)0.86115:0.00177800,MW065259.1|Hs||USA|2020-03-17:0.99808900)0.86115:0.00713900,(MT412177.1|Hs|swab|USA|2020-03-20:0.00000000,MT506680.1|Hs||USA|2020-03-19:0.00000000,MT614491.1|Hs||USA|2020-03-15:0.00000000,MW064659.1|Hs||USA|2020-03-17:0.00000000):0.00000000)0.86115:0.01256300,MW064720.1|Hs||USA|2020-03-19:0.18736700)0.86115:0.57224800,MW008581.1|Hs|onp|USA|2020-03-15:0.61740500)0.86116:0.38085400)0.86118:0.00312600,(((MW064351.1|Hs||USA|2020-03-21:0.00000000,MW064405.1|Hs||USA|2020-03-23:0.00000000):0.00000000,MW190491.1|Hs||USA|2020-03-17:1.00354000)0.86117:0.99994200,MW191212.1|Hs||USA|2020-03-13:0.99951600)0.86118:0.00039900)0.86118:0.00024500,MW064841.1|Hs||USA|2020-03-22:0.99967000)0.86118:0.00285200,MW064354.1|Hs||USA|2020-03-22:0.99682700)0.86118:0.98419300,MW008582.1|Hs|onp|USA|2020-03-30:3.99408000)0.86126:0.00951800,(((((((MT325572.1|Hs|onp|USA|2020-03-08:0.99902100,MT520307.1|Hs|onp|USA|2020-03-22:3.00098000)0.86126:0.00085300,MT325575.1|Hs|onp|USA|2020-03-10:0.99983200)0.86126:0.00009800,MT325625.1|Hs|onp|USA|2020-03-07:0.99988900)0.86126:0.00010700)0.86126:0.00091200,((MT295465.1|Hs||USA|2020-03-27:1.01989000,MW190966.1|Hs||USA|2020-03-13:2.98011000)0.86125:0.77694600,(MT325607.1|Hs|onp|USA|2020-03-07:0.01443700,MT614476.1|Hs||USA|2020-03-13:1.98556000)0.86125:0.77279800)0.86126:0.21485900)0.86126:0.00095200,MW191053.1|Hs||USA|2020-03-13:3.99994000)0.86126:0.00288100,MW064983.1|Hs||USA|2020-03-20:1.99626000)0.86126:0.00209800)0.86126:0.00175400,((((((((MT520360.1|Hs|onp|USA|2020-03-22:1.00226000,MW206492.1|Hs||USA|2020-04-08:1.99774000)0.86117:0.00127100,MW023498.1|Hs||USA|2020-03-30:0.99767400)0.86117:0.00123900,MW206481.1|Hs||USA|2020-04-08:0.99841100)0.86117:0.00062300,MW064818.1|Hs||USA|2020-03-21:0.99873600)0.86117:0.00160200,((MT873878.1|Hs||USA|2020-03-19:1.00150000,MW064821.1|Hs||USA|2020-03-21:0.00000000)0.86115:0.00087000,MW191211.1|Hs||USA|2020-03-16:0.99890500)0.86115:1.99695000)0.86117:0.00187300,MW023416.1|Hs||USA|2020-04-22:1.99670000)0.86117:0.00077300,MW206483.1|Hs||USA|2020-04-08:0.00000000)0.86117:0.00251400,((MT757064.1|Hs||USA|2020-04-21:0.00000000,MT757066.1|Hs||USA|2020-04-22:0.00000000,MT757078.1|Hs||USA|2020-04-23:0.00000000)0.86116:0.71535000,MT704130.1|Hs|onp|USA|2020-04-07:2.68465000)0.86117:0.29047400)0.86117:1.99904000)0.86126:0.00146900,MW064902.1|Hs||USA|2020-03-15:0.99953600)0.86126:0.00019300,(MW008584.1|Hs|onp|USA|2020-03-30:0.00000000,MW064588.1|Hs||USA|2020-03-16:0.00000000)0.86125:0.99870800)0.86126:0.00007300,MW008571.1|Hs|onp|USA|2020-03-16:0.99944200)0.86126:0.00008800,MW191216.1|Hs||USA|2020-03-14:0.99939100)0.86126:0.00004000,MW008569.1|Hs|onp|USA|2020-03-27:2.00045000)0.86126:0.00086200,(MT304480.1|Hs|onp|USA|2020-03-03:0.00000000,MT304481.1|Hs|onp|USA|2020-03-04:0.00000000,MT324684.1|||USA|2020-03-25:0.00000000,MT325570.1|Hs|onp|USA|2020-03-05:0.00000000,MT325606.1|Hs|onp|USA|2020-03-06:0.00000000,MT325623.1|Hs|lung_onp|USA|2020-03-05:0.00000000,MT325624.1|Hs|onp|USA|2020-03-07:0.00000000,MT344945.1|Hs|onp|USA|2020-03-07:0.00000000,MT614514.1|Hs||USA|2020-03-13:0.00000000,MT614515.1|Hs||USA|2020-03-12:0.00000000,MT764172.1|Hs|onp|USA|2020-03-06:0.00000000,MT764177.1|Hs|onp|USA|2020-03-25:0.00000000,MW008567.1|Hs|onp|USA|2020-03-16:0.00000000,MW065473.1|Hs||USA|2020-03-16:0.00000000,MW172512.1|Hs||USA|2020-03-06:0.00000000,MW190450.1|Hs||USA|2020-03-17:0.00000000,MW190770.1|Hs||USA|2020-03-16:0.00000000,MW190811.1|Hs||USA|2020-03-17:0.00000000,MW190886.1|Hs||USA|2020-03-14:0.00000000,MW190890.1|Hs||USA|2020-03-18:0.00000000,MW191213.1|Hs||USA|2020-03-13:0.00000000,MW191214.1|Hs||USA|2020-03-14:0.00000000):0.00000000,(((MT578015.1|Hs|onp|USA|2020-05-11:5.56236000,MT764176.1|Hs|onp|USA|2020-03-25:0.00000000)0.86123:0.18718200,(MT797765.1|Hs|onp|USA|2020-03-14:0.00000000,MT797768.1|Hs|onp|USA|2020-03-20:0.00000000)0.86123:0.01287200)0.86123:0.79530800,MT325608.1|Hs|onp|USA|2020-03-08:0.00000000)0.86125:1.09046000)0.86126:0.00126900,MW190889.1|Hs||USA|2020-03-14:0.99877700)0.86126:0.00918600)0.86126:0.01656800,(((((((((((((((((((((((((((((((MT520189.1|Hs|onp|USA|2020-03-26:0.00000000,MT520245.1|Hs|onp|USA|2020-03-26:0.00000000)0.86063:0.99189100,MW286728.1|Hs||USA|2020-04-12:1.00811000)0.86064:1.99860000,MT966110.1|Hs||USA|2020-03-24:3.00413000)0.86067:0.02465400,MT614562.1|Hs||USA|2020-03-14:0.97742900)0.86067:0.01869400,MT259252.1|Hs||USA|2020-03-14:0.00000000)0.86067:0.97085400,(MW493757.1|Hs|onp|USA|2020-03-15:0.00000000,MW494209.1|Hs|onp|USA|2020-03-15:0.00000000)0.86066:3.01428000)0.86069:0.01944900,((MT893002.1|Hs|onp|USA|2020-03-31:0.00000000,MT919999.1|Hs|onp|USA|2020-03-23:0.00000000,MT920002.1|Hs|onp|USA|2020-03-23:0.00000000,MT920007.1|Hs|onp|USA|2020-03-18:0.00000000,MT920014.1|Hs|onp|USA|2020-03-18:0.00000000):0.00000000,MT920010.1|Hs|onp|USA|2020-03-24:1.00293000)0.86064:1.99403000)0.86069:0.00227400,(MT886316.1|Hs||USA|2020-03-16:0.00000000,MT886336.1|Hs|onp|USA|2020-03-19:0.00000000)0.86066:2.99467000)0.86069:0.00588600,MT844034.1|Hs|onp|Guatemala|2020-03-19:0.99287700)0.86069:0.00262200,(MW065319.1|Hs||USA|2020-03-16:2.01160000,MW190992.1|Hs||USA|2020-03-14:0.00000000)0.86068:0.98975000)0.86069:0.00144400,MT451026.1|Hs||Australia|2020-03-19:0.99424500)0.86069:0.00090500,MT451084.1|Hs||Australia|2020-03-19:0.99485700)0.86069:0.00134300,((MT450966.1|Hs||Australia|2020-03-12:0.00000000,MT451241.1|Hs||Australia|2020-03-20:0.00000000)0.86068:0.59080700,MT641662.1|Hs||Australia|2020-03-23:5.60919000)0.86068:0.40497700)0.86069:0.00101700,(MT450971.1|Hs||Australia|2020-03-12:0.00000000,MT451013.1|Hs||Australia|2020-03-17:0.00000000)0.86068:0.99732500)0.86069:0.00047500,MT451017.1|Hs||Australia|2020-03-18:0.99611100)0.86069:0.00036300,MT834632.1|Hs||USA|2020-03-20:0.99631900)0.86069:0.00075900,MW190598.1|Hs||USA|2020-03-14:0.99606300)0.86069:0.00030200,MW064719.1|Hs||USA|2020-03-20:0.99626500)0.86069:0.00028700,MW065031.1|Hs||USA|2020-03-16:0.99642800)0.86069:0.00028100,MW191316.1|Hs||USA|2020-03-16:0.99655300)0.86069:0.00027600,MW191482.1|Hs||USA|2020-03-15:0.99664700)0.86069:0.00024800,MW191468.1|Hs||USA|2020-03-14:0.99674100)0.86069:0.00042600,(MT614499.1|Hs||USA|2020-03-16:0.00000000,MW190698.1|Hs||USA|2020-03-16:0.00000000)0.86068:0.99775700)0.86069:0.00088400,(MW190325.1|Hs||USA|2020-03-18:0.00000000,MW190343.1|Hs||USA|2020-03-18:0.00000000,MW190359.1|Hs||USA|2020-03-18:0.00000000,MW190858.1|Hs||USA|2020-03-18:0.00000000)0.86067:0.99781900)0.86069:0.00407400,(MT385472.1|Hs||USA|2020-03-25:0.00000000,MT439282.1|Hs|swab|USA|2020-03-22:0.00000000,MT450932.1|Hs||Australia|2020-03-07:0.00000000,MT450942.1|Hs||Australia|2020-03-10:0.00000000,MT450943.1|Hs||Australia|2020-03-10:0.00000000,MT450947.1|Hs||Australia|2020-03-10:0.00000000,MT450948.1|Hs||Australia|2020-03-10:0.00000000,MT450950.1|Hs||Australia|2020-03-10:0.00000000,MT450968.1|Hs||Australia|2020-03-12:0.00000000,MT450985.1|Hs||Australia|2020-03-14:0.00000000,MT450988.1|Hs||Australia|2020-03-14:0.00000000,MT450995.1|Hs||Australia|2020-03-15:0.00000000,MT450996.1|Hs||Australia|2020-03-15:0.00000000,MT451021.1|Hs||Australia|2020-03-18:0.00000000,MT451054.1|Hs||Australia|2020-03-17:0.00000000,MT451116.1|Hs||Australia|2020-03-20:0.00000000,MT451240.1|Hs||Australia|2020-03-20:0.00000000,MT520542.1|Hs|onp|USA|2020-03-11:0.00000000,MT706245.1|Hs|onp|USA|2020-03-24:0.00000000,MT791848.1|Hs||USA|2020-03-23:0.00000000,MW065006.1|Hs||USA|2020-03-17:0.00000000,MW190208.1|Hs||USA|2020-03-17:0.00000000,MW190258.1|Hs||USA|2020-03-16:0.00000000,MW190652.1|Hs||USA|2020-03-15:0.00000000,MW190714.1|Hs||USA|2020-03-12:0.00000000,MW190830.1|Hs||USA|2020-03-19:0.00000000,MW191210.1|Hs||USA|2020-03-17:0.00000000,MW286655.1|Hs||USA|2020-03-05:0.00000000):0.00000000)0.86069:0.04886900,(((((((MW190739.1|Hs||USA|2020-03-18:1.99895000)0.86065:0.00640100,MT614483.1|Hs||USA|2020-03-14:0.99359900)0.86065:0.00404400)0.86065:0.00208700)0.86065:0.01181700,(MT846444.1|Hs||USA|2020-03-26:0.00000000,MW191433.1|Hs||USA|2020-03-16:0.00000000):0.00000000)0.86065:0.05826100,MW593811.1|Hs|onp|USA|2020-03-26:0.93910500)0.86066:0.05332000,(MT451448.1|Hs||Australia|2020-03-24:0.00000000,MT451519.1|Hs||Australia|2020-03-29:0.00000000,MT451584.1|Hs||Australia|2020-04-04:0.00000000,MT451614.1|Hs||Australia|2020-04-05:0.00000000,MT451621.1|Hs||Australia|2020-04-06:0.00000000,MT451702.1|Hs||Australia|2020-04-02:0.00000000,MT451815.1|Hs||Australia|2020-04-02:0.00000000,MT641740.1|Hs||Australia|2020-04-10:0.00000000,MW153057.1|Hs||Australia|2020-04-15:0.00000000)0.86058:1.88663000)0.86066:0.87134900)0.86070:0.15518400,MT325567.1|Hs|onp|USA|2020-03-05:0.00000000)0.86074:0.18057400,MT512439.1|Hs|onp|USA|2020-03-09:0.01667200)0.86079:0.02767800,MT512431.1|Hs|onp|USA|2020-03-09:0.18140200)0.86080:0.59850500,((((((((((((((((MT614528.1|Hs||USA|2020-03-13:0.00000000,MT614530.1|Hs||USA|2020-03-13:0.00000000,MT614561.1|Hs||USA|2020-03-13:0.00000000,MT706154.1|Hs|onp|USA|2020-03-23:0.00000000,MT706317.1|Hs|onp|USA|2020-03-23:0.00000000,MT706346.1|Hs|onp|USA|2020-03-25:0.00000000,MT892994.1|Hs|onp|USA|2020-03-25:0.00000000,MW008576.1|Hs|onp|USA|2020-03-16:0.00000000,MW064715.1|Hs||USA|2020-03-20:0.00000000,MW064789.1|Hs||USA|2020-03-22:0.00000000,MW190721.1|Hs||USA|2020-03-12:0.00000000,MW190725.1|Hs||USA|2020-03-12:0.00000000,MW191344.1|Hs||USA|2020-03-16:0.00000000):0.00000000,(((((MW040669.1|Hs||USA|2020-04-09:0.99292700,MW521480.1|Hs|onp|USA|2020-03-25:0.00707300)0.86082:0.99657100,MW190657.1|Hs||USA|2020-03-13:1.00016000)0.86083:0.00112500,MW190972.1|Hs||USA|2020-03-13:0.99889900)0.86083:0.00037100,MT772554.1|Hs|onp|USA|2020-03-18:1.99953000)0.86083:0.00014800,MW065429.1|Hs||USA|2020-03-15:0.99916100)0.86083:0.00121300)0.86083:0.00047000,((MT263384.1|Hs||USA|2020-03-23:0.00000000,MT706149.1|Hs|onp|USA|2020-03-25:0.00000000,MT706373.1|Hs|onp|USA|2020-03-28:0.00000000,MW064732.1|Hs||USA|2020-03-18:0.00000000,MW190987.1|Hs||USA|2020-03-13:0.00000000):0.00000000,(MW064332.1|Hs||USA|2020-03-19:0.00000000,MW190796.1|Hs||USA|2020-03-17:0.00000000)0.86077:1.00204000)0.86077:1.99904000)0.86083:0.00093300,MW064329.1|Hs||USA|2020-03-19:1.99850000)0.86083:0.00102600,(MW064589.1|Hs||USA|2020-03-18:0.00000000,MW190881.1|Hs||USA|2020-03-18:3.00913000)0.86082:0.99716000)0.86083:0.00082400,MW065384.1|Hs||USA|2020-03-18:0.99675200)0.86083:0.00044500,MW064586.1|Hs||USA|2020-03-18:0.99638600)0.86083:0.00241100,MT614529.1|Hs||USA|2020-03-13:0.99406100)0.86083:0.00403200,MT506888.1|Hs|onp|USA|2020-04-15:1.99044000)0.86083:0.04045100,MW593336.1|Hs|onp|USA|2020-03-24:1.14989000)0.86083:0.94379500,((((((MW190459.1|Hs||USA|2020-03-16:0.00000000,MW191127.1|Hs||USA|2020-03-16:0.00000000)0.86089:0.00186200,MW191038.1|Hs||USA|2020-03-12:0.99813800)0.86089:0.99276300,(MT846476.1|Hs||USA|2020-03-31:0.99646600,MW047016.1|Hs|onp|USA|2020-03-16:2.00353000)0.86090:0.00758100)0.86090:0.98326900,MW221275.1|Hs|onp|USA|2020-03-26:1.01820000)0.86092:1.01335000,(MT706294.1|Hs|onp|USA|2020-03-17:0.00000000,MW190488.1|Hs||USA|2020-03-18:0.00000000):0.00000000)0.86094:0.00110300,MT892984.1|Hs|onp|USA|2020-03-16:0.99827900)0.86094:0.00632000)0.86094:0.00398200,(((((((MT892986.1|Hs|onp|USA|2020-03-19:1.00251000)0.86090:0.00386100,MW064595.1|Hs||USA|2020-03-17:0.99716300)0.86090:0.00076900,MT646100.1|Hs|onp|USA|2020-03-20:2.99769000)0.86090:0.00290200,MW064594.1|Hs||USA|2020-03-17:0.00000000)0.86090:0.99813200,MW190741.1|Hs||USA|2020-03-18:0.99874600)0.86091:0.00140100,MW191013.1|Hs||USA|2020-03-12:0.00000000)0.86091:0.00311200,(MW191129.1|Hs||USA|2020-03-16:0.00000000,MW593327.1|Hs|onp|USA|2020-03-26:1.00419000)0.86091:0.99505900)0.86091:0.99556200)0.86094:0.00094800,MT632776.1|Hs||USA|2020-04-02:1.99920000)0.86094:0.00057800,(MW190462.1|Hs||USA|2020-03-16:0.99929000,MW190964.1|Hs||USA|2020-03-15:0.00071000)0.86093:0.99662600)0.86094:0.00072500,MW190290.1|Hs||USA|2020-03-16:2.99881000)0.86094:0.00462500,(MT539163.1|Hs|onp|USA|2020-03-10:0.00000000,MW008580.1|Hs|onp|USA|2020-03-10:0.00000000)0.86092:2.98707000)0.86094:0.07777300)0.86095:0.61848600,(MW309830.1|Hs||USA|2020-03-15:1.28357000)0.86118:0.68020400)0.86118:0.27876600)0.86127:0.05855900,(MT797767.1|Hs|onp|USA|2020-03-20:0.00000000,MW008568.1|Hs|onp|USA|2020-03-14:0.80022300)0.86132:0.11516300)0.86132:0.13347200,((MT512443.1|Hs|onp|USA|2020-03-11:0.13961100,MW134531.1|Hs|onp|USA|2020-03-11:0.06038900)0.86142:0.95857400,MW190885.1|Hs||USA|2020-03-14:2.03950000)0.86142:0.83248200)0.86143:0.11024500,(((MT846623.1|Hs|onp|USA|2020-05-05:1.99322000,MW190962.1|Hs||USA|2020-03-13:2.00678000)0.86150:0.04694100,MW064846.1|Hs||USA|2020-03-17:0.00000000)0.86150:1.07270000,MT512425.1|Hs|onp|USA|2020-03-07:0.31920700)0.86151:0.69970800)0.86152:0.22329200,(MT764173.1|Hs|onp|USA|2020-03-07:0.00000000,MT797769.1|Hs|onp|USA|2020-03-30:0.00000000)0.86169:0.46907600)0.86169:0.06476600,MT512441.1|Hs|onp|USA|2020-03-10:1.62330000)0.86174:0.36971400,(((((MT704030.1|Hs||USA|2020-04-17:0.00000000,MT704033.1|Hs||USA|2020-04-20:0.00000000,MT757054.1|Hs||USA|2020-04-19:0.00000000,MT956687.1|Hs||USA|2020-04-22:0.00000000)0.86189:0.00189000,MW023414.1|Hs||USA|2020-04-19:2.99811000)0.86189:0.00373300,(MT507032.2|Hs||USA|2020-04-20:2.00554000,MT956695.1|Hs||USA|2020-05-04:0.99446400)0.86188:0.99705800)0.86189:0.00102300,MT704045.1|Hs||USA|2020-04-21:3.99476000)0.86189:3.97848000,(MT764174.1|Hs|onp|USA|2020-03-10:0.00761500,MT764179.1|Hs|onp|USA|2020-03-27:0.99238500)0.86199:0.01489000)0.86199:0.07579700)0.86200:0.93831400,MT044257.1|Hs|lung_onp|USA|2020-01-28:0.06827400)0.86252:0.03429300,MW006606.1|Hs|onp|USA|2020-06-26:6.10690000)0.86254:1.98377000,(MW191407.1|Hs||USA|2020-03-12:0.16506900,(MT079849.1|Hs||China|2020-01-22:3.55252000,((MT079843.1|Hs||China|2020-01-22:3.19476000,MT079844.1|Hs||China|2020-01-22:2.75714000,MT079853.1|Hs||China|2020-01-22:0.00000000)0.86182:1.84691000,((((((((((((((MT973302.1|Hs||Australia|2020-04-06:0.00000000,MT973304.1|Hs||Australia|2020-04-10:0.00000000,MT973305.1|Hs||Australia|2020-04-10:0.00000000,MT973306.1|Hs||Australia|2020-04-10:0.00000000,MT973307.1|Hs||Australia|2020-04-10:0.00000000,MT973308.1|Hs||Australia|2020-04-13:0.00000000,MT973313.1|Hs||Australia|2020-04-15:0.00000000,MT973314.1|Hs||Australia|2020-04-18:0.00000000,MT973315.1|Hs||Australia|2020-04-18:0.00000000,MT973316.1|Hs||Australia|2020-04-21:0.00000000,MT973317.1|Hs||Australia|2020-04-21:0.00000000,MT973318.1|Hs||Australia|2020-04-22:0.00000000,MT973323.1|Hs||Australia|2020-04-27:0.00000000,MT973329.1|Hs||Australia|2020-04-03:0.00000000,MT973330.1|Hs||Australia|2020-04-07:0.00000000,MT973331.1|Hs||Australia|2020-04-09:0.00000000,MT973332.1|Hs||Australia|2020-04-10:0.00000000,MT973333.1|Hs||Australia|2020-04-10:0.00000000,MT973334.1|Hs||Australia|2020-04-11:0.00000000,MT973336.1|Hs||Australia|2020-04-13:0.00000000,MT973341.1|Hs||Australia|2020-04-18:0.00000000,MT973343.1|Hs||Australia|2020-04-13:0.00000000,MT973344.1|Hs||Australia|2020-04-12:0.00000000,MT973345.1|Hs||Australia|2020-04-14:0.00000000,MT973346.1|Hs||Australia|2020-04-11:0.00000000,MT973347.1|Hs||Australia|2020-04-10:0.00000000,MT973354.1|Hs||Australia|2020-04-11:0.00000000,MT973355.1|Hs||Australia|2020-04-13:0.00000000,MT973356.1|Hs||Australia|2020-04-12:0.00000000,MT973365.1|Hs||Australia|2020-04-14:0.00000000,MT973366.1|Hs||Australia|2020-04-13:0.00000000,MT973368.1|Hs||Australia|2020-04-12:0.00000000,MT973370.1|Hs||Australia|2020-04-15:0.00000000,MT973371.1|Hs||Australia|2020-04-13:0.00000000,MT973373.1|Hs||Australia|2020-04-10:0.00000000,MT973376.1|Hs||Australia|2020-04-14:0.00000000,MT973377.1|Hs||Australia|2020-04-14:0.00000000,MT973378.1|Hs||Australia|2020-04-15:0.00000000,MT973380.1|Hs||Australia|2020-04-09:0.00000000,MT973386.1|Hs||Australia|2020-04-09:0.00000000,MT973396.1|Hs||Australia|2020-04-08:0.00000000,MT973402.1|Hs||Australia|2020-04-09:0.00000000,MT973409.1|Hs||Australia|2020-04-07:0.00000000,MT973419.1|Hs||Australia|2020-04-05:0.00000000,MT973424.1|Hs||Australia|2020-04-09:0.00000000,MT973426.1|Hs||Australia|2020-04-05:0.00000000,MT973427.1|Hs||Australia|2020-04-02:0.00000000,MT973445.1|Hs||Australia|2020-04-08:0.00000000,MT973448.1|Hs||Australia|2020-04-20:0.00000000,MT973453.1|Hs||Australia|2020-04-21:0.00000000,MT973454.1|Hs||Australia|2020-04-16:0.00000000,MT973461.1|Hs||Australia|2020-04-19:0.00000000,MT973462.1|Hs||Australia|2020-04-07:0.00000000,MT973466.1|Hs||Australia|2020-04-16:0.00000000,MT973470.1|Hs||Australia|2020-04-07:0.00000000,MT973484.1|Hs||Australia|2020-04-06:0.00000000):0.00000000,(((((((MT973321.1|Hs||Australia|2020-04-24:1.00111000,MT973358.1|Hs||Australia|2020-04-13:0.99889400)0.86017:0.00082600,(MT973338.1|Hs||Australia|2020-04-13:0.00000000,MT973353.1|Hs||Australia|2020-04-13:0.00000000):0.00000000)0.86017:0.99816600,MT973322.1|Hs||Australia|2020-04-25:2.00156000)0.86019:0.00086400,MT973319.1|Hs||Australia|2020-04-23:4.00015000)0.86019:0.00045100,MT973348.1|Hs||Australia|2020-04-13:0.99991000)0.86019:0.00008200,MT973337.1|Hs||Australia|2020-04-13:0.99987100)0.86019:0.00005300,MT973320.1|Hs||Australia|2020-04-23:0.99986700)0.86019:0.00060800)0.86019:0.00050100,((MT973326.1|Hs||Australia|2020-05-08:0.00000000,MT973335.1|Hs||Australia|2020-04-11:0.00000000,MT973375.1|Hs||Australia|2020-04-13:0.00000000)0.86018:0.98485300,((MT973339.1|Hs||Australia|2020-04-16:1.50113000,MT973439.1|Hs||Australia|2020-04-09:1.69887000)0.86019:0.14279600,MT973467.1|Hs||Australia|2020-04-18:2.84098000)0.86019:0.14296200)0.86019:0.01451600)0.86019:1.99807000,MT973310.1|Hs||Australia|2020-04-15:2.00263000)0.86074:0.00117500,MT451187.1|Hs||Australia|2020-03-23:1.00114000)0.86074:0.00203700,(MT451033.1|Hs||Australia|2020-03-20:0.00000000,MT451131.1|Hs||Australia|2020-03-21:0.00000000,MT451141.1|Hs||Australia|2020-03-21:0.00000000,MT451152.1|Hs||Australia|2020-03-21:0.00000000,MT451173.1|Hs||Australia|2020-03-22:0.00000000,MT451196.1|Hs||Australia|2020-03-23:0.00000000,MT451242.1|Hs||Australia|2020-03-20:0.00000000,MT451291.1|Hs||Australia|2020-03-25:0.00000000,MT451389.1|Hs||Australia|2020-03-25:0.00000000,MT451400.1|Hs||Australia|2020-03-25:0.00000000,MT451411.1|Hs||Australia|2020-03-25:0.00000000,MT451412.1|Hs||Australia|2020-03-25:0.00000000,MT451449.1|Hs||Australia|2020-03-28:0.00000000,MT451456.1|Hs||Australia|2020-03-28:0.00000000,MT451473.1|Hs||Australia|2020-03-27:0.00000000,MT451536.1|Hs||Australia|2020-03-20:0.00000000,MT451625.1|Hs||Australia|2020-04-06:0.00000000,MT451666.1|Hs||Australia|2020-03-29:0.00000000,MT451667.1|Hs||Australia|2020-03-30:0.00000000,MT451742.1|Hs||Australia|2020-04-07:0.00000000,MT451743.1|Hs||Australia|2020-04-07:0.00000000,MT612123.1|Hs||Australia|2020-04-07:0.00000000,MT628240.1|Hs||USA|2020-03-24:0.00000000,MT628241.1|Hs||USA|2020-03-24:0.00000000,MT641753.1|Hs||Australia|2020-04-13:0.00000000,MT973296.1|Hs||Australia|2020-03-27:0.00000000,MT973311.1|Hs||Australia|2020-04-15:0.00000000,MT973349.1|Hs||Australia|2020-04-12:0.00000000,MT973388.1|Hs||Australia|2020-03-20:0.00000000,MT973392.1|Hs||Australia|2020-03-22:0.00000000,MT973408.1|Hs||Australia|2020-03-20:0.00000000,MT973418.1|Hs||Australia|2020-03-21:0.00000000,MT973436.1|Hs||Australia|2020-03-24:0.00000000,MT973485.1|Hs||Australia|2020-03-26:0.00000000):0.00000000,((((MT641697.1|Hs||Australia|2020-03-25:0.75685900,MT973309.1|Hs||Australia|2020-04-15:0.44314100)0.86074:0.09188200,MT973350.1|Hs||Australia|2020-04-12:0.84727500)0.86074:0.05314100,MT973312.1|Hs||Australia|2020-04-15:1.90309000)0.86074:0.03152900,(MT641654.1|Hs||Australia|2020-03-20:0.01110700,MT641698.1|Hs||Australia|2020-03-25:4.98889000)0.86074:0.85975400)0.86074:0.06922800,MT451680.1|Hs||Australia|2020-03-31:0.98382600)0.86074:1.99985000,((((((((((((MT328034.1|Hs|onp|Greece|2020-03-18:0.00000000,MT459845.1|Hs||Greece|2020-03-22:0.00000000)0.86134:1.01067000,(MT670018.1|Hs|onp|Chile|2020-03-17:0.00000000,MW365195.1|Hs|onp|Chile|2020-03-19:0.00000000)0.86134:0.98932500)0.86135:0.00758900,MW672665.1|Hs||Israel|2020-03-10:0.00000000)0.86135:0.99448100,(MT451229.1|Hs||Australia|2020-03-20:0.00000000,MW190640.1|Hs||USA|2020-03-16:0.00000000)0.86135:2.99934000)0.86136:0.00096400,MT907515.1|Hs||Venezuela|2020-03-16:3.99926000)0.86136:0.00141200,MT292574.1|Hs|onp|Spain|2020-03-02:0.99868800)0.86136:0.00050700,MT428554.1|Hs||Kazakhstan|2020-03-20:0.99885400)0.86136:0.00027200,MT292573.1|Hs||Spain|2020-03-09:0.99905000)0.86136:0.00027300,MW672629.1|Hs||Israel|2020-03-10:0.99911000)0.86136:0.00053100,MT451258.1|Hs||Australia|2020-03-22:0.99883700)0.86136:0.00071000,MW375726.1|Hs||Spain|2020-03-13:0.99842100)0.86136:0.00026300,((MT520497.1|Hs|onp|USA|2020-04-06:0.00349800,MT873206.1|Hs|onp|USA|2020-04-10:1.99650000)0.86133:5.00866000,FR988972.1|Hs||Switzerland|2020-03-19:0.99013500)0.86136:1.00443000)0.86136:0.00229100)0.86136:0.00345700,(MT198652.2|Hs|lung|Spain|2020-03-05:0.00000000,MT233519.1|Hs||Spain|2020-02-27:0.00000000,MT233523.1|Hs||Spain|2020-03-04:0.00000000,MT292571.1|Hs||Spain|2020-03-09:0.00000000,MT292576.1|Hs||Spain|2020-03-10:0.00000000,MT370842.1|Hs|onp|USA|2020-03-04:0.00000000,MT370985.1|Hs|onp|USA|2020-03-20:0.00000000,MT655134.1|Hs||Spain|2020-03-25:0.00000000,MT956915.1|Hs||Spain|2020-05-15:0.00000000,MW672661.1|Hs||Israel|2020-03-08:0.00000000,MW672663.1|Hs||Israel|2020-03-05:0.00000000,MW672668.1|Hs||Israel|2020-03-08:0.00000000):0.00000000,(((MT292577.1|Hs||Spain|2020-03-08:0.67043000,MW672651.1|Hs||Israel|2020-03-08:0.52957000)0.86136:0.15016700,MT233521.1|Hs|onp|Spain|2020-02-27:0.81285700)0.86136:0.05949000,MW190900.1|Hs||USA|2020-03-17:0.87179900)0.86136:0.12724200)0.86136:0.36015000,(((((((((((((((MW771889.1|Hs|onp|USA|2021-02-28:1.60260000,MW777980.1|Hs|onp|USA|2021-02-18:0.59740200)0.85164:0.39376700,MW715557.1|Hs||USA|2021-02-19:0.00805500)0.85165:0.00422300,MW771887.1|Hs|onp|USA|2021-02-28:2.99427000)0.85165:0.01263600,MW735314.1|Hs|onp|USA|2021-02-26:0.97852500)0.85166:2.97898000,(MW631894.1|Hs|onp|USA|2021-02-06:0.00000000,MW777593.1|Hs|onp|USA|2021-02-15:0.00000000)0.85182:3.01342000)0.85194:0.81001900,(MW758561.1|Hs|onp|USA|2021-02-12:1.16349000,MW779174.1|Hs|onp|USA|2021-02-21:4.83651000)0.85203:0.27915200)0.85204:3.45772000,((((MW780655.1|Hs|onp|USA|2021-02-24:0.00000000,MW781074.1|Hs|onp|USA|2021-02-24:0.00000000)0.85218:4.98853000,MW778951.1|Hs|onp|USA|2021-02-22:3.01147000)0.85237:3.01423000,MW777836.1|Hs|onp|USA|2021-02-16:8.98794000)0.85252:0.00935700,((MW640905.1|Hs|onp|USA|2021-01-26:0.01500300,MW813155.1|Hs|onp|USA|2021-03-08:3.98500000)0.85237:0.00939700,MW809068.1|Hs|onp|USA|2021-03-06:0.97613500)0.85237:2.98122000)0.85252:0.23439900)0.85255:0.37201100,MW642493.1|Hs||USA|2021-01-26:6.41346000)0.85264:0.12452100,MW783264.1|Hs|onp|USA|2021-03-02:9.55130000)0.85267:0.12445300,MW720851.1|Hs||USA|2021-02-10:8.46468000)0.85271:0.30147000,(MW820269.1|Hs|onp|USA|2021-03-09:7.99529000,MW825866.1|Hs|onp|USA|2021-02-14:6.00471000)0.85279:0.21164200)0.85279:0.25111900,(((((((((MW586582.1|Hs||USA|2021-01-25:0.00000000,MW586583.1|Hs||USA|2021-01-25:0.00000000,MW586586.1|Hs||USA|2021-01-16:0.00000000)0.85153:0.00577600,MW689907.1|Hs||USA|2021-02-15:0.99422400)0.85153:0.01406100,MW725772.1|Hs||USA|2021-02-15:1.98142000)0.85153:0.01294100,MW742685.1|Hs||USA|2021-03-01:1.97038000)0.85153:0.71027700,((((MW586584.1|Hs||USA|2021-01-22:1.01992000,MW737635.1|Hs||USA|2021-02-01:0.00000000)0.85154:0.99770200,MW586581.1|Hs||USA|2021-01-24:0.99706700)0.85158:0.01126600,(MW586589.1|Hs||USA|2021-01-17:0.00000000,MW689894.1|Hs||USA|2021-02-13:0.00000000):0.00000000)0.85158:0.03128500,MW771920.1|Hs|onp|USA|2021-02-28:1.96483000)0.85158:0.22765700)0.85161:0.33547100,MW669411.1|Hs|onp|USA|2021-02-08:1.63223000)0.85168:0.40423200,(MW631781.1|Hs|onp|USA|2021-02-05:1.04193000,MW778652.1|Hs|onp|USA|2021-02-15:0.95807100)0.85173:1.24544000)0.85177:0.25806800,MW631875.1|Hs|onp|USA|2021-02-07:1.07101000)0.85184:2.67281000,(MW692948.1|Hs|onp|USA|2021-02-04:5.04451000,MW704782.1|Hs|onp|USA|2021-02-10:7.95549000)0.85255:0.30933500)0.85256:1.12143000)0.85287:0.09262600,((((MW617768.1|Hs||USA|2021-01-21:0.23575500,MW673135.1|Hs|onp|USA|2021-02-07:2.96425000)0.85271:1.04514000,(MW689883.1|Hs||USA|2021-02-13:0.67088400,MW810328.1|Hs||USA|2021-03-02:0.32911600)0.85272:0.73132500)0.85275:0.38622800,MW780563.1|Hs|onp|USA|2021-02-26:6.70599000)0.85277:0.09133200,MW783256.1|Hs|onp|USA|2021-03-02:8.67315000)0.85278:1.52038000)0.85293:0.10672300,(MW735564.1|Hs||USA|2021-01-29:4.57002000,MW735565.1|Hs||USA|2021-01-29:0.42997800)0.85291:2.82094000)0.85300:1.00803000,MW687495.1|Hs||USA|2021-01-30:12.81570000)0.85369:20.73460000)0.86147:0.14477600,MW593697.1|Hs|onp|USA|2020-03-27:0.49644800)0.86152:0.49370700,(MT956911.1|Hs||Spain|2020-03-24:0.00000000,MT956913.1|Hs||Spain|2020-04-15:0.00000000,MT956916.1|Hs||Spain|2020-05-11:0.00000000)0.86166:0.04726100)0.86166:2.99625000,(MT370954.1|Hs|onp|USA|2020-03-21:0.00000000,MW064959.1|Hs||USA|2020-03-16:0.00000000,MW493711.1|Hs|onp|USA|2020-03-15:0.00000000,MW493712.1|Hs|onp|USA|2020-03-15:0.00000000,MW494163.1|Hs|onp|USA|2020-03-15:0.00000000,MW494164.1|Hs|onp|USA|2020-03-15:0.00000000)0.86188:0.02998900)0.86188:0.79688400,((((MT079846.1|Hs||China|2020-01-22:3.13985000,MT079850.1|Hs||China|2020-01-22:1.86015000)0.86180:1.73470000,MT079847.1|Hs||China|2020-01-22:1.21892000)0.86181:0.84599000,MT079848.1|Hs||China|2020-01-22:3.14036000)0.86181:1.08676000,MT079845.1|Hs||China|2020-01-22:4.63390000)0.86182:8.38603000)0.86175:0.11504600,(((((((((((((((((((((((((((((((((((((((((((((((((((((((((((((((((((((((((((((((((((((((((((((((((((((((((((((((((((((((((((((((((((((((((((((((((((((((MT385444.1|Hs||USA|2020-03-31:3.00145000,MT452576.1|Hs||USA|2020-03-13:1.99855000)0.85835:0.00192400,MT419829.1|Hs|onp|USA|2020-02-28:1.99847000)0.85835:0.00237600,MT632866.1|Hs||USA|2020-03-31:1.99729000)0.85835:0.00118100,(MT385471.1|Hs||USA|2020-04-08:1.00693000,MT385481.1|Hs||USA|2020-03-28:0.00000000)0.85834:2.99483000)0.85835:0.00089200,MT632884.1|Hs||USA|2020-04-01:1.99775000)0.85835:0.00060800,MT846420.1|Hs||USA|2020-03-13:2.99794000)0.85835:0.00183000,(MT385443.1|Hs||USA|2020-03-28:0.00000000,MT385464.1|Hs||USA|2020-03-23:0.00000000)0.85834:1.99652000)0.85835:0.00122400,MT834651.1|Hs||USA|2020-03-18:1.99702000)0.85835:0.00073100,MT385465.1|Hs||USA|2020-03-28:1.99695000)0.85835:0.00054600,MT419846.1|Hs|onp|USA|2020-03-04:0.99711300)0.85835:0.00079400,MT344949.1|Hs|onp|USA|2020-03-07:0.99759800)0.85835:0.00137700,MT632543.1|Hs||USA|2020-03-16:1.99659000)0.85835:0.00119500,((((MT419835.1|Hs|onp|USA|2020-03-05:0.00000000,MT772548.1|Hs|onp|USA|2020-03-16:0.00000000):0.00000000,(MT419837.1|Hs|onp|USA|2020-03-05:0.00000000,MT419839.1|Hs|onp|USA|2020-03-05:0.00000000)0.85832:1.02825000)0.85832:0.98007700,(MT325568.1|Hs|onp|USA|2020-03-06:0.00000000,MT344954.1|Hs|onp|USA|2020-03-05:1.00473000)0.85833:0.01447800)0.85833:0.00474300,MW191186.1|Hs||USA|2020-03-14:0.98838600)0.85833:1.99073000)0.85835:0.00056100,MT632518.1|Hs||USA|2020-03-02:1.99717000)0.85835:0.00018100,MT385434.1|Hs||USA|2020-03-28:1.99727000)0.85835:0.00036800,(MT474129.1|Hs||USA|2020-03-25:0.00000000,MT474130.1|Hs||USA|2020-03-31:1.00053000)0.85835:0.99697800)0.85835:0.00047300,MT365027.1|Hs|onp|USA|2020-03-18:0.99752100)0.85835:0.00039800,(MT385483.1|Hs||USA|2020-03-28:1.60334000,MT632902.1|Hs||USA|2020-03-25:0.59666300)0.85835:0.39880800)0.85835:0.00091400,((((MT632900.1|Hs||USA|2020-03-30:0.00000000,MT632914.1|Hs||USA|2020-04-01:0.00000000,MT632916.1|Hs||USA|2020-04-01:0.00000000,MT632931.1|Hs||USA|2020-04-01:0.00000000,MT632942.1|Hs||USA|2020-03-27:0.00000000)0.85832:0.00250900,MT632865.1|Hs||USA|2020-04-01:0.99749100)0.85832:0.00303200,MT642185.1|Hs||USA|2020-04-25:1.99480000)0.85832:1.87240000,MT628058.1|Hs||USA|2020-04-18:1.88843000)0.85835:0.11860900)0.85835:0.00028300,(MW493761.1|Hs|onp|USA|2020-03-15:0.00000000,MW494213.1|Hs|onp|USA|2020-03-15:0.00000000)0.85834:1.99846000)0.85835:0.00044100,(MT632901.1|Hs||USA|2020-03-26:0.00000000,MT642242.1|Hs||USA|2020-04-26:0.00000000,MT831444.1|Hs||USA|2020-06-04:0.00000000,MT831892.1|Hs||USA|2020-06-15:0.00000000)0.85833:1.99726000)0.85835:0.00049700,MT434786.1|Hs|onp|USA|2020-03-04:0.99765700)0.85835:0.00016500,MT632925.1|Hs||USA|2020-03-30:0.99776500)0.85835:0.00023400,MT632920.1|Hs||USA|2020-04-01:0.99777700)0.85835:0.00008600,MT385432.1|Hs||USA|2020-03-28:1.99774000)0.85835:0.00016800,MT499183.1|Hs||USA|2020-03-21:0.99783600)0.85835:0.00022600,MT365026.1|Hs|onp|USA|2020-03-18:0.99782100)0.85835:0.00011200,MW172509.1|Hs||USA|2020-03-03:0.99791100)0.85835:0.00019300,MT325578.1|Hs|onp|USA|2020-03-07:0.99790400)0.85835:0.00043900,MT627260.1|Hs||USA|2020-03-04:0.99764300)0.85835:0.00014600,MT893018.1|Hs|onp|USA|2020-03-26:0.99768900)0.85835:0.00020400,MT632562.1|Hs||USA|2020-03-12:0.99766700)0.85835:0.00016700,(MT632875.1|Hs||USA|2020-03-28:0.00000000,MT642222.1|Hs||USA|2020-05-01:0.00000000,MT831450.1|Hs||USA|2020-06-05:0.00000000,MT831887.1|Hs||USA|2020-06-16:0.00000000)0.85833:1.99817000)0.85835:0.00018000,MT251978.1|Hs||USA|2020-03-14:0.99771200)0.85835:0.00029800,MT325561.1|Hs|onp|USA|2020-03-09:0.99757200)0.85835:0.00029600,MT627223.1|Hs||USA|2020-03-03:0.99743800)0.85835:0.00011600,MT632957.1|Hs||USA|2020-04-01:0.99748800)0.85835:0.00009800,MT632956.1|Hs||USA|2020-03-26:0.99754700)0.85835:0.00018600,(MT262899.1|Hs||USA|2020-03-13:0.00000000,MT632569.1|Hs||USA|2020-03-13:0.00000000)0.85835:0.99768400)0.85835:0.00015100)0.85835:0.00007400,MT641630.1|Hs||USA|2020-04-14:0.99769200)0.85835:0.00008400,MT642410.1|Hs||USA|2020-04-27:0.99773300)0.85835:0.00019600,MT632954.1|Hs||USA|2020-03-28:0.99765700)0.85835:0.00013300,((MT632621.1|Hs||USA|2020-03-15:0.00000000,MT632943.1|Hs||USA|2020-03-24:0.00000000)0.85834:1.01502000,MT632591.1|Hs||USA|2020-03-15:0.00000000)0.85835:0.99182900)0.85835:0.00019400,MT827203.1|Hs||USA|2020-03-08:0.99763200)0.85835:0.00010200,((MT339039.1|Hs|onp|USA|2020-03-17:0.00000000,MT627414.1|Hs||USA|2020-03-13:2.01224000)0.85835:0.00477800,MW191062.1|Hs||USA|2020-03-16:0.99449200)0.85835:0.99366900)0.85835:0.00017500,MT632992.1|Hs||USA|2020-03-31:0.99764600)0.85835:0.00015700,(MT163719.1|Hs||USA|2020-03-01:0.00000000,MT627225.1|Hs||USA|2020-03-01:0.00000000)0.85835:0.99804300)0.85835:0.00015300,(MT632926.1|Hs||USA|2020-03-26:0.00000000,MT632966.1|Hs||USA|2020-04-02:0.00000000)0.85835:0.99820300)0.85835:0.00010900,(MT627263.1|Hs||USA|2020-02-26:0.00000000,MT627627.1|Hs||USA|2020-02-26:0.00000000)0.85835:0.99814300)0.85835:0.00011300,MT632934.1|Hs||USA|2020-03-28:0.99775000)0.85835:0.00015300,MT632952.1|Hs||USA|2020-04-01:0.99768400)0.85835:0.00010500,MT252719.1|Hs||USA|2020-03-15:0.99766900)0.85835:0.00012200,MT627623.1|Hs||USA|2020-03-05:0.99763400)0.85835:0.00005900,MT520194.1|Hs|onp|USA|2020-03-25:0.99766300)0.85835:0.00009400,MT627612.1|Hs||USA|2020-03-05:0.99765500)0.85835:0.00007100,MT628254.1|Hs||USA|2020-04-01:0.99766800)0.85835:0.00096200,((((((((((MT252703.1|Hs||USA|2020-03-13:0.00000000,MT262896.1|Hs||USA|2020-03-13:0.00000000,MT262897.1|Hs||USA|2020-03-13:0.00000000,MT262898.1|Hs||USA|2020-03-13:0.00000000,MT262902.1|Hs||USA|2020-03-13:0.00000000,MT262903.1|Hs||USA|2020-03-13:0.00000000,MT262904.1|Hs||USA|2020-03-13:0.00000000,MT262906.1|Hs||USA|2020-03-13:0.00000000,MT262908.1|Hs||USA|2020-03-13:0.00000000,MT262909.1|Hs||USA|2020-03-13:0.00000000,MT293225.1|Hs||USA|2020-03-18:0.00000000,MT326116.1|Hs||USA|2020-03-20:0.00000000,MT350263.1|Hs|onp|USA|2020-03-19:0.00000000,MT350264.1|Hs|onp|USA|2020-03-19:0.00000000,MT350265.1|Hs|onp|USA|2020-03-19:0.00000000,MT350266.1|Hs|onp|USA|2020-03-19:0.00000000,MT350267.1|Hs|onp|USA|2020-03-19:0.00000000,MT350272.1|Hs|onp|USA|2020-03-19:0.00000000,MT350273.1|Hs|onp|USA|2020-03-19:0.00000000,MT350276.1|Hs|onp|USA|2020-03-19:0.00000000,MT350278.1|Hs|onp|USA|2020-03-19:0.00000000,MT632550.1|Hs||USA|2020-03-19:0.00000000,MT632551.1|Hs||USA|2020-03-19:0.00000000,MT632552.1|Hs||USA|2020-03-13:0.00000000,MT632554.1|Hs||USA|2020-03-19:0.00000000,MT632555.1|Hs||USA|2020-03-13:0.00000000,MT632556.1|Hs||USA|2020-03-19:0.00000000,MT632557.1|Hs||USA|2020-03-19:0.00000000,MT632561.1|Hs||USA|2020-03-19:0.00000000,MT632572.1|Hs||USA|2020-03-19:0.00000000,MT632574.1|Hs||USA|2020-03-19:0.00000000,MT632577.1|Hs||USA|2020-03-20:0.00000000,MT632578.1|Hs||USA|2020-03-19:0.00000000,MT632580.1|Hs||USA|2020-03-13:0.00000000,MT632587.1|Hs||USA|2020-03-13:0.00000000,MT632588.1|Hs||USA|2020-03-20:0.00000000,MT632592.1|Hs||USA|2020-03-13:0.00000000,MT632594.1|Hs||USA|2020-03-19:0.00000000,MT632599.1|Hs||USA|2020-03-20:0.00000000,MT632613.1|Hs||USA|2020-03-13:0.00000000,MT632620.1|Hs||USA|2020-03-19:0.00000000,MT632623.1|Hs||USA|2020-03-13:0.00000000,MT632977.1|Hs||USA|2020-04-02:0.00000000,MW593260.1|Hs|onp|USA|2020-03-20:0.00000000):0.00000000,(((MT350269.1|Hs|onp|USA|2020-03-20:0.00000000,MT632526.1|Hs||USA|2020-03-20:0.00000000)0.85824:1.99982000,MT350268.1|Hs|onp|USA|2020-03-19:1.00018000)0.85825:0.00103900,(MT350275.1|Hs|onp|USA|2020-03-19:0.00000000,MT632539.1|Hs||USA|2020-03-19:0.00000000)0.85825:0.99893300)0.85825:0.00271600)0.85825:0.00376700,MT632546.1|Hs||USA|2020-03-20:0.99619400)0.85825:0.00196900,MT632496.1|Hs||USA|2020-03-19:1.99424000)0.85825:0.00123700,MW593863.1|Hs|onp|USA|2020-03-15:0.99303500)0.85825:0.00491500,MT246472.1|Hs||USA|2020-03-12:0.98817700)0.85825:0.00294200,(MT350277.1|Hs|onp|USA|2020-03-19:0.96949900,MT632524.1|Hs||USA|2020-03-19:0.03050100)0.85825:0.96499200)0.85825:0.00381800,MT632515.1|Hs||USA|2020-03-19:1.18180000)0.85825:0.00540200,(((MT350271.1|Hs|onp|USA|2020-03-20:0.00000000,MT632534.1|Hs||USA|2020-03-20:0.00000000)0.85824:1.01438000,(MT632514.1|Hs||USA|2020-03-20:0.00000000,MT632563.1|Hs||USA|2020-03-20:0.00000000):0.00000000)0.85824:0.13493600,MT358679.1|Hs||USA|2020-03-26:0.86294100)0.85824:0.86304300)0.85825:0.97028100,MT641608.1|Hs||USA|2020-04-07:0.99206500)0.85835:0.00613000)0.85835:0.00078400,MT633001.1|Hs||USA|2020-03-24:0.99857600)0.85835:0.00008400,((((MT642343.1|Hs||USA|2020-04-21:0.00000000,MT642366.1|Hs||USA|2020-04-28:0.00000000,MT642378.1|Hs||USA|2020-04-20:0.00000000,MT642433.1|Hs||USA|2020-04-21:0.00000000):0.00000000,MT642307.1|Hs||USA|2020-04-28:1.00426000)0.85832:0.99666500,MT632921.1|Hs||USA|2020-03-30:2.00287000)0.85834:0.89149300,MT632560.1|Hs||USA|2020-03-16:1.89368000)0.85835:0.10724000)0.85835:0.00011800,(MW493724.1|Hs|onp|USA|2020-03-15:0.00000000,MW494176.1|Hs|onp|USA|2020-03-15:0.00000000)0.85835:0.99948700)0.85835:0.00009100,(((MT385452.1|Hs||USA|2020-04-03:0.00000000,MT385456.1|Hs||USA|2020-03-28:0.00000000,MW190949.1|Hs||USA|2020-03-15:0.00000000)0.85834:0.00109400,MW036086.1|Hs||USA|2020-03-30:0.99890700)0.85834:0.00489900,MW483522.1|Hs||USA|2020-04-30:1.99424000)0.85834:0.99261700)0.85835:0.00017400,((MT627226.1|Hs||USA|2020-02-28:0.00000000,MT627235.1|Hs||USA|2020-02-28:0.00000000)0.85834:0.99440500,MT627219.1|Hs||USA|2020-02-28:0.00000000)0.85835:1.00084000)0.85835:0.00006000,MT632593.1|Hs||USA|2020-03-07:0.99835900)0.85835:0.00001800,MT627258.1|Hs||USA|2020-02-28:0.99836900)0.85835:0.00016600,MT627617.1|Hs||USA|2020-03-10:0.99823100)0.85835:0.00003100)0.85835:0.00031600,(MT632558.1|Hs||USA|2020-03-03:0.00000000,MT632585.1|Hs||USA|2020-03-01:0.00000000)0.85835:0.99760400)0.85835:0.00006100,(MT627256.1|Hs||USA|2020-03-05:0.00000000,MT627268.1|Hs||USA|2020-03-05:0.00000000)0.85835:0.99757900)0.85835:0.00009900,MT632941.1|Hs||USA|2020-03-31:0.99792700)0.85835:0.00014100,((((((((MT627233.1|Hs||USA|2020-02-29:0.00000000,MT627243.1|Hs||USA|2020-02-29:0.00000000)0.85833:0.00120800,MW593268.1|Hs|onp|USA|2020-03-24:0.99879200)0.85833:0.00075100,MW191492.1|Hs||USA|2020-03-17:0.99823800)0.85833:0.00146100,MW064726.1|Hs||USA|2020-03-18:2.99759000)0.85833:0.00657100,(MT326041.1|Hs||USA|2020-03-20:0.00000000,MW593840.1|Hs|onp|USA|2020-03-20:0.00000000)0.85833:0.99054400)0.85833:1.82985000,((MT385478.1|Hs||USA|2020-04-08:0.00000000,MT385482.1|Hs||USA|2020-03-28:1.00810000)0.85834:0.67512200,MT873332.1|Hs|onp|USA|2020-03-10:0.68305000)0.85835:0.16520200)0.85835:0.11604200,(MT632939.1|Hs||USA|2020-03-28:0.00000000,MT642285.1|Hs||USA|2020-04-28:0.00000000,MT831474.1|Hs||USA|2020-06-05:0.00000000)0.85834:0.96066300)0.85835:0.03163700,((MT632982.1|Hs||USA|2020-03-30:0.00000000,MT632985.1|Hs||USA|2020-04-03:0.00000000,MT632991.1|Hs||USA|2020-03-26:0.00000000):0.00000000,MT632887.1|Hs||USA|2020-04-02:1.00178000)0.85834:0.99222100)0.85835:0.00684600)0.85835:0.00013400,MT627244.1|Hs||USA|2020-03-01:0.99801900)0.85835:0.00003800,MT632545.1|Hs||USA|2020-02-29:0.99801000)0.85835:0.00002700,MT605815.1|Hs||USA|2020-03-08:0.99801200)0.85835:0.00004400,MT632997.1|Hs||USA|2020-03-28:0.99799600)0.85835:0.00001600,MT627227.1|Hs||USA|2020-03-05:0.99800900)0.85835:0.00009700,((((((((MT791883.1|Hs||USA|2020-03-21:0.00000000,MW064828.1|Hs||USA|2020-03-17:0.00000000)0.85834:0.99294100,MT334538.1|Hs||USA|2020-03-13:2.00706000)0.85834:0.00496900,MT460120.1|Hs||USA|2020-04-28:1.99935000)0.85834:0.01408400,MT188339.1|Hs||USA|2020-03-09:2.98519000)0.85834:0.58568900,MT632565.1|Hs||USA|2020-03-06:0.60210700)0.85835:0.31891700,(MT632817.1|Hs||USA|2020-04-02:2.99229000,MW521501.1|Hs|onp|USA|2020-04-10:2.00771000)0.85835:0.92020600)0.85835:0.05522200,MT460124.1|Hs||USA|2020-04-28:1.98135000)0.85835:0.00816600,MT846427.1|Hs||USA|2020-03-15:0.98787100)0.85835:0.01340300)0.85835:0.00012500,(MT627240.1|Hs||USA|2020-03-04:0.00000000,MT627277.1|Hs||USA|2020-03-04:0.00000000)0.85835:0.99838200)0.85835:0.00008200,MT461616.1|Hs||USA|2020-04-01:0.99789200)0.85835:0.00019800,MT632892.1|Hs||USA|2020-03-26:0.99772200)0.85835:0.00020000,(((MT627221.1|Hs||USA|2020-03-03:0.00000000,MW079824.1|Hs||USA|2020-03-03:0.00000000)0.85835:0.61812000,MW593348.1|Hs|onp|USA|2020-03-25:2.58188000)0.85835:0.33350300,MT293186.1|Hs||USA|2020-03-17:1.95599000)0.85835:0.04671100)0.85835:0.00010500,(MT262915.1|Hs||USA|2020-03-13:0.00000000,MT350270.1|Hs|onp|USA|2020-03-19:0.00000000,MT632573.1|Hs||USA|2020-03-19:0.00000000,MT632582.1|Hs||USA|2020-03-13:0.00000000,MT632584.1|Hs||USA|2020-03-19:0.00000000)0.85834:0.99796200)0.85835:0.00020000,(MT632948.1|Hs||USA|2020-03-28:0.90333400)0.85835:0.09076200)0.85835:0.00008800)0.85835:0.00003400,(MW493717.1|Hs|onp|USA|2020-03-15:0.00000000,MW494169.1|Hs|onp|USA|2020-03-15:0.00000000)0.85835:0.99793300)0.85835:0.00010200)0.85835:0.00004500,MT632576.1|Hs||USA|2020-03-07:0.99752600)0.85835:0.00002000,MT358678.1|Hs||USA|2020-03-27:0.99753500)0.85835:0.00018300,MT627292.1|Hs||USA|2020-03-03:0.99738200)0.85835:0.00005100,MT632506.1|Hs||USA|2020-03-02:0.99736200)0.85835:0.00013700,MT627250.1|Hs||USA|2020-03-05:0.99725600)0.85835:0.00005800,MT632596.1|Hs||USA|2020-03-15:1.99741000)0.85835:0.00024400,MT633007.1|Hs||USA|2020-03-26:0.99699700)0.85835:0.00004400,(MT627236.1|Hs||USA|2020-03-05:0.00000000,MT627259.1|Hs||USA|2020-03-05:0.00000000)0.85835:0.99691900)0.85835:0.00065200,(MT345853.1|Hs||USA|2020-03-25:0.00000000,MW593713.1|Hs|onp|USA|2020-03-25:0.00000000)0.85835:0.99691600)0.85835:0.00026300,(MT460116.1|Hs||USA|2020-04-29:1.01070000,MT533219.1|Hs||USA|2020-04-27:0.00000000)0.85835:0.99261500)0.85835:0.00025400,(MT263434.1|Hs||USA|2020-03-24:0.00000000,MT641623.1|Hs||USA|2020-04-09:0.00000000,MW593759.1|Hs|onp|USA|2020-03-29:0.00000000)0.85835:0.99575500)0.85835:0.00023300,((MT252807.1|Hs||USA|2020-03-09:0.00000000,MT627636.1|Hs||USA|2020-03-12:0.00000000)0.85834:0.99367800,MT627232.1|Hs||USA|2020-03-05:0.00632200)0.85835:0.99415500)0.85835:0.00052500,(MT385479.1|Hs||USA|2020-03-31:0.00000000,MW483194.1|Hs||USA|2020-03-09:0.00000000)0.85835:0.99469300)0.85835:0.00023100,((((MT326111.1|Hs||USA|2020-03-22:0.00000000,MT632950.1|Hs||USA|2020-04-01:0.00000000,MT632959.1|Hs||USA|2020-03-25:0.00000000):0.00000000,(MT627757.1|Hs||USA|2020-04-13:0.00004200,MT627921.1|Hs||USA|2020-04-23:2.00680000)0.85833:1.01021000)0.85834:0.00390200,MW593470.1|Hs|onp|USA|2020-04-16:0.99537700)0.85834:0.01839500,MT326165.1|Hs||USA|2020-03-21:0.97746900)0.85834:0.97484300)0.85835:0.00267100,(((((((((((((((((((((MT642128.1|Hs||USA|2020-05-04:0.00000000,MT642234.1|Hs||USA|2020-05-06:0.00000000,MT821605.1|Hs||USA|2020-05-15:0.00000000):0.00000000,(MT821537.1|Hs||USA|2020-05-13:2.00006000,MT834233.1|Hs||USA|2020-05-27:0.99994400)0.85807:0.00088600)0.85807:1.00236000,MT642245.1|Hs||USA|2020-05-06:0.00000000)0.85810:2.95277000,(MT642283.1|Hs||USA|2020-04-27:1.99504000,MW036003.1|Hs||USA|2020-05-27:2.00496000)0.85814:0.95290600)0.85815:0.04509600,((MT641561.1|Hs||USA|2020-04-14:0.00134600,MT642227.1|Hs||USA|2020-05-07:0.99865400)0.85814:1.99963000,MT642341.1|Hs||USA|2020-04-22:2.00000000)0.85815:0.00091300)0.85815:0.00041500,MT632930.1|Hs||USA|2020-04-02:0.99960000)0.85815:0.00059900,(MT632888.1|Hs||USA|2020-03-27:0.00000000,MT632904.1|Hs||USA|2020-03-29:0.00000000,MT642258.1|Hs||USA|2020-04-27:0.00000000,MT831467.1|Hs||USA|2020-06-03:0.00000000,MT831869.1|Hs||USA|2020-06-13:0.00000000)0.85813:0.99930800)0.85815:0.00085200,MT821703.1|Hs||USA|2020-05-11:2.99914000)0.85815:0.00017900,(((MT642298.1|Hs||USA|2020-04-25:0.00000000,MT642323.1|Hs||USA|2020-04-29:0.00000000)0.85813:0.00038000,MT642311.1|Hs||USA|2020-04-27:0.99962000)0.85813:1.00372000,MT628068.1|Hs||USA|2020-04-21:0.00000000)0.85814:0.99723300)0.85815:0.00041200,(MT628080.1|Hs||USA|2020-04-21:0.00000000,MT641586.1|Hs||USA|2020-04-12:0.00000000,MT641587.1|Hs||USA|2020-04-16:0.00000000,MT641619.1|Hs||USA|2020-04-15:0.00000000)0.85814:0.99912800)0.85815:0.00086900,MT821627.1|Hs||USA|2020-05-07:3.99844000)0.85815:0.00124200,(((((((MT632841.1|Hs||USA|2020-03-29:0.00000000,MT641560.1|Hs||USA|2020-04-15:0.00000000,MT642259.1|Hs||USA|2020-05-01:0.00000000,MT831402.1|Hs||USA|2020-06-05:0.00000000)0.85809:0.99997000,MT641529.1|Hs||USA|2020-04-14:2.00003000)0.85810:0.00035500,MT632872.1|Hs||USA|2020-04-03:0.99967000)0.85810:0.00075800,((MT641553.1|Hs||USA|2020-04-16:0.00000000,MT641582.1|Hs||USA|2020-04-15:0.00000000,MT641590.1|Hs||USA|2020-04-08:0.00000000):0.00000000,MT641538.1|Hs||USA|2020-04-15:1.00138000)0.85809:0.99887600)0.85810:0.00079500,MT641564.1|Hs||USA|2020-04-07:0.99898900)0.85810:0.00100100,((MT641592.1|Hs||USA|2020-04-11:0.00000000,MT642346.1|Hs||USA|2020-04-24:0.00000000):0.00000000,MT641511.1|Hs||USA|2020-04-17:2.00065000)0.85810:0.99808500)0.85810:0.00084300,(MT632890.1|Hs||USA|2020-03-31:0.00000000,MT632979.1|Hs||USA|2020-03-30:0.00000000,MT641549.1|Hs||USA|2020-04-15:0.00000000,MT642411.1|Hs||USA|2020-04-27:0.00000000):0.00000000)0.85810:0.99640300)0.85815:0.00215300,(((((((((((MT642188.1|Hs||USA|2020-04-29:0.00000000,MT642231.1|Hs||USA|2020-05-02:0.00000000,MT642248.1|Hs||USA|2020-05-01:0.00000000,MT642276.1|Hs||USA|2020-05-01:0.00000000,MT642336.1|Hs||USA|2020-05-01:0.00000000,MT642337.1|Hs||USA|2020-05-01:0.00000000,MT642338.1|Hs||USA|2020-05-01:0.00000000,MT642353.1|Hs||USA|2020-04-22:0.00000000,MT642370.1|Hs||USA|2020-04-28:0.00000000,MT642407.1|Hs||USA|2020-05-05:0.00000000,MT642414.1|Hs||USA|2020-05-06:0.00000000,MT642426.1|Hs||USA|2020-05-01:0.00000000):0.00000000,((((MT642139.1|Hs||USA|2020-05-01:1.00020000,MT642171.1|Hs||USA|2020-05-01:0.99980100)0.85795:0.00020400,MT642244.1|Hs||USA|2020-04-22:0.99979600)0.85795:0.00009000,MT642271.1|Hs||USA|2020-04-30:0.99984200)0.85795:0.00026100,MT642320.1|Hs||USA|2020-04-30:0.99966000)0.85795:0.00041800)0.85795:0.00084800,MT642425.1|Hs||USA|2020-04-29:0.99910900)0.85795:0.00051800,MT642113.1|Hs||USA|2020-05-01:1.99860000)0.85795:0.00008400,MT642126.1|Hs||USA|2020-05-01:0.99854400)0.85795:0.00053900,((MT642333.1|Hs||USA|2020-05-05:0.00000000,MT642348.1|Hs||USA|2020-05-06:0.00000000,MT821686.1|Hs||USA|2020-05-19:0.00000000,MT821705.1|Hs||USA|2020-05-11:0.00000000):0.00000000,((MT642131.1|Hs||USA|2020-05-05:0.00000000,MT831282.1|Hs||USA|2020-06-09:0.00000000)0.85792:0.99983300,MT642175.1|Hs||USA|2020-05-01:1.00017000)0.85792:0.00107600)0.85792:0.99790500)0.85795:0.99715300,(((MT628073.1|Hs||USA|2020-04-17:0.00000000,MT641605.1|Hs||USA|2020-04-15:0.00000000,MT642398.1|Hs||USA|2020-04-28:0.00000000,MT642423.1|Hs||USA|2020-04-22:0.00000000,MT821753.1|Hs||USA|2020-05-19:0.00000000):0.00000000,((MT642196.1|Hs||USA|2020-05-05:1.02306000,MT821720.1|Hs||USA|2020-05-09:0.00000000)0.85803:0.78033600,(MT821671.1|Hs||USA|2020-05-12:0.00000000,MT831863.1|Hs||USA|2020-06-16:0.00000000)0.85803:0.81448400)0.85804:0.18397200,MT642270.1|Hs||USA|2020-04-28:1.00228000)0.85804:0.00136800,MT628066.1|Hs||USA|2020-04-22:0.99994200)0.85804:0.00091900)0.85804:0.00045100,MT628069.1|Hs||USA|2020-04-22:0.99935700)0.85804:0.00454600,MT628061.1|Hs||USA|2020-04-22:0.99483600)0.85804:0.01441000,MT642083.1|Hs||USA|2020-05-01:4.98231000)0.85804:0.96555800,MT641577.1|Hs||USA|2020-04-12:0.98582200)0.85815:0.01318500)0.85815:0.00594500,(MT326079.1|Hs||USA|2020-03-20:0.00000000,MT632583.1|Hs||USA|2020-03-20:0.00000000,MT632589.1|Hs||USA|2020-03-17:0.00000000,MT632949.1|Hs||USA|2020-03-31:0.00000000,MT632958.1|Hs||USA|2020-04-04:0.00000000,MT632961.1|Hs||USA|2020-04-02:0.00000000,MT632972.1|Hs||USA|2020-03-28:0.00000000,MT641628.1|Hs||USA|2020-04-11:0.00000000,MT831473.1|Hs||USA|2020-06-05:0.00000000,MW593228.1|Hs|onp|USA|2020-03-20:0.00000000,MW593264.1|Hs|onp|USA|2020-03-20:0.00000000,MW593270.1|Hs|onp|USA|2020-03-24:0.00000000):0.00000000)0.85815:0.15257700,MT263399.1|Hs||USA|2020-03-24:0.65520300)0.85818:0.43647300,MT627213.1|Hs||USA|2020-03-04:2.58807000)0.85828:0.32021100,(MT444590.1|Hs||USA|2020-04-05:0.00000000,MW053804.1|Hs||USA|2020-04-05:0.00000000)0.85833:0.91920300)0.85834:0.05289800,(((MT334533.1|Hs||USA|2020-03-13:0.00000000,MT334534.1|Hs||USA|2020-03-13:0.00000000,MW053702.1|Hs||USA|2020-03-13:0.00000000,MW053703.1|Hs||USA|2020-03-13:0.00000000)0.85834:0.01088000,MW190467.1|Hs||USA|2020-03-16:1.98912000)0.85834:0.81680500,MT412291.1|Hs||USA|2020-04-01:2.80511000)0.85835:0.14796900)0.85835:0.01680500,MT632535.1|Hs||USA|2020-03-16:1.99322000)0.85835:0.00474200,(MT627624.1|Hs||USA|2020-03-06:0.01297500,MW191058.1|Hs||USA|2020-03-14:0.98702500)0.85835:0.97985000)0.85835:0.01138900,(((((((MT326110.1|Hs||USA|2020-03-22:5.98619000,MW593854.1|Hs|onp|USA|2020-03-22:0.01381200)0.85832:0.76285500,MT326088.1|Hs||USA|2020-03-23:0.42364600)0.85832:0.08208600,MW593203.1|Hs|onp|USA|2020-03-19:0.85778800)0.85832:0.15799200,(MT259280.1|Hs||USA|2020-03-15:0.00000000,MT627758.1|Hs||USA|2020-04-12:0.00000000,MW593539.1|Hs|onp|USA|2020-03-23:0.00000000):0.00000000)0.85833:0.00032600,MT627752.1|Hs||USA|2020-04-12:1.02454000)0.85833:0.76636200,MT512429.1|Hs|onp|USA|2020-03-09:0.00000000)0.85834:1.12911000,(((MT512417.1|Hs|onp|USA|2020-03-05:0.00000000,MW064731.1|Hs||USA|2020-03-19:0.00000000)0.85835:0.00018600,MT627264.1|Hs||USA|2020-03-05:0.19981400)0.85835:0.05595900,(MT259253.1|Hs||USA|2020-03-16:0.98684700,MT627615.1|Hs||USA|2020-03-13:0.01315200)0.85835:1.85199000)0.85835:0.06203800)0.85835:0.07972400)0.85835:0.00104400)0.85835:0.00123600,(((((MT632922.1|Hs||USA|2020-03-28:0.00000000,MT831470.1|Hs||USA|2020-06-07:0.00000000,MT831889.1|Hs||USA|2020-06-16:0.00000000)0.85834:0.59963500,MT827818.1|Hs||USA|2020-03-12:1.60037000)0.85835:0.21752500,(MT326100.1|Hs||USA|2020-03-22:0.00000000,MT345800.1|Hs||USA|2020-03-25:0.00000000,MW593732.1|Hs|onp|USA|2020-03-25:0.00000000)0.85835:0.81950600)0.85835:0.13254700,(MT627437.1|Hs||USA|2020-03-13:1.59406000,MT632542.1|Hs||USA|2020-02-25:1.60594000)0.85835:0.35756500)0.85835:0.00440100,((MT460127.1|Hs||USA|2020-04-30:0.01680400,MW036088.1|Hs||USA|2020-05-22:0.98319600)0.85833:1.00600000,MT533215.1|Hs||USA|2020-04-26:0.98635100)0.85834:1.95945000)0.85835:0.03509700)0.85835:0.00035500,(MT246463.1|Hs||USA|2020-03-13:0.00000000,MT246466.1|Hs||USA|2020-03-13:0.00000000,MT252677.1|Hs||USA|2020-03-10:0.00000000,MT252685.1|Hs||USA|2020-03-10:0.00000000,MT252691.1|Hs||USA|2020-03-11:0.00000000,MT252693.1|Hs||USA|2020-03-11:0.00000000,MT252698.1|Hs||USA|2020-03-13:0.00000000,MT252699.1|Hs||USA|2020-03-13:0.00000000,MT252701.1|Hs||USA|2020-03-12:0.00000000,MT252713.1|Hs||USA|2020-03-15:0.00000000,MT252728.1|Hs||USA|2020-03-13:0.00000000,MT252739.1|Hs||USA|2020-03-15:0.00000000,MT252740.1|Hs||USA|2020-03-14:0.00000000,MT252742.1|Hs||USA|2020-03-12:0.00000000,MT252763.1|Hs||USA|2020-03-12:0.00000000,MT252764.1|Hs||USA|2020-03-12:0.00000000,MT252769.1|Hs||USA|2020-03-11:0.00000000,MT252782.1|Hs||USA|2020-03-11:0.00000000,MT252785.1|Hs||USA|2020-03-11:0.00000000,MT252798.1|Hs||USA|2020-03-10:0.00000000,MT252799.1|Hs||USA|2020-03-09:0.00000000,MT252802.1|Hs||USA|2020-03-08:0.00000000,MT252809.1|Hs||USA|2020-03-09:0.00000000,MT252811.1|Hs||USA|2020-03-08:0.00000000,MT252824.1|Hs||USA|2020-03-06:0.00000000,MT259241.1|Hs||USA|2020-03-16:0.00000000,MT259245.1|Hs||USA|2020-03-15:0.00000000,MT259254.1|Hs||USA|2020-03-16:0.00000000,MT259266.1|Hs||USA|2020-03-13:0.00000000,MT259275.1|Hs||USA|2020-03-14:0.00000000,MT262900.1|Hs||USA|2020-03-13:0.00000000,MT262901.1|Hs||USA|2020-03-13:0.00000000,MT262905.1|Hs||USA|2020-03-13:0.00000000,MT262907.1|Hs||USA|2020-03-13:0.00000000,MT262910.1|Hs||USA|2020-03-13:0.00000000,MT262911.1|Hs||USA|2020-03-13:0.00000000,MT262912.1|Hs||USA|2020-03-13:0.00000000,MT262913.1|Hs||USA|2020-03-13:0.00000000,MT262914.1|Hs||USA|2020-03-13:0.00000000,MT262916.1|Hs||USA|2020-03-13:0.00000000,MT263381.1|Hs||USA|2020-03-23:0.00000000,MT263423.1|Hs||USA|2020-03-23:0.00000000,MT263444.1|Hs||USA|2020-03-20:0.00000000,MT263449.1|Hs||USA|2020-03-24:0.00000000,MT263455.1|Hs||USA|2020-03-24:0.00000000,MT263456.1|Hs||USA|2020-03-24:0.00000000,MT293168.1|Hs||USA|2020-03-17:0.00000000,MT293170.1|Hs||USA|2020-03-18:0.00000000,MT293185.1|Hs||USA|2020-03-18:0.00000000,MT293187.1|Hs||USA|2020-03-17:0.00000000,MT293199.1|Hs||USA|2020-03-19:0.00000000,MT293216.1|Hs||USA|2020-03-19:0.00000000,MT325562.1|Hs|feces|USA|2020-03-09:0.00000000,MT325563.1|Hs|onp|USA|2020-03-06:0.00000000,MT325591.1|Hs|onp|USA|2020-03-06:0.00000000,MT325609.1|Hs|onp|USA|2020-03-05:0.00000000,MT325613.1|Hs|lung_onp|USA|2020-03-08:0.00000000,MT326040.1|Hs||USA|2020-03-21:0.00000000,MT326044.1|Hs||USA|2020-03-23:0.00000000,MT326047.1|Hs||USA|2020-03-23:0.00000000,MT326144.1|Hs||USA|2020-03-20:0.00000000,MT326147.1|Hs||USA|2020-03-20:0.00000000,MT326181.1|Hs||USA|2020-03-14:0.00000000,MT334523.1|Hs||USA|2020-03-05:0.00000000,MT334531.1|Hs||USA|2020-03-12:0.00000000,MT334535.1|Hs||USA|2020-03-13:0.00000000,MT334536.1|Hs||USA|2020-03-13:0.00000000,MT345833.1|Hs||USA|2020-03-25:0.00000000,MT350274.1|Hs|onp|USA|2020-03-19:0.00000000,MT350279.1|Hs|onp|USA|2020-03-19:0.00000000,MT350280.1|Hs|onp|USA|2020-03-19:0.00000000,MT358675.1|Hs||USA|2020-03-26:0.00000000,MT358694.1|Hs||USA|2020-03-26:0.00000000,MT358732.1|Hs||USA|2020-03-29:0.00000000,MT385419.1|Hs||USA|2020-04-08:0.00000000,MT385421.1|Hs||USA|2020-03-25:0.00000000,MT385424.1|Hs||USA|2020-03-28:0.00000000,MT385429.1|Hs||USA|2020-03-28:0.00000000,MT385449.1|Hs||USA|2020-03-31:0.00000000,MT385463.1|Hs||USA|2020-03-25:0.00000000,MT385468.1|Hs||USA|2020-04-08:0.00000000,MT385469.1|Hs||USA|2020-03-25:0.00000000,MT385470.1|Hs||USA|2020-04-08:0.00000000,MT385473.1|Hs||USA|2020-03-28:0.00000000,MT385480.1|Hs||USA|2020-03-28:0.00000000,MT419812.1|Hs|onp|Puerto_Rico|2020-03-23:0.00000000,MT434800.1|Hs|onp|USA|2020-03-09:0.00000000,MT450925.1|Hs||Australia|2020-03-15:0.00000000,MT450981.1|Hs||Australia|2020-03-13:0.00000000,MT460113.1|Hs||USA|2020-04-27:0.00000000,MT460117.1|Hs||USA|2020-04-26:0.00000000,MT461622.1|Hs||USA|2020-03-31:0.00000000,MT472623.1|Hs|lung_onp|USA|2020-03-05:0.00000000,MT476384.1|||USA|2020-02-21:0.00000000,MT499199.1|Hs||USA|2020-03-20:0.00000000,MT512424.1|Hs|onp|USA|2020-03-03:0.00000000,MT520490.1|Hs|onp|USA|2020-03-14:0.00000000,MT533218.1|Hs||USA|2020-04-27:0.00000000,MT598633.1|Hs||USA|2020-02-20:0.00000000,MT598634.1|Hs||USA|2020-02-28:0.00000000,MT598639.1|Hs||USA|2020-02-29:0.00000000,MT598640.1|Hs||USA|2020-02-29:0.00000000,MT598641.1|Hs||USA|2020-02-29:0.00000000,MT605817.1|Hs||USA|2020-03-07:0.00000000,MT614468.1|Hs||USA|2020-03-15:0.00000000,MT614549.1|Hs||USA|2020-03-16:0.00000000,MT627237.1|Hs||USA|2020-03-03:0.00000000,MT627247.1|Hs||USA|2020-03-05:0.00000000,MT627248.1|Hs||USA|2020-02-29:0.00000000,MT627249.1|Hs||USA|2020-03-02:0.00000000,MT627251.1|Hs||USA|2020-03-02:0.00000000,MT627252.1|Hs||USA|2020-02-28:0.00000000,MT627253.1|Hs||USA|2020-02-28:0.00000000,MT627254.1|Hs||USA|2020-03-01:0.00000000,MT627255.1|Hs||USA|2020-03-03:0.00000000,MT627257.1|Hs||USA|2020-03-05:0.00000000,MT627261.1|Hs||USA|2020-02-29:0.00000000,MT627262.1|Hs||USA|2020-03-02:0.00000000,MT627265.1|Hs||USA|2020-03-03:0.00000000,MT627269.1|Hs||USA|2020-02-29:0.00000000,MT627270.1|Hs||USA|2020-02-21:0.00000000,MT627271.1|Hs||USA|2020-03-02:0.00000000,MT627272.1|Hs||USA|2020-03-02:0.00000000,MT627273.1|Hs||USA|2020-03-02:0.00000000,MT627274.1|Hs||USA|2020-02-28:0.00000000,MT627275.1|Hs||USA|2020-02-28:0.00000000,MT627276.1|Hs||USA|2020-02-27:0.00000000,MT627278.1|Hs||USA|2020-03-05:0.00000000,MT627280.1|Hs||USA|2020-03-02:0.00000000,MT627282.1|Hs||USA|2020-03-05:0.00000000,MT627283.1|Hs||USA|2020-03-02:0.00000000,MT627284.1|Hs||USA|2020-03-03:0.00000000,MT627285.1|Hs||USA|2020-03-03:0.00000000,MT627286.1|Hs||USA|2020-02-28:0.00000000,MT627287.1|Hs||USA|2020-03-01:0.00000000,MT627288.1|Hs||USA|2020-02-22:0.00000000,MT627289.1|Hs||USA|2020-03-06:0.00000000,MT627290.1|Hs||USA|2020-02-28:0.00000000,MT627291.1|Hs||USA|2020-03-04:0.00000000,MT627293.1|Hs||USA|2020-02-29:0.00000000,MT627294.1|Hs||USA|2020-03-05:0.00000000,MT627296.1|Hs||USA|2020-03-02:0.00000000,MT627297.1|Hs||USA|2020-03-03:0.00000000,MT627298.1|Hs||USA|2020-03-01:0.00000000,MT627299.1|Hs||USA|2020-02-29:0.00000000,MT627300.1|Hs||USA|2020-03-04:0.00000000,MT627302.1|Hs||USA|2020-03-05:0.00000000,MT627303.1|Hs||USA|2020-03-03:0.00000000,MT627304.1|Hs||USA|2020-02-29:0.00000000,MT627305.1|Hs||USA|2020-03-02:0.00000000,MT627306.1|Hs||USA|2020-03-04:0.00000000,MT627307.1|Hs||USA|2020-02-29:0.00000000,MT627308.1|Hs||USA|2020-03-03:0.00000000,MT627309.1|Hs||USA|2020-03-02:0.00000000,MT627310.1|Hs||USA|2020-03-06:0.00000000,MT627311.1|Hs||USA|2020-03-03:0.00000000,MT627312.1|Hs||USA|2020-02-29:0.00000000,MT627314.1|Hs||USA|2020-03-05:0.00000000,MT627315.1|Hs||USA|2020-02-29:0.00000000,MT627317.1|Hs||USA|2020-03-02:0.00000000,MT627318.1|Hs||USA|2020-02-28:0.00000000,MT627412.1|Hs||USA|2020-03-13:0.00000000,MT627625.1|Hs||USA|2020-02-29:0.00000000,MT627626.1|Hs||USA|2020-03-05:0.00000000,MT627629.1|Hs||USA|2020-03-06:0.00000000,MT627630.1|Hs||USA|2020-02-22:0.00000000,MT627632.1|Hs||USA|2020-03-05:0.00000000,MT627633.1|Hs||USA|2020-03-06:0.00000000,MT627634.1|Hs||USA|2020-03-14:0.00000000,MT627635.1|Hs||USA|2020-03-15:0.00000000,MT628081.1|Hs||USA|2020-04-17:0.00000000,MT631806.1|Hs||USA|2020-03-30:0.00000000,MT632567.1|Hs||USA|2020-02-28:0.00000000,MT632581.1|Hs||USA|2020-03-02:0.00000000,MT632597.1|Hs||USA|2020-03-01:0.00000000,MT632600.1|Hs||USA|2020-03-13:0.00000000,MT632602.1|Hs||USA|2020-03-13:0.00000000,MT632603.1|Hs||USA|2020-03-13:0.00000000,MT632605.1|Hs||USA|2020-02-29:0.00000000,MT632606.1|Hs||USA|2020-03-03:0.00000000,MT632607.1|Hs||USA|2020-03-01:0.00000000,MT632608.1|Hs||USA|2020-03-13:0.00000000,MT632609.1|Hs||USA|2020-03-10:0.00000000,MT632610.1|Hs||USA|2020-03-13:0.00000000,MT632611.1|Hs||USA|2020-03-10:0.00000000,MT632612.1|Hs||USA|2020-02-29:0.00000000,MT632614.1|Hs||USA|2020-03-16:0.00000000,MT632615.1|Hs||USA|2020-03-16:0.00000000,MT632616.1|Hs||USA|2020-03-04:0.00000000,MT632617.1|Hs||USA|2020-03-13:0.00000000,MT632618.1|Hs||USA|2020-03-13:0.00000000,MT632619.1|Hs||USA|2020-03-06:0.00000000,MT632960.1|Hs||USA|2020-04-01:0.00000000,MT632963.1|Hs||USA|2020-03-28:0.00000000,MT632965.1|Hs||USA|2020-03-26:0.00000000,MT632970.1|Hs||USA|2020-03-28:0.00000000,MT632973.1|Hs||USA|2020-03-25:0.00000000,MT632974.1|Hs||USA|2020-04-01:0.00000000,MT632975.1|Hs||USA|2020-03-25:0.00000000,MT632976.1|Hs||USA|2020-04-01:0.00000000,MT632978.1|Hs||USA|2020-03-28:0.00000000,MT632981.1|Hs||USA|2020-04-01:0.00000000,MT632983.1|Hs||USA|2020-03-31:0.00000000,MT632986.1|Hs||USA|2020-03-25:0.00000000,MT632988.1|Hs||USA|2020-03-25:0.00000000,MT632993.1|Hs||USA|2020-04-01:0.00000000,MT632994.1|Hs||USA|2020-03-25:0.00000000,MT632995.1|Hs||USA|2020-03-28:0.00000000,MT632996.1|Hs||USA|2020-03-25:0.00000000,MT632998.1|Hs||USA|2020-04-01:0.00000000,MT632999.1|Hs||USA|2020-03-28:0.00000000,MT633002.1|Hs||USA|2020-03-26:0.00000000,MT633003.1|Hs||USA|2020-03-28:0.00000000,MT633005.1|Hs||USA|2020-03-26:0.00000000,MT633006.1|Hs||USA|2020-03-31:0.00000000,MT633008.1|Hs||USA|2020-04-02:0.00000000,MT633009.1|Hs||USA|2020-03-28:0.00000000,MT633010.1|Hs||USA|2020-04-01:0.00000000,MT633011.1|Hs||USA|2020-03-30:0.00000000,MT633013.1|Hs||USA|2020-04-01:0.00000000,MT633014.1|Hs||USA|2020-03-25:0.00000000,MT633015.1|Hs||USA|2020-03-25:0.00000000,MT633016.1|Hs||USA|2020-04-01:0.00000000,MT633017.1|Hs||USA|2020-04-02:0.00000000,MT633018.1|Hs||USA|2020-04-01:0.00000000,MT633019.1|Hs||USA|2020-03-28:0.00000000,MT633020.1|Hs||USA|2020-03-31:0.00000000,MT633021.1|Hs||USA|2020-04-01:0.00000000,MT633023.1|Hs||USA|2020-04-01:0.00000000,MT633024.1|Hs||USA|2020-03-28:0.00000000,MT633025.1|Hs||USA|2020-03-28:0.00000000,MT633026.1|Hs||USA|2020-03-25:0.00000000,MT633027.1|Hs||USA|2020-04-01:0.00000000,MT633028.1|Hs||USA|2020-03-25:0.00000000,MT633029.1|Hs||USA|2020-04-02:0.00000000,MT633030.1|Hs||USA|2020-04-01:0.00000000,MT633031.1|Hs||USA|2020-03-28:0.00000000,MT633032.1|Hs||USA|2020-03-25:0.00000000,MT633033.1|Hs||USA|2020-03-29:0.00000000,MT633034.1|Hs||USA|2020-03-25:0.00000000,MT633035.1|Hs||USA|2020-04-01:0.00000000,MT633036.1|Hs||USA|2020-04-01:0.00000000,MT633037.1|Hs||USA|2020-04-01:0.00000000,MT633038.1|Hs||USA|2020-04-01:0.00000000,MT633039.1|Hs||USA|2020-03-31:0.00000000,MT633041.1|Hs||USA|2020-03-28:0.00000000,MT633045.1|Hs||USA|2020-03-26:0.00000000,MT633046.1|Hs||USA|2020-03-26:0.00000000,MT641633.1|Hs||USA|2020-04-15:0.00000000,MT641636.1|Hs||USA|2020-04-11:0.00000000,MT642375.1|Hs||USA|2020-04-28:0.00000000,MT642389.1|Hs||USA|2020-04-27:0.00000000,MT642420.1|Hs||USA|2020-04-27:0.00000000,MT642421.1|Hs||USA|2020-05-01:0.00000000,MT683399.1|Hs||USA|2020-04-06:0.00000000,MT703963.1|Hs||USA|2020-03-12:0.00000000,MT706144.1|Hs|onp|USA|2020-03-17:0.00000000,MT706197.1|Hs|onp|USA|2020-03-22:0.00000000,MT706295.1|Hs|onp|USA|2020-03-18:0.00000000,MT821783.1|Hs||USA|2020-03-23:0.00000000,MT827812.1|Hs||USA|2020-03-06:0.00000000,MT831478.1|Hs||USA|2020-06-05:0.00000000,MT831480.1|Hs||USA|2020-06-05:0.00000000,MT831482.1|Hs||USA|2020-06-06:0.00000000,MT831484.1|Hs||USA|2020-06-05:0.00000000,MT831485.1|Hs||USA|2020-06-06:0.00000000,MT831486.1|Hs||USA|2020-06-05:0.00000000,MT831890.1|Hs||USA|2020-06-16:0.00000000,MT831895.1|Hs||USA|2020-06-16:0.00000000,MT831896.1|Hs||USA|2020-06-16:0.00000000,MT831899.1|Hs||USA|2020-06-14:0.00000000,MT834347.1|Hs||USA|2020-05-21:0.00000000,MT886416.1|Hs|onp|USA|2020-04-09:0.00000000,MT893012.1|Hs|onp|USA|2020-03-27:0.00000000,MT911563.1|Hs|onp|USA|2020-03-13:0.00000000,MW053693.1|Hs||USA|2020-03-05:0.00000000,MW053704.1|Hs||USA|2020-03-13:0.00000000,MW053705.1|Hs||USA|2020-03-13:0.00000000,MW064859.1|Hs||USA|2020-03-21:0.00000000,MW065002.1|Hs||USA|2020-03-18:0.00000000,MW065099.1|Hs||USA|2020-03-17:0.00000000,MW065108.1|Hs||USA|2020-03-20:0.00000000,MW065110.1|Hs||USA|2020-03-20:0.00000000,MW065216.1|Hs||USA|2020-03-16:0.00000000,MW065353.1|Hs||USA|2020-03-18:0.00000000,MW065354.1|Hs||USA|2020-03-18:0.00000000,MW065360.1|Hs||USA|2020-03-18:0.00000000,MW065361.1|Hs||USA|2020-03-18:0.00000000,MW065479.1|Hs||USA|2020-03-17:0.00000000,MW134155.1|Hs||USA|2020-03-17:0.00000000,MW155384.1|Hs||Australia|2020-03-19:0.00000000,MW172414.1|Hs||USA|2020-03-03:0.00000000,MW172507.1|Hs||USA|2020-03-03:0.00000000,MW172508.1|Hs||USA|2020-03-03:0.00000000,MW172510.1|Hs||USA|2020-03-03:0.00000000,MW190199.1|Hs||USA|2020-03-17:0.00000000,MW190215.1|Hs||USA|2020-03-18:0.00000000,MW190219.1|Hs||USA|2020-03-17:0.00000000,MW190364.1|Hs||USA|2020-03-19:0.00000000,MW190632.1|Hs||USA|2020-03-16:0.00000000,MW190726.1|Hs||USA|2020-03-13:0.00000000,MW190763.1|Hs||USA|2020-03-18:0.00000000,MW190825.1|Hs||USA|2020-03-19:0.00000000,MW190880.1|Hs||USA|2020-03-19:0.00000000,MW191018.1|Hs||USA|2020-03-13:0.00000000,MW191019.1|Hs||USA|2020-03-12:0.00000000,MW191027.1|Hs||USA|2020-03-13:0.00000000,MW191048.1|Hs||USA|2020-03-13:0.00000000,MW191057.1|Hs||USA|2020-03-15:0.00000000,MW191059.1|Hs||USA|2020-03-14:0.00000000,MW191115.1|Hs||USA|2020-03-17:0.00000000,MW191118.1|Hs||USA|2020-03-15:0.00000000,MW191187.1|Hs||USA|2020-03-16:0.00000000,MW191283.1|Hs||USA|2020-03-13:0.00000000,MW191292.1|Hs||USA|2020-03-14:0.00000000,MW191304.1|Hs||USA|2020-03-16:0.00000000,MW191311.1|Hs||USA|2020-03-16:0.00000000,MW191312.1|Hs||USA|2020-03-15:0.00000000,MW191438.1|Hs||USA|2020-03-16:0.00000000,MW191447.1|Hs||USA|2020-03-17:0.00000000,MW191451.1|Hs||USA|2020-03-17:0.00000000,MW191455.1|Hs||USA|2020-03-17:0.00000000,MW485420.1|Hs||USA|2020-03-06:0.00000000,MW593155.1|Hs|onp|USA|2020-03-16:0.00000000,MW593159.1|Hs|onp|USA|2020-03-16:0.00000000,MW593216.1|Hs|onp|USA|2020-03-15:0.00000000,MW593237.1|Hs|onp|USA|2020-03-23:0.00000000,MW593238.1|Hs|onp|USA|2020-03-24:0.00000000,MW593269.1|Hs|onp|USA|2020-03-24:0.00000000,MW593274.1|Hs|onp|USA|2020-03-24:0.00000000,MW593278.1|Hs|onp|USA|2020-03-23:0.00000000,MW593290.1|Hs|onp|USA|2020-03-21:0.00000000,MW593303.1|Hs|onp|USA|2020-03-26:0.00000000,MW593307.1|Hs|onp|USA|2020-03-29:0.00000000,MW593322.1|Hs|onp|USA|2020-03-27:0.00000000,MW593326.1|Hs|onp|USA|2020-03-29:0.00000000,MW593366.1|Hs|onp|USA|2020-03-18:0.00000000,MW593371.1|Hs|onp|USA|2020-03-13:0.00000000,MW593389.1|Hs|onp|USA|2020-03-16:0.00000000,MW593434.1|Hs|onp|USA|2020-03-12:0.00000000,MW593440.1|Hs|onp|USA|2020-03-18:0.00000000,MW593473.1|Hs|onp|USA|2020-03-29:0.00000000,MW593510.1|Hs|onp|USA|2020-04-03:0.00000000,MW593710.1|Hs|onp|USA|2020-03-28:0.00000000,MW593750.1|Hs|onp|USA|2020-03-13:0.00000000,MW593755.1|Hs|onp|USA|2020-03-10:0.00000000,MW593780.1|Hs|onp|USA|2020-04-02:0.00000000,MW593796.1|Hs|onp|USA|2020-04-01:0.00000000,MW593826.1|Hs|onp|USA|2020-03-14:0.00000000,MW593829.1|Hs|onp|USA|2020-03-17:0.00000000,MW593832.1|Hs|onp|USA|2020-03-17:0.00000000,MW593842.1|Hs|onp|USA|2020-03-18:0.00000000,MW593846.1|Hs|onp|USA|2020-03-25:0.00000000,MW593851.1|Hs|onp|USA|2020-03-12:0.00000000,MW593852.1|Hs|onp|USA|2020-03-14:0.00000000,MW593856.1|Hs|onp|USA|2020-03-16:0.00000000,MW593875.1|Hs|onp|USA|2020-03-15:0.00000000,MW593891.1|Hs|onp|USA|2020-03-30:0.00000000,MW593892.1|Hs|onp|USA|2020-04-01:0.00000000):0.00000000,(((((MT632893.1|Hs||USA|2020-04-05:0.00000000,MT632895.1|Hs||USA|2020-04-04:0.00000000,MT632897.1|Hs||USA|2020-04-04:0.00000000,MT632911.1|Hs||USA|2020-04-04:0.00000000,MT632928.1|Hs||USA|2020-03-28:0.00000000,MT641542.1|Hs||USA|2020-04-12:0.00000000,MT641548.1|Hs||USA|2020-04-11:0.00000000,MT641551.1|Hs||USA|2020-04-08:0.00000000,MT641554.1|Hs||USA|2020-04-11:0.00000000,MT641562.1|Hs||USA|2020-04-15:0.00000000,MT641581.1|Hs||USA|2020-04-08:0.00000000,MT641589.1|Hs||USA|2020-04-14:0.00000000,MT641594.1|Hs||USA|2020-04-14:0.00000000,MT641601.1|Hs||USA|2020-04-14:0.00000000,MT641640.1|Hs||USA|2020-04-17:0.00000000,MT641641.1|Hs||USA|2020-04-14:0.00000000,MT831471.1|Hs||USA|2020-06-06:0.00000000):0.00000000,(((((MT821715.1|Hs||USA|2020-05-19:0.00000000,MT821732.1|Hs||USA|2020-05-19:0.00000000,MT834306.1|Hs||USA|2020-05-22:0.00000000,MT834330.1|Hs||USA|2020-05-22:0.00000000)0.85816:0.00040100,MT821639.1|Hs||USA|2020-05-19:0.99959900)0.85816:0.00381900,MT834213.1|Hs||USA|2020-05-22:1.99585000)0.85816:1.99593000,(((MT632859.1|Hs||USA|2020-04-01:0.99998800,MT821772.1|Hs||USA|2020-05-10:0.00001300)0.85820:1.00066000,MT632847.1|Hs||USA|2020-04-04:0.99933700)0.85821:0.00028200,MT628051.1|Hs||USA|2020-04-21:0.99961700)0.85821:0.00025500)0.85821:0.00089000,MT632856.1|Hs||USA|2020-04-04:0.99898200)0.85821:0.00204200)0.85821:0.06927700,((MT632804.1|Hs||USA|2020-04-01:0.00000000,MT632843.1|Hs||USA|2020-04-05:0.00000000)0.85821:0.00716800,MT641489.1|Hs||USA|2020-04-14:0.99283200)0.85821:0.60405900)0.85821:0.92947700,MT632868.1|Hs||USA|2020-04-04:0.99577900)0.85829:0.98717300,(MT326052.1|Hs||USA|2020-03-23:0.00000000,MW593861.1|Hs|onp|USA|2020-03-23:0.00000000)0.85835:1.98021000)0.85835:0.01888300,((((MT632894.1|Hs||USA|2020-04-02:1.00009000)0.85835:0.00123100,MT627756.1|Hs||USA|2020-04-02:0.99879800)0.85835:0.72248200,((MT632632.1|Hs||USA|2020-03-31:0.00000000,MT632953.1|Hs||USA|2020-03-25:0.00000000)0.85835:0.00042700,MT632631.1|Hs||USA|2020-03-31:0.99957300)0.85835:0.71828600)0.85835:0.17310100,MT461610.1|Hs||USA|2020-03-29:1.30655000)0.85835:0.11110200)0.85835:0.00176700,((((((MT632918.1|Hs||USA|2020-03-26:0.00000000,MT632927.1|Hs||USA|2020-03-25:0.00000000,MT632944.1|Hs||USA|2020-03-26:0.00000000,MT632968.1|Hs||USA|2020-03-25:0.00000000,MT632989.1|Hs||USA|2020-03-25:0.00000000,MT642299.1|Hs||USA|2020-04-27:0.00000000,MT831465.1|Hs||USA|2020-06-06:0.00000000,MT831472.1|Hs||USA|2020-06-04:0.00000000,MT831883.1|Hs||USA|2020-06-13:0.00000000,MT831891.1|Hs||USA|2020-06-16:0.00000000)0.85832:0.00103500,MT632885.1|Hs||USA|2020-03-25:0.99896500)0.85832:0.00536600,MW593765.1|Hs|onp|USA|2020-03-08:1.99367000)0.85832:0.00368800,MT263414.1|Hs||USA|2020-03-24:0.99002700)0.85832:0.05514900,(MT246461.1|Hs||USA|2020-03-13:0.65453600,MT246488.1|Hs||USA|2020-03-14:0.63127100,MW593339.1|Hs|onp|USA|2020-03-25:0.00000000)0.85832:1.06415000)0.85832:0.83206700,(((MT259282.1|Hs||USA|2020-03-15:0.00000000,MT627241.1|Hs||USA|2020-03-02:0.00000000,MT627266.1|Hs||USA|2020-03-02:0.00000000)0.85835:0.00876800,MT252690.1|Hs||USA|2020-03-10:0.99123200)0.85835:0.00125700,MT358726.1|Hs||USA|2020-03-27:0.99097300)0.85835:0.88120200)0.85835:0.10480400)0.85836:0.00104600,((((((((((MT293160.1|Hs||USA|2020-03-16:0.50605900,MW593858.1|Hs|onp|USA|2020-03-16:0.00000000)0.85832:2.98984000,MW593331.1|Hs|onp|USA|2020-03-27:1.87596000)0.85834:0.03957500,((MT412238.1|Hs||USA|2020-03-12:0.59549600,MW191306.1|Hs||USA|2020-03-16:0.00000000)0.85833:1.93829000,MW593405.1|Hs|onp|USA|2020-03-13:2.89249000)0.85834:0.02256600)0.85834:0.01877800,(MT293183.1|Hs||USA|2020-03-18:4.42432000,MW064704.1|Hs||USA|2020-03-18:0.77567500)0.85834:0.15862300)0.85834:0.01410300,MW593358.1|Hs|onp|USA|2020-03-24:1.94401000)0.85834:0.01341100,MT263448.1|Hs||USA|2020-03-16:1.94508000)0.85834:0.00660100,MT263457.1|Hs||USA|2020-03-15:1.95152000)0.85834:0.02065900,(MT627607.1|Hs||USA|2020-03-21:0.00000000,MW593776.1|Hs|onp|USA|2020-03-26:0.00000000)0.85832:3.99615000)0.85834:0.01245600,((MT246452.1|Hs||USA|2020-03-13:0.00000000,MT252730.1|Hs||USA|2020-03-13:0.00000000,MT632601.1|Hs||USA|2020-03-20:0.00000000):0.00000000,(MT246462.1|Hs||USA|2020-03-13:1.00472000,MT627609.1|Hs||USA|2020-03-03:1.99528000)0.85834:0.01364300)0.85834:0.00416900)0.85834:0.90472700,((MT671818.1|Hs||USA|2020-03-14:0.00000000,MW064793.1|Hs||USA|2020-03-21:0.00000000)0.85835:0.00624100,MW190447.1|Hs||USA|2020-03-18:0.99375900)0.85835:0.90452400)0.85836:0.08797300)0.85836:0.00153900,(((((((((((MT293211.1|Hs||USA|2020-03-19:0.00000000,MW593867.1|Hs|onp|USA|2020-03-19:0.00000000)0.85830:2.63149000,(MT358711.1|Hs||USA|2020-03-27:1.42656000,MT412275.1|Hs||USA|2020-04-06:1.77344000)0.85831:0.54800400)0.85831:0.17202600,MT293184.1|Hs||USA|2020-03-18:1.77351000)0.85831:0.13076400,(((MT326166.1|Hs||USA|2020-03-21:0.73744400,MT358677.1|Hs||USA|2020-03-26:0.46255600)0.85830:1.29015000,MT252679.1|Hs||USA|2020-03-10:0.77870700)0.85831:0.04397100,MT632793.1|Hs||USA|2020-03-25:3.12432000)0.85831:0.83422200)0.85832:0.07595400,MT326155.1|Hs||USA|2020-03-21:0.00000000)0.85832:0.01948300,(MT627751.1|Hs||USA|2020-04-04:1.00321000,MW800832.1|Hs||USA|2020-04-17:0.99678900)0.85832:0.03958800)0.85832:0.76910400,(MT246455.1|Hs||USA|2020-03-12:0.00000000,MW593841.1|Hs|onp|USA|2020-03-12:0.00000000)0.85832:1.79507000)0.85833:0.07469200,MT163720.1|Hs||USA|2020-03-01:1.86320000)0.85833:0.09013700,(MT821773.1|Hs||USA|2020-05-04:5.03040000)0.85833:1.95172000)0.85833:0.04753900,(MT152824.1|Hs||USA|2020-02-24:0.00000000,MT598636.1|Hs||USA|2020-02-24:0.00000000,MT627267.1|Hs||USA|2020-02-29:0.00000000,MT627279.1|Hs||USA|2020-02-29:0.00000000,MT627295.1|Hs||USA|2020-02-28:0.00000000,MT632586.1|Hs||USA|2020-02-24:0.00000000,MW172415.1|Hs||USA|2020-02-26:0.00000000)0.85834:0.02771500)0.85834:0.97004400,(((MT252680.1|Hs||USA|2020-03-10:0.00000000,MW593418.1|Hs|onp|USA|2020-03-16:0.00000000)0.85835:0.00305100,MW593442.1|Hs|onp|USA|2020-03-17:1.99695000)0.85835:1.98510000)0.85836:0.98827400)0.85836:0.00286500)0.85836:0.00204300,(((MT772091.1|Hs|onp|USA|2020-03-21:0.00000000,MW064953.1|Hs||USA|2020-03-16:0.00000000,MW191041.1|Hs||USA|2020-03-13:0.00000000,MW493767.1|Hs|onp|USA|2020-03-15:0.00000000,MW494219.1|Hs|onp|USA|2020-03-15:0.00000000):0.00000000,MT512423.1|Hs|onp|USA|2020-03-23:1.20197000)0.85835:0.00847900,(MT450955.1|Hs||Australia|2020-03-11:0.00000000,MT450956.1|Hs||Australia|2020-03-11:0.00000000)0.85835:0.99143300)0.85835:0.98594100)0.85836:0.00034400,((MT252738.1|Hs||USA|2020-03-15:0.00000000,MT627750.1|Hs||USA|2020-04-20:2.01299000)0.85836:0.04182600,(MT412290.1|Hs||USA|2020-04-01:0.65838900,MW593821.1|Hs|onp|USA|2020-04-01:0.00000000)0.85835:1.04111000)0.85836:0.95721200)0.85836:0.00188700,(((MT834611.1|Hs||USA|2020-03-13:0.00000000,MT834621.1|Hs||USA|2020-03-21:0.00000000,MT846422.1|Hs||USA|2020-03-13:0.00000000,MT890278.1|Hs||USA|2020-03-21:0.00000000,MW286670.1|Hs||USA|2020-03-11:0.00000000,MW286671.1|Hs||USA|2020-03-11:0.00000000):0.00000000,((MT834614.1|Hs||USA|2020-03-13:2.00161000,MT834647.1|Hs||USA|2020-03-21:0.99838600)0.85835:0.00629100,MT890279.1|Hs||USA|2020-03-21:1.99427000)0.85835:0.00472800)0.85835:0.00763700,MT706180.1|Hs|onp|USA|2020-03-24:0.99198500)0.85835:0.98292700)0.85837:0.00058600,(((((((((((MW593451.1|Hs|onp|USA|2020-04-15:0.99865900,MW593918.1|Hs|onp|USA|2020-04-10:0.00134100)0.85831:0.74248200,MT375452.1|Hs||USA|2020-03-28:0.45666200)0.85831:0.11722500,MW593766.1|Hs|onp|USA|2020-03-31:0.85986100)0.85831:0.03729700,MW593909.1|Hs|onp|USA|2020-04-01:0.89782100)0.85831:0.02349600,MW065104.1|Hs||USA|2020-03-19:0.91771200)0.85831:0.01705600,MT614474.1|Hs||USA|2020-03-16:0.92963800)0.85831:0.01893400,MT614463.1|Hs||USA|2020-03-16:1.94659000)0.85831:0.00259500,MW191183.1|Hs||USA|2020-03-16:3.96262000)0.85831:0.06253900,(((MT358742.1|Hs||USA|2020-03-29:0.00000000,MT452575.1|Hs||USA|2020-03-13:0.00000000,MT614556.1|Hs||USA|2020-03-13:0.00000000)0.85830:0.02947600,MT358671.1|Hs||USA|2020-03-30:1.70386000)0.85830:0.97287300,((MT385445.1|Hs||USA|2020-03-25:0.00000000,MT481936.1|Hs||USA|2020-04-07:0.00000000,MT632575.1|Hs||USA|2020-03-08:0.00000000)0.85831:0.00027100,MT632502.1|Hs||USA|2020-03-08:0.99972900)0.85831:0.00733700)0.85831:0.03783600)0.85831:0.95541300,MW181477.1|Hs||USA|2020-04-18:1.96584000)0.85834:0.98691300)0.85837:0.02121200)0.85837:0.00117900,((MT252709.1|Hs||USA|2020-03-14:0.00000000,MT252800.1|Hs||USA|2020-03-10:0.00000000,MT627618.1|Hs||USA|2020-03-04:0.00000000):0.00000000,(MT252716.1|Hs||USA|2020-03-14:0.00000000,MT632624.1|Hs||USA|2020-03-14:0.00000000)0.85835:2.02694000)0.85836:0.98684200)0.85837:0.00142600,((((((((((((((MT641545.1|Hs||USA|2020-04-13:0.00000000,MT642306.1|Hs||USA|2020-05-05:0.00000000,MT642315.1|Hs||USA|2020-04-23:0.00000000,MT642431.1|Hs||USA|2020-04-29:0.00000000,MT821670.1|Hs||USA|2020-05-17:0.00000000,MT821690.1|Hs||USA|2020-05-18:0.00000000,MT821711.1|Hs||USA|2020-05-15:0.00000000,MT831469.1|Hs||USA|2020-06-03:0.00000000):0.00000000,(((MT642166.1|Hs||USA|2020-05-05:0.00000000,MT642211.1|Hs||USA|2020-05-05:0.00000000,MT821691.1|Hs||USA|2020-05-19:0.00000000)0.85808:0.00095600,MT821668.1|Hs||USA|2020-05-18:0.99904500)0.85808:1.99597000,(MT642192.1|Hs||USA|2020-05-05:1.99901000,MT642206.1|Hs||USA|2020-04-27:1.00099000)0.85811:0.00302100)0.85811:0.00311400)0.85811:0.00078400,MT821683.1|Hs||USA|2020-05-11:0.99903500)0.85811:0.00058900,MT642225.1|Hs||USA|2020-05-05:0.99848600)0.85811:0.00050700,(MT821638.1|Hs||USA|2020-05-13:2.99853000,MT821694.1|Hs||USA|2020-05-18:1.00147000)0.85810:0.99697400)0.85811:0.00097000,MT821663.1|Hs||USA|2020-05-16:0.99710900)0.85811:0.00309000,(((MT821660.1|Hs||USA|2020-05-18:0.00000000,MT821677.1|Hs||USA|2020-05-18:0.00000000,MT834318.1|Hs||USA|2020-05-26:0.00000000):0.00000000,MT821640.1|Hs||USA|2020-05-18:1.00102000)0.85809:0.00098300,MT821701.1|Hs||USA|2020-05-05:0.99896000)0.85809:0.99323200)0.85811:0.00140700,((MT642091.1|Hs||USA|2020-04-29:0.00000000,MT642122.1|Hs||USA|2020-04-29:0.00000000,MT642125.1|Hs||USA|2020-04-30:0.00000000,MT642154.1|Hs||USA|2020-04-30:0.00000000)0.85805:0.99549200,(MT642129.1|Hs||USA|2020-04-29:0.00000000,MT642158.1|Hs||USA|2020-04-27:1.00420000)0.85807:0.00388000)0.85807:1.99389000)0.85811:0.00439800,MT628045.1|Hs||USA|2020-04-17:0.98942100)0.85811:0.00448100,(MT642209.1|Hs||USA|2020-05-06:0.18006000,MT642289.1|Hs||USA|2020-05-05:0.01994000)0.85810:0.98230400)0.85811:0.88187800,MT642115.1|Hs||USA|2020-04-30:1.88908000)0.85820:0.03735100,MT834210.1|Hs||USA|2020-05-26:3.07066000)0.85820:1.09223000,((MT246474.1|Hs||USA|2020-03-14:0.99812500,MT358724.1|Hs||USA|2020-03-27:2.00188000)0.85830:0.00645100,MT252687.1|Hs||USA|2020-03-10:0.99442800)0.85830:0.00927600)0.85830:0.58033200,MT632768.1|Hs||USA|2020-04-03:4.61623000)0.85834:0.39049400)0.85837:0.00245900,((((((((((((((((((((((((((((((((((((((((((((((((((((((((((((((((MT444607.1|Hs||USA|2020-04-08:0.00000000,MT535491.1|Hs||USA|2020-04-07:0.00000000,MT535494.1|Hs||USA|2020-04-07:0.00000000,MT535498.1|Hs||USA|2020-04-07:0.00000000,MT873855.1|Hs||USA|2020-04-06:0.00000000,MT873856.1|Hs||USA|2020-04-06:0.00000000,MT873911.1|Hs||USA|2020-04-21:0.00000000,MW053821.1|Hs||USA|2020-04-08:0.00000000,MW053849.1|Hs||USA|2020-04-08:0.00000000,MW084410.1|Hs||USA|2020-04-13:0.00000000):0.00000000,(((((MT535486.1|Hs||USA|2020-04-07:1.52582000,MT873922.1|Hs||USA|2020-04-20:0.67417500)0.85787:0.23722100,(MW054035.1|Hs||USA|2020-04-08:0.00399600,MW084402.1|Hs||USA|2020-04-13:0.99600400)0.85786:0.89560600)0.85787:0.03967200,MT877373.1|Hs||USA|2020-04-29:1.94272000)0.85787:0.01424600,MW265605.1|Hs||USA|2020-05-01:4.92823000)0.85787:0.02107800,(MW084459.1|Hs||USA|2020-04-23:0.00000000,MW172730.1|Hs||USA|2020-04-23:0.00000000)0.85786:0.98929800)0.85787:0.01084200)0.85787:0.01302300,MW206193.1|Hs||USA|2020-05-12:0.98851400)0.85787:0.00141700,MW206111.1|Hs||USA|2020-05-12:1.98980000)0.85787:0.03107800,(((MT873854.1|Hs||USA|2020-04-06:0.00000000,MW181492.1|Hs||USA|2020-04-08:0.00000000,MW241170.1|Hs||USA|2020-04-09:0.00000000)0.85787:0.00558000,MT873842.1|Hs||USA|2020-04-10:0.99442000)0.85787:0.00549000,MT873840.1|Hs||USA|2020-04-10:0.98956000)0.85787:0.14351600)0.85787:1.94592000,(((MT846445.1|Hs||USA|2020-03-20:0.00000000,MW191440.1|Hs||USA|2020-03-17:0.00000000)0.85798:0.00186100,MW190856.1|Hs||USA|2020-03-18:0.99813900)0.85798:0.02408900,MT451490.1|Hs||Australia|2020-03-21:2.97478000)0.85798:0.94953000)0.85799:0.03023200,((((MT520457.1|Hs|onp|USA|2020-03-28:0.00000000,MT671810.1|Hs||USA|2020-03-25:0.00000000,MT893004.1|Hs|onp|USA|2020-03-31:0.00000000,MW052632.1|Hs|onp|USA|2020-04-01:0.00000000,MW052639.1|Hs|onp|USA|2020-04-02:0.00000000,MW052641.1|Hs|onp|USA|2020-04-04:0.00000000,MW052648.1|Hs|onp|USA|2020-04-06:0.00000000,MW064585.1|Hs||USA|2020-03-17:0.00000000,MW065256.1|Hs||USA|2020-03-17:0.00000000,MW065381.1|Hs||USA|2020-03-18:0.00000000,MW190231.1|Hs||USA|2020-03-18:0.00000000,MW523981.1|Hs|onp|USA|2020-03-23:0.00000000):0.00000000,(((MT892993.1|Hs|onp|USA|2020-03-25:1.00612000,MW052674.1|Hs|onp|USA|2020-04-09:0.99387600)0.85794:0.00332100,MW191374.1|Hs||USA|2020-03-15:0.99672600)0.85794:0.00195800,MT893010.1|Hs|onp|USA|2020-03-26:2.99694000)0.85794:0.00127400)0.85794:0.04521700,(((((((MT892965.1|Hs|onp|USA|2020-05-06:0.99702100,MT897459.1|Hs|onp|USA|2020-04-23:0.00297900)0.85788:0.01339600,MT919994.1|Hs|onp|USA|2020-05-06:0.98452700)0.85788:0.88120900,(MT892963.1|Hs|onp|USA|2020-04-29:0.00000000,MT892964.1|Hs|onp|USA|2020-04-30:1.01416000)0.85789:0.10548100)0.85789:0.92072400,MW052675.1|Hs|onp|USA|2020-04-09:0.02820300)0.85791:0.84406900,MW086894.1|Hs|onp|USA|2020-04-10:1.66797000)0.85792:0.15818900,MW052655.1|Hs|onp|USA|2020-04-06:2.05819000)0.85792:0.69489100,MT920005.1|Hs|onp|USA|2020-03-27:1.61055000)0.85794:0.30780900)0.85794:0.94707500,(MT533233.1|Hs||USA|2020-03-27:1.17079000,MT628174.1|Hs||USA|2020-03-27:0.02920900)0.85799:0.96995300)0.85799:0.00941500)0.85799:0.00263100,(((((((((((((((((((((((((((((((MW521471.1|Hs|onp|USA|2020-03-19:0.00000000,MW521511.1|Hs|onp|USA|2020-03-20:0.00000000)0.85798:0.00119300,MT892985.1|Hs|onp|USA|2020-03-18:0.99880700)0.85798:0.00830300,MW191151.1|Hs||USA|2020-03-16:0.99069800)0.85798:0.98298100,((MW047315.1|Hs|onp|USA|2020-03-27:0.00000000,MW703489.1|Hs|onp|USA|2020-04-01:0.00000000)0.85798:3.00949000,MW349098.1|Hs||USA|2020-03-27:0.99050700)0.85799:0.01550800)0.85799:0.00557400,MT520177.1|Hs|onp|USA|2020-03-25:1.99735000)0.85799:0.00183000,(MT520486.1|Hs|onp|USA|2020-03-25:0.00000000,MT520508.1|Hs|onp|USA|2020-03-25:0.00000000)0.85799:0.99654700)0.85799:0.00206000,MT512416.1|Hs|onp|USA|2020-03-10:0.99653200)0.85799:0.00122100,MT671820.1|Hs||USA|2020-03-13:0.99625000)0.85799:0.00089700,MT520339.1|Hs|onp|USA|2020-03-23:1.99579000)0.85799:0.00185500,(MT834617.1|Hs||USA|2020-03-14:0.00841200,MT846459.1|Hs||USA|2020-03-28:1.99159000)0.85799:0.98904000)0.85799:0.00116000,((MW190965.1|Hs||USA|2020-03-15:1.99586000)0.85799:0.00671800,MW190631.1|Hs||USA|2020-03-15:0.00000000)0.85799:1.99063000)0.85799:0.00087100,MW191125.1|Hs||USA|2020-03-16:1.99466000)0.85799:0.00081500,MW190449.1|Hs||USA|2020-03-17:0.99415200)0.85799:0.00054400,MW191460.1|Hs||USA|2020-03-16:0.99459500)0.85799:0.00031800,(MT259269.1|Hs||USA|2020-03-14:2.01233000,MW190593.1|Hs||USA|2020-03-15:1.98767000)0.85799:1.99498000)0.85799:0.00042500,MW191122.1|Hs||USA|2020-03-16:0.99484700)0.85799:0.00046700,MW190296.1|Hs||USA|2020-03-13:0.99511400)0.85799:0.00039900,MW191414.1|Hs||USA|2020-03-13:0.99536400)0.85799:0.00031200,MW190277.1|Hs||USA|2020-03-17:0.99563000)0.85799:0.00041300,MW190303.1|Hs||USA|2020-03-14:0.99573000)0.85799:0.00047800,MW191120.1|Hs||USA|2020-03-16:0.99572600)0.85799:0.00039500,MW064725.1|Hs||USA|2020-03-17:0.99578000)0.85799:0.00038700,(MT920034.1|Hs|onp|USA|2020-03-19:0.00000000,MW065095.1|Hs||USA|2020-03-17:0.00000000)0.85799:0.99706000)0.85799:0.00032200,MW190271.1|Hs||USA|2020-03-17:0.99614000)0.85799:0.00046000,MW064484.1|Hs||USA|2020-03-17:0.99601500)0.85799:0.00082500,((((((((MW190583.1|Hs||USA|2020-03-16:0.00000000,MW191124.1|Hs||USA|2020-03-16:0.00000000,MW191411.1|Hs||USA|2020-03-12:0.00000000):0.00000000,(MT293159.1|Hs||USA|2020-03-16:1.37647000,MW065008.1|Hs||USA|2020-03-17:1.82353000)0.85798:0.17076000)0.85798:0.00716700,(MT512427.1|Hs|onp|USA|2020-03-07:0.00000000,MT512428.1|Hs|onp|USA|2020-03-08:0.00000000)0.85798:0.19351100)0.85798:0.94421800,MT512422.1|Hs|onp|USA|2020-03-23:0.14472500)0.85799:0.04243600,MW190572.1|Hs||USA|2020-03-16:2.99056000)0.85799:0.00201200,MW190372.1|Hs||USA|2020-03-18:1.99371000)0.85799:0.00236000,MW191024.1|Hs||USA|2020-03-12:0.99809000)0.85799:0.00055500,MW191423.1|Hs||USA|2020-03-12:0.99790700)0.85799:0.00197700)0.85799:0.00015300,MW190261.1|Hs||USA|2020-03-16:0.99561800)0.85799:0.00015100,MW190554.1|Hs||USA|2020-03-12:0.99570800)0.85799:0.00036200,MW190269.1|Hs||USA|2020-03-16:0.99557700)0.85799:0.00035300,MW191022.1|Hs||USA|2020-03-12:0.99545600)0.85799:0.00020500,MW190272.1|Hs||USA|2020-03-17:0.99548300)0.85799:0.00219800)0.85799:0.00068100,(((((MT892995.1|Hs|onp|USA|2020-03-26:0.00000000,MW190375.1|Hs||USA|2020-03-18:0.00000000,MW191061.1|Hs||USA|2020-03-15:0.00000000,MW191408.1|Hs||USA|2020-03-13:0.00000000,MW191450.1|Hs||USA|2020-03-16:0.00000000):0.00000000,(MT520413.1|Hs|onp|USA|2020-03-20:1.00639000,MW190318.1|Hs||USA|2020-03-18:0.99361000)0.85798:0.00519400)0.85798:0.00913200,MW065121.1|Hs||USA|2020-03-18:1.99022000)0.85798:0.05272000,MT997743.1|Hs|onp|USA|2020-04-02:0.93804200)0.85798:0.91579600,((((MW190603.1|Hs||USA|2020-03-16:0.00000000,MW190645.1|Hs||USA|2020-03-14:0.00000000):0.00000000,(MW191028.1|Hs||USA|2020-03-13:1.00064000,MW191119.1|Hs||USA|2020-03-16:1.99936000)0.85798:0.00083400)0.85798:0.00374900,MW065145.1|Hs||USA|2020-03-19:0.99613000)0.85798:0.94569800,MW190661.1|Hs||USA|2020-03-15:0.95346100)0.85799:0.02536500)0.85799:0.02355200)0.85799:0.00046000,((MT967909.1|Hs|onp|USA|2020-05-11:0.00000000,MT967983.1|Hs|onp|USA|2020-04-20:0.00000000)0.85797:1.04935000,(MT967940.1|Hs|onp|USA|2020-04-30:1.63655000,MT967944.1|Hs|onp|USA|2020-05-01:2.36345000)0.85797:0.54156200)0.85797:1.98021000)0.85799:0.00152600,(MT295464.1|Hs||USA|2020-03-10:0.00000000,MT444148.1|Hs|onp|USA|2020-03-11:0.00000000,MT450922.1|Hs||Australia|2020-03-05:0.00000000,MT450935.1|Hs||Australia|2020-03-08:0.00000000,MT451004.1|Hs||Australia|2020-03-16:0.00000000,MT451019.1|Hs||Australia|2020-03-18:0.00000000,MT451020.1|Hs||Australia|2020-03-18:0.00000000,MT451024.1|Hs||Australia|2020-03-18:0.00000000,MT451027.1|Hs||Australia|2020-03-17:0.00000000,MT451043.1|Hs||Australia|2020-03-15:0.00000000,MT451114.1|Hs||Australia|2020-03-20:0.00000000,MT451129.1|Hs||Australia|2020-03-21:0.00000000,MT451139.1|Hs||Australia|2020-03-21:0.00000000,MT451161.1|Hs||Australia|2020-03-22:0.00000000,MT451482.1|Hs||Australia|2020-03-29:0.00000000,MT451508.1|Hs||Australia|2020-03-30:0.00000000,MT451509.1|Hs||Australia|2020-03-30:0.00000000,MT451515.1|Hs||Australia|2020-03-30:0.00000000,MT451591.1|Hs||Australia|2020-04-04:0.00000000,MT520253.1|Hs|onp|USA|2020-03-18:0.00000000,MT520289.1|Hs|onp|USA|2020-03-24:0.00000000,MT520463.1|Hs|onp|USA|2020-03-21:0.00000000,MT520494.1|Hs|onp|USA|2020-04-02:0.00000000,MT520521.1|Hs|onp|USA|2020-03-23:0.00000000,MT520545.1|Hs|onp|USA|2020-03-25:0.00000000,MT614472.1|Hs||USA|2020-03-16:0.00000000,MT614505.1|Hs||USA|2020-03-15:0.00000000,MT614506.1|Hs||USA|2020-03-13:0.00000000,MT614512.1|Hs||USA|2020-03-12:0.00000000,MT627417.1|Hs||USA|2020-03-13:0.00000000,MT646072.1|Hs|onp|USA|2020-03-19:0.00000000,MT791882.1|Hs||USA|2020-03-21:0.00000000,MT846462.1|Hs||USA|2020-03-29:0.00000000,MT911536.1|Hs||USA|2020-03-12:0.00000000,MT911562.1|Hs|onp|USA|2020-03-14:0.00000000,MT920020.1|Hs|onp|USA|2020-03-16:0.00000000,MT972126.1|Hs||Australia|2020-03-26:0.00000000,MT994884.1|Hs|onp|USA|2020-03-13:0.00000000,MW053714.1|Hs||USA|2020-03-17:0.00000000,MW064317.1|Hs||USA|2020-03-19:0.00000000,MW064460.1|Hs||USA|2020-03-21:0.00000000,MW064724.1|Hs||USA|2020-03-18:0.00000000,MW064802.1|Hs||USA|2020-03-23:0.00000000,MW065013.1|Hs||USA|2020-03-17:0.00000000,MW065225.1|Hs||USA|2020-03-16:0.00000000,MW084391.1|Hs||USA|2020-04-07:0.00000000,MW190253.1|Hs||USA|2020-03-16:0.00000000,MW190267.1|Hs||USA|2020-03-16:0.00000000,MW190283.1|Hs||USA|2020-03-13:0.00000000,MW190348.1|Hs||USA|2020-03-19:0.00000000,MW190553.1|Hs||USA|2020-03-16:0.00000000,MW190578.1|Hs||USA|2020-03-16:0.00000000,MW190581.1|Hs||USA|2020-03-15:0.00000000,MW190594.1|Hs||USA|2020-03-15:0.00000000,MW190637.1|Hs||USA|2020-03-16:0.00000000,MW190660.1|Hs||USA|2020-03-14:0.00000000,MW190813.1|Hs||USA|2020-03-15:0.00000000,MW191042.1|Hs||USA|2020-03-12:0.00000000,MW191088.1|Hs||USA|2020-03-16:0.00000000,MW191126.1|Hs||USA|2020-03-16:0.00000000,MW191215.1|Hs||USA|2020-03-13:0.00000000,MW191220.1|Hs||USA|2020-03-14:0.00000000,MW191284.1|Hs||USA|2020-03-13:0.00000000,MW191287.1|Hs||USA|2020-03-12:0.00000000,MW191295.1|Hs||USA|2020-03-13:0.00000000,MW191325.1|Hs||USA|2020-03-16:0.00000000,MW191337.1|Hs||USA|2020-03-15:0.00000000,MW191339.1|Hs||USA|2020-03-16:0.00000000,MW191456.1|Hs||USA|2020-03-16:0.00000000,MW192766.1|Hs||Australia|2020-03-07:0.00000000,MW685446.1|Hs|onp|USA|2020-03-11:0.00000000):0.00000000)0.85799:0.00152600,MW065010.1|Hs||USA|2020-03-16:1.99721000)0.85799:0.00053700,MT706137.1|Hs|onp|USA|2020-03-16:0.99716100)0.85799:0.00072700,(MT886367.1|Hs|onp|USA|2020-03-20:0.00000000,MT886371.1|Hs|onp|USA|2020-03-20:0.00000000)0.85799:0.99640500)0.85799:0.00012500,MT886381.1|Hs|onp|USA|2020-03-19:0.99635000)0.85799:0.00010500,((((MT460131.1|Hs||USA|2020-04-30:1.00185000,MW191434.1|Hs||USA|2020-03-17:0.00000000)0.85799:0.60397300,MT419810.1|Hs|onp|Puerto_Rico|2020-03-23:1.59551000)0.85799:0.10612900,MT419816.1|Hs|onp|Puerto_Rico|2020-03-24:3.71067000)0.85799:0.17984000,MW346352.1|Hs||USA|2020-04-01:3.91502000)0.85799:0.09896800)0.85799:0.00014400,MW191052.1|Hs||USA|2020-03-12:2.99575000)0.85799:0.00014700,((((MT451647.1|Hs||Australia|2020-03-26:0.00000000,MT451818.1|Hs||Australia|2020-04-02:0.00000000)0.85799:0.00817400,MT451462.1|Hs||Australia|2020-03-27:1.99183000)0.85799:0.60676700,(MT451036.1|Hs||Australia|2020-03-21:0.00000000,MT451122.1|Hs||Australia|2020-03-20:0.00000000)0.85798:2.58719000)0.85799:0.33241800,MT451737.1|Hs||Australia|2020-04-06:0.94989200)0.85799:0.04622600)0.85799:0.00025000,MT614475.1|Hs||USA|2020-03-15:1.99561000)0.85799:0.00034300,((MT444563.1|Hs||USA|2020-03-12:0.00000000,MW053744.1|Hs||USA|2020-03-12:0.00000000):0.00000000)0.85799:0.99405100)0.85799:0.00080900,((((((MW190295.1|Hs||USA|2020-03-14:0.99978100,MW190946.1|Hs||USA|2020-03-15:1.00022000)0.85799:0.00520200,MW190978.1|Hs||USA|2020-03-14:0.00000000)0.85799:0.04523300,MW064822.1|Hs||USA|2020-03-20:1.95259000)0.85799:0.55705300,MT451063.1|Hs||Australia|2020-03-18:0.60186000)0.85799:0.13066800,MT451091.1|Hs||Australia|2020-03-19:1.73196000)0.85799:0.21987900,MW052640.1|Hs|onp|USA|2020-04-03:0.96492400)0.85799:0.03353100)0.85799:0.00030500,(MT450982.1|Hs||Australia|2020-03-13:0.00000000,MT450983.1|Hs||Australia|2020-03-13:0.00000000,MT451105.1|Hs||Australia|2020-03-19:0.00000000)0.85799:0.99456600)0.85799:0.00300000,((((MT293156.1|Hs||USA|2020-03-13:0.00000000,MW593196.1|Hs|onp|USA|2020-03-13:0.00000000)0.85798:1.00041000,MW191049.1|Hs||USA|2020-03-12:0.99959400)0.85799:0.04673400,MT412158.1|Hs|swab|USA|2020-03-18:2.15313000)0.85799:0.40989200,MT614466.1|Hs||USA|2020-03-15:3.44838000)0.85799:0.54602100)0.85800:0.00849200,MW023410.1|Hs||USA|2020-04-13:2.98131000)0.85800:0.01434500,((MT439252.1|Hs|swab|USA|2020-03-18:0.00000000,MT451064.1|Hs||Australia|2020-03-18:0.00000000,MT451065.1|Hs||Australia|2020-03-18:0.00000000,MT451226.1|Hs||Australia|2020-03-20:0.00000000,MT451227.1|Hs||Australia|2020-03-20:0.00000000,MT451439.1|Hs||Australia|2020-03-28:0.00000000,MT451511.1|Hs||Australia|2020-03-30:0.00000000,MT451797.1|Hs||Australia|2020-03-31:0.00000000,MT997746.1|Hs|onp|USA|2020-03-29:0.00000000):0.00000000,(((((MW136884.1|Hs||USA|2020-04-15:0.00000000,MW136885.1|Hs||USA|2020-04-15:1.00577000)0.85799:0.98260600,MT920024.1|Hs|onp|USA|2020-03-22:1.01586000)0.85799:0.02144700,MT972127.1|Hs||Australia|2020-03-26:1.98164000)0.85799:0.01175500,MT920018.1|Hs|onp|USA|2020-03-18:1.97603000)0.85799:0.38310500,MW645482.1|Hs||USA|2020-04-24:3.60202000)0.85800:0.18587800)0.85800:0.27450900)0.85801:0.01428000,(MT911545.1|Hs|onp|USA|2020-03-12:0.00000000,MT911556.1|Hs||USA|2020-03-13:0.00000000)0.85800:2.13678000)0.85801:0.66165800,MT461609.1|Hs||USA|2020-03-29:3.36671000)0.85827:0.04732500,(MT412235.1|Hs||USA|2020-03-13:0.99223500,MT412281.1|Hs||USA|2020-04-07:3.00777000)0.85828:1.04154000)0.85828:0.04569500,((MT461612.1|Hs||USA|2020-03-28:1.99778000,MT461617.1|Hs||USA|2020-04-01:1.00222000)0.85829:0.02338100,MT461604.1|Hs||USA|2020-03-29:0.00000000)0.85829:0.86863800)0.85830:0.06999900,((((MT358696.1|Hs||USA|2020-03-26:0.00000000,MT358710.1|Hs||USA|2020-03-27:0.00000000,MT412248.1|Hs||USA|2020-03-12:0.00000000,MT412261.1|Hs||USA|2020-04-05:0.00000000,MT412312.1|Hs||USA|2020-04-01:0.00000000,MT827809.1|Hs||USA|2020-03-17:0.00000000,MT827813.1|Hs||USA|2020-03-12:0.00000000,MT827815.1|Hs||USA|2020-03-12:0.00000000):0.00000000,((((MT642428.1|Hs||USA|2020-04-15:2.98677000,MT827810.1|Hs||USA|2020-03-13:1.01323000)0.85830:0.98492400,MT827840.1|Hs||USA|2020-03-13:2.00896000)0.85831:0.06415000,MT412252.1|Hs||USA|2020-03-11:1.93726000)0.85831:0.02479800,MT358682.1|Hs||USA|2020-03-26:1.95189000)0.85831:0.04875600)0.85831:0.40313800,(((MT450961.1|Hs||Australia|2020-03-11:0.00000000,MT450972.1|Hs||Australia|2020-03-12:0.00000000,MT973399.1|Hs||Australia|2020-03-18:0.00000000,MT973444.1|Hs||Australia|2020-03-12:0.00000000):0.00000000,MT973397.1|Hs||Australia|2020-03-23:1.03426000)0.85831:0.32440000,MT412250.1|Hs||USA|2020-03-12:1.47306000)0.85831:0.46205500)0.85832:0.04210400,(MW593154.1|Hs|onp|USA|2020-03-16:0.00000000,MW593824.1|Hs|onp|USA|2020-03-24:0.00000000)0.85832:0.82587000)0.85832:0.04921600)0.85832:0.04117200,(((((MW064881.1|Hs||USA|2020-03-24:0.00000000,MW190202.1|Hs||USA|2020-03-17:0.00000000,MW191087.1|Hs||USA|2020-03-17:0.00000000,MW191108.1|Hs||USA|2020-03-17:0.00000000):0.00000000,(MW190850.1|Hs||USA|2020-03-18:3.00172000,MW191065.1|Hs||USA|2020-03-17:0.99828000)0.85832:0.02410800)0.85832:0.54602900,MT326153.1|Hs||USA|2020-03-21:0.85231700)0.85833:0.18360900,((MT252736.1|Hs||USA|2020-03-14:0.00000000)0.85833:2.02363000,MT259271.1|Hs||USA|2020-03-15:0.97637200)0.85833:0.39288400)0.85833:0.14368200,(MW190201.1|Hs||USA|2020-03-17:0.00000000,MW191428.1|Hs||USA|2020-03-16:0.00000000)0.85833:0.87642300)0.85833:0.03533000)0.85833:0.01834200,((((MT252734.1|Hs||USA|2020-03-14:0.00000000,MW593873.1|Hs|onp|USA|2020-03-14:0.00000000):0.00000000)0.85834:0.83625200,MT252783.1|Hs||USA|2020-03-11:5.26576000)0.85834:0.06059900,((MT412228.1|Hs||USA|2020-04-02:1.99111000,MT412257.1|Hs||USA|2020-04-02:1.00889000)0.85833:1.39467000,MW593373.1|Hs|onp|USA|2020-03-30:0.80246800)0.85834:1.10889000)0.85834:0.04182800)0.85834:0.00525500,((((((((MT886337.1|Hs|onp|USA|2020-03-16:0.00000000,MT886341.1|Hs|onp|USA|2020-03-16:0.00000000):0.00000000,MT886363.1|Hs|onp|USA|2020-03-19:2.00878000)0.85832:0.99681200,(MT886303.1|Hs|onp|USA|2020-03-14:1.00015000,MT886338.1|Hs|onp|USA|2020-03-13:0.00000000)0.85833:0.00282500)0.85833:1.59732000,MT635227.1|Hs|onp|USA|2020-03-15:0.60174800)0.85834:0.21337300,((MW286538.1|Hs||USA|2020-03-26:1.60699000,MW593271.1|Hs|onp|USA|2020-03-24:0.59301300)0.85834:0.12051400,MW093501.1|Hs|onp|USA|2020-03-16:1.71834000)0.85834:0.11541600)0.85834:0.03779200,((((MT246458.1|Hs||USA|2020-03-12:0.00000000,MW593822.1|Hs|onp|USA|2020-03-12:0.00000000)0.85834:0.60897900,MT461615.1|Hs||USA|2020-04-01:0.99102100)0.85834:0.15786400,MT252721.1|Hs||USA|2020-03-13:0.74842400)0.85834:0.04518500,((MT358648.1|Hs||USA|2020-03-31:0.00000000,MT412237.1|Hs||USA|2020-03-12:0.00000000,MT412253.1|Hs||USA|2020-03-11:0.00000000)0.85834:0.34279600,MT412234.1|Hs||USA|2020-03-13:1.39360000)0.85834:0.04972200)0.85834:0.04848600)0.85834:0.03165700,MW593192.1|Hs|onp|USA|2020-03-16:0.89296500)0.85834:0.01907500,(MW593431.1|Hs|onp|USA|2020-03-23:0.99964900,MW593868.1|Hs|onp|USA|2020-03-15:0.00035100)0.85834:1.91394000)0.85834:0.02801900)0.85834:0.00858000,((MW064813.1|Hs||USA|2020-03-18:0.00000000,MW190636.1|Hs||USA|2020-03-15:0.00000000,MW190646.1|Hs||USA|2020-03-15:0.00000000,MW190882.1|Hs||USA|2020-03-14:0.00000000)0.85834:0.87943400,MT263396.1|Hs||USA|2020-03-13:0.32056600)0.85835:0.06132800)0.85835:0.00498900,((MT263430.1|Hs||USA|2020-03-24:0.00000000,MT370849.1|Hs|onp|USA|2020-03-17:0.00000000,MT886357.1|Hs|onp|USA|2020-03-20:0.00000000,MW065307.1|Hs||USA|2020-03-17:0.00000000):0.00000000,MW523982.1|Hs|onp|USA|2020-03-23:1.03951000)0.85834:0.93813100)0.85835:0.00408900,(MW191128.1|Hs||USA|2020-03-16:0.00000000,MW191131.1|Hs||USA|2020-03-16:0.00000000)0.85834:2.95375000)0.85835:0.00459400,((MT252684.1|Hs||USA|2020-03-10:0.00000000,MW593219.1|Hs|onp|USA|2020-03-18:0.00000000,MW593388.1|Hs|onp|USA|2020-03-10:0.00000000)0.85833:1.99674000,((MT827823.1|Hs||USA|2020-03-12:0.00000000,MW593400.1|Hs|onp|USA|2020-03-12:0.00000000)0.85834:2.00274000,MT358720.1|Hs||USA|2020-03-27:1.99726000)0.85834:0.00287500)0.85834:0.95661400)0.85835:0.00080400,(MW191272.1|Hs||USA|2020-03-14:0.00000000,MW191274.1|Hs||USA|2020-03-14:0.00000000)0.85835:0.95517400)0.85835:0.00683700,(((((((((((((((((((((((((((((((((((((((((((((((((((((MT252746.1|Hs||USA|2020-03-12:0.00000000,MT252767.1|Hs||USA|2020-03-11:0.00000000,MT252808.1|Hs||USA|2020-03-09:0.00000000,MT293198.1|Hs||USA|2020-03-19:0.00000000,MT293210.1|Hs||USA|2020-03-19:0.00000000):0.00000000,((MT263382.1|Hs||USA|2020-03-23:0.17098700,MT326156.1|Hs||USA|2020-03-21:4.22901000)0.85833:0.39651000,MT345867.1|Hs||USA|2020-03-23:0.63109700)0.85833:0.37879900,(MT263420.1|Hs||USA|2020-03-20:0.99867000,MT263452.1|Hs||USA|2020-03-17:1.00133000)0.85834:0.02107500)0.85834:0.28046700,((MT293202.1|Hs||USA|2020-03-19:0.36364300,MW593521.1|Hs|onp|USA|2020-04-09:1.83636000)0.85834:0.16538100,MW593450.1|Hs|onp|USA|2020-03-26:0.00000000)0.85834:0.73232900)0.85834:0.05057300,(((((MT252803.1|Hs||USA|2020-03-09:1.99822000,MT326123.1|Hs||USA|2020-03-20:1.00178000)0.85833:0.00164700,MT326183.1|Hs||USA|2020-03-17:0.99752200)0.85833:0.01951700,(MT252683.1|Hs||USA|2020-03-10:0.00000000,MT252822.1|Hs||USA|2020-03-06:0.00000000):0.00000000)0.85833:0.94249000,MT263466.1|Hs||USA|2020-03-16:5.02528000)0.85834:0.23263000,MT827817.1|Hs||USA|2020-03-13:1.25942000)0.85834:0.48415300)0.85834:0.04579800,((MT326081.1|Hs||USA|2020-03-24:0.00000000,MT326085.1|Hs||USA|2020-03-20:0.00000000,MT326102.1|Hs||USA|2020-03-22:0.00000000,MT326104.1|Hs||USA|2020-03-22:0.00000000,MW064700.1|Hs||USA|2020-03-18:0.00000000,MW593341.1|Hs|onp|USA|2020-03-27:0.00000000):0.00000000,((MT326103.1|Hs||USA|2020-03-22:0.30964000,MW593337.1|Hs|onp|USA|2020-03-25:0.89036000)0.85833:0.03589600,MT326028.1|Hs||USA|2020-03-24:0.91575900)0.85833:0.08221000)0.85833:0.80599700)0.85834:0.05831000,((((((((((MT358670.1|Hs||USA|2020-03-31:0.00000000,MW593304.1|Hs|onp|USA|2020-03-27:0.00000000,MW593738.1|Hs|onp|USA|2020-03-31:0.00000000)0.85827:0.99268500,(MT326042.1|Hs||USA|2020-03-23:0.00000000,MW593223.1|Hs|onp|USA|2020-03-19:0.00000000)0.85828:0.00731500)0.85828:0.00615500,((MT326051.1|Hs||USA|2020-03-23:0.00000000,MT358656.1|Hs||USA|2020-03-31:2.05620000)0.85827:0.99894300,MW593925.1|Hs|onp|USA|2020-03-26:0.00000000)0.85828:0.98836600)0.85828:0.90012800)0.85830:0.08480500,((MT263400.1|Hs||USA|2020-03-23:0.00000000,MW593172.1|Hs|onp|USA|2020-03-14:0.00000000):0.00000000,MT293200.1|Hs||USA|2020-03-19:0.43792200)0.85830:0.00376400)0.85830:0.01875100,(MT358674.1|Hs||USA|2020-03-26:0.00000000,MT632874.1|Hs||USA|2020-03-31:0.00000000)0.85830:0.99954500)0.85830:0.87498800,MT263464.1|Hs||USA|2020-03-16:0.38551400)0.85832:0.06849300,MW593297.1|Hs|onp|USA|2020-03-28:0.91769400)0.85832:0.01890700,MW593793.1|Hs|onp|USA|2020-04-02:2.94654000)0.85832:0.04953700,(MT263419.1|Hs||USA|2020-03-16:0.00000000,MW593168.1|Hs|onp|USA|2020-03-16:0.00000000):0.00000000)0.85832:0.87027900)0.85834:0.03173900,((((((((MT326076.1|Hs||USA|2020-03-24:0.24774600,MW593224.1|Hs|onp|USA|2020-03-24:0.00000000)0.85829:1.08613000,MT375477.1|Hs||USA|2020-04-02:0.89348800)0.85830:0.02603400,MW593296.1|Hs|onp|USA|2020-03-27:2.94679000)0.85830:0.00939900,((MT461658.1|Hs||USA|2020-04-04:3.51405000,MW593905.1|Hs|onp|USA|2020-04-04:0.00000000)0.85828:1.00202000,MW593316.1|Hs|onp|USA|2020-03-26:0.00000000)0.85828:1.95642000)0.85830:0.01283700,MT326053.1|Hs||USA|2020-03-23:2.95188000)0.85830:0.00777500,MT375476.1|Hs||USA|2020-04-02:1.95093000)0.85830:0.00545200,MT259287.1|Hs||USA|2020-03-15:2.95756000)0.85830:0.02276900,(MT293169.1|Hs||USA|2020-03-17:0.00000000,MW593292.1|Hs|onp|USA|2020-03-26:0.00000000):0.00000000)0.85830:2.90404000)0.85835:0.01145000,((MT246483.1|Hs||USA|2020-03-15:0.00000000,MT326177.1|Hs||USA|2020-03-19:1.91118000)0.85834:0.88089200,(MT259247.1|Hs||USA|2020-03-16:0.97986900,MW190829.1|Hs||USA|2020-03-14:1.02013000)0.85834:0.88147000)0.85835:0.00366700)0.85835:0.00727200,MW593277.1|Hs|onp|USA|2020-03-22:0.90820700)0.85835:0.00315800,MW593588.1|Hs|onp|USA|2020-03-30:0.91090100)0.85835:0.00276900,MW593158.1|Hs|onp|USA|2020-03-14:0.91363800)0.85835:0.00273100,MW593208.1|Hs|onp|USA|2020-03-19:0.91634100)0.85835:0.00306100,MW191084.1|Hs||USA|2020-03-17:0.91680500)0.85835:0.00284200,MW593705.1|Hs|onp|USA|2020-03-24:0.91972200)0.85835:0.00230900,MW191180.1|Hs||USA|2020-03-16:0.92183700)0.85835:0.00274600,MW064703.1|Hs||USA|2020-03-18:0.92328400)0.85835:0.00418200,MT252689.1|Hs||USA|2020-03-10:0.92232000)0.85835:0.00234200,((MT641678.1|Hs||Australia|2020-03-22:2.99951000,MW065111.1|Hs||USA|2020-03-20:0.00049300)0.85834:1.00449000,MW190324.1|Hs||USA|2020-03-18:0.00000000)0.85835:0.92899200)0.85835:0.00327100,(((((((((MT246486.1|Hs||USA|2020-03-14:0.00000000,MT252804.1|Hs||USA|2020-03-08:0.00000000):0.00000000,MT252805.1|Hs||USA|2020-03-08:1.07664000)0.85830:0.33405300,(MT252737.1|Hs||USA|2020-03-14:0.00000000,MW593443.1|Hs|onp|USA|2020-03-14:0.00000000)0.85829:1.85404000)0.85830:0.02580800)0.85830:0.08088500,(MT632570.1|Hs||USA|2020-03-11:0.00000000,MT632622.1|Hs||USA|2020-03-16:0.00000000,MT632923.1|Hs||USA|2020-04-06:0.00000000,MW064697.1|Hs||USA|2020-03-18:0.00000000,MW593834.1|Hs|onp|USA|2020-03-14:0.00000000):0.00000000)0.85830:0.00700600,(((MT263398.1|Hs||USA|2020-03-24:0.00000000,MT632501.1|Hs||USA|2020-03-16:0.00000000,MW593496.1|Hs|onp|USA|2020-03-30:0.00000000,MW593830.1|Hs|onp|USA|2020-03-15:0.00000000)0.85829:0.02510000,((MT345822.1|Hs||USA|2020-03-25:0.00000000,MW593284.1|Hs|onp|USA|2020-03-25:0.00000000)0.85827:2.71111000)0.85829:0.28150000)0.85829:0.94840900,MT375441.1|Hs||USA|2020-03-26:5.60254000)0.85830:0.02245900)0.85830:0.98255700,(MT263424.1|Hs||USA|2020-03-24:0.00000000,MW593164.1|Hs|onp|USA|2020-03-16:0.00000000)0.85832:0.94826300)0.85833:0.05012300,MT246477.1|Hs||USA|2020-03-14:0.00000000)0.85833:0.83597400,(MT412241.1|Hs||USA|2020-03-12:0.59424700,MW064575.1|Hs||USA|2020-03-19:0.60575300)0.85835:0.23368400)0.85835:0.09579700)0.85835:0.00319000,((MW190292.1|Hs||USA|2020-03-15:0.83934500)0.85835:0.48730200,MW190251.1|Hs||USA|2020-03-17:1.32765000)0.85835:0.61245200)0.85835:0.00088800,((MT412246.1|Hs||USA|2020-03-11:0.00000000,MT627238.1|Hs||USA|2020-03-05:0.00000000,MW593186.1|Hs|onp|USA|2020-03-16:0.00000000,MW593412.1|Hs|onp|USA|2020-03-15:0.00000000):0.00000000,(MT259257.1|Hs||USA|2020-03-16:0.33735100,MW593739.1|Hs|onp|USA|2020-03-30:1.86265000)0.85833:0.13307100)0.85833:1.96263000)0.85835:0.00188400,MW191168.1|Hs||USA|2020-03-16:0.93782000)0.85835:0.00137600,MW065100.1|Hs||USA|2020-03-17:0.93885900)0.85835:0.00124800,MT614548.1|Hs||USA|2020-03-16:0.93994000)0.85835:0.00119000,MW065394.1|Hs||USA|2020-03-18:0.94099400)0.85835:0.00117800,((MT326148.1|Hs||USA|2020-03-21:0.00000000,MT326151.1|Hs||USA|2020-03-21:1.00113000)0.85835:0.88203900,MT326187.1|Hs||USA|2020-03-18:1.31764000)0.85835:0.05410700)0.85835:0.00075600,MW593887.1|Hs|onp|USA|2020-03-28:0.94402500)0.85835:0.00110100,MT706160.1|Hs|onp|USA|2020-03-22:0.94378700)0.85835:0.00114700,MW190746.1|Hs||USA|2020-03-19:0.94455100)0.85835:0.00085300,MW065391.1|Hs||USA|2020-03-18:0.94420000)0.85835:0.00128100,MW190835.1|Hs||USA|2020-03-18:0.94615100)0.85835:0.00125400,(((((((((MT628251.1|Hs||USA|2020-03-31:0.00000000,MW191389.1|Hs||USA|2020-03-15:0.00000000):0.00000000,MW190834.1|Hs||USA|2020-03-19:1.01105000)0.85835:0.84235700,(MT461623.1|Hs||USA|2020-03-31:0.00000000,MT461629.1|Hs||USA|2020-03-31:0.00000000)0.85835:0.35624800)0.85835:0.02760400)0.85835:0.02526000,MT252735.1|Hs||USA|2020-03-14:0.90140800)0.85835:0.01810700,MW593318.1|Hs|onp|USA|2020-03-29:0.92163800)0.85835:0.01077200,MW064568.1|Hs||USA|2020-03-18:0.92940000)0.85835:0.00727400,MW593333.1|Hs|onp|USA|2020-03-29:0.93694000)0.85835:0.00591900,MW190833.1|Hs||USA|2020-03-19:0.94294100)0.85835:0.00526700)0.85835:0.00005200,MW191388.1|Hs||USA|2020-03-15:0.94672900)0.85835:0.00059800,MW593340.1|Hs|onp|USA|2020-03-25:0.94853600)0.85835:0.00081300,MW593751.1|Hs|onp|USA|2020-03-12:0.94908200)0.85835:0.00186100,MT259274.1|Hs||USA|2020-03-14:0.94773800)0.85835:0.00082200,(MT251972.1|Hs||USA|2020-03-14:0.00000000,MT252757.1|Hs||USA|2020-03-11:1.00375000)0.85835:0.95124500)0.85835:0.00128100,(MT246468.1|Hs||USA|2020-03-14:0.00000000,MW593827.1|Hs|onp|USA|2020-03-14:1.01383000)0.85835:0.94701300)0.85835:0.00046900,MW593775.1|Hs|onp|USA|2020-03-29:1.96204000)0.85835:0.00024500,MW190319.1|Hs||USA|2020-03-18:1.96087000)0.85835:0.00027300,MW190864.1|Hs||USA|2020-03-18:1.96102000)0.85835:0.00034700,(((MT614448.1|Hs||USA|2020-03-16:0.00000000,MT614449.1|Hs||USA|2020-03-16:0.00000000)0.85835:1.80126000,MW065220.1|Hs||USA|2020-03-17:0.79874300)0.85835:0.06214700,MT252702.1|Hs||USA|2020-03-13:2.33785000)0.85835:0.09109800)0.85835:0.00074500,MW593894.1|Hs|onp|USA|2020-04-10:1.96273000)0.85835:0.00036900,MW593217.1|Hs|onp|USA|2020-03-16:1.96275000)0.85835:0.00083200,MW190730.1|Hs||USA|2020-03-18:1.96103000)0.85835:0.00045100,((MT706211.1|Hs|onp|USA|2020-04-01:3.99747000,MW191192.1|Hs||USA|2020-03-16:1.00253000)0.85835:1.60140000,MW593752.1|Hs|onp|USA|2020-03-09:0.59688600)0.85835:0.35546200)0.85835:0.00065000,MW593374.1|Hs|onp|USA|2020-04-04:1.96282000)0.85835:0.00063800,(MW064888.1|Hs||USA|2020-03-24:0.00308000,MW191184.1|Hs||USA|2020-03-16:0.99692000)0.85835:0.95229700)0.85835:0.00055000,MW190356.1|Hs||USA|2020-03-19:1.96208000)0.85835:0.00038800,MW593480.1|Hs|onp|USA|2020-03-25:1.96329000)0.85835:0.00037100,MW191179.1|Hs||USA|2020-03-15:1.96207000)0.85835:0.00046300,MW191472.1|Hs||USA|2020-03-16:2.96547000)0.85835:0.00108500,MT252723.1|Hs||USA|2020-03-13:1.96230000)0.85835:0.00242900)0.85835:0.00022300,MW593226.1|Hs|onp|USA|2020-03-21:0.96091800)0.85835:0.00023000,MT263440.1|Hs||USA|2020-03-24:0.96074300)0.85835:0.00062800,MT263462.1|Hs||USA|2020-03-23:0.96040700)0.85836:0.00019000,MT263405.1|Hs||USA|2020-03-16:0.96051200)0.85836:0.00052900,(MT259237.1|Hs||USA|2020-03-16:0.00000000,MW593183.1|Hs|onp|USA|2020-03-16:0.00000000)0.85835:1.96703000)0.85836:0.00023900,MT252725.1|Hs||USA|2020-03-13:0.96022400)0.85836:0.00050000,MT252704.1|Hs||USA|2020-03-13:0.96001700)0.85836:0.00049700,(((MW064710.1|Hs||USA|2020-03-20:0.00000000,MW191076.1|Hs||USA|2020-03-14:0.00000000):0.00000000,MW190331.1|Hs||USA|2020-03-19:1.00646000)0.85834:0.00188300,MW065369.1|Hs||USA|2020-03-18:0.99759700)0.85834:1.96310000)0.85836:0.00055900,((MT345823.1|Hs||USA|2020-03-25:0.00000000,MW593598.1|Hs|onp|USA|2020-04-11:0.00000000):0.00000000,MW593884.1|Hs|onp|USA|2020-04-09:1.01403000)0.85834:1.95909000)0.85836:0.00053700,((((MT326135.1|Hs||USA|2020-03-20:0.00000000,MW593857.1|Hs|onp|USA|2020-03-20:0.00000000)0.85833:0.00123800,MW593890.1|Hs|onp|USA|2020-03-30:0.99876200)0.85833:1.99466000,(MT326086.1|Hs||USA|2020-03-19:0.00000000,MW593843.1|Hs|onp|USA|2020-03-19:0.00000000)0.85834:1.00437000)0.85834:0.02268700,MT246456.1|Hs||USA|2020-03-13:3.97713000)0.85834:1.94475000)0.85836:0.00057000,MW593590.1|Hs|onp|USA|2020-04-06:1.96564000)0.85836:0.00089500,MW593416.1|Hs|onp|USA|2020-03-13:1.96746000)0.85836:0.00068600,MW593328.1|Hs|onp|USA|2020-03-26:1.96666000)0.85836:0.00013000,MT246476.1|Hs||USA|2020-03-13:2.97231000)0.85836:0.00112500,(MW190233.1|Hs||USA|2020-03-18:0.99886100,MW190634.1|Hs||USA|2020-03-14:2.00114000)0.85835:1.96968000)0.85836:0.00019300,MW064699.1|Hs||USA|2020-03-18:2.96867000)0.85836:0.00055500,MW065290.1|Hs||USA|2020-03-13:5.96896000)0.85836:0.00126000,(((((MT293158.1|Hs||USA|2020-03-16:0.81704900,MT412233.1|Hs||USA|2020-03-13:0.38295100)0.85835:0.05920100,MT293188.1|Hs||USA|2020-03-18:0.87840700)0.85835:0.10413300,MW593185.1|Hs|onp|USA|2020-03-16:0.00000000)0.85835:0.04312500,((MT627619.1|Hs||USA|2020-03-13:0.99795900,MT632544.1|Hs||USA|2020-03-23:1.00204000)0.85835:0.00221400,MT252707.1|Hs||USA|2020-03-13:0.99779100)0.85835:0.05380800)0.85835:0.93667400,MT628095.1|Hs||USA|2020-04-02:2.96579000)0.85836:0.00358700)0.85836:0.00219300,(((((((((((((MT632773.1|Hs||USA|2020-03-31:0.00000000,MT632821.1|Hs||USA|2020-03-29:0.00000000,MT632823.1|Hs||USA|2020-03-31:0.00000000,MT632824.1|Hs||USA|2020-03-31:0.00000000,MT632833.1|Hs||USA|2020-03-29:0.00000000,MT632846.1|Hs||USA|2020-03-28:0.00000000,MT632850.1|Hs||USA|2020-03-31:0.00000000,MT632852.1|Hs||USA|2020-03-31:0.00000000,MT632860.1|Hs||USA|2020-03-31:0.00000000,MT632863.1|Hs||USA|2020-04-01:0.00000000,MT632873.1|Hs||USA|2020-03-31:0.00000000,MT632876.1|Hs||USA|2020-04-01:0.00000000,MT632877.1|Hs||USA|2020-03-31:0.00000000,MT632880.1|Hs||USA|2020-03-31:0.00000000,MT632909.1|Hs||USA|2020-03-31:0.00000000,MW593616.1|Hs|onp|USA|2020-04-27:0.00000000):0.00000000,((((((((MT632766.1|Hs||USA|2020-04-02:3.00642000,MT632830.1|Hs||USA|2020-03-31:0.99357800)0.85805:0.00585800,MT632797.1|Hs||USA|2020-04-03:0.99864900)0.85805:0.00070000,MT632786.1|Hs||USA|2020-03-31:0.99919100)0.85805:0.00029900,MT632828.1|Hs||USA|2020-04-02:0.99940200)0.85805:0.00028000,MT632840.1|Hs||USA|2020-03-31:0.99940800)0.85805:0.00056900,MT632772.1|Hs||USA|2020-03-31:2.99861000)0.85805:0.00071500,MT632805.1|Hs||USA|2020-03-31:0.99843000)0.85805:0.00030400,MT632842.1|Hs||USA|2020-03-31:0.99862200)0.85805:0.00141800)0.85805:0.00848100,((MT632788.1|Hs||USA|2020-04-02:0.99711300,MT632790.1|Hs||USA|2020-04-02:1.00289000)0.85804:0.01436900,MW593899.1|Hs|onp|USA|2020-04-08:0.00000000)0.85804:0.98737100)0.85805:0.02348700,MT632795.1|Hs||USA|2020-03-31:1.16814000)0.85805:0.26666200,MT683408.1|Hs||USA|2020-04-06:2.59058000)0.85807:0.72655800,((((MT326105.1|Hs||USA|2020-03-22:0.00000000,MW065203.1|Hs||USA|2020-03-19:0.00000000,MW065204.1|Hs||USA|2020-03-19:0.00000000,MW593242.1|Hs|onp|USA|2020-03-22:0.00000000,MW593314.1|Hs|onp|USA|2020-03-29:0.00000000):0.00000000,MT641490.1|Hs||USA|2020-04-08:1.02457000)0.85808:2.90950000,MT263435.1|Hs||USA|2020-03-24:0.36176400)0.85813:0.03372000,(MT263458.1|Hs||USA|2020-03-15:0.00000000,MW593178.1|Hs|onp|USA|2020-03-16:0.00000000,MW593182.1|Hs|onp|USA|2020-03-15:0.00000000):0.00000000)0.85813:0.05501000)0.85813:0.00500800,((((((MT642076.1|Hs||USA|2020-04-24:0.00000000,MT642079.1|Hs||USA|2020-04-24:0.00000000):0.00000000,MT642074.1|Hs||USA|2020-04-24:1.00565000)0.85803:0.00544900,(MT642067.1|Hs||USA|2020-04-24:0.00000000,MW593611.1|Hs|onp|USA|2020-04-22:0.00000000)0.85802:0.99395900)0.85803:0.14039800,MT642089.1|Hs||USA|2020-04-24:0.85539000)0.85804:1.88312000,(MT375457.1|Hs||USA|2020-04-06:0.00000000,MT642163.1|Hs||USA|2020-04-24:0.00000000,MT683395.1|Hs||USA|2020-04-08:0.00000000)0.85808:0.01670800)0.85808:1.88325000,MT326138.1|Hs||USA|2020-03-20:3.81785000)0.85813:0.09179600)0.85813:2.01201000,((((MT358713.1|Hs||USA|2020-03-27:0.00000000,MW593430.1|Hs|onp|USA|2020-03-17:0.00000000)0.85830:0.01542400,MT293166.1|Hs||USA|2020-03-17:0.58457600)0.85830:0.03587900,MT293218.1|Hs||USA|2020-03-18:1.01167000)0.85830:0.71224500,MT461613.1|Hs||USA|2020-04-01:3.73897000)0.85831:0.26549000,MT252686.1|Hs||USA|2020-03-10:0.00000000,MT252780.1|Hs||USA|2020-03-11:0.92115200)0.85831:0.69333800,MT612109.1|Hs||Australia|2020-04-13:2.69742000)0.85835:0.21191900,MT419834.1|Hs|onp|USA|2020-03-05:1.90306000)0.85836:0.04237300,((((((((((((((((((MT188341.1|Hs||USA|2020-03-05:12.78050000,MT412295.1|Hs||USA|2020-03-31:0.41951500)0.85834:0.59790100,MT252749.1|Hs||USA|2020-03-11:0.38139800)0.85834:0.52754100,MT827811.1|Hs||USA|2020-03-12:0.95033900)0.85834:0.03450100,MT326172.1|Hs||USA|2020-03-21:0.95369600)0.85834:0.03564300,(((MT263463.1|Hs||USA|2020-03-16:1.99550000,MT827824.1|Hs||USA|2020-03-14:2.00450000)0.85834:0.00432300,MT246469.1|Hs||USA|2020-03-14:0.99569400)0.85834:0.03734800,(MT163717.1|Hs||USA|2020-02-28:0.00000000,MT263425.1|Hs||USA|2020-03-24:0.00000000):0.00000000)0.85834:0.00607900)0.85834:0.01977700,MT263383.1|Hs||USA|2020-03-24:0.95984900)0.85834:0.45695800,(MT246485.1|Hs||USA|2020-03-15:0.96339300,MT326034.1|Hs||USA|2020-03-23:1.03661000)0.85835:1.46869000)0.85835:0.06032500,((MT683406.1|Hs||USA|2020-03-31:3.80140000,MT821780.1|Hs||USA|2020-05-01:3.19860000)0.85834:4.11446000,MT326168.1|Hs||USA|2020-03-21:0.23879100)0.85835:0.31068700)0.85835:0.02329300,MT326121.1|Hs||USA|2020-03-20:0.57758000)0.85835:0.08307600,MT252681.1|Hs||USA|2020-03-10:0.66977400)0.85835:0.04854500,MT252793.1|Hs||USA|2020-03-09:0.23518300)0.85835:0.06919000)0.85836:0.04210000,((((((((MT252795.1|Hs||USA|2020-03-10:2.45870000,MT263453.1|Hs||USA|2020-03-24:0.14130200)0.85835:0.78947600)0.85835:0.28684700)0.85835:0.30498600,(MT259268.1|Hs||USA|2020-03-13:0.00000000,MT293181.1|Hs||USA|2020-03-18:0.61280000)0.85835:0.53450300)0.85835:0.02800600,(MT246459.1|Hs||USA|2020-03-12:3.92888000,MT326094.1|Hs||USA|2020-03-22:0.47111900)0.85835:0.10176200)0.85835:0.06358800,((MT246457.1|Hs||USA|2020-03-12:0.00000000,MT251980.1|Hs||USA|2020-03-13:2.00949000)0.85834:1.00891000,(MT246473.1|Hs||USA|2020-03-14:0.00000000,MT827841.1|Hs||USA|2020-03-14:1.93450000)0.85834:1.00101000)0.85835:1.60470000)0.85835:0.07159800,(MT263387.1|Hs||USA|2020-03-16:1.18016000,MT326124.1|Hs||USA|2020-03-20:1.21984000)0.85835:0.48810400)0.85835:0.07125800,MT614531.1|Hs||USA|2020-03-14:2.70625000)0.85836:0.04704100)0.85836:0.01608200,((MT252778.1|Hs||USA|2020-03-11:2.57192000,MT252823.1|Hs||USA|2020-03-07:0.62808300)0.85836:0.01335200,MT252688.1|Hs||USA|2020-03-10:0.56322900)0.85836:0.20268600)0.85836:0.04585300,((((MT252770.1|Hs||USA|2020-03-11:1.02387000)0.85836:0.00332400,MT252758.1|Hs||USA|2020-03-11:2.98895000)0.85836:0.01818700,MT246479.1|Hs||USA|2020-03-13:0.97547100)0.85836:0.78612500)0.85836:0.09828000)0.85836:0.03306200,MT827821.1|Hs||USA|2020-03-13:1.93041000)0.85836:0.00161100,MT252810.1|Hs||USA|2020-03-08:2.93486000)0.85836:0.00906000,MT251977.1|Hs||USA|2020-03-14:1.94591000)0.85836:0.00546500)0.85836:0.00153700,MT252787.1|Hs||USA|2020-03-09:1.94843000)0.85836:0.01295700,(((((((MT246478.1|Hs||USA|2020-03-14:0.00000000,MT246489.1|Hs||USA|2020-03-14:0.00000000,MT293179.1|Hs||USA|2020-03-17:0.00000000,MT293194.1|Hs||USA|2020-03-18:0.00000000,MT412244.1|Hs||USA|2020-03-12:0.00000000,MT627637.1|Hs||USA|2020-03-05:0.00000000,MW191169.1|Hs||USA|2020-03-16:0.00000000,MW593222.1|Hs|onp|USA|2020-03-20:0.00000000,MW593870.1|Hs|onp|USA|2020-03-21:0.00000000):0.00000000,((((MT326097.1|Hs||USA|2020-03-21:0.35289800)0.85828:0.06253900,MT263441.1|Hs||USA|2020-03-24:1.90121000)0.85828:0.03001700,MT263469.1|Hs||USA|2020-03-15:0.87021700)0.85828:0.01745900,((MT358687.1|Hs||USA|2020-03-26:2.18208000,MW593287.1|Hs|onp|USA|2020-03-25:0.00000000)0.85827:0.05202900,MT251975.1|Hs||USA|2020-03-14:2.06704000)0.85827:0.90978000)0.85828:0.04085500)0.85828:0.98122200,((((((((((MT263450.1|Hs||USA|2020-03-24:0.00000000,MW593179.1|Hs|onp|USA|2020-03-17:0.00000000)0.85829:0.99526100,MW593315.1|Hs|onp|USA|2020-03-28:4.00474000)0.85830:0.00410700,(MT246464.1|Hs||USA|2020-03-13:0.00000000,MW593234.1|Hs|onp|USA|2020-03-23:0.00000000)0.85830:0.00044000)0.85830:0.86747600,MT252806.1|Hs||USA|2020-03-09:0.33218800)0.85830:0.06469500,(MT326098.1|Hs||USA|2020-03-22:0.00000000,MW593866.1|Hs|onp|USA|2020-03-17:0.00000000)0.85830:0.92629500)0.85830:0.02207600,(MT246471.1|Hs||USA|2020-03-14:1.58310000,MW593441.1|Hs|onp|USA|2020-03-14:0.00000000)0.85830:0.96244800)0.85830:0.00228100,MW593459.1|Hs|onp|USA|2020-03-25:0.96061000)0.85830:0.00394500,(MT461643.1|Hs||USA|2020-04-05:3.52472000,MW593886.1|Hs|onp|USA|2020-04-05:0.00000000)0.85830:1.96388000)0.85830:0.00382500,(MW593220.1|Hs|onp|USA|2020-03-18:0.00000000,MW593279.1|Hs|onp|USA|2020-03-23:1.00540000)0.85830:0.96406100)0.85830:0.00929500,MT293190.1|Hs||USA|2020-03-17:1.97181000)0.85830:0.00502100)0.85830:0.01336300,(MT252748.1|Hs||USA|2020-03-11:0.00000000,MT252775.1|Hs||USA|2020-03-11:0.00000000,MT628136.1|Hs||USA|2020-03-23:0.00000000,MW191333.1|Hs||USA|2020-03-16:0.00000000,MW593167.1|Hs|onp|USA|2020-03-15:0.00000000,MW593421.1|Hs|onp|USA|2020-03-17:0.00000000,MW593714.1|Hs|onp|USA|2020-03-26:0.00000000,MW593874.1|Hs|onp|USA|2020-03-15:0.00000000):0.00000000)0.85831:0.00643300,(((MT627613.1|Hs||USA|2020-03-12:1.00093000)0.85831:0.00046600)0.85831:0.00428000,(MT632531.1|Hs||USA|2020-03-18:0.00000000)0.85830:1.99537000)0.85831:0.01600700)0.85831:0.00215200,MT252761.1|Hs||USA|2020-03-12:0.98021000)0.85831:0.93960300,MT163718.1|Hs||USA|2020-02-29:0.33665600)0.85836:0.03004500)0.85836:0.00429200)0.85836:0.00480100,((MT614558.1|Hs||USA|2020-03-13:0.00000000,MW191055.1|Hs||USA|2020-03-13:0.00000000):0.00000000,MT474127.1|Hs||USA|2020-03-27:1.02536000)0.85836:0.97101300)0.85837:0.00135600,((((((((((((MT982403.1|Hs|onp|USA|2020-04-20:0.00000000,MT982406.1|Hs|onp|USA|2020-06-15:0.00000000)0.85829:0.00001300,MT982401.1|Hs|onp|USA|2020-04-20:2.00026000)0.85829:1.80003000,(MT982402.1|Hs|onp|USA|2020-05-11:0.00000000,MT982404.1|Hs|onp|USA|2020-05-11:3.00009000)0.85828:3.80091000)0.85830:0.19797700,((MT627216.1|Hs||USA|2020-02-29:0.99802400,MT982405.1|Hs|onp|USA|2020-05-26:1.00198000)0.85830:0.00057800,MT632820.1|Hs||USA|2020-03-24:2.99943000)0.85830:0.00140500)0.85830:0.00270400,MT627234.1|Hs||USA|2020-03-05:0.99655100)0.85830:0.00196600,(MT627228.1|Hs||USA|2020-03-02:0.00000000,MT627231.1|Hs||USA|2020-03-02:0.00000000)0.85830:0.99626400)0.85830:0.00718000,(((MT632559.1|Hs||USA|2020-03-17:0.00000000,MT632566.1|Hs||USA|2020-03-17:0.00000000)0.85830:0.04365400,MT827825.1|Hs||USA|2020-03-12:2.95635000)0.85830:0.82704000,MT326188.1|Hs||USA|2020-03-16:4.78169000)0.85830:0.12882400)0.85830:0.00721500,(MT263418.1|Hs||USA|2020-03-16:0.00000000,MT627245.1|Hs||USA|2020-02-29:0.00000000,MT627246.1|Hs||USA|2020-03-01:0.00000000,MT627281.1|Hs||USA|2020-03-02:0.00000000,MT627316.1|Hs||USA|2020-03-02:0.00000000,MT632595.1|Hs||USA|2020-03-12:0.00000000,MT632598.1|Hs||USA|2020-03-12:0.00000000,MT827816.1|Hs||USA|2020-03-12:0.00000000,MW593359.1|Hs|onp|USA|2020-03-16:0.00000000):0.00000000)0.85831:0.00588100,MW593876.1|Hs|onp|USA|2020-04-03:1.99136000)0.85831:0.00449800,(MT263412.1|Hs||USA|2020-03-16:0.00000000,MW593825.1|Hs|onp|USA|2020-03-16:0.00000000)0.85830:0.98807800)0.85831:0.01093800,((((((MW593377.1|Hs|onp|USA|2020-05-22:0.00000000,MW593411.1|Hs|onp|USA|2020-04-12:0.00000000,MW593415.1|Hs|onp|USA|2020-04-20:0.00000000,MW593920.1|Hs|onp|USA|2020-04-09:0.00000000):0.00000000,(MT461654.1|Hs||USA|2020-04-05:0.62560200,MW593445.1|Hs|onp|USA|2020-04-12:0.77439800)0.85819:0.17220000)0.85819:0.04212200,((MW593428.1|Hs|onp|USA|2020-05-22:2.00206000,MW593574.1|Hs|onp|USA|2020-06-16:2.99794000)0.85815:1.99866000,MW593392.1|Hs|onp|USA|2020-05-20:2.00095000)0.85817:1.91349000)0.85819:0.00898200,MW593447.1|Hs|onp|USA|2020-05-25:1.92158000)0.85819:0.01044600,MW593387.1|Hs|onp|USA|2020-05-22:2.91632000)0.85819:4.01225000,((((MT293177.1|Hs||USA|2020-03-16:1.39826000,MT827820.1|Hs||USA|2020-03-12:0.80173800)0.85830:0.14614100,MT827839.1|Hs||USA|2020-03-12:1.90012000)0.85830:0.05457400,(MT259276.1|Hs||USA|2020-03-15:0.00000000,MT827822.1|Hs||USA|2020-03-12:0.00000000):0.00000000)0.85830:0.77686100,(MT252788.1|Hs||USA|2020-03-09:0.01185400,MT252801.1|Hs||USA|2020-03-05:0.98814600)0.85830:0.70985400)0.85830:0.15575200)0.85830:0.07364400)0.85831:0.08593300,((MT259236.1|Hs||USA|2020-03-16:0.00000000,MT293208.1|Hs||USA|2020-03-19:0.00000000):0.00000000,MT263403.1|Hs||USA|2020-03-16:1.00699000)0.85831:0.65619100)0.85831:0.87876400)0.85837:0.00285600,((((MT345841.1|Hs||USA|2020-03-24:0.00000000,MT345842.1|Hs||USA|2020-03-24:0.00000000,MT632919.1|Hs||USA|2020-04-01:0.00000000,MW064451.1|Hs||USA|2020-03-20:0.00000000,MW190934.1|Hs||USA|2020-03-21:0.00000000):0.00000000,(MW593860.1|Hs|onp|USA|2020-03-17:0.00066800,MW593913.1|Hs|onp|USA|2020-03-30:3.00324000)0.85835:1.00107000)0.85835:0.00237600,MT345840.1|Hs||USA|2020-03-24:0.99755000)0.85835:0.00437600,MT326039.1|Hs||USA|2020-03-23:0.99333600)0.85835:0.97436000)0.85837:0.00133100,(((((((((((((MT263447.1|Hs||USA|2020-03-14:0.00000000,MW593187.1|Hs|onp|USA|2020-03-17:0.00000000,MW593190.1|Hs|onp|USA|2020-03-19:0.00000000,MW593728.1|Hs|onp|USA|2020-03-30:0.00000000):0.00000000,MW593774.1|Hs|onp|USA|2020-04-14:1.00138000)0.85828:0.00150000,(MT246482.1|Hs||USA|2020-03-15:0.00000000,MW593849.1|Hs|onp|USA|2020-03-15:0.00000000)0.85827:0.99843400)0.85828:0.94154300,(((MT252747.1|Hs||USA|2020-03-12:0.00000000,MT263443.1|Hs||USA|2020-03-24:1.00865000)0.85828:0.41892600,MW593250.1|Hs|onp|USA|2020-03-24:0.77953100)0.85828:0.32177800,(MT605816.1|Hs||USA|2020-03-05:0.00000000,MT627614.1|Hs||USA|2020-03-06:0.00000000)0.85829:0.16034200)0.85829:0.80971900)0.85830:0.02667000,(MT911548.1|Hs|onp|USA|2020-03-12:0.00000000,MT911559.1|Hs|onp|USA|2020-03-14:0.00000000)0.85829:1.96435000)0.85830:0.00712900,MW593347.1|Hs|onp|USA|2020-03-26:1.97994000)0.85830:0.00119700,MW593806.1|Hs|onp|USA|2020-03-26:1.98061000)0.85830:0.00265200,MW593753.1|Hs|onp|USA|2020-03-10:0.98393000)0.85830:0.00356200,MW064701.1|Hs||USA|2020-03-18:0.98338900)0.85830:0.00243500,MT263422.1|Hs||USA|2020-03-16:1.97967000)0.85830:0.00508600,((MT598642.1|Hs||USA|2020-03-03:0.00000000,MT627638.1|Hs||USA|2020-03-04:0.00000000,MT632548.1|Hs||USA|2020-03-02:0.00000000,MW593171.1|Hs|onp|USA|2020-03-14:0.00000000,MW593253.1|Hs|onp|USA|2020-03-30:0.00000000)0.85830:0.00000500,(MW593201.1|Hs|onp|USA|2020-03-16:0.00000000)0.85829:1.99999000)0.85830:0.00700600)0.85830:0.01145400,MT263388.1|Hs||USA|2020-03-16:0.97764900)0.85830:0.00589900,MT252765.1|Hs||USA|2020-03-10:0.97285800)0.85830:1.97155000)0.85837:0.00079100,MT252797.1|Hs||USA|2020-03-10:0.98208300)0.85837:0.00259100,((((((((MT632798.1|Hs||USA|2020-03-27:0.00000000,MT632803.1|Hs||USA|2020-03-27:0.00000000,MT642142.1|Hs||USA|2020-04-26:0.00000000,MT831378.1|Hs||USA|2020-06-04:0.00000000,MT831833.1|Hs||USA|2020-06-14:0.00000000)0.85831:1.99990000,MT263395.1|Hs||USA|2020-03-14:2.00010000)0.85834:0.00636100,(MT641506.1|Hs||USA|2020-04-08:1.00017000,MT641526.1|Hs||USA|2020-04-10:0.00000000)0.85833:1.99365000)0.85834:0.00347400,MT632538.1|Hs||USA|2020-03-19:0.99275400)0.85834:0.00470800,(MT246475.1|Hs||USA|2020-03-13:0.00000000,MW593404.1|Hs|onp|USA|2020-03-13:0.00000000)0.85833:2.99236000)0.85834:0.00395400,(MT627229.1|Hs||USA|2020-03-05:0.00000000,MT632947.1|Hs||USA|2020-03-23:0.00000000,MT633004.1|Hs||USA|2020-03-23:0.00000000,MW593309.1|Hs|onp|USA|2020-03-26:0.00000000):0.00000000)0.85834:0.03355800,((((((MT451125.1|Hs||Australia|2020-03-20:0.00000000,MT973491.1|Hs||Australia|2020-03-27:0.00000000)0.85833:0.76050700,MT412239.1|Hs||USA|2020-03-10:0.43949300)0.85834:0.12868600,MW065350.1|Hs||USA|2020-03-16:0.89485300)0.85834:0.02500300,MT263416.1|Hs||USA|2020-03-16:0.91639300)0.85834:0.02064600,MW593379.1|Hs|onp|USA|2020-04-04:1.94307000)0.85834:0.00557200,MW593869.1|Hs|onp|USA|2020-03-24:1.94685000)0.85834:0.07349900)0.85834:0.89994600,((MT252694.1|Hs||USA|2020-03-10:0.00000000,MT293192.1|Hs||USA|2020-03-17:0.00000000):0.00000000,(MT632910.1|Hs||USA|2020-04-01:1.01291000,MW593762.1|Hs|onp|USA|2020-04-22:0.98709000)0.85836:0.02360100)0.85836:0.91575700)0.85837:0.05589400)0.85837:0.00162100)0.85837:0.01641600,(((((((((((((((((((MT831403.1|Hs||USA|2020-06-07:0.00000000,MT831429.1|Hs||USA|2020-06-02:0.00000000,MT831446.1|Hs||USA|2020-06-08:0.00000000,MT834099.1|Hs||USA|2020-05-29:0.00000000,MT834111.1|Hs||USA|2020-05-27:0.00000000,MT834242.1|Hs||USA|2020-05-29:0.00000000,MT834258.1|Hs||USA|2020-06-02:0.00000000,MT834259.1|Hs||USA|2020-05-27:0.00000000,MT834260.1|Hs||USA|2020-06-01:0.00000000,MT834266.1|Hs||USA|2020-05-27:0.00000000,MT834276.1|Hs||USA|2020-05-27:0.00000000,MT834279.1|Hs||USA|2020-06-02:0.00000000,MT834290.1|Hs||USA|2020-05-27:0.00000000,MT834295.1|Hs||USA|2020-06-01:0.00000000,MT834301.1|Hs||USA|2020-05-27:0.00000000,MT834308.1|Hs||USA|2020-06-02:0.00000000,MT834309.1|Hs||USA|2020-06-02:0.00000000,MT834316.1|Hs||USA|2020-06-01:0.00000000,MT834319.1|Hs||USA|2020-06-02:0.00000000,MT834325.1|Hs||USA|2020-06-02:0.00000000):0.00000000,(((((MT831333.1|Hs||USA|2020-06-08:0.00000000,MT831748.1|Hs||USA|2020-06-16:0.00000000,MT834236.1|Hs||USA|2020-05-29:0.00000000):0.00000000,MT831371.1|Hs||USA|2020-06-08:1.00084000)0.85771:0.00777700,MT831341.1|Hs||USA|2020-06-08:0.99217600)0.85771:1.99472000,MT834304.1|Hs||USA|2020-06-02:0.99932700)0.85776:0.00031400,MT831415.1|Hs||USA|2020-06-08:0.99956500)0.85776:0.00076900)0.85776:0.99928800,MT642177.1|Hs||USA|2020-05-01:1.00065000)0.85789:0.00187800,MT642308.1|Hs||USA|2020-04-24:0.00000000)0.85789:0.00346100,MT642216.1|Hs||USA|2020-04-22:0.99551000)0.85789:0.99815200,MT628053.1|Hs||USA|2020-04-20:0.99755600)0.85800:0.00547500,(MT642293.1|Hs||USA|2020-04-22:0.00000000,MT642350.1|Hs||USA|2020-05-06:0.00000000,MT642361.1|Hs||USA|2020-05-01:0.00000000):0.00000000)0.85800:1.00013000,(MT628064.1|Hs||USA|2020-04-18:0.00000000,MT628076.1|Hs||USA|2020-04-22:0.00000000,MT632886.1|Hs||USA|2020-04-05:0.00000000,MT641552.1|Hs||USA|2020-04-08:0.00000000,MT641566.1|Hs||USA|2020-04-13:0.00000000,MT641579.1|Hs||USA|2020-04-13:0.00000000,MT641583.1|Hs||USA|2020-04-13:0.00000000,MT641584.1|Hs||USA|2020-04-16:0.00000000,MT641593.1|Hs||USA|2020-04-08:0.00000000,MT641595.1|Hs||USA|2020-04-16:0.00000000,MT641596.1|Hs||USA|2020-04-16:0.00000000,MT641610.1|Hs||USA|2020-04-16:0.00000000,MT641620.1|Hs||USA|2020-04-08:0.00000000,MT642344.1|Hs||USA|2020-04-29:0.00000000):0.00000000)0.85812:0.00071300,MT641510.1|Hs||USA|2020-04-15:0.99883300)0.85812:0.00022900,MT642357.1|Hs||USA|2020-04-30:0.99863000)0.85812:0.00015200,MT641544.1|Hs||USA|2020-04-13:0.99850900)0.85812:0.00030300,MT642295.1|Hs||USA|2020-04-30:0.99823900)0.85812:0.00015400,MT641533.1|Hs||USA|2020-04-13:0.99812400)0.85812:0.00006800,MT642391.1|Hs||USA|2020-04-23:0.99809700)0.85812:1.00262000,((((((MT641574.1|Hs||USA|2020-04-13:0.00000000,MT641591.1|Hs||USA|2020-04-08:0.00000000,MT641598.1|Hs||USA|2020-04-16:0.00000000,MT641642.1|Hs||USA|2020-04-08:0.00000000):0.00000000,(MT641518.1|Hs||USA|2020-04-13:1.99933000,MT642278.1|Hs||USA|2020-04-30:1.00067000)0.85824:0.00463800)0.85824:0.00731600,(MT641519.1|Hs||USA|2020-04-08:0.00000000,MT641546.1|Hs||USA|2020-04-08:0.00000000)0.85823:0.99231800)0.85824:0.02032200,MT642121.1|Hs||USA|2020-04-30:1.97396000)0.85824:0.92106000,MW286663.1|Hs||USA|2020-03-08:0.95000000)0.85826:0.04477300,(MW190624.1|Hs||USA|2020-03-14:0.00000000,MW286656.1|Hs||USA|2020-03-04:0.00000000,MW286657.1|Hs||USA|2020-03-04:0.00000000)0.85826:0.99050200)0.85826:0.00476000)0.85826:0.00121100,(MT641631.1|Hs||USA|2020-04-09:0.00000000,MT642394.1|Hs||USA|2020-05-01:0.00000000,MW286660.1|Hs||USA|2020-03-07:0.00000000,MW286661.1|Hs||USA|2020-03-07:0.00000000):0.00000000)0.85826:0.00145500,MW064657.1|Hs||USA|2020-03-18:1.99586000)0.85826:0.00681900,(MT412193.1|Hs|swab|USA|2020-03-22:0.97943900,MT439293.1|Hs|swab|USA|2020-03-24:0.02056100)0.85826:0.17175200)0.85826:0.08579700,(((((MT956703.1|Hs||USA|2020-05-23:1.00961000,MW040692.1|Hs||USA|2020-06-27:1.99039000)0.85816:0.02284700,MW166156.1|Hs||USA|2020-08-17:3.97504000)0.85816:0.99409700,MT956783.1|Hs||USA|2020-08-18:3.99018000)0.85817:2.25807000,MW166121.1|Hs||USA|2020-07-04:6.73899000)0.85822:0.79663900,MW166129.1|Hs||USA|2020-07-02:9.03369000)0.85823:2.89989000)0.85828:0.88361200)0.85841:0.03648000,((((MT461605.1|Hs||USA|2020-03-28:1.78227000,MW593487.1|Hs|onp|USA|2020-03-30:0.61773300)0.85847:0.26762300,MW593370.1|Hs|onp|USA|2020-03-16:1.88986000)0.85847:0.16286100,(MT632564.1|Hs||USA|2020-03-01:0.17824500,MT632881.1|Hs||USA|2020-03-23:0.02175500)0.85847:0.05670300)0.85847:0.91471000,((MW064689.1|Hs||USA|2020-03-18:0.00000000,MW064847.1|Hs||USA|2020-03-20:0.00000000)0.85846:0.01964200,MW064688.1|Hs||USA|2020-03-18:0.98035800)0.85846:2.93680000)0.85848:1.97287000)0.85850:0.01890700,(((((((MT263421.1|Hs||USA|2020-03-24:0.11931100,MT326134.1|Hs||USA|2020-03-20:0.28068900)0.85847:0.19081200,MW593865.1|Hs|onp|USA|2020-03-16:0.82250000)0.85847:0.04619200,MT252708.1|Hs||USA|2020-03-13:0.84392800)0.85847:0.15212800,(MT632495.1|Hs||USA|2020-03-16:0.00000000,MW190649.1|Hs||USA|2020-03-15:0.00000000)0.85847:0.02747900)0.85847:2.93953000,MT263451.1|Hs||USA|2020-03-16:0.92575000)0.85851:0.05286200,(MT252710.1|Hs||USA|2020-03-14:0.00000000,MT252745.1|Hs||USA|2020-03-12:0.00000000,MT632500.1|Hs||USA|2020-03-14:0.00000000,MT827819.1|Hs||USA|2020-03-16:0.00000000,MW593853.1|Hs|onp|USA|2020-03-16:0.00000000)0.85851:0.01111800)0.85851:0.04676500,(MT892997.1|Hs|onp|USA|2020-03-24:1.00335000,MW086898.1|Hs|onp|USA|2020-04-10:0.00000000)0.85851:0.94208100)0.85851:1.87738000)0.85855:0.02642600,((((MT451366.1|Hs||Australia|2020-03-23:0.00000000,MT973295.1|Hs||Australia|2020-03-26:0.00000000)0.85858:0.18743600,MT451255.1|Hs||Australia|2020-03-22:0.81256500)0.85858:0.37285400,((MT641693.1|Hs||Australia|2020-03-25:2.99195000,MT973464.1|Hs||Australia|2020-03-28:1.00805000)0.85858:0.00781400,MT973460.1|Hs||Australia|2020-03-26:0.00000000)0.85858:0.03616300)0.85858:0.96536300,(MT451208.1|Hs||Australia|2020-03-24:0.00000000,MT451209.1|Hs||Australia|2020-03-24:0.00000000):0.00000000,(MT745597.1|Hs||Australia|2020-03-24:1.00713000,MT973381.1|Hs||Australia|2020-03-27:0.99287000)0.85860:0.01503000)0.85860:0.88453300)0.85861:0.00935300,(MT627239.1|Hs||USA|2020-02-29:0.18303400,MT627242.1|Hs||USA|2020-02-29:0.01696600)0.85863:0.87596400)0.85863:0.01891000,((((((((MT614461.1|Hs||USA|2020-03-15:0.00000000,MT628107.1|Hs||USA|2020-04-12:0.00000000,MT628231.1|Hs||USA|2020-03-14:0.00000000,MT628235.1|Hs||USA|2020-03-21:0.00000000,MT628238.1|Hs||USA|2020-03-22:0.00000000,MT628259.1|Hs||USA|2020-04-06:0.00000000,MT628263.1|Hs||USA|2020-04-09:0.00000000,MT628266.1|Hs||USA|2020-04-14:0.00000000,MT750459.1|Hs||USA|2020-04-11:0.00000000,MT750460.1|Hs||USA|2020-04-12:0.00000000,MW483154.1|Hs||USA|2020-04-13:0.00000000,MW483155.1|Hs||USA|2020-04-13:0.00000000):0.00000000,((MT628104.1|Hs||USA|2020-04-11:1.01078000,MT628108.1|Hs||USA|2020-04-12:0.00000000)0.85856:1.90123000,(MT750492.1|Hs||USA|2020-04-26:0.14534200,MT750493.1|Hs||USA|2020-04-26:0.85465800)0.85857:0.75973100)0.85857:0.11521700)0.85857:0.02030400,MT628230.1|Hs||USA|2020-03-13:1.18148000)0.85858:0.10360200,MW191064.1|Hs||USA|2020-03-16:1.26377000)0.85858:0.25888700,(((((MT628253.1|Hs||USA|2020-04-02:0.00000000,MT628260.1|Hs||USA|2020-04-06:0.00000000):0.00000000,(MT628255.1|Hs||USA|2020-04-03:0.13989600,MW483411.1|Hs||USA|2020-05-12:4.06010000)0.85856:0.89740500)0.85857:0.34566400,((MT628268.1|Hs||USA|2020-04-16:1.13772000,MW483175.1|Hs||USA|2020-04-23:0.00000000)0.85856:0.51560900,MT628271.1|Hs||USA|2020-04-20:0.00000000)0.85856:0.72600600)0.85857:0.22121100,MT628272.1|Hs||USA|2020-04-21:2.75750000)0.85858:0.16059500,(MT628247.1|Hs||USA|2020-03-28:0.00000000,MT628257.1|Hs||USA|2020-04-04:0.00000000):0.00000000)0.85858:0.54933300)0.85859:0.25437000,MT628256.1|Hs||USA|2020-04-03:0.83222900)0.85861:0.00876800,MT628267.1|Hs||USA|2020-04-14:0.83846200)0.85861:0.12073400,(MT628232.1|Hs||USA|2020-03-18:0.00000000,MT628234.1|Hs||USA|2020-03-21:0.00000000,MT628269.1|Hs||USA|2020-04-17:0.00000000):0.00000000)0.85861:1.07972000)0.85868:0.02729500,(((MT973297.1|Hs||Australia|2020-03-27:0.00000000,MT973301.1|Hs||Australia|2020-04-01:0.00000000)0.85873:0.00601900,MT973327.1|Hs||Australia|2020-04-08:1.99398000)0.85873:0.01807000,MT451044.1|Hs||Australia|2020-03-16:0.17592700)0.85873:1.82370000)0.85874:0.04038900,((MW191060.1|Hs||USA|2020-03-14:0.02556400,MW593229.1|Hs|onp|USA|2020-03-24:1.17444000)0.85883:1.99362000,MT293206.1|Hs||USA|2020-03-19:8.00293000)0.85884:1.78286000)0.85884:0.03885600,(MW070039.1|Hs|onp|USA|2020-06-16:0.18000600,MW070040.1|Hs|onp|USA|2020-06-16:0.01999400)0.85891:2.73429000)0.85893:0.02199800,((((MT641735.1|Hs||Australia|2020-04-09:0.00000000,MW153049.1|Hs||Australia|2020-04-09:0.00000000)0.85894:5.05191000,MT451182.1|Hs||Australia|2020-03-22:0.94809400)0.85897:0.04627100,MT641674.1|Hs||Australia|2020-03-26:1.98625000)0.85897:0.02028600,(MT451246.1|Hs||Australia|2020-03-21:0.01656700,MT451256.1|Hs||Australia|2020-03-22:0.98343300)0.85897:0.17230600)0.85897:1.73710000)0.85898:0.05536100,MT627217.1|Hs||USA|2020-03-02:2.89995000)0.85911:0.08766500,(MT344944.1|Hs|onp|USA|2020-03-08:0.00000000,MT628229.1|Hs||USA|2020-03-11:0.00000000,MT632537.1|Hs||USA|2020-03-19:0.00000000,MT920025.1|Hs|onp|USA|2020-03-21:0.00000000,MW590344.1|Hs|onp|USA|2020-03-16:0.00000000):0.00000000)0.85930:0.12931300,MW346347.1|Hs||USA|2020-04-06:2.66863000)0.85958:0.00332700,(MW172737.1|Hs||USA|2020-04-07:0.00000000,MW290964.1|Hs||USA|2020-04-07:0.00000000)0.85957:3.63922000)0.85958:0.01931100,MT628219.1|Hs||USA|2020-03-18:2.62363000)0.85962:0.01012800,MT451076.1|Hs||Australia|2020-03-18:0.62454700)0.85964:0.00757500,MT627611.1|Hs||USA|2020-03-04:3.63684000)0.85966:0.31247500,MT632964.1|Hs||USA|2020-04-04:2.52348000)0.86025:0.05680800,MT920008.1|Hs|onp|USA|2020-03-23:2.01163000)0.86035:0.01225700,MT276330.2|Hs|onp|USA|2020-02-28:3.02560000)0.86037:0.27223300,(MT834220.1|Hs||USA|2020-05-27:2.01191000,MW593731.1|Hs|onp|USA|2020-03-24:2.98809000)0.86078:0.77524600)0.86079:0.18957600,(MT834337.1|Hs||USA|2020-06-02:2.38961000,MT834360.1|Hs||USA|2020-05-27:0.81039300)0.86103:0.39449000)0.86104:0.04458400,MT821727.1|Hs||USA|2020-05-11:2.52698000)0.86109:0.31389400,MW593733.1|Hs|onp|USA|2020-03-25:6.19281000)0.86141:0.13455300,MW136841.1|Hs|onp|USA|2020-04-13:0.91062500)0.86151:0.01109900,MT834063.1|Hs||USA|2020-05-26:6.27391000)0.86152:0.05848800,MT407653.1|Hs||China|2020-01-26:3.98819000)0.86156:0.00499000,MT614522.1|Hs||USA|2020-03-13:2.98329000)0.86156:0.00453600,((MN985325.1|Hs|onp|USA|2020-01-19:0.00000000,MT020880.1|Hs|onp|USA|2020-01-25:0.00000000,MT020881.1|Hs|onp|USA|2020-01-25:0.00000000,MT233526.1|Hs|onp|USA|2020-01-19:0.00000000,MT246667.1|Hs|onp|USA|2020-01-19:0.00000000,MT952134.1|Hs|onp|USA|2020-01-19:0.00000000,MW001287.1|Hs||USA|2020-03-28:0.00000000,MW001288.1|Hs||USA|2020-03-28:0.00000000,MW161259.1|Hs|onp|USA|2020-01-19:0.00000000,MW493719.1|Hs|onp|USA|2020-03-15:0.00000000,MW494171.1|Hs|onp|USA|2020-03-15:0.00000000,MW811435.1|Hs|onp|USA|2020-01-22:0.00000000):0.00000000,MT622319.1|Hs|onp|China|2020-01-23:2.00179000)0.86156:0.01917200)0.86156:0.08575000,MT834289.1|Hs||USA|2020-05-26:4.97637000)0.86161:0.37974600,MW587789.1|Hs||USA|2020-03-20:0.53728800)0.86174:0.08655100,MT821747.1|Hs||USA|2020-05-19:3.42145000)0.86175:0.40414700,MT123292.2|Hs|lung_onp|China|2020-01-27:2.05793000)0.86167:0.01655200,(MT049951.1|Hs|lung_onp|China|2020-01-17:2.60678000,MT291826.1|Hs|lung|China|2019-12-30:0.59321700)0.86166:0.40694800)0.86166:0.01257600,(((((((((((MT447174.1|Hs||Thailand|2020-03-01:0.00000000,MT447175.1|Hs||Thailand|2020-03-19:0.00000000,MT447176.1|Hs||Thailand|2020-03-20:0.00000000):0.00000000,MT447171.1|Hs||Thailand|2020-03-16:2.00920000)0.86162:0.23952000,MT447173.1|Hs||Thailand|2020-03-18:3.75949000)0.86162:0.74243500,MW341443.1|Hs|onp|Cambodia|2020-03-21:4.05146000)0.86163:0.01936100,(MT447166.1|Hs||Thailand|2020-01-23:0.00000000,MT447169.1|Hs||Thailand|2020-03-12:0.00000000)0.86163:0.00138900)0.86163:0.99133000,MT447165.1|Hs||Thailand|2020-02-25:2.01734000)0.86165:0.97341300,MT447163.1|Hs||Thailand|2020-02-22:0.03691100)0.86166:0.64701700,MT781415.1|Hs|onp|Thailand|2020-02-25:0.67859700)0.86167:0.11939200,MW181705.1|Hs|onp|Hong_Kong|2020-03-18:2.79949000)0.86167:1.28567000,MT447158.1|Hs||Thailand|2020-01-25:0.05921100)0.86167:1.92154000,MW368439.1|Hs||Belgium|2020-02-03:3.97382000)0.86166:0.01223600)0.86166:0.00436400,((MT407649.1|Hs||China|2020-01-22:0.00018300,MT407651.1|Hs||China|2020-01-22:0.99981700)0.86166:0.00048400,MT407650.1|Hs||China|2020-01-22:0.99938800)0.86166:0.98811100)0.86165:0.00186900,((((((((((((((MT466071.1|Hs|onp|Uruguay|2020-03-13:0.00000000,MW190927.1|Hs||USA|2020-03-12:0.00000000,MW190944.1|Hs||USA|2020-03-15:0.00000000,MW672653.1|Hs||Israel|2020-03-10:0.00000000):0.00000000,MT655135.1|Hs||Spain|2020-03-27:2.00249000)0.86164:0.00603600,MW065372.1|Hs||USA|2020-03-18:1.99386000)0.86164:0.00233900,MT256924.2|Hs||Colombia|2020-03-11:0.99177800)0.86164:0.01146200,MT582461.1|Hs||Germany|2020-03-17:0.98099100)0.86164:0.96662300,MT451430.1|Hs||Australia|2020-03-28:0.95997300)0.86165:0.01444100,((MT451042.1|Hs||Australia|2020-03-23:0.00077700,MW375727.1|Hs||Spain|2020-03-05:2.99922000)0.86165:0.00237400,MW190973.1|Hs||USA|2020-03-14:0.99689600)0.86165:0.00428800)0.86165:0.00453100,(MT459861.1|Hs||Greece|2020-03-16:2.60627000,MT459919.1|Hs||Greece|2020-03-10:2.59374000)0.86165:0.39918500)0.86165:0.00017500,(MW672626.1|Hs||Israel|2020-03-06:0.02003800,MW672628.1|Hs||Israel|2020-03-07:0.97996200)0.86164:2.99416000)0.86165:0.00279400,MT451185.1|Hs||Australia|2020-03-23:3.99698000)0.86165:0.00075200,MT370848.1|Hs|onp|USA|2020-03-18:3.99638000)0.86165:0.96197200,(((((MT020782.1|Hs|onp|South_Korea|2020-01-25:0.00000000,MT135041.1|Hs||China|2020-01-26:0.00000000,MT135042.1|Hs||China|2020-01-28:0.00000000,MT135044.1|Hs||China|2020-01-28:0.00000000,MT291832.1|Hs|onp|China|2020-01-25:0.00000000,MT291833.1|Hs|onp|China|2020-01-28:0.00000000,MW466791.1|Hs|onp|South_Korea|2020-02-06:0.00000000):0.00000000,(((MT678839.1|Hs|onp|South_Korea|2020-03-11:42.94760000,MT810119.1|Hs||South_Korea|2020-05-20:8.05244000)0.86173:3.94677000,MT135043.1|Hs||China|2020-01-28:1.00468000)0.86168:0.00302500,MW466796.1|Hs|onp|South_Korea|2020-03-17:0.99238800)0.86168:0.01228100)0.86168:0.01439700,(((MT291834.1|Hs|onp|China|2020-01-28:0.78707500,MW466793.1|Hs|onp|South_Korea|2020-03-17:0.41292500)0.86168:0.09252500,MT412134.1|Hs||China|2020-02-24:0.84434900)0.86168:0.04144000)0.86168:0.09541600)0.86168:0.07259800,MW466794.1|Hs|onp|South_Korea|2020-03-17:2.58255000)0.86168:1.89755000,MT291836.1|Hs|onp|China|2020-01-29:4.97716000)0.86166:0.02818500)0.86165:0.01374000,((((((MT510727.1|Hs||China|2020-02-15:1.99795000,MT510728.1|Hs||China|2020-02-13:1.00205000)0.86165:1.99120000,MW466792.1|Hs|onp|South_Korea|2020-03-17:4.00847000)0.86165:0.00651600)0.86165:0.00176900,MW059036.1|Hs||UK|2020-01-29:2.99761000)0.86165:0.00091900,MT365032.1|Hs|saliva_onp|Hong_Kong|2020-01-30:1.99785000)0.86165:0.00196900,((MT114416.1|Hs|saliva_onp|Hong_Kong|2020-01-27:0.00000000,MT114417.1|Hs|saliva_onp|Hong_Kong|2020-01-29:0.00000000):0.00000000,MT050493.1|Hs|onp|India|2020-01-31:3.01971000)0.86166:0.99531900)0.86165:0.00821900)0.86165:0.00597600,(LR757995.1|Hs||China|2019-12-26:0.00000000,MT066175.1|Hs||Taiwan|2020-01-31:0.00000000,MT079851.1|Hs||China|2020-01-22:0.00000000,MT407658.1|Hs||China|2020-03-24:0.00000000,MT568635.1|Hs|lung_onp|China|2020-02-25:0.00000000,MT568639.1|Hs||China|2020-02-25:0.00000000,MT568640.1|Hs||China|2020-02-25:0.00000000,MT568641.1|Hs||China|2020-02-25:0.00000000,MT670015.1|Hs|onp|Chile|2020-03-12:0.00000000):0.00000000)0.86165:0.01122100)0.86165:0.00444100,((((((((MT106054.1|Hs|lung_onp|USA|2020-02-11:4.00700000,MT291831.1|Hs|onp|China|2020-01-24:1.99300000)0.86163:0.00898900,MN975262.1|Hs|lung_onp|China|2020-01-11:1.99430000)0.86163:0.02479900,MT568638.1|Hs|lung_onp|China|2020-02-25:2.97391000)0.86163:0.00909400,MW219695.1|Hs||Japan|2020-02-01:1.97555000)0.86163:0.01581300,MN938384.1|Hs|onp|China|2020-01-10:0.00000000)0.86163:0.01049900,MT447162.1|Hs||Thailand|2020-02-07:0.98432900)0.86163:0.04110300,MN997409.1|Hs|feces|USA|2020-01-22:0.94723200)0.86163:0.95730900,(((((((((((((((((((((((MW828339.1|Hs|onp|India|2020-05-09:0.00000000,MW828349.1|Hs|onp|India|2020-05-14:0.00000000)0.86127:0.99421100,MW828343.1|Hs|onp|India|2020-05-12:2.00579000)0.86128:0.00980000,MW828330.1|Hs|onp|India|2020-05-13:0.00000000)0.86128:3.98773000,((MT730116.1|Hs||Pakistan|2020-03-20:0.00000000,MT730117.1|Hs||Pakistan|2020-03-19:0.00000000):0.00000000,MW447618.1|Hs|onp|Pakistan|2020-06-03:4.00872000)0.86132:0.00727300)0.86132:0.00877400,MT502774.1|Hs||Bangladesh|2020-05-13:3.98632000)0.86133:0.00856300,FR988374.1|Hs||Switzerland|2020-04-02:1.97717000)0.86133:0.00448300,(MW191289.1|Hs||USA|2020-03-12:0.00000000,MW191413.1|Hs||USA|2020-03-12:0.00000000)0.86132:1.97724000)0.86133:0.00341500,((((MT872496.1|Hs|onp|Sierra_Leone|2020-04-10:3.99508000,MT872498.1|Hs|onp|Sierra_Leone|2020-04-14:2.00492000)0.86129:0.00732200,MT872492.1|Hs|onp|Sierra_Leone|2020-04-10:0.98991100)0.86129:0.01886900,MT872501.1|Hs|onp|Sierra_Leone|2020-04-27:6.98111000)0.86129:4.02612000,MT635409.1|Hs||India|2020-06-08:2.95883000)0.86132:0.98474800)0.86133:0.00472700,MT630423.1|Hs||Saudi_Arabia|2020-03-15:0.96841800)0.86133:0.00496000,((MT509506.1|Hs||India|2020-04-27:0.00000000,MT509511.1|Hs||India|2020-04-28:0.00000000,MT539170.1|Hs||India|2020-04-28:0.00000000,MT539174.1|Hs||India|2020-04-27:0.00000000)0.86129:2.90622000,(MT740923.1|Hs||India|2020-06-11:1.98550000,MW828340.1|Hs|onp|India|2020-05-05:6.01450000)0.86132:0.90216800)0.86132:0.08216100)0.86133:0.00315300,MT800010.1|Hs||India|2020-06-17:2.98402000)0.86133:0.00070800,MT772271.1|Hs||India|2020-06-13:4.98809000)0.86133:0.03500000,(MW181829.1|Hs||India|2020-05-09:0.00000000,MW181831.2|Hs||India|2020-05-10:1.01869000)0.86131:2.91604000)0.86133:0.01319300,((MT451877.1|Hs||India|2020-04-26:3.00037000,MT940472.1|Hs||India|2020-06-12:1.99963000)0.86131:0.15805700,MT940473.1|Hs||India|2020-06-12:3.84201000)0.86131:1.86728000)0.86133:0.02620700,((((((((((MW504769.1|Hs|onp|Egypt|2020-12-25:6.46753000,MW636563.1|Hs|onp|USA|2021-01-18:5.73247000)0.86037:1.31746000,MW704281.1|Hs||Bahrain|2021-02-18:8.07469000)0.86040:1.25093000,((MW547503.1|Hs|onp|Egypt|2020-12-25:0.00000000,MW548230.1|Hs|onp|Egypt|2021-01-03:0.00000000)0.86029:4.02655000,MW504609.1|Hs|onp|Egypt|2020-12-25:3.97345000)0.86040:1.15549000)0.86045:1.87431000,MW467456.1|Hs|onp|Egypt|2020-07-28:3.27860000)0.86057:1.16160000,MW595907.1|Hs|onp|Egypt|2021-01-03:1.61578000)0.86065:0.86160200,MW548224.1|Hs|onp|Egypt|2021-01-03:2.57568000)0.86071:4.70986000,MW467464.1|Hs|onp|Egypt|2020-06-29:6.65638000)0.86105:3.58590000,(MT614601.1|Hs|onp|Egypt|2020-06-02:4.00096000,MT800016.1|Hs|onp|Egypt|2020-07-19:2.99905000)0.86123:0.61635300)0.86123:1.56095000,(MW474741.1|Hs|onp|Mali|2020-03-31:3.02354000,MW523409.1|Hs|onp|Ghana|2020-07-21:3.97646000)0.86130:0.22023500)0.86130:0.67967300,MT759714.1|Hs||India|2020-06-13:3.84820000)0.86132:0.18068400)0.86133:0.31011100,(((((((((((MW340793.1|Hs|onp|Italy|2020-06-29:0.00000000,MW340796.1|Hs|onp|Italy|2020-06-29:0.00000000,MW340797.1|Hs|onp|Italy|2020-06-29:0.00000000,MW340798.1|Hs|onp|Italy|2020-06-29:0.00000000):0.00000000,(MW340794.1|Hs|onp|Italy|2020-06-29:0.98928000,MW340799.1|Hs|onp|Italy|2020-06-29:3.01072000)0.86076:0.01622900)0.86076:1.20159000,MW340795.1|Hs|onp|Italy|2020-06-29:3.79604000)0.86081:0.81635500,((MW340787.1|Hs|onp|Italy|2020-06-29:0.00000000,MW340788.1|Hs|onp|Italy|2020-06-29:0.00000000,MW340790.1|Hs|onp|Italy|2020-06-29:0.00000000,MW340791.1|Hs|onp|Italy|2020-06-29:0.00000000):0.00000000,(MW340789.1|Hs|onp|Italy|2020-06-29:1.65214000,MW340792.1|Hs|onp|Italy|2020-06-29:0.94786300)0.86084:0.30207800)0.86084:0.20328700)0.86085:6.61691000,MT955171.1|Hs|onp|Tunisia|2020-07-07:3.70679000)0.86126:1.33175000,(((MT325628.1|Hs|onp|USA|2020-03-06:0.00000000)0.86129:0.02838100)0.86129:1.02532000,(MT890241.1|Hs|onp|Ghana|2020-05-25:0.00000000,MT890243.1|Hs|onp|Ghana|2020-05-24:0.00000000)0.86129:0.94911600)0.86130:0.02507700)0.86130:0.00601600,MT653080.1|Hs|onp|Benin|2020-04-15:0.97052300)0.86130:0.05745300,(((MW739941.1|Hs||Ghana|2021-01-22:1.00211000,MW739943.1|Hs||Ghana|2021-01-22:0.99789400)0.86061:1.60797000,MW796602.1|Hs||USA|2021-02-14:6.59204000)0.86066:0.36034300,MW739942.1|Hs||Ghana|2021-01-22:3.92365000)0.86068:17.99240000)0.86130:0.16152000,MW521759.1|Hs||USA|2020-08-23:7.76971000)0.86131:0.29760000,MT890227.1|Hs|onp|Ghana|2020-03-29:4.67760000)0.86132:0.20812100,((MT559038.1|Hs|onp|Tunisia|2020-03-24:0.01615300,MT653079.1|Hs|onp|Benin|2020-04-15:0.98384700)0.86133:0.08285300,MT499215.1|Hs|onp|Tunisia|2020-03-18:2.91174000)0.86133:0.20668100)0.86133:0.59109200)0.86136:0.31745200,MW598425.1|Hs||Ghana|2020-12-23:19.68840000)0.86139:0.37904800,(((((((((((((MT706159.1|Hs|onp|USA|2020-03-25:0.00000000,MT706182.1|Hs|onp|USA|2020-03-23:0.00000000,MT706190.1|Hs|onp|USA|2020-03-19:0.00000000,MT706237.1|Hs|onp|USA|2020-03-30:0.00000000):0.00000000,MT772089.1|Hs|onp|USA|2020-03-21:0.20259900)0.86122:0.01017900,(MT706260.1|Hs|onp|USA|2020-04-10:0.00000000,MT706277.1|Hs|onp|USA|2020-04-07:0.00000000)0.86121:0.98946700)0.86122:0.00218500,MT706198.1|Hs|onp|USA|2020-03-19:0.98881500)0.86122:0.00289800,MT706248.1|Hs|onp|USA|2020-04-02:1.98847000)0.86122:0.99690600,(MT706143.1|Hs|onp|USA|2020-03-13:0.00000000,MT706187.1|Hs|onp|USA|2020-03-24:0.00000000,MT706188.1|Hs|onp|USA|2020-03-25:0.00000000,MT706191.1|Hs|onp|USA|2020-03-19:0.00000000,MT706192.1|Hs|onp|USA|2020-03-24:0.00000000,MT706194.1|Hs|onp|USA|2020-03-24:0.00000000,MW191285.1|Hs||USA|2020-03-13:0.00000000):0.00000000)0.86124:0.00398200,MT772088.1|Hs|onp|USA|2020-03-21:0.99500200)0.86125:0.00949700,((((((MT706257.1|Hs|onp|USA|2020-04-06:0.00000000,MT706274.1|Hs|onp|USA|2020-04-06:0.00000000,MW279453.1|Hs|onp|USA|2020-04-06:0.00000000)0.86118:1.00335000,(MT706155.1|Hs|onp|USA|2020-03-26:0.00000000,MT706236.1|Hs|onp|USA|2020-03-30:0.00000000):0.00000000)0.86119:0.00427200,MT706216.1|Hs|onp|USA|2020-04-01:1.99455000)0.86119:0.00078800,MT706209.1|Hs|onp|USA|2020-04-05:0.99450100)0.86119:0.99601000,(MT706171.1|Hs|onp|USA|2020-03-25:0.00000000,MT706172.1|Hs|onp|USA|2020-03-20:0.00000000):0.00000000)0.86122:0.00338400,MT506906.1|Hs|onp|USA|2020-04-01:0.99648800)0.86122:0.98368000)0.86125:1.00887000,MT439284.1|Hs|swab|USA|2020-03-24:0.98072500)0.86131:2.99697000,(((((((MT252731.1|Hs||USA|2020-03-13:0.00000000,MT263386.1|Hs||USA|2020-03-14:0.00000000,MT499203.1|Hs||USA|2020-03-17:0.00000000,MW190540.1|Hs||USA|2020-03-17:0.00000000):0.00000000)0.86138:0.00295200,MW190246.1|Hs||USA|2020-03-17:0.99672300)0.86138:0.00296500,MW190248.1|Hs||USA|2020-03-17:0.99403400)0.86138:0.00923700,MT370857.1|Hs|onp|USA|2020-03-14:0.98528100)0.86138:0.19906100,(MW543043.1|Hs||USA|2020-12-12:2.24953000,MW543044.1|Hs||USA|2020-12-13:13.15050000)0.86130:6.55259000)0.86139:1.77505000,(((MT827233.1|Hs|onp|USA|2020-05-25:0.00000000,MT827239.1|Hs|onp|USA|2020-05-25:0.00000000):0.00000000,MT827245.1|Hs|onp|USA|2020-05-25:1.01115000)0.86141:0.98793900,MT106052.1|Hs|onp|USA|2020-02-06:0.01116700)0.86142:0.01510300)0.86142:0.01124600)0.86142:0.00279700,(((((MW583372.1|Hs|onp|USA|2021-01-11:0.99994200,MW693648.1|Hs|onp|USA|2021-02-10:3.00006000)0.86082:0.00508200,MW773231.1|Hs|onp|USA|2021-03-01:3.99494000)0.86082:0.98003000,MW571124.1|Hs||Ghana|2021-01-07:4.01690000)0.86086:11.01410000,(MW731420.1|Hs||USA|2021-02-16:0.00000000,MW766555.1|Hs|onp|USA|2021-02-25:0.00000000)0.86081:20.99540000)0.86129:4.58413000,MT450924.1|Hs||Australia|2020-02-08:0.61311000)0.86141:0.36451300)0.86142:0.00831900,(MT890217.1|Hs|onp|Ghana|2020-03-29:5.01205000,MT890230.1|Hs|onp|Ghana|2020-05-24:5.98795000)0.86142:0.98122900)0.86142:0.10780200,((((((((MW728604.1|Hs|onp|USA|2021-02-21:0.00000000,MW779392.1|Hs|onp|USA|2021-02-24:0.00000000):0.00000000,MW782952.1|Hs|onp|USA|2021-03-03:1.00022000)0.86006:0.00079900,MW720521.1|Hs|onp|USA|2021-02-17:0.99918300)0.86006:0.98336100,(MW667249.1|Hs|onp|USA|2021-01-25:0.00000000,MW667352.1|Hs|onp|USA|2021-01-26:1.00047000)0.86012:0.01588000)0.86012:3.25000000,((MW687512.1|Hs||USA|2021-02-05:4.00196000,MW792609.1|Hs|onp|USA|2021-03-08:1.99804000)0.85999:0.56006300,MW571125.1|Hs||Ghana|2021-01-06:1.64082000)0.86001:9.63897000)0.86040:12.70490000,MW751308.1|Hs||Kenya|2020-05-14:0.92026800)0.86132:0.04705700,((((MT972166.1|Hs||Australia|2020-06-22:3.99794000,MW422000.1|Hs|onp|Pakistan|2020-05-30:6.00206000)0.86132:0.01543600,MT890238.1|Hs|onp|Ghana|2020-05-20:3.98513000)0.86132:0.02289300,(FR988395.1|Hs||Switzerland|2020-04-05:0.00000000,MT653081.1|Hs|onp|Benin|2020-03-17:0.00000000):0.00000000)0.86133:0.01311900,MT612327.1|Hs||Australia|2020-05-27:2.98348000)0.86133:0.01908700)0.86133:0.37117600,(MW751133.1|Hs||Kenya|2020-04-04:0.56193500,MW751146.1|Hs||Kenya|2020-04-10:0.43806500)0.86134:0.65488000)0.86135:1.66715000)0.86142:0.04386200)0.86143:0.12235800,MW571197.1|Hs||Ghana|2021-01-06:19.74220000)0.86145:0.02124300,MT653078.1|Hs|onp|Benin|2020-03-19:1.01601000)0.86145:0.40541900,((MT664197.1|Hs||India|2020-06-11:3.97413000,MT772293.1|Hs||India|2020-06-13:1.02587000)0.86147:4.94243000,MT576034.1|Hs||India|2020-04-27:1.04691000)0.86150:1.42013000)0.86151:0.40312500,MT079852.1|Hs||China|2020-01-22:5.34932000)0.86155:0.88008100,(MT226610.1|Hs|onp|China|2020-01-20:25.90890000,(MT447164.1|Hs||Thailand|2020-02-25:6.01644000,(((((MW635193.1|Hs|onp|USA|2021-01-03:0.00000000,MW635200.1|Hs|onp|USA|2021-01-03:0.00000000)0.85800:0.20056600,MW550607.1|Hs||USA|2020-11-23:0.00000000)0.85801:1.59619000,MW504605.1|Hs|onp|Egypt|2020-12-25:11.34020000)0.85807:2.56537000,MW504778.1|Hs|onp|Egypt|2020-12-25:2.95114000)0.85818:13.60230000,(MT450975.1|Hs||Australia|2020-03-13:0.13428400,(MT759588.1|Hs||India|2020-06-13:13.64960000,((MT460130.1|Hs||USA|2020-04-30:1.29244000,MT533223.1|Hs||USA|2020-04-30:0.00000000)0.85662:2.97485000,(MT019530.1|Hs|lung|China|2019-12-30:4.00894000,(((MT415320.1|Hs||India|2020-03-01:3.01311000)0.85535:0.32055500,MT123290.1|Hs|onp|China|2020-02-05:0.68867800)0.85535:1.76711000,((((((((((((((((((((((((((((((((((((((((((((((((((((((((((((((((((((((((((((((((((((((((((((((((((((((((((((((((((((((((((((((((((((((((((((((((((((((((((((((((((((((((((((((((((((((((((((((((((((((((((((((((((((((((((((((((((((((((((((((((((((((((((((((((((((((((((((MW648273.1|Hs||USA|2021-02-03:0.00000000,MW648300.1|Hs||USA|2021-02-03:0.00000000,MW648302.1|Hs||USA|2021-02-03:0.00000000,MW648303.1|Hs||USA|2021-02-03:0.00000000,MW648304.1|Hs||USA|2021-02-03:0.00000000,MW648306.1|Hs||USA|2021-02-03:0.00000000,MW708711.1|Hs||USA|2021-01-13:0.00000000,MW708712.1|Hs|onp|USA|2021-01-13:0.00000000,MW731008.1|Hs|onp|USA|2021-01-13:0.00000000,MW792729.1|Hs||USA|2021-02-03:0.00000000,MW792734.1|Hs||USA|2021-02-03:0.00000000,MW792743.1|Hs||USA|2021-02-03:0.00000000,MW796649.1|Hs||USA|2021-02-17:0.00000000,MW796650.1|Hs||USA|2021-02-17:0.00000000,MW796659.1|Hs||USA|2021-02-17:0.00000000):0.00000000,MW648307.1|Hs||USA|2021-02-03:1.00107000,MW792741.1|Hs||USA|2021-02-03:0.95329300)0.36419:0.00185400,((((MW648301.1|Hs||USA|2021-02-03:0.00000000,MW648305.1|Hs||USA|2021-02-03:0.00000000,MW792744.1|Hs||USA|2021-02-03:0.00000000,MW796648.1|Hs||USA|2021-02-17:0.00000000,MW796919.1|Hs||USA|2021-03-03:0.00000000)0.36414:0.00154900,MW796651.1|Hs||USA|2021-02-17:0.99845100)0.36414:0.00040900,MW792727.1|Hs||USA|2021-02-03:0.99814900)0.36414:0.01919600,MW796912.1|Hs||USA|2021-03-03:0.97907500)0.36414:0.97767800)0.36419:0.01607400,((((((MW796908.1|Hs||USA|2021-03-03:0.00000000,MW796910.1|Hs||USA|2021-03-03:0.00000000,MW796911.1|Hs||USA|2021-03-03:0.00000000,MW796913.1|Hs||USA|2021-03-03:0.00000000):0.00000000,MW796917.1|Hs||USA|2021-03-03:1.00114000)0.36376:0.00730700,(MW796904.1|Hs||USA|2021-03-03:0.00000000,MW796906.1|Hs||USA|2021-03-03:0.00000000,MW796907.1|Hs||USA|2021-03-03:0.00000000,MW796916.1|Hs||USA|2021-03-03:0.00000000)0.36373:0.99258800)0.36376:0.99237400,(MW796652.1|Hs||USA|2021-02-17:0.00000000,MW796874.1|Hs||USA|2021-03-02:0.00000000,MW796905.1|Hs||USA|2021-03-03:0.00000000,MW796918.1|Hs||USA|2021-03-03:0.00000000,MW796920.1|Hs||USA|2021-03-03:0.00000000)0.36382:0.00227900)0.36382:2.00413000,MW796914.1|Hs||USA|2021-03-03:0.00000000)0.36401:1.93627000,(MW796655.1|Hs||USA|2021-02-17:0.00180900,MW796909.1|Hs||USA|2021-03-03:0.99819100)0.36414:3.93790000)0.36419:0.04689500)0.36419:0.96824300,MW629418.1|Hs||USA|2020-12-30:0.01526900)0.36443:2.00532000,(MW635064.1|Hs|onp|USA|2021-01-02:3.00274000,MW638965.1|Hs|onp|USA|2021-01-09:0.00000000)0.36490:0.01004500)0.36490:0.28990500,(((MW720054.1|Hs|onp|USA|2021-02-18:0.99979400,MW808537.1|Hs|onp|USA|2021-03-06:1.00021000)0.36488:0.00303800,MW720133.1|Hs|onp|USA|2021-02-18:0.00000000)0.36488:0.61796800,MW771872.1|Hs|onp|USA|2021-03-02:0.38124600)0.36489:3.48153000)0.36497:0.24106900,MW696867.1|Hs|onp|USA|2021-02-17:0.67919500)0.36503:1.41534000,(((MW596229.1|Hs|onp|USA|2021-01-09:0.00000000,MW646610.1|Hs||USA|2021-01-13:0.00000000):0.00000000,MW640108.1|Hs|onp|USA|2021-01-21:2.00240000)0.36528:0.98906200,MW523462.1|Hs||USA|2020-11-23:1.01074000)0.36529:4.95109000)0.36538:0.12885300,((((((((((MW406545.1|Hs||USA|2020-11-02:0.01035400,MW638176.1|Hs|onp|USA|2021-01-10:2.98965000)0.36530:1.00135000,MW640096.1|Hs|onp|USA|2021-01-21:2.99242000)0.36531:0.00706400,(MW518135.1|Hs|onp|USA|2021-01-02:3.02663000,MW687489.1|Hs||USA|2021-01-29:0.00000000)0.36529:1.98317000)0.36531:0.00510900,MW638171.1|Hs|onp|USA|2021-01-10:5.99200000)0.36531:0.00610300,MW735277.1|Hs|onp|USA|2021-02-26:4.98681000)0.36531:0.00477700,((MW777265.1|Hs|onp|USA|2021-02-11:0.00000000,MW779033.1|Hs|onp|USA|2021-02-21:0.00000000)0.36528:0.99626000,MW709186.1|Hs|onp|USA|2021-01-27:4.00374000)0.36529:0.98426200)0.36531:0.01591800,MW777333.1|Hs|onp|USA|2021-02-18:6.98010000)0.36531:0.05231800,((((((MW771917.1|Hs|onp|USA|2021-02-28:0.00000000,MW778834.1|Hs|onp|USA|2021-02-19:2.01464000)0.36513:0.67714300,MW777601.1|Hs|onp|USA|2021-02-15:1.32068000)0.36514:0.48987600,MW707007.1|Hs|onp|USA|2021-02-16:3.28976000)0.36515:2.17514000,(MW715510.1|Hs||USA|2021-02-15:2.03212000,MW782880.1|Hs|onp|USA|2021-03-05:1.96788000)0.36520:0.35847200)0.36520:0.79153700,(MW777631.1|Hs|onp|USA|2021-02-15:1.00528000,MW825936.1|Hs|onp|USA|2021-03-10:3.99472000)0.36523:0.17869000)0.36523:0.86644900,MW638448.1|Hs|onp|USA|2021-01-02:3.08158000)0.36527:0.98326000)0.36531:0.12605200,MW777147.1|Hs|onp|USA|2021-02-11:8.06391000)0.36533:0.84604400,((MW736621.1|Hs||USA|2021-01-16:1.99599000,MW739551.1|Hs||USA|2021-01-16:0.00400900)0.36536:0.98231700,MW733710.1|Hs|onp|USA|2021-02-22:4.01609000)0.36537:3.02711000)0.36541:0.05132100)0.36542:0.04229400,(MW586550.1|Hs|onp|USA|2021-01-20:5.18224000,MW778040.1|Hs|onp|USA|2021-02-18:3.01776000)0.36537:5.97714000)0.36543:0.08972700,((((((MW640368.1|Hs|onp|USA|2021-01-22:0.00000000,MW804858.1|Hs|onp|USA|2021-03-09:0.00000000,MW805085.1|Hs|onp|USA|2021-03-07:0.00000000):0.00000000,MW586857.1|Hs||USA|2021-01-13:1.03298000)0.36524:0.20191400,MW816255.1|Hs|onp|USA|2021-03-09:0.00000000)0.36525:1.79610000,MW708073.1|Hs|onp|USA|2021-01-19:2.09495000)0.36530:0.95936500,(MW566872.1|Hs||USA|2020-11-16:1.02276000,MW704859.1|Hs|onp|USA|2021-02-09:3.97724000)0.36533:0.08924500)0.36533:0.75702400,MW486199.1|Hs|onp|USA|2020-12-12:3.11510000)0.36537:2.33974000)0.36546:3.73362000,MW494025.1|Hs||USA|2020-12-02:8.03341000)0.36685:0.01726700,MW543030.1|Hs||USA|2020-11-15:9.02164000)0.36685:0.02989600,((((((((((((((((((MW495242.1|Hs||USA|2021-01-05:0.00000000,MW730976.1|Hs|onp|USA|2021-01-07:0.00000000)0.36611:0.00246700,MW780938.1|Hs|onp|USA|2021-03-02:5.99753000)0.36611:0.00892200,((MW777921.1|Hs|onp|USA|2021-02-19:0.00187100,MW779144.1|Hs|onp|USA|2021-02-21:0.99812900)0.36604:3.99782000,MW731263.1|Hs|onp|USA|2021-02-02:0.00167200)0.36609:0.98707300)0.36611:0.00616300,(MW792849.1|Hs||USA|2021-02-18:0.01699500,MW825651.1|Hs|onp|USA|2021-03-11:0.98300500)0.36609:0.97379300)0.36611:0.99010500,((((MW540252.1|Hs|onp|USA|2021-01-06:0.00000000,MW550025.1|Hs||USA|2021-01-07:1.00181000)0.36606:0.00070200,MW599558.1|Hs||USA|2021-01-08:0.99902700)0.36606:0.01230300,(MW495179.1|Hs||USA|2021-01-07:0.00000000,MW666400.1|Hs|onp|USA|2021-02-01:0.00000000)0.36605:0.98697700)0.36606:0.01258800,MW669405.1|Hs|onp|USA|2021-02-08:2.98306000)0.36606:2.99455000)0.36615:0.00297400,(MW640477.1|Hs|onp|USA|2021-01-25:1.01550000,MW673229.1|Hs|onp|USA|2021-01-29:3.98450000)0.36614:0.99063800)0.36615:0.00068400,MW635275.1|Hs|onp|USA|2021-01-03:6.00085000)0.36615:0.00247700,((((MW640026.1|Hs|onp|USA|2021-01-20:0.00000000,MW792654.1|Hs||USA|2021-02-23:2.00646000)0.36610:1.00194000,(MW704771.1|Hs|onp|USA|2021-02-09:0.00000000,MW813863.1|Hs|onp|USA|2021-03-09:1.00181000)0.36609:1.99593000)0.36612:0.00987800,(MW708747.1|Hs|onp|USA|2021-01-26:0.00000000,MW708748.1|Hs|onp|USA|2021-01-26:0.00000000)0.36611:0.98922900)0.36612:0.97409300,(MW484819.1|Hs||USA|2020-12-31:3.01741000,MW550503.1|Hs||USA|2020-12-30:0.00000000)0.36609:5.95483000)0.36615:0.02301300)0.36615:0.01064300,(MW672903.1|Hs|onp|USA|2021-02-06:0.00000000,MW778785.1|Hs|onp|USA|2021-02-20:0.00000000)0.36612:2.98925000)0.36615:0.00854000,(((((((MW780960.1|Hs|onp|USA|2021-03-04:0.00000000,MW812566.1|Hs|onp|USA|2021-03-07:0.00000000)0.36592:1.00767000,MW780963.1|Hs|onp|USA|2021-03-04:0.99232600)0.36594:1.01190000,MW772189.1|Hs|onp|USA|2021-02-25:0.00000000)0.36596:0.00984600,MW778510.1|Hs|onp|USA|2021-02-22:2.98362000)0.36596:1.99167000,(MW693531.1|Hs|onp|USA|2021-02-10:0.00000000,MW694252.1|Hs|onp|USA|2021-02-12:0.00000000):0.00000000)0.36602:0.01117200,MW758708.1|Hs|onp|USA|2021-02-24:1.98790000)0.36602:2.59542000,MW696433.1|Hs|onp|USA|2021-02-16:9.59378000)0.36614:0.32885300)0.36615:0.04747100,MW731024.1|Hs|onp|USA|2021-01-11:5.94896000)0.36616:0.93261700,(MW345284.1|Hs|onp|USA|2020-11-11:2.00459000,MW384415.1|Hs|onp|USA|2020-11-11:0.00000000)0.36631:2.01386000)0.36632:0.00731400,((MW673048.1|Hs|onp|USA|2021-02-08:0.00550100,MW778667.1|Hs|onp|USA|2021-02-24:1.99450000)0.36625:1.99733000,MW705399.1|Hs|onp|USA|2021-02-10:3.00049000)0.36628:2.98477000)0.36632:0.00298000)0.36632:0.00650600,MW592815.1|Hs|onp|USA|2021-01-04:4.99854000)0.36633:2.87814000,((((((((((MW705443.1|Hs|onp|USA|2021-02-10:0.47714100,MW749330.1|Hs|onp|USA|2021-02-26:0.72285900)0.36653:1.67529000,MW636529.1|Hs|onp|USA|2021-01-18:0.26734000)0.36655:1.36144000,MW719716.1|Hs|onp|USA|2021-02-17:0.68148900)0.36658:1.71469000,MW777434.1|Hs|onp|USA|2021-02-18:5.28681000)0.36661:0.43019200,MW825700.1|Hs|onp|USA|2021-03-11:1.81938000)0.36662:0.62493000,(MW635298.1|Hs|onp|USA|2021-01-01:3.00327000,MW668999.1|Hs|onp|USA|2021-02-03:1.99673000)0.36664:0.37590100)0.36664:0.19765300,(MW667117.1|Hs|onp|USA|2021-01-25:1.64935000,MW708680.1|Hs|onp|USA|2021-01-02:3.55065000)0.36664:0.96037700)0.36665:0.17162700,(MW495229.1|Hs||USA|2021-01-04:0.01172600,MW666241.1|Hs|onp|USA|2021-02-01:0.98827400)0.36664:1.81702000)0.36666:0.09624100,MW736782.1|Hs||USA|2020-12-18:1.84146000)0.36666:0.51830300,MW825842.1|Hs|onp|USA|2021-02-15:5.38209000)0.36670:2.51165000)0.36684:0.04767600,MW640754.1|Hs|onp|USA|2021-01-25:8.02474000)0.36686:0.00437500,((((MW586782.1|Hs||USA|2021-01-15:2.02310000,MW728729.1|Hs|onp|USA|2021-02-22:1.97690000)0.36673:0.98705700,MW777243.1|Hs|onp|USA|2021-02-13:0.01341100)0.36674:0.99706500,(MW550004.1|Hs||USA|2021-01-07:0.00000000,MW550005.1|Hs||USA|2021-01-07:0.00000000)0.36674:0.99410600)0.36675:1.00904000,MW777976.1|Hs|onp|USA|2021-02-18:6.99523000)0.36678:2.96867000)0.36686:0.02989300)0.36686:0.03128800,((((((((((((MW583316.1|Hs|onp|USA|2021-01-13:2.01389000,MW766431.1|Hs|onp|USA|2021-02-19:3.98611000)0.36659:0.00622800,MW709209.1|Hs|onp|USA|2021-01-27:0.00000000)0.36659:0.02251300,MW720280.1|Hs|onp|USA|2021-02-18:1.97506000)0.36659:0.95861300,(MW406635.1|Hs||USA|2020-11-25:1.99814000,MW495915.1|Hs||USA|2020-12-04:3.00186000)0.36661:0.02501700)0.36661:0.01300200,MW707970.1|Hs|onp|USA|2021-02-10:3.99582000)0.36661:0.00322300,MW666735.1|Hs|onp|USA|2021-01-30:0.99429200)0.36661:0.00622500,MW816410.1|Hs|onp|USA|2021-03-09:2.99017000)0.36661:0.60933100,MW550550.1|Hs|onp|USA|2020-12-30:1.36722000)0.36664:0.38751300,MW583298.1|Hs|onp|USA|2021-01-13:1.37011000)0.36666:0.17098800,MW697005.1|Hs|onp|USA|2021-02-15:5.19442000)0.36666:0.95277900,((((MW708412.1|Hs|onp|USA|2021-01-26:2.01400000,MW777412.1|Hs|onp|USA|2021-02-18:2.98600000)0.36669:1.82821000)0.36671:0.15969600,MW667535.1|Hs|onp|USA|2021-01-25:3.99072000)0.36671:0.00517700,(MW731119.1|Hs|onp|USA|2021-02-12:0.00000000,MW755796.1|Hs||USA|2021-01-12:0.00000000)0.36665:5.98934000)0.36671:0.14786800)0.36672:0.93717700,((((MW653549.1|Hs||USA|2020-11-29:0.00000000,MW653552.1|Hs||USA|2020-11-29:0.00000000,MW653556.1|Hs||USA|2020-11-29:0.00000000,MW701304.1|Hs||USA|2020-12-09:0.00000000):0.00000000,MW700786.1|Hs||USA|2020-12-09:1.00616000)0.36669:0.00632500,(MW653636.1|Hs||USA|2020-12-07:0.00000000,MW701896.1|Hs||USA|2020-12-02:0.00000000)0.36669:0.99338100)0.36669:1.98547000,((MW494365.1|Hs|onp|USA|2021-01-03:1.02336000,MW709207.1|Hs|onp|USA|2021-01-28:0.00000000)0.36674:0.98472000,MW634820.1|Hs|onp|USA|2020-12-27:5.00588000)0.36674:0.01647600)0.36674:1.07733000)0.36678:0.97255100)0.36688:0.75273700,((((((((((MW643340.1|Hs|onp|USA|2021-01-29:0.00000000,MW644121.1|Hs|onp|USA|2021-01-27:1.00142000)0.36666:0.00115400,MW643334.1|Hs|onp|USA|2021-02-02:0.99863300)0.36666:0.99542400,MW734914.1|Hs|onp|USA|2021-02-20:1.00365000)0.36667:1.00171000,MW635104.1|Hs|onp|USA|2021-01-02:0.99952000)0.36670:0.00540800,(MW550454.1|Hs|onp|USA|2020-12-31:0.38676300,MW778196.1|Hs|onp|USA|2021-02-20:7.21324000)0.36669:0.62368400)0.36670:1.98665000,(((((MW642704.1|Hs|onp|USA|2021-01-29:0.20633900,MW792988.1|Hs||USA|2021-02-17:0.00000000)0.36664:2.05290000,MW825482.1|Hs|onp|USA|2021-03-10:4.52862000)0.36666:0.38269000,MW741971.1|Hs|onp|USA|2021-01-27:2.96739000)0.36667:0.01844000,MW778599.1|Hs|onp|USA|2021-02-20:3.96941000)0.36667:0.00855300,MW636511.1|Hs|onp|USA|2021-01-18:0.00000000)0.36667:3.00801000)0.36677:1.99313000,((((((MW783221.1|Hs|onp|USA|2021-03-03:1.00674000,MW825853.1|Hs|onp|USA|2021-02-14:0.00000000)0.36668:0.05574200,MW778302.1|Hs|onp|USA|2021-02-18:0.14418300)0.36668:0.94931300,(MW586249.1|Hs|onp|USA|2021-01-27:0.00000000,MW715451.1|Hs||USA|2021-02-05:1.00061000)0.36670:0.03942500)0.36670:0.30629800,(MW681501.1|Hs|onp|USA|2021-02-10:0.00000000,MW767341.1|Hs|onp|USA|2021-02-12:0.20326500)0.36670:0.71001000)0.36671:4.33442000,MW667527.1|Hs|onp|USA|2021-01-26:2.68325000)0.36687:0.21419000,((MW763963.1|Hs|onp|USA|2021-02-26:0.00000000,MW816171.1|Hs|onp|USA|2021-03-10:0.00000000,MW826015.1|Hs|onp|USA|2021-03-10:0.00000000):0.00000000,(MW813002.1|Hs|onp|USA|2021-03-11:1.00565000,MW825943.1|Hs|onp|USA|2021-03-10:0.99434500)0.36683:0.00881700)0.36683:1.91450000)0.36688:0.06696100)0.36689:0.01167700,((MW636890.1|Hs|onp|USA|2021-01-20:3.99733000,MW709206.1|Hs|onp|USA|2021-01-28:1.00267000)0.36689:0.00499900,MW638215.1|Hs|onp|USA|2021-01-11:2.99339000)0.36689:0.01028200)0.36689:0.01120500,MW519769.1|Hs|onp|USA|2021-01-04:6.00110000)0.36689:1.10555000,MW792651.1|Hs||USA|2021-02-11:8.89818000)0.36704:2.64684000)0.36738:0.14780600,(((((((MW644380.1|Hs|onp|USA|2021-02-01:2.02858000,MW669484.1|Hs|onp|USA|2021-02-04:2.97142000)0.36729:0.98503800,MW634489.1|Hs|onp|USA|2020-12-24:2.00892000)0.36730:0.97383700,(MW406537.1|Hs||USA|2020-11-07:2.00504000,MW792892.1|Hs||USA|2021-03-04:5.99496000)0.36731:0.02450500)0.36731:0.59575900,(MW681371.1|Hs|onp|USA|2021-02-11:0.00000000,MW763861.1|Hs|onp|USA|2021-03-01:0.00000000)0.36729:3.60773000)0.36733:0.11514100,((MW617602.1|Hs|onp|USA|2021-01-31:0.60127500,MW666272.1|Hs|onp|USA|2021-02-01:1.59872000)0.36725:2.55937000,MW715494.1|Hs||USA|2021-02-08:1.29208000)0.36728:3.52746000)0.36733:0.54408900,(((MW636554.1|Hs|onp|USA|2021-01-17:1.98502000)0.36735:0.00573800,MW626737.1|Hs||USA|2021-01-08:2.98591000)0.36735:0.00609200,MW635009.1|Hs|onp|USA|2020-12-27:5.98799000)0.36735:0.26242900)0.36735:0.45551100,MW550511.1|Hs|onp|USA|2020-12-05:3.23299000)0.36738:2.13464000)0.36749:0.01213200,MW586419.1|Hs|onp|USA|2021-01-22:10.00370000)0.36750:0.74847800,(((((((((((((((((((((((((((((((((((((((((((((((((((((((((((MW758980.1|Hs||USA|2021-02-27:0.00000000,MW804664.1|Hs||USA|2021-03-10:0.00000000):0.00000000,MW758979.1|Hs||USA|2021-02-27:2.00821000)0.36147:1.00042000,(MW793174.1|Hs|onp|USA|2021-02-27:0.00000000,MW793178.1|Hs|onp|USA|2021-02-27:0.00000000):0.00000000)0.36149:0.00229800,MW793169.1|Hs|onp|USA|2021-02-27:0.99752700)0.36149:5.98965000,MW705452.1|Hs|onp|USA|2021-02-10:2.00785000)0.36171:0.98505300,(MW589617.1|Hs||USA|2020-12-11:2.00421000,MW640635.1|Hs|onp|USA|2021-01-25:1.99579000)0.36175:0.01533800)0.36175:1.99414000,MW589621.1|Hs||USA|2020-12-11:1.00408000)0.36184:0.00352400,MW640160.1|Hs|onp|USA|2021-01-21:1.99629000)0.36184:0.00295600,MW635163.1|Hs|onp|USA|2021-01-04:0.00000000)0.36184:0.00638900,MW566909.1|Hs||USA|2020-11-30:1.99144000)0.36184:0.00399600,MW558346.1|Hs|onp|USA|2020-12-27:0.98890400)0.36184:0.00155600,(MW667325.1|Hs|onp|USA|2021-01-23:0.00919500,MW693598.1|Hs|onp|USA|2021-02-09:2.99080000)0.36182:1.98477000)0.36184:0.00100100,MW793143.1|Hs|onp|USA|2021-02-27:7.99440000)0.36184:0.00299500,(((MW666287.1|Hs|onp|USA|2021-02-03:0.00000000,MW708613.1|Hs|onp|USA|2021-01-28:0.00000000,MW730964.1|Hs|onp|USA|2021-01-04:0.00000000)0.36182:0.00706000,MW666267.1|Hs|onp|USA|2021-02-03:0.99294000)0.36182:0.00100600,MW668984.1|Hs|onp|USA|2021-02-06:1.99347000)0.36182:0.98088200)0.36184:0.00300300,MW704566.1|Hs|onp|USA|2021-02-09:2.99563000)0.36184:0.00054700,MW763665.1|Hs|onp|USA|2021-02-26:6.99636000)0.36184:0.00086500,MW734018.1|Hs|onp|USA|2021-02-20:6.99563000)0.36184:0.00092300,(MW773372.1|Hs|onp|USA|2021-03-02:0.00000000,MW793156.1|Hs|onp|USA|2021-02-27:0.00000000,MW805024.1|Hs|onp|USA|2021-03-08:0.00000000)0.36182:0.98962300)0.36184:0.00208400,MW791729.1|Hs|onp|USA|2021-03-01:3.99540000)0.36184:0.00186900,MW793185.1|Hs|onp|USA|2021-02-27:0.98958500)0.36184:0.00076000,MW778774.1|Hs|onp|USA|2021-02-20:3.99398000)0.36184:0.00234300,((((((MW666520.1|Hs|onp|USA|2021-02-01:0.00000000,MW720510.1|Hs|onp|USA|2021-02-17:0.00000000):0.00000000,MW720049.1|Hs|onp|USA|2021-02-18:2.00009000)0.36175:4.63202000,(MW825520.1|Hs|onp|USA|2021-03-15:0.00291400,MW825627.1|Hs|onp|USA|2021-03-15:0.99708500)0.36177:4.56761000)0.36183:0.22634400,MW728788.1|Hs|onp|USA|2021-02-14:3.84095000)0.36184:0.03355600,(MW681204.1|Hs|onp|USA|2021-02-13:2.00654000,MW773418.1|Hs|onp|USA|2021-03-03:2.99346000)0.36178:4.87601000)0.36184:0.05519300,(MW666633.1|Hs|onp|USA|2021-01-31:0.99820300,MW804994.1|Hs|onp|USA|2021-03-08:3.00180000)0.36183:0.94039600)0.36184:0.05982600)0.36184:0.00243700,((((MW638912.1|Hs|onp|USA|2021-01-09:0.01284300,MW763363.1|Hs|onp|USA|2021-02-24:2.98716000)0.36180:0.00629300,(MW783037.1|Hs|onp|USA|2021-03-05:0.00000000,MW804923.1|Hs|onp|USA|2021-03-06:0.00000000)0.36177:1.98326000)0.36180:1.94355000,(MW626590.1|Hs||USA|2021-01-07:0.00000000,MW626591.1|Hs||USA|2021-01-07:0.00000000)0.36183:0.92394700)0.36184:0.04121700,(((MW668553.1|Hs|onp|USA|2021-02-06:0.00000000,MW728659.1|Hs|onp|USA|2021-02-19:0.00000000):0.00000000,(MW671702.1|Hs|onp|USA|2021-02-01:1.99816000,MW779413.1|Hs|onp|USA|2021-02-18:2.00184000)0.36173:0.01013400)0.36173:0.03630700,MW681239.1|Hs|onp|USA|2021-02-10:1.96218000)0.36173:3.93925000)0.36184:0.01735300)0.36184:0.00135400,(MW728668.1|Hs|onp|USA|2021-02-21:5.00590000,MW773319.1|Hs|onp|USA|2021-03-03:0.99410300)0.36182:1.99627000)0.36184:0.00119900,MW733314.1|Hs|onp|USA|2021-02-22:2.99261000)0.36184:0.00027600,MW665571.1|Hs|onp|USA|2021-01-28:1.99135000)0.36184:0.00083200,((MW669020.1|Hs|onp|USA|2021-02-01:0.99678800,MW763183.1|Hs|onp|USA|2021-02-18:3.00321000)0.36183:0.00458400,MW734902.1|Hs|onp|USA|2021-02-22:5.99640000)0.36183:0.98915900)0.36184:0.00054600,MW693717.1|Hs|onp|USA|2021-02-10:1.99093000)0.36184:0.00170200,MW681263.1|Hs|onp|USA|2021-02-10:1.98962000)0.36184:0.00068400,((MW684630.1|Hs||USA|2021-02-08:0.99314000,MW793570.1|Hs||USA|2021-02-25:2.00686000)0.36183:0.00751800,MW715218.1|Hs||USA|2021-02-19:0.99572300)0.36183:0.98806600)0.36185:0.00240900,((((MW728453.1|Hs|onp|USA|2021-02-22:0.00000000,MW763490.1|Hs|onp|USA|2021-02-28:1.00317000)0.36177:0.99876900,MW669259.1|Hs|onp|USA|2021-02-07:2.00019000)0.36178:0.00118400,(MW669760.1|Hs|onp|USA|2021-02-08:0.00000000,MW733324.1|Hs|onp|USA|2021-02-20:0.00000000):0.00000000)0.36178:0.00106500,MW728404.1|Hs|onp|USA|2021-02-17:0.99881400)0.36178:1.99073000)0.36185:0.00252900,MW523815.1|Hs|onp|USA|2021-01-05:2.98831000)0.36185:0.00094400,MW668608.1|Hs|onp|USA|2021-02-01:0.98211500)0.36185:0.00178200,MW780551.1|Hs|onp|USA|2021-02-25:5.98802000)0.36185:0.00250700,((((MW739280.1|Hs||USA|2021-01-13:0.00000000,MW739304.1|Hs||USA|2021-01-12:0.00000000,MW739322.1|Hs||USA|2021-01-11:0.00000000):0.00000000,MW661124.1|Hs||USA|2021-01-12:1.06676000)0.36176:0.20736700,MW739781.1|Hs||USA|2021-01-20:0.00000000)0.36176:3.50890000,MW700773.1|Hs||USA|2020-12-09:1.92268000)0.36185:0.06863600)0.36185:0.00538000,(((((MW728785.1|Hs|onp|USA|2021-02-14:0.00000000,MW763789.1|Hs|onp|USA|2021-02-26:0.00000000,MW763810.1|Hs|onp|USA|2021-02-26:0.00000000):0.00000000,MW764089.1|Hs|onp|USA|2021-03-03:3.00869000)0.36166:0.99972400,MW749573.1|Hs|onp|USA|2021-02-26:0.00018700)0.36169:1.99453000,(((MW763380.1|Hs|onp|USA|2021-02-24:1.00350000,MW825404.1|Hs|onp|USA|2021-03-16:3.99650000)0.36172:1.99689000,MW780064.1|Hs|onp|USA|2021-03-02:2.00126000)0.36175:0.00246000,MW773314.1|Hs|onp|USA|2021-03-03:3.99770000)0.36175:0.00336800)0.36175:1.55905000,(MW681281.1|Hs|onp|USA|2021-02-12:4.01492000,MW763387.1|Hs|onp|USA|2021-02-24:1.98508000)0.36178:4.59918000)0.36183:0.42338500)0.36185:0.00856500,(MW669833.1|Hs|onp|USA|2021-02-08:0.99263300,MW696546.1|Hs|onp|USA|2021-02-14:1.00737000)0.36183:1.94945000)0.36185:0.04688900,((((((((((MW793144.1|Hs|onp|USA|2021-02-27:0.00000000,MW793160.1|Hs|onp|USA|2021-02-27:0.00000000):0.00000000,MW793187.1|Hs|onp|USA|2021-02-27:1.00284000)0.36153:1.99791000,MW735243.1|Hs|onp|USA|2021-02-25:3.00141000)0.36157:0.00414100,(MW681393.1|Hs|onp|USA|2021-02-10:0.99620100,MW704573.1|Hs|onp|USA|2021-02-09:1.00380000)0.36156:0.99680500)0.36157:0.00503200,((MW705315.1|Hs|onp|USA|2021-02-10:5.00294000,MW749448.1|Hs|onp|USA|2021-02-25:2.99706000)0.36156:0.00734200,MW667094.1|Hs|onp|USA|2021-01-25:0.99403400)0.36156:0.99570600)0.36157:0.00339700,MW733320.1|Hs|onp|USA|2021-02-20:0.99376500)0.36157:0.01812100,(MW706388.1|Hs|onp|USA|2021-02-09:0.00000000,MW739482.1|Hs||USA|2021-01-25:0.00000000,MW739488.1|Hs||USA|2021-01-25:0.00000000):0.00000000)0.36157:0.08786700,((MW693381.1|Hs|onp|USA|2021-02-10:0.00000000,MW763615.1|Hs|onp|USA|2021-02-26:0.00000000)0.36156:0.26417700,MW778497.1|Hs|onp|USA|2021-02-22:0.73582300)0.36157:0.72080900)0.36158:0.05072800,(MW694382.1|Hs||USA|2021-01-25:1.63091000,MW694383.1|Hs||USA|2021-01-25:0.36909300)0.36158:0.63764400)0.36158:0.19150800,MW715184.1|Hs||USA|2021-02-17:6.83440000)0.36160:2.68347000)0.36188:0.06447300,(((((((((((MW586427.1|Hs|onp|USA|2021-01-21:3.00074000,MW708598.1|Hs|onp|USA|2021-01-22:1.99926000)0.36171:0.00259200,MW582228.1|Hs||USA|2020-12-23:1.99761000)0.36171:0.00783700,MW825618.1|Hs|onp|USA|2021-03-14:0.99173000)0.36171:0.00982300,MW589635.1|Hs||USA|2020-12-13:0.99067100)0.36171:0.00306400,(MW665636.1|Hs|onp|USA|2021-01-26:1.99575000,MW728377.1|Hs|onp|USA|2021-02-21:3.00426000)0.36170:0.99218500)0.36171:0.00909000,(MW666464.1|Hs|onp|USA|2021-01-31:0.00000000,MW816582.1|Hs|onp|USA|2021-02-09:0.00000000):0.00000000)0.36171:0.00223800,MW665737.1|Hs|onp|USA|2021-01-31:1.99191000)0.36171:0.00583700,((MW667245.1|Hs|onp|USA|2021-01-27:0.00000000,MW792550.1|Hs|onp|USA|2021-03-09:1.00513000)0.36166:3.03474000,MW763971.1|Hs|onp|USA|2021-02-26:0.00000000)0.36169:0.98578300)0.36171:0.00615200,MW773295.1|Hs|onp|USA|2021-03-03:2.98194000)0.36171:0.09137000,(MW758667.1|Hs|onp|USA|2021-02-24:3.51622000,MW763976.1|Hs|onp|USA|2021-02-26:0.48377600)0.36170:1.55475000)0.36172:0.33444600,((MW581613.1|Hs||USA|2021-01-03:0.00000000,MW778474.1|Hs|onp|USA|2021-02-22:0.00000000):0.00000000,(MW758679.1|Hs|onp|USA|2021-02-24:2.96863000,MW808346.1|Hs|onp|USA|2021-03-05:1.03137000)0.36174:0.10659300)0.36174:0.28670400)0.36175:1.60394000)0.36191:0.07993900,((((((((((((((((MW635166.1|Hs|onp|USA|2021-01-04:0.99999600,MW805106.1|Hs|onp|USA|2021-03-01:3.00000000)0.36175:0.00904900,MW804920.1|Hs|onp|USA|2021-03-06:0.99095300)0.36175:0.97863800,((MW779303.1|Hs|onp|USA|2021-02-23:3.00775000,MW780456.1|Hs|onp|USA|2021-02-24:1.99225000)0.36177:0.00960500,MW729298.1|Hs||USA|2021-02-07:1.99253000)0.36177:0.01823700)0.36177:0.01194400,(MW793225.1|Hs|onp|USA|2021-02-27:0.00000000,MW793234.1|Hs|onp|USA|2021-02-27:0.00000000)0.36172:3.98702000)0.36177:0.00946000,(MW720175.1|Hs|onp|USA|2021-02-18:1.00245000,MW733243.1|Hs|onp|USA|2021-02-24:0.99755300)0.36175:1.98154000)0.36177:0.00423900,(MW755788.1|Hs||USA|2021-02-08:5.07676000,MW763572.1|Hs|onp|USA|2021-02-27:0.00000000)0.36176:0.97563100)0.36177:0.00465300,(MW749232.1|Hs|onp|USA|2021-02-25:0.00000000,MW749519.1|Hs|onp|USA|2021-02-24:1.01018000)0.36175:1.98340000)0.36177:0.00805800,MW667252.1|Hs|onp|USA|2021-01-23:0.98575200)0.36177:0.00486600,MW719983.1|Hs|onp|USA|2021-02-18:0.98688000)0.36177:0.00404100,(MW728458.1|Hs|onp|USA|2021-02-17:0.00000000,MW763888.1|Hs|onp|USA|2021-02-26:0.00000000)0.36176:0.98739500)0.36177:0.00564500,MW766596.1|Hs|onp|USA|2021-02-06:1.98450000)0.36177:0.02299100,(MW545323.1|Hs||USA|2021-01-10:0.00000000,MW594039.1|Hs||USA|2021-01-08:0.00000000):0.00000000)0.36177:0.06996800,(((((MW697048.1|Hs|onp|USA|2021-02-16:0.00000000,MW763456.1|Hs|onp|USA|2021-02-25:0.00000000)0.36173:0.99011000,MW825412.1|Hs|onp|USA|2021-03-15:2.00989000)0.36175:0.00870900,MW764069.1|Hs|onp|USA|2021-03-02:0.99818800)0.36175:0.00685300,MW694357.1|Hs||USA|2021-01-21:0.00000000)0.36175:0.17602600,MW694358.1|Hs||USA|2021-01-21:0.02373800)0.36175:0.87191600)0.36178:0.05396400,((((MW825488.1|Hs|onp|USA|2021-03-15:0.00000000,MW825626.1|Hs|onp|USA|2021-03-15:0.00000000)0.36173:2.00876000,MW733363.1|Hs|onp|USA|2021-02-21:0.99123500)0.36176:0.01835200,MW672902.1|Hs|onp|USA|2021-02-06:0.00000000)0.36176:0.34151800,MW777932.1|Hs|onp|USA|2021-02-19:0.65459500)0.36177:0.71085400)0.36179:0.11344400,(((MW545453.1|Hs||USA|2021-01-08:0.00000000,MW589578.1|Hs||USA|2021-01-08:0.00000000,MW594033.1|Hs||USA|2021-01-08:0.00000000):0.00000000,MW778833.1|Hs|onp|USA|2021-02-19:1.14444000)0.36181:0.10664900,MW589569.1|Hs||USA|2021-01-03:0.88659500)0.36181:0.07037500)0.36181:0.16069900,MW694376.1|Hs||USA|2021-01-24:4.31100000)0.36184:0.61135100)0.36197:0.07130300,(((((MW669246.1|Hs|onp|USA|2021-02-07:1.00976000,MW766515.1|Hs|onp|USA|2021-02-08:0.00000000)0.36181:0.99395500,(MW720853.1|Hs||USA|2021-02-10:1.00099000,MW792539.1|Hs|onp|USA|2021-03-08:0.99901200)0.36182:0.00346500)0.36182:0.00348700,MW763609.1|Hs|onp|USA|2021-02-26:1.99576000)0.36182:0.36554200,((MW720854.1|Hs||USA|2021-02-10:0.00000000,MW777389.1|Hs|onp|USA|2021-02-14:0.00000000)0.36183:0.10574900,(MW728737.1|Hs|onp|USA|2021-02-17:0.53566400,MW808509.1|Hs|onp|USA|2021-03-08:0.46433600)0.36180:2.68707000)0.36183:0.11272600)0.36183:1.77000000,MW816608.1|Hs||USA|2021-02-03:6.18792000)0.36193:1.90427000)0.36203:0.07130600,((MW792768.1|Hs||USA|2021-03-01:0.00000000,MW792769.1|Hs||USA|2021-03-01:0.00000000)0.36202:0.50646500,MW594053.1|Hs||USA|2021-01-09:0.00000000)0.36202:4.12363000)0.36209:0.02053300,MW764032.1|Hs|onp|USA|2021-03-03:9.79162000)0.36211:0.01654400,((((MW673049.1|Hs|onp|USA|2021-02-07:0.55631400,MW763906.1|Hs|onp|USA|2021-02-26:1.44369000)0.36205:0.79227400,(MW779179.1|Hs|onp|USA|2021-02-23:1.02154000,MW816580.1|Hs|onp|USA|2021-02-08:3.97846000)0.36206:0.33318300)0.36206:0.83794000,(MW825402.1|Hs|onp|USA|2021-03-15:1.97712000,MW825589.1|Hs|onp|USA|2021-03-15:3.02288000)0.36205:2.16588000)0.36208:0.07879900,(((MW594049.1|Hs||USA|2021-01-08:0.00000000,MW594051.1|Hs||USA|2021-01-08:0.00000000)0.36201:0.20518300,MW589581.1|Hs||USA|2021-01-08:0.00000000)0.36201:1.15504000,MW589563.1|Hs||USA|2021-01-03:0.31436800)0.36203:2.84944000)0.36208:0.85395400)0.36213:0.04523900,((MW778355.1|Hs|onp|USA|2021-02-18:0.54985100,MW813943.1|Hs||USA|2021-03-01:1.45015000)0.36212:1.82588000,MW813933.1|Hs||USA|2021-02-28:3.25666000)0.36214:1.72846000)0.36217:0.03817500,(MW771721.1|Hs|onp|USA|2021-02-26:1.61321000,MW791734.1|Hs|onp|USA|2021-02-28:0.38678900)0.36219:1.51973000)0.36221:0.07419400,MW582256.1|Hs||USA|2020-12-23:2.66520000)0.36228:0.06952200,MW684662.1|Hs||USA|2021-02-10:2.61530000)0.36235:0.10728100,(MW585878.1|Hs|onp|USA|2021-01-18:0.50639500,MW804966.1|Hs|onp|USA|2021-03-09:3.49361000)0.36243:2.51625000)0.36246:0.12440200,(((MW825958.1|Hs|onp|USA|2021-03-10:0.00000000,MW825982.1|Hs|onp|USA|2021-03-10:1.00277000)0.36248:1.00500000,MW825955.1|Hs|onp|USA|2021-03-10:0.99426000)0.36249:1.00351000,MW778726.1|Hs|onp|USA|2021-02-21:2.99492000)0.36251:2.98563000)0.36258:0.03963600,((((MW777368.1|Hs|onp|USA|2021-02-17:3.00326000,MW779308.1|Hs|onp|USA|2021-02-23:0.00000000)0.36261:1.00439000,MW778812.1|Hs|onp|USA|2021-02-19:1.99512000)0.36262:0.00321000,MW581594.1|Hs||USA|2020-12-23:4.99491000)0.36262:0.01242100,((MW665616.1|Hs|onp|USA|2021-01-28:0.01018400,MW681508.1|Hs|onp|USA|2021-02-13:0.98981600)0.36259:2.83193000,MW672973.1|Hs|onp|USA|2021-02-07:6.81493000)0.36262:0.15163800)0.36262:0.02987100)0.36262:0.05041000,MW771962.1|Hs|onp|USA|2021-03-02:4.00450000)0.36267:0.02490000,MW631857.1|Hs|onp|USA|2021-02-05:4.99019000)0.36270:0.16707600,(((((MW681259.1|Hs|onp|USA|2021-02-12:0.00000000,MW728581.1|Hs|onp|USA|2021-02-20:1.00198000)0.36279:3.00389000,MW665766.1|Hs|onp|USA|2021-01-31:0.99539000)0.36283:0.00742900,MW708883.1|Hs|onp|USA|2021-01-12:1.99429000)0.36283:2.00118000,(MW586468.1|Hs|onp|USA|2021-01-21:6.01006000,MW771736.1|Hs|onp|USA|2021-02-25:7.98994000)0.36286:0.99252000)0.36287:0.00580100,MW669119.1|Hs|onp|USA|2021-02-07:2.99091000)0.36287:0.22017700)0.36287:0.83804100,(MW758687.1|Hs|onp|USA|2021-02-23:0.07233800,MW778805.1|Hs|onp|USA|2021-02-19:1.12766000)0.36371:4.96033000)0.36376:2.00212000,MW545270.1|Hs||USA|2021-01-09:3.97881000)0.36576:1.96691000,MW406594.1|Hs||USA|2020-11-02:7.04159000)0.36752:0.01503100,MW631794.1|Hs|onp|USA|2021-02-04:15.98430000)0.36753:0.01464400,((MW582223.1|Hs||USA|2020-12-23:0.00000000,MW582231.1|Hs||USA|2020-12-23:0.00000000)0.36747:4.01429000,MW668548.1|Hs|onp|USA|2021-02-01:1.98571000)0.36750:4.08129000)0.36755:0.64710100)0.36809:0.13330600,((((((((((((((((((((((((MW522370.1|Hs||USA|2020-07-23:0.00000000,MW736111.1|Hs|onp|USA|2020-06-19:0.00000000,MW738782.1|Hs|onp|USA|2020-06-25:0.00000000,MW738810.1|Hs|onp|USA|2020-06-25:0.00000000,MW738821.1|Hs|onp|USA|2020-06-25:0.00000000,MW738861.1|Hs|onp|USA|2020-06-26:0.00000000,MW799597.1|Hs|onp|USA|2020-06-19:0.00000000,MW799679.1|Hs|onp|USA|2020-06-25:0.00000000,MW815805.1|Hs|onp|USA|2020-07-08:0.00000000,MW836910.1|Hs|onp|USA|2020-08-09:0.00000000,MW836913.1|Hs|onp|USA|2020-08-09:0.00000000):0.00000000,(((((((MW586455.1|Hs|onp|USA|2021-01-21:1.01124000,MW816250.1|Hs|onp|USA|2021-03-09:5.98876000)0.36723:0.98535400,MW454651.1|Hs||USA|2020-10-14:0.00435800)0.36724:1.99941000,(MW577096.1|Hs||USA|2021-01-03:0.00000000,MW577111.1|Hs||USA|2021-01-19:0.00000000)0.36721:6.00228000)0.36726:0.00405300,MW593556.1|Hs|onp|USA|2020-07-16:2.99590000)0.36726:0.00275600,MW799598.1|Hs|onp|USA|2020-06-19:0.99422300)0.36726:0.00359900,MW736130.1|Hs|onp|USA|2020-06-26:0.99728400)0.36726:0.00102600,MW736128.1|Hs|onp|USA|2020-06-19:0.99824200)0.36726:0.00139100,MW669467.1|Hs|onp|USA|2021-02-07:3.97641000)0.36726:0.00138100,MW738804.1|Hs|onp|USA|2020-06-25:0.99852900)0.36726:0.00034400,(MW495933.1|Hs||USA|2020-11-09:2.99925000,MW638819.1|Hs|onp|USA|2021-01-05:7.00075000)0.36724:3.99805000)0.36726:0.00024900,MW749303.1|Hs|onp|USA|2021-02-26:2.99779000)0.36726:0.00045200,MW799678.1|Hs|onp|USA|2020-06-25:0.99754300)0.36726:0.00017400,((MW629327.1|Hs||USA|2021-01-07:2.05346000,MW731342.1|Hs||USA|2021-02-08:9.94654000)0.36724:2.85419000,MW736063.1|Hs|onp|USA|2020-06-19:0.89430000)0.36726:0.10303500)0.36726:0.00017400,((((MW420140.1|Hs||USA|2020-08-08:0.00000000,MW420408.1|Hs||USA|2020-08-08:0.00000000)0.36725:0.00221100,MW420759.1|Hs||USA|2020-08-08:0.99778900)0.36725:2.99185000,MT929031.1|Hs|onp|USA|2020-07-28:0.00680400)0.36726:0.27841300,(MW645615.1|Hs||USA|2020-11-20:0.00000000,MW645616.1|Hs||USA|2020-11-20:0.00000000)0.36719:11.24630000)0.36726:0.71340300)0.36726:0.00028600,MW738802.1|Hs|onp|USA|2020-06-25:0.99719300)0.36726:0.00176900,((((((((((MW505470.1|Hs||USA|2021-01-04:2.99726000,MW638620.1|Hs|onp|USA|2021-01-02:4.00274000)0.36715:0.99555900,MW495228.1|Hs||USA|2021-01-04:4.00484000)0.36715:0.00800400,(MW719588.1|Hs||USA|2021-02-09:0.00000000,MW729301.1|Hs||USA|2021-02-09:0.00000000,MW752494.1|Hs||USA|2021-02-13:0.00000000):0.00000000)0.36715:0.00428200,(MW752505.1|Hs||USA|2021-02-23:0.00000000,MW758978.1|Hs||USA|2021-02-26:0.00000000)0.36714:0.99556500)0.36715:0.00137700,((MW708017.1|Hs|onp|USA|2021-02-12:1.00019000,MW825863.1|Hs|onp|USA|2021-02-14:0.99980500)0.36712:0.00909600,MW680488.1|Hs|onp|USA|2021-02-12:3.99090000)0.36712:1.98846000)0.36715:0.00076700,((MW634712.1|Hs|onp|USA|2020-12-28:0.60457300,MW708401.1|Hs|onp|USA|2021-01-26:1.59543000)0.36712:0.95770700,(MW731335.1|Hs||USA|2021-02-10:2.61074000,MW825800.1|Hs|onp|USA|2021-03-10:3.58926000)0.36712:0.94384500)0.36713:1.44056000)0.36715:0.00282600,(((MW665825.1|Hs|onp|USA|2021-01-31:0.00000000,MW684581.1|Hs||USA|2021-01-29:0.00000000,MW694183.1|Hs|onp|USA|2021-02-12:0.00000000,MW694464.1|Hs||USA|2021-01-27:0.00000000,MW766512.1|Hs|onp|USA|2021-02-02:0.00000000,MW778716.1|Hs|onp|USA|2021-02-21:0.00000000):0.00000000,(MW816583.1|Hs|onp|USA|2021-02-09:1.02388000,MW825483.1|Hs|onp|USA|2021-03-14:4.97612000)0.36696:0.98155200)0.36697:0.00849600,MW766513.1|Hs|onp|USA|2021-02-02:1.99157000)0.36697:3.98689000)0.36715:0.02713400,MW766861.1|Hs|onp|USA|2021-02-18:5.97075000)0.36716:0.95962200,MW640968.1|Hs|onp|USA|2021-01-27:3.99811000)0.36726:0.00044200,(MW836908.1|Hs|onp|USA|2020-08-09:0.00000000,MW836911.1|Hs|onp|USA|2020-08-09:0.00000000,MW836912.1|Hs|onp|USA|2020-08-09:0.00000000,MW836914.1|Hs|onp|USA|2020-08-09:0.00000000)0.36725:2.99552000)0.36726:0.00174800)0.36726:0.00466000,(((MW733627.1|Hs|onp|USA|2021-02-22:0.00000000,MW733737.1|Hs|onp|USA|2021-02-22:0.00000000)0.36709:7.97786000,MW586844.1|Hs||USA|2021-01-07:1.02214000)0.36718:0.99366800,MW708807.1|Hs|onp|USA|2021-01-18:1.99035000)0.36720:3.99725000)0.36727:0.00273700,(((MW640469.1|Hs|onp|USA|2021-01-24:1.00244000,MW643502.1|Hs|onp|USA|2021-02-02:2.99756000)0.36725:0.00187900,MW766454.1|Hs|onp|USA|2021-02-12:0.99641500)0.36725:0.01663200,MW808320.1|Hs|onp|USA|2021-03-05:4.98319000)0.36725:0.97534500)0.36727:0.00037200,MW693675.1|Hs|onp|USA|2021-02-09:1.99035000)0.36727:0.00101500,(((((((MW696407.1|Hs|onp|USA|2021-02-15:0.00000000,MW696437.1|Hs|onp|USA|2021-02-15:0.00000000,MW696487.1|Hs|onp|USA|2021-02-15:0.00000000,MW792617.1|Hs|onp|USA|2021-03-06:0.00000000,MW805039.1|Hs|onp|USA|2021-03-06:0.00000000):0.00000000,MW804989.1|Hs|onp|USA|2021-03-07:1.00030000)0.36699:0.00884600,MW763984.1|Hs|onp|USA|2021-03-01:3.99112000)0.36699:0.00181500,MW696762.1|Hs|onp|USA|2021-02-14:0.98939000)0.36699:0.00723200,MW696656.1|Hs|onp|USA|2021-02-15:0.98287600)0.36699:1.97660000,(MW494033.1|Hs||USA|2020-12-02:0.00000000,MW494075.1|Hs||USA|2020-12-08:0.00000000)0.36706:4.01108000)0.36709:2.16060000,(((((MW719799.1|Hs|onp|USA|2021-02-14:0.99646700,MW728412.1|Hs|onp|USA|2021-02-14:0.00353300)0.36704:1.15039000,MW668623.1|Hs|onp|USA|2021-02-02:0.04735900)0.36705:5.91273000,(MW586541.1|Hs|onp|USA|2021-01-20:6.01855000,MW638650.1|Hs|onp|USA|2021-01-04:1.98145000)0.36715:0.07466900)0.36715:0.93063400,MW735870.1|Hs||USA|2021-01-25:1.98412000)0.36717:0.02232900,MW668502.1|Hs|onp|USA|2021-02-01:5.01710000)0.36717:1.13481000)0.36720:0.84624200)0.36727:0.00331300,(MW666215.1|Hs|onp|USA|2021-02-02:2.03284000,MW766510.1|Hs|onp|USA|2021-01-28:5.96716000)0.36726:0.96396000)0.36727:0.03713900,((((((((MW589585.1|Hs||USA|2020-12-10:0.00000000,MW589588.1|Hs||USA|2020-12-10:0.00000000,MW589589.1|Hs||USA|2020-12-10:0.00000000,MW589590.1|Hs||USA|2020-12-10:0.00000000,MW589591.1|Hs||USA|2020-12-10:0.00000000,MW589594.1|Hs||USA|2020-12-10:0.00000000,MW589595.1|Hs||USA|2020-12-10:0.00000000,MW589604.1|Hs||USA|2020-12-10:0.00000000):0.00000000,(MW589587.1|Hs||USA|2020-12-10:0.94326700,MW589602.1|Hs||USA|2020-12-10:0.25673300)0.36673:0.04715600)0.36673:0.03056700,MW589592.1|Hs||USA|2020-12-10:0.96349200)0.36673:0.01023700,MW589596.1|Hs||USA|2020-12-10:0.95482400)0.36673:0.70064400,((MW586488.1|Hs|onp|USA|2021-01-21:3.02256000,MW634055.1|Hs|onp|USA|2020-12-24:0.97744200)0.36676:0.09312000,MW777192.1|Hs|onp|USA|2021-02-13:1.12215000)0.36676:0.49774500)0.36677:0.35200200,MW752488.1|Hs||USA|2021-02-11:5.99657000)0.36679:1.52988000,(MW665810.1|Hs|onp|USA|2021-01-31:2.00151000,MW666541.1|Hs|onp|USA|2021-02-01:0.99848600)0.36689:0.50258100)0.36690:0.31585800,MW642600.1|Hs|onp|USA|2021-02-01:0.85707600)0.36692:5.14899000)0.36728:0.04472000,(((((((((MW681349.1|Hs|onp|USA|2021-02-11:0.00000000,MW681372.1|Hs|onp|USA|2021-02-11:0.00000000)0.36663:0.99848800,MW666716.1|Hs|onp|USA|2021-02-01:0.00151200)0.36665:0.95199300,MW406513.1|Hs||USA|2020-11-06:1.04779000)0.36666:2.00382000,(MW586279.1|Hs|onp|USA|2021-01-26:0.02061400,MW693558.1|Hs|onp|USA|2021-02-10:0.97938600)0.36662:7.01601000)0.36670:0.02800100,(MW696219.1|Hs|onp|USA|2021-02-15:0.00000000,MW776995.1|Hs|onp|USA|2021-02-15:0.00000000)0.36666:3.98072000)0.36670:0.02205800,(MW667383.1|Hs|onp|USA|2021-01-26:5.59285000,MW680503.1|Hs|onp|USA|2021-02-12:3.60715000)0.36670:0.36931700)0.36670:0.78725800,MW739433.1|Hs||USA|2021-01-30:2.97308000)0.36674:0.62662400,(((((MW779269.1|Hs|onp|USA|2021-02-24:0.00000000,MW779412.1|Hs|onp|USA|2021-02-23:0.00000000,MW808645.1|Hs|onp|USA|2021-03-04:0.00000000)0.36665:0.99314700,(MW771910.1|Hs|onp|USA|2021-02-28:0.00000000,MW783159.1|Hs|onp|USA|2021-02-28:0.00000000)0.36665:1.00685000)0.36667:1.03829000,MW566917.1|Hs||USA|2020-12-01:0.96311800)0.36670:0.00720300,MW486354.1|Hs|onp|USA|2021-01-04:5.97234000)0.36670:0.00370600,MW646668.1|Hs||USA|2021-02-01:3.97257000)0.36670:1.85756000)0.36677:1.74409000,(((((((((MW641045.1|Hs|onp|USA|2021-01-26:0.00000000,MW666930.1|Hs|onp|USA|2021-01-24:0.00000000):0.00000000)0.36668:0.01798100,MW666928.1|Hs|onp|USA|2021-01-23:5.98199000)0.36668:0.00654000,MW749472.1|Hs|onp|USA|2021-02-24:0.97555900)0.36668:1.44684000,MW646757.1|Hs||USA|2021-01-29:5.60411000)0.36672:0.52126100,(((MW564870.1|Hs||USA|2020-11-25:0.00000000,MW564871.1|Hs||USA|2020-11-25:0.00000000)0.36671:2.02021000,(MW701155.1|Hs||USA|2021-01-04:0.01210100,MW701156.1|Hs||USA|2021-01-04:0.98789900)0.36671:1.97657000)0.36673:0.00759900,MW694085.1|Hs|onp|USA|2021-02-10:2.99082000)0.36673:0.01357400)0.36673:0.01704000,MW666243.1|Hs|onp|USA|2021-02-02:3.96049000)0.36673:0.01887400,(MW706669.1|Hs|onp|USA|2021-02-12:0.19273900,MW816419.1|Hs|onp|USA|2021-03-09:0.00726100)0.36668:3.95625000)0.36673:1.96118000,MW697849.1|Hs|onp|USA|2021-02-12:5.01674000)0.36685:1.23034000)0.36693:2.82966000)0.36729:0.06465300,((((MW454471.1|Hs|onp|USA|2020-12-28:0.00000000,MW454475.1|Hs|onp|USA|2020-12-28:0.00000000,MW454479.1|Hs|onp|USA|2020-12-28:0.00000000,MW454481.1|Hs|onp|USA|2020-12-28:0.00000000,MW454482.1|Hs|onp|USA|2020-12-28:0.00000000):0.00000000,MW454469.1|Hs|onp|USA|2020-12-28:2.14533000)0.36721:0.20841600,(MW454474.1|Hs|onp|USA|2020-12-28:0.00000000,MW454478.1|Hs|onp|USA|2020-12-28:0.00000000):0.00000000)0.36721:1.81210000,((((MW642721.1|Hs|onp|USA|2021-01-29:0.00000000,MW780915.1|Hs|onp|USA|2021-03-02:0.00000000)0.36716:5.98455000,MW577076.1|Hs|onp|USA|2021-01-13:4.01545000)0.36723:0.01713800,MW661015.1|Hs|onp|USA|2020-11-17:1.98275000)0.36723:1.27111000,(MW783057.1|Hs|onp|USA|2021-03-04:5.81440000,MW825970.1|Hs|onp|USA|2021-03-10:2.18560000)0.36722:2.42536000)0.36725:0.91637300)0.36727:0.92595300)0.36732:0.06237200,(((((((((((((MW766771.1|Hs|onp|USA|2021-02-16:2.00184000,MW766779.1|Hs|onp|USA|2021-02-25:0.99815500)0.36679:1.00832000,MW708496.1|Hs|onp|USA|2021-01-29:1.99219000)0.36681:7.94001000,MW548291.1|Hs|onp|USA|2020-12-30:5.05744000)0.36695:0.44048700,MW550395.1|Hs|onp|USA|2020-12-21:1.75240000)0.36695:0.23750500,MW673559.1|Hs||USA|2020-12-16:4.07334000)0.36696:0.59589200,MW496053.1|Hs||USA|2020-12-04:0.76781400)0.36698:2.33817000,((MW708473.1|Hs|onp|USA|2021-01-28:0.00000000,MW708485.1|Hs|onp|USA|2021-01-30:1.01654000)0.36672:1.87420000,MW550633.1|Hs|onp|USA|2020-12-01:0.00000000)0.36675:20.32850000)0.36704:1.24362000,MW720076.1|Hs|onp|USA|2021-02-16:6.23801000)0.36708:1.04440000,((((MW496061.1|Hs||USA|2020-11-28:0.02678400,MW708522.1|Hs|onp|USA|2021-01-21:0.97321600)0.36708:4.01334000,MW634472.1|Hs|onp|USA|2020-12-26:0.98097500)0.36711:0.20015500,((MW645610.1|Hs||USA|2020-11-20:1.11205000,MW645612.1|Hs||USA|2020-11-20:0.00000000)0.36711:0.21503300,MW645607.1|Hs||USA|2020-11-20:0.00000000)0.36711:0.77823700)0.36712:0.08476500,((MW795922.1|Hs||USA|2021-01-23:1.00240000,MW796027.1|Hs||USA|2021-01-23:0.99759800)0.36704:2.23789000,MW837537.1|Hs||USA|2021-01-22:0.76211700)0.36706:3.94846000)0.36712:0.03363400)0.36712:0.20155100,((MW550492.1|Hs||USA|2020-12-15:0.00000000,MW550667.1|Hs|onp|USA|2021-01-02:0.20709500)0.36707:3.21428000,MW673526.1|Hs|onp|USA|2021-02-08:5.17008000)0.36710:2.81971000)0.36713:0.00952200,(MW550526.1|Hs|onp|USA|2020-12-20:0.00000000,MW766788.1|Hs|onp|USA|2021-02-10:3.58759000)0.36713:0.88931600)0.36713:0.22150400,MW578252.1|Hs|onp|USA|2020-12-05:2.78645000)0.36715:0.45558500,MW766511.1|Hs|onp|USA|2021-02-01:4.25864000)0.36719:1.92319000)0.36735:0.02717900,((((MW681162.1|Hs|onp|USA|2021-02-13:0.00000000,MW681365.1|Hs|onp|USA|2021-02-10:0.00000000):0.00000000,(MW749639.1|Hs|onp|USA|2021-02-24:3.00858000,MW772024.1|Hs|onp|USA|2021-02-27:0.99141700)0.36729:0.03119400)0.36729:1.60537000,MW737824.1|Hs||USA|2021-01-11:0.00000000)0.36733:0.50515700,(MW708292.1|Hs|onp|USA|2021-01-27:4.00389000,MW708804.1|Hs|onp|USA|2021-01-04:2.99611000)0.36732:2.17528000)0.36734:0.99127200)0.36737:0.29861100,(((MW773341.1|Hs|onp|USA|2021-03-04:0.00000000,MW779208.1|Hs|onp|USA|2021-02-23:0.00000000)0.36744:1.98052000,MW637049.1|Hs|onp|USA|2021-01-18:1.01948000)0.36746:2.86201000,MW490775.1|Hs||USA|2020-11-25:1.14047000)0.36750:2.56348000)0.36755:0.02707200,(MW550500.1|Hs|onp|USA|2020-12-31:0.00000000,MW550641.1|Hs|onp|USA|2020-12-31:1.95578000)0.36754:2.66530000)0.36756:0.29123100,MW462658.1|Hs|saliva_onp|USA|2020-12-26:2.90756000)0.36774:0.13402300,MW738820.1|Hs|onp|USA|2020-06-25:0.00732100)0.36782:0.82617600)0.36830:0.12586700,(((((((((MW696770.1|Hs|onp|USA|2021-02-08:2.98495000,MW780611.1|Hs|onp|USA|2021-03-01:2.01505000)0.36836:0.99348700,MW638255.1|Hs|onp|USA|2021-01-11:1.00253000)0.36837:0.00761100,MW738364.1|Hs||USA|2021-01-04:0.99096100)0.36837:1.00913000,MW669543.1|Hs|onp|USA|2021-02-08:1.98958000)0.36839:0.00841500,(MW702952.1|Hs||USA|2020-12-21:0.00000000,MW702973.1|Hs||USA|2020-12-21:0.00000000):0.00000000)0.36839:0.97019000,MW406601.1|Hs||USA|2020-11-04:3.02431000)0.36842:0.00657200,MW639963.1|Hs|onp|USA|2021-01-20:7.01043000)0.36842:0.01926400,MW521805.1|Hs||USA|2020-09-18:0.99753400)0.36842:2.94607000,(MW585877.1|Hs|onp|USA|2021-01-18:6.99755000,MW731291.1|Hs|onp|USA|2021-02-08:5.00245000)0.36850:2.99036000)0.36853:0.99511200)0.36856:0.00692500,(((((((((((((MW599544.1|Hs||USA|2021-01-08:0.00000000,MW599565.1|Hs||USA|2021-01-08:0.00000000)0.36832:0.99439800,MW599528.1|Hs||USA|2021-01-08:0.00560200)0.36833:1.01832000,MW698178.1|Hs|onp|USA|2021-02-15:3.98236000)0.36835:1.97900000,MW523887.1|Hs|onp|USA|2021-01-02:1.00680000)0.36839:1.04146000,MW566501.1|Hs||USA|2020-10-11:2.96034000)0.36841:5.88599000,(MW637124.1|Hs|onp|USA|2021-01-20:2.00626000,MW728101.1|Hs||USA|2021-01-26:6.99374000)0.36851:2.93157000)0.36853:0.07462700,((MW566945.1|Hs||USA|2020-12-03:5.00917000,MW836894.1|Hs|onp|USA|2020-07-28:0.99083000)0.36854:0.00582300,MW276579.1|Hs||USA|2020-09-11:3.99993000)0.36854:0.00488200)0.36854:0.00194000,MW522430.1|Hs||USA|2020-10-02:2.99678000)0.36854:0.00398600,((MW268703.1|Hs|onp|USA|2020-09-03:0.00000000,MW268711.1|Hs|onp|USA|2020-09-04:0.00000000,MW268712.1|Hs|onp|USA|2020-09-04:0.00000000,MW268716.1|Hs|onp|USA|2020-09-04:0.00000000,MW268718.1|Hs|onp|USA|2020-09-04:0.00000000,MW268724.1|Hs|onp|USA|2020-09-05:0.00000000)0.36848:0.21067300,(MW268713.1|Hs|onp|USA|2020-09-04:0.00000000,MW268722.1|Hs|onp|USA|2020-09-04:0.00000000):0.00000000)0.36849:4.57591000)0.36854:0.02140200,MW778881.1|Hs|onp|USA|2021-02-22:9.96267000)0.36854:0.33300500,(MW491055.1|Hs||USA|2020-11-13:0.98654100,MW728721.1|Hs|onp|USA|2021-02-17:4.01346000)0.36850:6.36293000)0.36855:0.20905900,MW406580.1|Hs||USA|2020-11-04:10.61580000)0.36856:0.10833100,((((((MW420149.1|Hs||USA|2020-10-19:0.00000000,MW420545.1|Hs||USA|2020-10-25:0.00000000)0.36846:2.98281000,(MW648742.1|Hs||USA|2020-10-22:0.00000000,MW648769.1|Hs||USA|2020-10-22:0.00000000)0.36846:3.01719000)0.36848:1.00228000,(MW420485.1|Hs||USA|2020-08-18:0.00000000,MW420681.1|Hs||USA|2020-08-17:0.00000000)0.36849:0.00361000)0.36849:0.00086200,MW420469.1|Hs||USA|2020-10-20:1.99571000)0.36849:1.02014000,(((MW708440.1|Hs||USA|2021-01-13:6.30830000,MW736786.1|Hs||USA|2020-12-17:3.89170000)0.36843:5.06043000,MW420281.1|Hs||USA|2020-10-02:1.96610000)0.36847:0.02979400,(MW420323.1|Hs||USA|2020-10-21:0.98683600,MW449377.1|Hs||USA|2020-11-30:3.01316000)0.36847:0.01619400)0.36847:1.97125000)0.36850:0.98277000,MW523779.1|Hs|onp|USA|2021-01-06:10.02450000)0.36852:1.70146000)0.36856:0.27229500)0.36858:0.00995900,((((((((((((((((((((((((MW709056.1|Hs|onp|USA|2021-01-15:0.00000000,MW709057.1|Hs||USA|2021-01-22:0.00000000,MW709058.1|Hs||USA|2021-01-22:0.00000000,MW709080.1|Hs|onp|USA|2021-01-15:0.00000000,MW709084.1|Hs|onp|USA|2021-01-13:0.00000000,MW709108.1|Hs|onp|USA|2021-01-15:0.00000000)0.36617:0.00144900,MW731085.1|Hs|onp|USA|2021-01-29:0.99855100)0.36617:0.00293000,MW766745.1|Hs|onp|USA|2021-02-11:0.99570400)0.36617:0.00450000,MW636986.1|Hs|onp|USA|2021-01-16:4.99213000)0.36617:0.10090600,((MW706680.1|Hs|onp|USA|2021-02-12:1.67418000,MW709077.1|Hs||USA|2021-01-25:0.52581700)0.36617:0.09670500,MW720169.1|Hs|onp|USA|2021-02-19:2.79007000)0.36618:0.24008500)0.36618:0.86376200,MW636901.1|Hs|onp|USA|2021-01-19:3.99173000)0.36623:0.00635000,((MW637074.1|Hs|onp|USA|2021-01-17:1.00478000,MW698112.1|Hs|onp|USA|2021-02-15:1.99522000)0.36621:0.99919300,MW636379.1|Hs|onp|USA|2021-01-15:0.99917300)0.36622:0.98735500)0.36623:0.01315900,(MW665808.1|Hs|onp|USA|2021-01-29:0.00000000,MW750015.1|Hs||USA|2021-01-08:1.00910000)0.36623:0.99072000)0.36624:0.00464200,((MW637073.1|Hs|onp|USA|2021-01-17:1.00239000,MW640310.1|Hs|onp|USA|2021-01-21:0.00000000)0.36618:4.00173000,MW737999.1|Hs||USA|2021-01-19:1.99731000)0.36622:1.00300000)0.36624:0.00031000,(MW706153.1|Hs|onp|USA|2021-02-10:0.00000000,MW709102.1|Hs|onp|USA|2021-01-20:0.00000000)0.36623:0.99663300)0.36624:0.00114300,(MW540152.1|Hs|onp|USA|2020-11-28:0.02632100,MW766688.1|Hs|onp|USA|2021-02-11:0.97367900)0.36623:0.98441300)0.36624:0.00498100,(((((((((MW694169.1|Hs|onp|USA|2021-02-10:0.99958400,MW758747.1|Hs|onp|USA|2021-02-23:0.00041600)0.36616:0.00013200,MW709061.1|Hs|onp|USA|2021-01-13:1.99967000)0.36616:0.00079400,(MW693233.1|Hs|onp|USA|2021-02-09:0.00000000,MW777700.1|Hs|onp|USA|2021-02-14:0.00000000)0.36615:0.99882100)0.36616:0.00246700,MW766744.1|Hs|onp|USA|2021-02-12:1.99720000)0.36616:0.00071000,(MW704548.1|Hs|onp|USA|2021-02-09:0.00000000,MW705899.1|Hs|onp|USA|2021-02-09:0.00000000)0.36614:1.99681000)0.36616:0.00187600,MW763949.1|Hs|onp|USA|2021-02-24:3.99640000)0.36616:0.00061500,((MW779370.1|Hs|onp|USA|2021-02-24:0.00000000,MW782903.1|Hs|onp|USA|2021-03-05:0.00000000)0.36612:0.00773000,MW825586.1|Hs|onp|USA|2021-03-12:0.99227000)0.36612:1.99045000)0.36616:0.00285800,MW763329.1|Hs|onp|USA|2021-02-24:0.99250300)0.36616:0.99070400,MW709063.1|Hs|onp|USA|2021-01-12:1.00455000)0.36624:0.00309300)0.36624:0.07072200,((((MW728674.1|Hs|onp|USA|2021-02-20:0.00000000,MW763885.1|Hs|onp|USA|2021-02-24:0.00000000,MW783347.1|Hs|onp|USA|2021-02-28:0.00000000)0.36610:2.99498000,MW635325.1|Hs|onp|USA|2020-12-28:0.00502300)0.36616:1.25569000,(MW495139.1|Hs||USA|2021-01-05:2.00101000,MW495214.1|Hs||USA|2021-01-06:1.99899000)0.36617:1.74413000)0.36619:0.81377300,(MW709051.1|Hs||USA|2021-01-25:0.00000000,MW709060.1|Hs|onp|USA|2021-01-13:2.02031000)0.36620:1.04798000)0.36621:0.93634300)0.36625:0.16387400,(((((MW669616.1|Hs|onp|USA|2021-02-09:0.00000000,MW669696.1|Hs|onp|USA|2021-02-09:0.00000000,MW705026.1|Hs|onp|USA|2021-02-09:0.00000000)0.36610:0.00476200,MW681495.1|Hs|onp|USA|2021-02-09:1.99524000)0.36610:0.01189900,MW766743.1|Hs|onp|USA|2021-02-10:1.98387000)0.36610:3.02498000,((MW642815.1|Hs|onp|USA|2021-01-29:0.00000000,MW706632.1|Hs|onp|USA|2021-02-10:0.00000000)0.36618:0.04133200,MW825447.1|Hs|onp|USA|2021-03-13:0.95866800)0.36618:0.94333000)0.36619:0.60861900,MW636985.1|Hs|onp|USA|2021-01-15:1.40326000)0.36622:1.45983000)0.36629:0.77574600,(((MW517339.1|Hs|onp|USA|2021-01-08:0.00000000,MW730951.1|Hs|onp|USA|2021-01-17:0.00000000)0.36646:3.00737000,MW767549.1|Hs||USA|2021-02-13:0.99262800)0.36649:0.01533200,MW694201.1|Hs|onp|USA|2021-02-12:5.98445000)0.36649:1.02483000)0.36651:0.63696100,MW406631.1|Hs||USA|2020-11-18:2.73272000)0.36670:1.38740000,(((((MW707574.1|Hs|onp|USA|2021-02-16:0.00180500,MW779081.1|Hs|onp|USA|2021-02-22:0.99819500)0.36698:0.00297000,MW758872.1|Hs|onp|USA|2021-02-24:0.99576900)0.36698:1.99946000,MW728672.1|Hs|onp|USA|2021-01-12:0.99889200)0.36701:1.99866000,MW681059.1|Hs||USA|2021-01-07:1.00143000)0.36706:0.00688000,MW792946.1|Hs||USA|2021-02-16:6.99354000)0.36706:1.04847000)0.36709:2.00116000,((((MW741970.1|Hs|onp|USA|2021-01-27:4.99250000,MW777338.1|Hs|onp|USA|2021-02-18:5.00750000)0.36757:1.49523000,MW730945.1|Hs|onp|USA|2021-01-17:4.50307000)0.36759:2.53566000,MW755794.1|Hs||USA|2021-01-12:5.96585000)0.36762:1.97110000,MW454548.1|Hs||USA|2020-09-24:3.01851000)0.36765:0.05032800)0.36765:0.95984200,MW566844.1|Hs||USA|2020-09-16:5.04504000)0.36792:0.01650100,((MW673154.1|Hs|onp|USA|2021-02-07:3.00291000,MW804784.1|Hs|onp|USA|2021-03-09:1.99709000)0.36785:0.00186500,MW730960.1|Hs|onp|USA|2021-01-17:0.00000000)0.36785:5.01676000)0.36792:0.12810900,((((((((MW586467.1|Hs|onp|USA|2021-01-21:0.01253500,MW668841.1|Hs|onp|USA|2021-02-02:0.98746400)0.36732:2.05461000,MW733451.1|Hs|onp|USA|2021-02-21:5.94361000)0.36734:0.23386100,MW559180.1|Hs||USA|2020-12-23:1.72020000)0.36734:3.81287000,(((MW674245.1|Hs||USA|2021-02-10:4.00742000,MW749323.1|Hs|onp|USA|2021-02-24:3.99258000)0.36737:1.98837000,MW635044.1|Hs|onp|USA|2021-01-01:2.01165000)0.36739:2.00494000,MW747980.1|Hs||USA|2021-02-19:5.99422000)0.36742:0.09802100)0.36742:0.93861300,(MW706896.1|Hs|onp|USA|2021-02-15:0.00000000,MW778709.1|Hs|onp|USA|2021-02-22:0.00000000)0.36743:2.05525000)0.36746:0.97787300,(((((MW454457.1|Hs|onp|USA|2020-12-27:1.00170000,MW485272.1|Hs|onp|USA|2020-12-29:0.00000000)0.36736:0.00066400,MW485273.1|Hs|onp|USA|2020-12-29:0.99908200)0.36736:2.98444000,(MW709019.1|Hs|onp|USA|2021-01-28:0.00000000,MW709029.1|Hs|onp|USA|2021-01-28:0.00000000)0.36737:3.01486000)0.36740:1.98627000,MW666595.1|Hs|onp|USA|2021-02-01:1.01504000)0.36745:1.99747000,((MW549918.1|Hs||USA|2021-01-08:0.99986000,MW731272.1|Hs|onp|USA|2021-02-02:3.00014000)0.36746:0.59780900,MW738329.1|Hs||USA|2021-01-02:0.60228400)0.36746:2.40594000)0.36750:0.02408200)0.36750:0.25882600,((((((((MW565392.1|Hs||USA|2020-11-05:0.00000000,MW565394.1|Hs||USA|2020-11-05:0.00000000,MW565395.1|Hs||USA|2020-11-05:0.00000000):0.00000000,MW565396.1|Hs||USA|2020-11-05:0.83491500,MW565397.1|Hs||USA|2020-11-05:1.01464000)0.36740:0.01373300,(MW702593.1|Hs||USA|2020-11-30:0.00000000,MW738171.1|Hs||USA|2020-12-12:0.00000000)0.36739:1.00051000)0.36740:1.00693000,MW825692.1|Hs|onp|USA|2021-03-11:1.99844000)0.36743:0.08523300,(MW565207.1|Hs||USA|2020-11-10:0.00000000,MW565211.1|Hs||USA|2020-11-09:0.00000000):0.00000000)0.36743:0.21522100,MW565208.1|Hs||USA|2020-11-10:0.00000000)0.36744:0.12866600,MW653499.1|Hs||USA|2020-11-30:1.57836000)0.36744:1.31381000,MW550501.1|Hs|onp|USA|2020-12-30:0.97704500)0.36750:0.43881900)0.36752:1.22690000,MW550672.1|Hs||USA|2020-11-06:6.75908000)0.36767:2.63338000)0.36796:0.87779700,MW521810.1|Hs||USA|2020-10-10:8.01271000)0.36827:0.83233900,MW689863.1|Hs||USA|2021-02-05:15.85520000)0.36856:0.05136500,(((((((((((((((MW564784.1|Hs||USA|2020-12-03:0.00000000,MW564841.1|Hs||USA|2020-11-28:0.00000000,MW564842.1|Hs||USA|2020-11-28:0.00000000,MW564843.1|Hs||USA|2020-11-28:0.00000000,MW564887.1|Hs||USA|2020-11-24:0.00000000,MW565254.1|Hs||USA|2020-11-17:0.00000000,MW565262.1|Hs||USA|2020-11-17:0.00000000,MW565264.1|Hs||USA|2020-11-17:0.00000000,MW565272.1|Hs||USA|2020-11-16:0.00000000,MW565276.1|Hs||USA|2020-11-17:0.00000000,MW700501.1|Hs||USA|2020-12-09:0.00000000,MW738729.1|Hs||USA|2020-12-10:0.00000000,MW738731.1|Hs||USA|2020-12-10:0.00000000):0.00000000,((((MW564857.1|Hs||USA|2020-11-27:0.00000000,MW738247.1|Hs||USA|2020-12-15:0.00000000)0.36753:0.97518400,MW702868.1|Hs||USA|2020-12-16:2.02482000)0.36754:0.01680800,MW565275.1|Hs||USA|2020-11-17:1.00066000)0.36754:0.00382300,MW701195.1|Hs||USA|2020-12-29:0.99644800)0.36754:0.02596800)0.36754:0.01017500,(((MW564893.1|Hs||USA|2020-11-20:0.00000000,MW565280.1|Hs||USA|2020-11-17:0.00000000,MW565307.1|Hs||USA|2020-11-16:0.00000000)0.36752:0.17251900,MW565267.1|Hs||USA|2020-11-17:1.02748000)0.36753:0.07157300,MW565269.1|Hs||USA|2020-11-16:1.94889000)0.36753:0.78730100)0.36754:0.12843000,(((((MW564886.1|Hs||USA|2020-11-24:0.00000000,MW565255.1|Hs||USA|2020-11-17:0.00000000,MW565259.1|Hs||USA|2020-11-17:0.00000000)0.36749:0.20097800,MW565270.1|Hs||USA|2020-11-16:0.00000000)0.36749:0.88540800,MW565263.1|Hs||USA|2020-11-17:0.05440600)0.36750:0.14600000,MW565274.1|Hs||USA|2020-11-16:0.00000000)0.36751:0.08570500,MW565257.1|Hs||USA|2020-11-17:0.90590800)0.36751:1.77176000)0.36755:0.01026100,(MW738254.1|Hs||USA|2020-12-14:0.00000000,MW738730.1|Hs||USA|2020-12-10:0.20261300)0.36753:2.87960000)0.36755:0.05299400,(MW564834.1|Hs||USA|2020-11-29:0.00000000,MW564891.1|Hs||USA|2020-11-20:0.00000000,MW565253.1|Hs||USA|2020-11-17:0.00000000,MW565261.1|Hs||USA|2020-11-17:0.00000000,MW565266.1|Hs||USA|2020-11-17:0.00000000,MW565268.1|Hs||USA|2020-11-17:0.00000000,MW565273.1|Hs||USA|2020-11-16:0.00000000,MW565279.1|Hs||USA|2020-11-17:0.00000000,MW738728.1|Hs||USA|2020-12-10:0.00000000):0.00000000)0.36756:0.17422900,MW738740.1|Hs||USA|2020-12-09:0.82493200)0.36759:0.03842600,MW565265.1|Hs||USA|2020-11-17:0.79182800)0.36759:0.51511300,((((MW549887.1|Hs||USA|2021-01-09:0.99998100,MW564862.1|Hs||USA|2020-11-25:1.00002000)0.36761:0.00219400,MW640123.1|Hs|onp|USA|2021-01-21:3.99781000)0.36761:0.01102200,MW696380.1|Hs|onp|USA|2021-02-09:8.98769000)0.36761:2.98624000,((MW453104.1|Hs||USA|2020-12-24:1.99943000,MW700523.1|Hs||USA|2020-12-07:1.00057000)0.36767:0.00211000,MW545473.1|Hs||USA|2021-01-11:3.99776000)0.36767:0.00088900)0.36767:0.26020900)0.36767:0.49648100,MW454419.1|Hs|onp|USA|2020-12-12:1.77604000)0.36776:0.24010000,MW693319.1|Hs|onp|USA|2021-02-10:1.00036000)0.36780:1.99149000,MW276291.1|Hs||USA|2020-08-31:1.17092000)0.36814:1.06725000,MW389596.1|Hs||USA|2020-10-14:4.00888000)0.36830:0.93483000,(((MW684612.1|Hs||USA|2021-02-06:0.59048700,MW715185.1|Hs||USA|2021-02-17:2.60951000)0.36826:0.49871100,(MW684695.1|Hs||USA|2021-02-11:0.00000000,MW793607.1|Hs||USA|2021-03-03:2.77024000)0.36825:1.17251000)0.36826:2.08816000,MW634710.1|Hs|onp|USA|2020-12-27:2.22716000)0.36831:5.72998000)0.36843:0.11307100,MW460601.1|Hs||USA|2020-12-26:8.10518000)0.36845:0.82996700)0.36857:0.05837300)0.36860:0.00452200,((((((((((((((((((((((((((((((((((((((MW731239.1|Hs|onp|USA|2021-02-02:0.00000000,MW731242.1|Hs|onp|USA|2021-02-02:0.00000000,MW792738.1|Hs||USA|2021-02-02:0.00000000)0.36347:0.83398500,(MW715164.1|Hs||USA|2021-02-15:0.17239100,MW731243.1|Hs|onp|USA|2021-02-02:1.82761000)0.36348:0.73194400)0.36349:0.16222700,(MW715152.1|Hs||USA|2021-02-16:0.00000000,MW731241.1|Hs|onp|USA|2021-02-02:0.00000000):0.00000000)0.36349:0.02064400,MW796697.1|Hs||USA|2021-02-18:0.97993800)0.36349:4.98668000,MW519816.1|Hs|onp|USA|2021-01-04:5.01460000)0.36371:0.01529000,MW708484.1|Hs|onp|USA|2021-01-28:7.99728000)0.36371:0.00229800,((MW629465.1|Hs||USA|2021-01-13:0.00000000,MW648265.1|Hs||USA|2021-01-13:1.00954000)0.36368:2.86323000,MW545195.1|Hs||USA|2021-01-10:1.82870000)0.36371:0.14117900)0.36371:0.00779600,MW634974.1|Hs|onp|USA|2020-12-27:1.99391000)0.36371:0.00593100,MW796014.1|Hs||USA|2021-01-20:0.99261700)0.36371:0.00434600,MW667211.1|Hs|onp|USA|2021-01-26:2.98944000)0.36371:0.00266900,(MW796709.1|Hs||USA|2021-02-22:1.00208000,MW796710.1|Hs||USA|2021-02-22:0.00000000)0.36368:2.98723000)0.36371:0.00657800,(((MW697822.1|Hs|onp|USA|2021-02-10:0.00000000,MW720348.1|Hs|onp|USA|2021-02-19:0.00000000,MW767251.1|Hs|onp|USA|2021-02-12:0.00000000,MW793020.1|Hs||USA|2021-02-26:0.00000000):0.00000000,((MW634986.1|Hs|onp|USA|2020-12-26:0.99702200,MW793202.1|Hs|onp|USA|2021-03-03:6.00298000)0.36367:0.00661300,MW680521.1|Hs|onp|USA|2021-02-11:0.99611600)0.36367:0.00466700)0.36367:0.00155000,MW720372.1|Hs|onp|USA|2021-02-19:0.99806000)0.36367:0.98586400)0.36371:0.01630200,(((((MW792726.1|Hs||USA|2021-02-03:0.00000000,MW792728.1|Hs||USA|2021-02-03:0.00000000,MW792730.1|Hs||USA|2021-02-03:0.00000000,MW792731.1|Hs||USA|2021-02-03:0.00000000,MW792745.1|Hs||USA|2021-02-03:0.00000000,MW796691.1|Hs||USA|2021-02-19:0.00000000):0.00000000,MW792733.1|Hs||USA|2021-02-03:1.00175000)0.36359:0.16551100,MW796692.1|Hs||USA|2021-02-19:1.03443000)0.36360:0.84393900,((MW715186.1|Hs||USA|2021-02-11:0.00000000,MW780565.1|Hs|onp|USA|2021-02-26:0.00000000,MW782948.1|Hs|onp|USA|2021-03-03:0.00000000,MW796772.1|Hs||USA|2021-02-24:0.00000000):0.00000000,(MW629318.1|Hs||USA|2021-01-25:1.00425000,MW793597.1|Hs||USA|2021-03-03:0.99575400)0.36364:0.00536800)0.36364:0.00128500)0.36364:0.96844700,MW708719.1|Hs|onp|USA|2021-01-14:2.99051000)0.36371:0.02235100)0.36371:0.01673900,(((MW629409.1|Hs||USA|2020-12-29:0.00000000,MW629414.1|Hs||USA|2020-12-29:0.00000000,MW731013.1|Hs|onp|USA|2021-01-06:0.00000000)0.36366:0.06272600,(MW629510.1|Hs||USA|2021-01-27:0.31766700,MW684608.1|Hs||USA|2021-02-07:2.88233000)0.36364:2.73544000)0.36367:0.93963600,MW680492.1|Hs|onp|USA|2021-02-12:7.04546000)0.36369:1.00408000)0.36372:0.11076300,(((MW708821.1|Hs|onp|USA|2021-01-18:1.20793000,MW733274.1|Hs|onp|USA|2021-02-25:0.99207400)0.36364:1.54395000,MW729275.1|Hs||USA|2021-02-01:3.45640000)0.36365:0.58981000,MW708795.1|Hs|onp|USA|2021-01-19:1.13376000)0.36366:3.92455000)0.36374:0.06859100,(((((MW629492.1|Hs||USA|2021-01-26:0.00000000,MW648280.1|Hs||USA|2021-02-05:0.00000000,MW796684.1|Hs||USA|2021-02-18:0.00000000):0.00000000,((MW796723.1|Hs||USA|2021-02-23:0.97090900,MW796724.1|Hs||USA|2021-02-22:2.02909000)0.36352:0.05085200,MW629481.1|Hs||USA|2021-01-25:0.00000000)0.36352:0.20140500)0.36352:3.86470000,(MW629470.1|Hs||USA|2021-01-20:0.00000000,MW639956.1|Hs|onp|USA|2021-01-20:0.00000000)0.36365:0.17479200)0.36366:0.02740000,MW629526.1|Hs||USA|2021-01-28:0.00000000)0.36366:0.07941000,(MW629546.1|Hs||USA|2021-01-31:0.00000000,MW796693.1|Hs||USA|2021-02-19:2.02411000)0.36364:1.92875000)0.36366:1.78182000)0.36376:0.02272100,((MW796667.1|Hs||USA|2021-02-17:0.00000000,MW796668.1|Hs||USA|2021-02-17:0.00000000)0.36369:0.93207100,MW796785.1|Hs||USA|2021-02-26:0.26792900)0.36370:3.83958000)0.36377:0.01634200,MW708305.1|Hs|onp|USA|2021-01-21:3.75688000)0.36377:0.14617900,MW642602.1|Hs|onp|USA|2021-02-01:3.80513000)0.36382:0.23155600,(MW483106.1|Hs|onp|USA|2020-12-28:1.80225000,MW483107.1|Hs|onp|USA|2020-12-28:0.39774800)0.36388:1.44239000)0.36390:0.50405000,((((((((MW640771.1|Hs|onp|USA|2021-01-26:0.00123200,MW705326.1|Hs|onp|USA|2021-02-10:1.99877000)0.36378:1.00594000,MW596116.1|Hs|onp|USA|2021-01-07:0.00000000)0.36379:1.00045000,MW520877.1|Hs|onp|USA|2020-12-02:0.99745700)0.36381:0.01229100,MW776945.1|Hs|onp|USA|2021-02-14:0.98723600)0.36381:0.01048200,MW696491.1|Hs|onp|USA|2021-02-13:0.98429300)0.36381:0.29106800,MW454464.1|Hs|onp|USA|2020-12-26:0.00000000)0.36382:0.76377100,(((MW643749.1|Hs|onp|USA|2021-02-01:0.00000000,MW778479.1|Hs|onp|USA|2021-02-22:2.01294000)0.36382:1.99232000,(MW644274.1|Hs|onp|USA|2021-02-01:2.99586000,MW673170.1|Hs|onp|USA|2021-02-08:2.00414000)0.36384:0.00304800)0.36384:0.00414700,((MW728694.1|Hs|onp|USA|2021-02-16:0.00000000,MW733384.1|Hs|onp|USA|2021-02-20:0.00000000)0.36379:0.01092900,MW728649.1|Hs|onp|USA|2021-02-20:1.98907000)0.36379:2.98866000)0.36384:0.08998600)0.36384:0.09220700,((((((MW696430.1|Hs|onp|USA|2021-02-15:1.00549000,MW728840.1|Hs|onp|USA|2021-02-17:0.00000000)0.36373:1.99456000,MW825504.1|Hs|onp|USA|2021-03-14:3.00331000)0.36375:0.00975100,MW751510.1|Hs|onp|USA|2021-02-18:1.99189000)0.36375:2.00605000,(MW696454.1|Hs|onp|USA|2021-02-14:0.00000000,MW707772.1|Hs|onp|USA|2021-02-13:0.00000000)0.36378:1.99048000)0.36380:0.10175400,MW671666.1|Hs|onp|USA|2021-01-31:0.00000000)0.36380:0.20437700,MW517759.1|Hs|onp|USA|2021-01-11:0.00000000)0.36381:0.83930100)0.36385:1.94999000)0.36406:0.36855500,(MW548306.1|Hs|onp|USA|2021-01-04:1.03303000,MW549729.1|Hs|onp|USA|2021-01-18:2.96697000)0.36418:4.06050000)0.36422:0.55365700,((((((((((((((((((((((((MW634312.1|Hs|onp|USA|2020-12-27:3.00363000)0.36441:0.00485700)0.36441:0.00658700)0.36441:0.97120900,(MW454392.1|Hs|onp|USA|2020-12-12:0.00000000,MW454393.1|Hs|onp|USA|2020-12-12:0.00000000)0.36433:11.02640000)0.36442:0.01854900,(((MW629146.1|Hs||USA|2020-12-23:0.99190900,MW640826.1|Hs|onp|USA|2021-01-25:1.00809000)0.36439:2.99653000,MW505163.1|Hs||USA|2021-01-07:7.00348000)0.36442:0.00357000,MW550677.1|Hs|onp|USA|2020-12-30:3.99864000)0.36442:0.00636800)0.36442:0.00263800,(MW449502.1|Hs|onp|USA|2020-12-20:3.00607000,MW661012.1|Hs|onp|USA|2020-11-16:3.99393000)0.36441:1.00059000)0.36442:0.00119200,MW449504.1|Hs|onp|USA|2020-12-20:3.00143000)0.36442:0.00248600,MW664388.1|Hs|onp|USA|2021-02-12:5.99682000)0.36442:0.00183000,MW494380.1|Hs|onp|USA|2021-01-03:3.99630000)0.36442:0.00069700,(MW586720.1|Hs||USA|2021-01-13:7.00878000,MW708489.1|Hs|onp|USA|2021-01-30:2.99122000)0.36441:1.00031000)0.36442:0.00710200,MW495204.1|Hs||USA|2021-01-06:0.99181700)0.36442:0.00146500,MW708303.1|Hs|onp|USA|2021-01-15:2.99046000)0.36442:0.00175400,(((MW550559.1|Hs|onp|USA|2020-12-18:0.00000000,MW837500.1|Hs||USA|2021-01-22:1.01378000)0.36439:0.24319900,MW837319.1|Hs||USA|2021-01-21:6.75107000)0.36439:0.76268700,MW629412.1|Hs||USA|2020-12-30:2.00780000)0.36440:1.00011000)0.36442:0.00134500,MW495934.1|Hs||USA|2020-11-16:0.99130700)0.36442:0.00210600,MW634794.1|Hs|onp|USA|2020-12-26:0.99124800)0.36442:0.00284600,(MW669630.1|Hs|onp|USA|2021-02-09:0.00000000,MW669684.1|Hs|onp|USA|2021-02-09:0.00000000)0.36439:2.98895000)0.36442:0.00075600,MW519801.1|Hs|onp|USA|2021-01-04:5.99051000)0.36442:0.00064600,(MW731372.1|Hs|onp|USA|2021-02-05:5.00682000,MW763696.1|Hs|onp|USA|2021-03-01:6.99318000)0.36441:0.98857700)0.36442:0.00067200,MW634644.1|Hs|onp|USA|2020-12-26:0.98912000)0.36442:0.00207300,(((MW667323.1|Hs|onp|USA|2021-01-27:0.00000000,MW667430.1|Hs|onp|USA|2021-01-25:0.00000000)0.36434:2.00458000,MW665796.1|Hs|onp|USA|2021-02-01:2.99542000)0.36436:2.99703000,MW684615.1|Hs||USA|2021-02-06:4.00094000)0.36440:0.98902700)0.36442:0.00427600,MW665822.1|Hs|onp|USA|2021-02-01:0.98514300)0.36442:0.00095600,(MW763849.1|Hs|onp|USA|2021-03-01:0.00000000,MW763879.1|Hs|onp|USA|2021-02-25:0.00000000)0.36437:3.98498000)0.36442:0.02043900,((((((((((MW673292.1|Hs|onp|USA|2021-01-29:1.00375000,MW796750.1|Hs||USA|2021-02-24:0.00000000)0.36429:0.00683900,MW728398.1|Hs|onp|USA|2021-02-14:0.99260000)0.36429:0.99584000,MW545324.1|Hs||USA|2021-01-07:0.00000000)0.36431:0.98898200,(MW629335.1|Hs||USA|2021-01-06:0.00000000,MW629337.1|Hs||USA|2021-01-07:0.00000000)0.36430:3.01117000)0.36433:0.00652100,MW645570.1|Hs||USA|2020-11-19:3.99900000)0.36433:0.00347600,MW617571.1|Hs|onp|USA|2021-01-31:0.99727200)0.36433:0.00371500,MW645655.1|Hs||USA|2020-11-24:0.99528100)0.36433:0.00787100,MW796767.1|Hs||USA|2021-02-16:2.98805000)0.36433:0.33802600,MW645624.1|Hs||USA|2020-11-23:2.85158000)0.36434:1.56370000,MW586411.1|Hs|onp|USA|2021-01-22:5.93315000)0.36442:0.10915300)0.36442:0.00261500,(MW645579.1|Hs||USA|2020-11-20:0.00000000,MW795901.1|Hs||USA|2021-01-26:0.00000000):0.00000000)0.36442:0.14139200)0.36445:0.07519300,(((((((((((MW617631.1|Hs||USA|2021-01-18:0.00000000,MW617648.1|Hs||USA|2021-01-19:0.00000000,MW617666.1|Hs||USA|2021-01-23:0.00000000):0.00000000,MW629549.1|Hs||USA|2021-02-01:5.00174000)0.36400:0.03560500,((MW617693.1|Hs||USA|2021-01-28:0.00000000,MW617706.1|Hs||USA|2021-02-01:0.00000000)0.36398:0.24620600,MW796870.1|Hs||USA|2021-03-01:0.95379400)0.36398:0.73992000)0.36400:2.03557000,MW728600.1|Hs|onp|USA|2021-02-20:0.98138500)0.36408:0.01218600,MW763272.1|Hs|onp|USA|2021-02-27:0.98429900)0.36408:1.97027000,((((((MW719746.1|Hs|onp|USA|2021-02-17:1.00001000,MW825455.1|Hs|onp|USA|2021-03-14:2.99999000)0.36400:0.00333500,MW728804.1|Hs|onp|USA|2021-02-16:0.00000000)0.36400:0.00556100,MW749658.1|Hs|onp|USA|2021-02-26:0.99386500)0.36400:0.01108100,MW783054.1|Hs|onp|USA|2021-03-05:1.98486000)0.36400:0.97097300,((MW696560.1|Hs|onp|USA|2021-02-14:0.00497400,MW728868.1|Hs|onp|USA|2021-02-16:0.99502600)0.36402:0.98934100,MW642653.1|Hs|onp|USA|2021-01-28:1.00835000)0.36403:0.01858200)0.36403:2.99066000,MW528758.1|Hs||USA|2021-01-15:2.01253000)0.36417:0.03577600)0.36417:1.99503000,(((MW719942.1|Hs|onp|USA|2021-02-17:1.00551000,MW793091.1|Hs|onp|USA|2021-03-05:0.99448900)0.36430:3.99845000,MW701294.1|Hs||USA|2020-12-02:3.00156000)0.36435:0.00513800,MW629239.1|Hs||USA|2021-01-18:1.99475000)0.36435:0.00484300)0.36435:0.00904400,(MW708537.1|Hs||USA|2021-01-20:1.02229000,MW739123.1|Hs||USA|2021-01-10:0.00000000)0.36433:1.97808000)0.36435:0.07816300,(((MW631858.1|Hs|onp|USA|2021-02-05:0.00000000,MW672796.1|Hs|onp|USA|2021-02-04:0.00000000):0.00000000,MW793633.1|Hs||USA|2021-03-05:1.01999000)0.36429:0.20273400,MW715163.1|Hs||USA|2021-02-13:0.00000000)0.36430:2.82377000)0.36436:0.14749000,(MW629336.1|Hs||USA|2021-01-07:2.43748000,MW645554.1|Hs||USA|2020-11-19:0.00000000)0.36436:1.80242000)0.36438:0.19398600,MW645589.1|Hs||USA|2020-11-19:0.00000000)0.36441:0.67956300,MW629410.1|Hs||USA|2020-12-29:0.00000000)0.36450:0.04106900,((((MW634094.1|Hs|onp|USA|2020-12-26:0.00000000,MW643621.1|Hs|onp|USA|2021-01-29:0.00000000)0.36446:0.00475700,MW640303.1|Hs|onp|USA|2021-01-22:0.99524300)0.36446:0.34867100,MW642620.1|Hs|onp|USA|2021-02-02:0.84752300)0.36446:0.06561200,MW577055.1|Hs|onp|USA|2021-01-13:1.84421000)0.36447:2.73063000)0.36453:0.04124900,((((MW586557.1|Hs|onp|USA|2021-01-20:0.01297700,MW808303.1|Hs|onp|USA|2021-03-05:2.98702000)0.36442:1.97922000,MW596198.1|Hs|onp|USA|2021-01-09:5.01539000)0.36444:4.61031000,MW550400.1|Hs|onp|USA|2020-12-18:2.59824000)0.36451:0.25501200,MW645667.1|Hs||USA|2020-11-27:0.31538700)0.36452:2.36477000)0.36456:0.02433400,(MW702792.1|Hs||USA|2021-01-13:0.20537100,MW736770.1|Hs||USA|2021-01-07:0.00000000)0.36455:3.79992000)0.36458:0.09581200,((((MW599499.1|Hs||USA|2021-01-08:0.00000000,MW599566.1|Hs||USA|2021-01-08:0.00000000)0.36459:1.02278000,MW599557.1|Hs||USA|2021-01-08:0.97722000)0.36460:0.02555700,MW687335.1|Hs||USA|2021-01-02:0.96743700)0.36460:0.65711500,((MW592634.1|Hs|onp|USA|2021-01-29:0.02548800,MW626196.1|Hs|onp|USA|2021-02-02:0.97451200)0.36459:0.03140700,MW592635.1|Hs|onp|USA|2021-02-01:1.95717000)0.36459:1.30082000)0.36461:1.57923000)0.36466:0.12556800,((MW778555.1|Hs|onp|USA|2021-02-22:0.00000000,MW779281.1|Hs|onp|USA|2021-02-22:0.00000000)0.36457:3.85650000,MW524980.1|Hs|onp|USA|2021-01-12:2.14350000)0.36462:9.57250000)0.36476:0.02005600,MW751072.1|Hs||USA|2021-01-19:1.15403000)0.36478:0.01941100,MW645993.1|Hs||USA|2020-11-25:1.70156000)0.36480:0.01241500,MW661010.1|Hs|onp|USA|2020-11-16:1.71413000)0.36481:0.14186300,(((((((MW629253.1|Hs||USA|2021-01-18:0.00000000,MW708727.1|Hs|onp|USA|2021-01-13:0.00000000)0.36474:0.20554500,MW629422.1|Hs||USA|2020-12-31:0.00000000)0.36474:1.92077000,(MW684683.1|Hs||USA|2021-02-09:0.80353600,MW715204.1|Hs||USA|2021-02-16:0.39646400)0.36474:2.91699000)0.36477:0.78807100,MW629453.1|Hs||USA|2021-01-08:5.24106000)0.36479:0.30787000,(((MW629436.1|Hs||USA|2021-01-05:0.00000000,MW629437.1|Hs||USA|2021-01-05:0.00000000):0.00000000,MW629430.1|Hs||USA|2021-01-04:0.20666300)0.36475:0.05873000,MW629449.1|Hs||USA|2021-01-07:0.93968400)0.36475:2.83943000)0.36480:0.08353500,MW629457.1|Hs||USA|2021-01-11:2.94551000)0.36480:1.01040000,MW577856.1|Hs|onp|USA|2021-01-25:1.94766000)0.36485:1.42528000)0.36493:0.20486900,(MW454492.1|Hs||USA|2020-11-10:1.99176000,MW773946.1|Hs||USA|2020-10-23:3.00824000)0.36511:0.01799000)0.36511:3.01867000,(((((((((((((((MW549973.1|Hs||USA|2021-01-08:0.00778100,MW549979.1|Hs||USA|2021-01-08:1.99222000)0.36677:1.01916000,MW728740.1|Hs|onp|USA|2021-02-21:3.97775000)0.36678:1.97910000,(MW629298.1|Hs||USA|2021-01-19:1.99817000,MW638474.1|Hs|onp|USA|2021-01-02:0.00182700)0.36681:0.00304600)0.36681:0.00349400,((MW645553.1|Hs||USA|2020-11-19:0.00000000,MW645632.1|Hs||USA|2020-11-25:0.00000000)0.36680:0.60713600,MW495916.1|Hs||USA|2020-12-04:2.59286000)0.36681:0.38591400)0.36681:0.00647400,((MW766765.1|Hs|onp|USA|2021-02-16:1.00482000,MW766783.1|Hs|onp|USA|2021-02-25:2.99519000)0.36678:0.00356600,MW735190.1|Hs|onp|USA|2021-02-25:1.99373000)0.36678:1.99275000)0.36681:0.00905500,((MW666360.1|Hs|onp|USA|2021-02-01:0.00000000,MW669653.1|Hs|onp|USA|2021-02-08:2.02649000)0.36677:0.98256800,MW752498.1|Hs||USA|2021-02-21:4.00951000)0.36678:1.99444000)0.36682:0.01092600,(MW629124.1|Hs||USA|2021-01-03:5.01332000,MW731232.1|Hs|onp|USA|2021-02-01:3.98668000)0.36680:1.98313000)0.36682:0.55358100,MW550367.1|Hs|onp|USA|2020-12-20:0.61979600)0.36686:0.27311600,MW644111.1|Hs|onp|USA|2021-01-28:3.84813000)0.36688:2.09377000,MW550734.1|Hs|onp|USA|2021-01-02:5.46746000)0.36706:2.03342000,(MW545211.1|Hs||USA|2021-01-08:0.00000000,MW545250.1|Hs||USA|2021-01-09:1.00027000)0.36718:4.00657000)0.36722:3.69558000,((((((MW596013.1|Hs|onp|USA|2021-01-29:3.01194000,MW708632.1|Hs|onp|USA|2021-01-28:0.98805600)0.36718:0.01707300,MW666710.1|Hs|onp|USA|2021-02-01:0.00000000)0.36718:1.98020000,(MW449480.1|Hs|onp|USA|2020-12-19:0.00063800,MW449487.1|Hs|onp|USA|2020-12-19:1.99936000)0.36721:1.01452000)0.36721:0.99037100,(MW582217.1|Hs||USA|2020-12-23:0.99500700,MW582232.1|Hs||USA|2020-12-23:1.00499000)0.36720:4.00859000)0.36724:4.00334000,MW816597.1|Hs||USA|2021-02-01:7.00136000)0.36735:0.01760900,((MW672698.1|Hs|onp|USA|2021-02-03:0.00000000,MW777148.1|Hs|onp|USA|2021-02-14:0.00000000,MW777384.1|Hs|onp|USA|2021-02-18:0.00000000)0.36731:1.05558000,(MW669033.1|Hs|onp|USA|2021-02-06:0.93222200,MW669063.1|Hs|onp|USA|2021-02-06:0.06777800)0.36728:4.93322000)0.36733:0.95219300)0.36735:2.67061000)0.36748:0.27142300,(((((((MW728494.1|Hs|onp|USA|2021-02-20:0.99923500,MW728621.1|Hs|onp|USA|2021-02-17:1.00076000)0.36721:0.00058000,MW719815.1|Hs|onp|USA|2021-02-17:1.99942000)0.36721:0.01605400,(MW763317.1|Hs|onp|USA|2021-02-27:0.00000000,MW763488.1|Hs|onp|USA|2021-02-27:0.00000000)0.36714:5.98367000)0.36721:0.98688300,MW782822.1|Hs|onp|USA|2021-03-03:0.99885200)0.36724:0.00254300,(MW594052.1|Hs||USA|2021-01-09:0.00000000,MW694373.1|Hs||USA|2021-01-24:0.00000000)0.36720:3.99878000)0.36724:1.99353000,(((((MW735359.1|Hs|onp|USA|2021-03-01:2.00581000,MW778025.1|Hs|onp|USA|2021-02-19:0.99419300)0.36723:0.00281800,(MW777795.1|Hs|onp|USA|2021-02-16:0.00000000,MW779218.1|Hs|onp|USA|2021-02-23:2.00969000)0.36720:2.99594000)0.36723:0.98521700,MW586402.1|Hs|onp|USA|2021-01-22:5.01369000)0.36726:0.00726000,MW629420.1|Hs||USA|2020-12-31:0.00601000)0.36726:1.99758000,MW638144.1|Hs|onp|USA|2021-01-09:5.00165000)0.36731:0.00760900)0.36731:2.66325000,((((MW586175.1|Hs|onp|USA|2021-01-28:0.00000000,MW617730.1|Hs||USA|2021-01-27:0.00000000)0.36721:0.00223800,MW660966.1|Hs||USA|2021-01-28:0.99776200)0.36721:3.97461000,((MW763793.1|Hs|onp|USA|2021-02-24:0.00000000,MW763925.1|Hs|onp|USA|2021-02-28:0.00000000)0.36725:1.98333000,MW540299.1|Hs|onp|USA|2021-01-06:1.01667000)0.36728:0.02650800)0.36728:6.97917000,(MW634391.1|Hs|onp|USA|2020-12-24:0.01565900,MW749337.1|Hs|onp|USA|2021-02-18:3.98434000)0.36742:5.01273000)0.36747:0.65972300)0.36749:0.29990000)0.36751:0.02549500,(((MW626635.1|Hs||USA|2021-01-11:16.07550000,MW778668.1|Hs|onp|USA|2021-02-23:0.00000000)0.36748:4.57012000,(MW666392.1|Hs|onp|USA|2021-02-01:0.00000000,MW666488.1|Hs|onp|USA|2021-02-01:0.00000000)0.36749:2.66678000)0.36751:0.22629300,MW665626.1|Hs|onp|USA|2021-01-28:7.87501000)0.36752:0.10155300)0.36752:0.01405200,(((((((((((((((MW700352.1|Hs||USA|2021-02-01:0.00000000,MW700353.1|Hs||USA|2021-02-01:0.00000000)0.36707:0.87105800,MW772191.1|Hs|onp|USA|2021-02-26:4.72894000)0.36708:2.11873000,(MW631772.1|Hs|onp|USA|2021-02-05:1.03082000,MW778065.1|Hs|onp|USA|2021-02-18:0.00000000)0.36708:2.95698000)0.36711:0.02802900,(MW694156.1|Hs|onp|USA|2021-02-11:0.02204000,MW825689.1|Hs|onp|USA|2021-03-11:1.97796000)0.36709:1.99249000)0.36711:0.66156900,(((MW565864.1|Hs|onp|USA|2021-01-26:1.01186000,MW626351.1|Hs|onp|USA|2021-02-01:1.98814000)0.36708:4.00627000,MW550582.1|Hs|onp|USA|2020-12-22:0.99152800)0.36713:0.00956700,MW808280.1|Hs|onp|USA|2021-03-08:2.99505000)0.36713:0.67023300)0.36714:0.32528900,(MW634379.1|Hs|onp|USA|2020-12-24:3.00037000,MW634617.1|Hs|onp|USA|2020-12-27:3.99963000)0.36716:0.00943900)0.36716:0.01145100,MW778972.1|Hs|onp|USA|2021-02-22:3.99476000)0.36716:5.62874000,((MW454502.1|Hs||USA|2020-09-25:0.00000000,MW454509.1|Hs||USA|2020-09-26:0.00000000)0.36749:0.00996900,MW708882.1|Hs|onp|USA|2021-01-05:3.99003000)0.36749:0.65927300)0.36750:0.19175100,((MW825594.1|Hs|onp|USA|2021-03-11:0.00000000,MW825599.1|Hs|onp|USA|2021-03-11:0.00000000)0.36744:0.01665300,MW808319.1|Hs|onp|USA|2021-03-05:1.98335000)0.36744:3.82859000)0.36751:0.10071000,((MW697796.1|Hs|onp|USA|2021-02-11:1.00076000,MW705407.1|Hs|onp|USA|2021-02-10:0.99923900)0.36745:1.98440000,MW698035.1|Hs|onp|USA|2021-02-11:1.01560000)0.36747:2.93615000)0.36751:0.02539000,MW636878.1|Hs|onp|USA|2021-01-20:6.98887000)0.36752:0.01804400,MW521797.1|Hs||USA|2020-09-11:2.00580000)0.36752:0.00146500,MW491025.1|Hs||USA|2020-11-03:0.99756500)0.36752:0.00141800,(((((((((MW680522.1|Hs|onp|USA|2021-02-09:2.02162000,MW680525.1|Hs|onp|USA|2021-02-10:0.97837900)0.36720:0.99073000,MW705055.1|Hs|onp|USA|2021-02-08:2.01539000)0.36721:1.00585000,MW680494.1|Hs|onp|USA|2021-02-09:2.99699000)0.36723:0.00101000,(MW669263.1|Hs|onp|USA|2021-02-08:0.00071100,MW669349.1|Hs|onp|USA|2021-02-08:0.99928900)0.36718:3.99726000)0.36723:4.98506000,(((MW493696.1|Hs|onp|USA|2021-01-09:0.99672400,MW519855.1|Hs|onp|USA|2021-01-03:1.00328000)0.36736:0.00726600,MW667458.1|Hs|onp|USA|2021-01-26:0.00000000)0.36736:0.99469600,(MW545242.1|Hs||USA|2021-01-10:0.99865100,MW596100.1|Hs|onp|USA|2021-01-08:0.00134900)0.36737:0.00236200)0.36737:0.01283200)0.36737:0.01344700,MW665812.1|Hs|onp|USA|2021-01-31:3.97571000)0.36738:1.98015000,MW826315.1|Hs|onp|USA|2020-07-07:0.99671100)0.36747:0.00474600,(MW826316.1|Hs|onp|USA|2020-07-07:0.00000000,MW826317.1|Hs|onp|USA|2020-07-07:0.00000000,MW826318.1|Hs|onp|USA|2020-07-07:0.00000000,MW826319.1|Hs|onp|USA|2020-07-07:0.00000000):0.00000000)0.36747:0.01497400,MW826320.1|Hs|onp|USA|2020-07-07:0.98348500)0.36747:0.98236500)0.36752:0.00230600,(((((((MW634302.1|Hs|onp|USA|2020-12-27:0.00000000,MW641046.1|Hs|onp|USA|2021-01-26:3.00596000)0.36736:1.00010000,MW638850.1|Hs|onp|USA|2021-01-05:1.99900000)0.36737:0.35700900,((MW808664.1|Hs|onp|USA|2021-03-04:0.17138700,MW808947.1|Hs|onp|USA|2021-03-05:0.82861300)0.36734:0.69034100,MW698136.1|Hs|onp|USA|2021-02-15:0.65870500)0.36735:1.65291000)0.36738:0.79751900,MW583129.1|Hs|onp|USA|2021-01-17:2.17195000)0.36740:3.84770000,MW777054.1|Hs|onp|USA|2021-02-15:5.00143000)0.36752:0.00067300,MW521798.1|Hs||USA|2020-09-09:1.99929000)0.36752:0.00037100,((MW665725.1|Hs|onp|USA|2021-01-27:1.00236000,MW681168.1|Hs|onp|USA|2021-02-10:0.99764000)0.36749:0.00514600,MW805119.1|Hs|onp|USA|2021-03-08:4.99486000)0.36749:1.99615000)0.36752:0.00226500)0.36752:0.00534000)0.36752:0.03821100)0.36753:0.03612300,MW665842.1|Hs|onp|USA|2021-01-30:10.06560000)0.36758:0.14054100,(((((((MW795975.1|Hs||USA|2021-01-13:0.83441700,MW796032.1|Hs||USA|2021-01-13:0.16558300)0.36754:0.63842900,MW559158.1|Hs||USA|2020-12-23:0.27215600)0.36755:2.50036000,MW795969.1|Hs||USA|2021-01-26:8.36666000)0.36759:0.42193200,(MW719774.1|Hs|onp|USA|2021-02-13:3.00669000,MW719965.1|Hs|onp|USA|2021-02-18:1.99331000)0.36759:0.17005500)0.36759:0.31693300,(MW406614.1|Hs||USA|2020-11-18:1.91336000,MW550363.1|Hs|onp|USA|2020-12-28:0.00000000)0.36760:0.56225200)0.36760:0.65408100,MW795918.1|Hs||USA|2021-01-24:2.12258000)0.36762:2.17999000,(MW517750.1|Hs|onp|USA|2021-01-10:7.97983000,MW634065.1|Hs|onp|USA|2020-12-26:3.02017000)0.36769:1.32623000)0.36770:0.84759400)0.36773:0.72520000,(((((((((((((((((MW763735.1|Hs|onp|USA|2021-03-01:0.00000000,MW778712.1|Hs|onp|USA|2021-02-20:0.00000000,MW793306.1|Hs|onp|USA|2021-03-06:0.00000000)0.36600:0.54404800,MW796828.1|Hs||USA|2021-02-23:0.65595200)0.36601:1.57583000,((MW669211.1|Hs|onp|USA|2021-02-07:0.01308600,MW681142.1|Hs|onp|USA|2021-02-10:0.98691400)0.36602:0.98933500,MW778858.1|Hs|onp|USA|2021-02-21:0.00163900)0.36603:1.13986000)0.36605:2.84341000,((((MW629353.1|Hs||USA|2021-01-11:0.00000000,MW672748.1|Hs|onp|USA|2021-02-03:0.00000000)0.36612:0.00485000,MW693718.1|Hs|onp|USA|2021-02-10:2.99515000)0.36612:0.98359700,MW583364.1|Hs|onp|USA|2021-01-11:1.01202000)0.36614:0.01558500,MW733404.1|Hs|onp|USA|2021-02-22:0.98884000)0.36614:1.00873000)0.36616:1.98972000,(((((((MW681307.1|Hs|onp|USA|2021-02-10:0.99615000,MW825771.1|Hs|onp|USA|2021-03-11:2.00385000)0.36623:0.00419300,MW772052.1|Hs|onp|USA|2021-02-28:1.99714000)0.36623:0.00147000,MW696553.1|Hs|onp|USA|2021-02-14:0.99725200)0.36623:0.00201600,MW825398.1|Hs|onp|USA|2021-03-15:1.99698000)0.36623:0.00055800,MW763975.1|Hs|onp|USA|2021-02-28:2.99721000)0.36623:0.00320400,MW783068.1|Hs|onp|USA|2021-03-05:1.99448000)0.36623:0.00224200,(MW805013.1|Hs|onp|USA|2021-03-06:0.00000000,MW825620.1|Hs|onp|USA|2021-03-14:0.00000000)0.36621:1.99352000)0.36623:0.98349100)0.36628:0.00610200,(((MW517764.1|Hs|onp|USA|2021-01-11:2.00173000,MW550256.1|Hs||USA|2021-01-07:0.99827300)0.36623:0.00264300,MW708098.1|Hs||USA|2021-01-26:0.99816700)0.36623:2.02171000,MW820268.1|Hs|onp|USA|2021-03-09:7.97737000)0.36626:0.97446400)0.36628:0.00320500,(((((MW696507.1|Hs|onp|USA|2021-02-14:1.98644000,MW783393.1|Hs|onp|USA|2021-02-27:1.01356000)0.36619:1.00482000,(MW773263.1|Hs|onp|USA|2021-02-28:0.99950600,MW773274.1|Hs|onp|USA|2021-02-28:0.00049400)0.36618:1.99169000)0.36621:0.00726500,(MW485285.1|Hs|onp|USA|2020-12-30:2.99328000,MW628987.1|Hs|onp|USA|2021-01-25:2.00672000)0.36620:0.99166700)0.36621:0.99919000,((MW696734.1|Hs|onp|USA|2021-02-13:0.00000000,MW696745.1|Hs|onp|USA|2021-02-13:0.00000000)0.36618:1.99918000,MW777320.1|Hs|onp|USA|2021-02-19:1.00082000)0.36620:1.99794000)0.36624:0.99747900,((MW681282.1|Hs|onp|USA|2021-02-10:2.98859000,MW778824.1|Hs|onp|USA|2021-02-21:4.01141000)0.36627:1.00300000,MW763858.1|Hs|onp|USA|2021-03-01:2.99893000)0.36628:0.00169100)0.36628:0.00321600)0.36628:0.00428000,MW638460.1|Hs|onp|USA|2021-01-02:1.99636000)0.36628:0.12665800,MW825518.1|Hs|onp|USA|2021-03-15:8.07071000)0.36630:0.83864200,((((((((((((MW626633.1|Hs||USA|2021-01-11:0.31516100,MW634726.1|Hs|onp|USA|2020-12-28:0.88483900)0.36636:0.06708900,MW709064.1|Hs|onp|USA|2021-01-13:2.91023000)0.36636:1.75235000)0.36638:0.22617100,(MW748241.1|Hs|onp|USA|2021-02-09:2.00276000,MW748242.1|Hs|onp|USA|2021-02-09:0.99723800)0.36636:2.86968000)0.36639:0.07171900,(MW666790.1|Hs|onp|USA|2021-01-25:1.96625000,MW673050.1|Hs|onp|USA|2021-02-07:4.03375000)0.36638:0.99736600)0.36639:1.72762000,((MW709238.1|Hs|onp|USA|2021-01-27:1.96854000,MW731240.1|Hs|onp|USA|2021-02-02:0.03145700)0.36640:4.08532000,MW739518.1|Hs||USA|2021-01-20:0.00000000)0.36644:0.01841300)0.36644:0.18586200,((MW453119.1|Hs||USA|2020-12-29:2.86196000,MW596149.1|Hs|onp|USA|2021-01-10:5.33804000)0.36644:0.11309900,MW485883.1|Hs||USA|2021-01-02:2.94367000)0.36644:0.90690300)0.36645:0.01970600,MW701152.1|Hs||USA|2021-01-04:0.00000000)0.36645:0.03236200,MW528789.1|Hs||USA|2021-01-15:2.93974000)0.36645:0.01333700,((((((((((MW617846.1|Hs||USA|2021-01-21:0.33500300,MW617847.1|Hs||USA|2021-01-21:0.86499700)0.36624:0.04772600,MW636736.1|Hs|onp|USA|2021-01-19:1.91806000)0.36625:2.60469000,MW816953.1|Hs|onp|USA|2021-03-14:0.55371800)0.36628:0.28869400,(MW599686.1|Hs||USA|2021-01-13:4.01391000,MW766858.1|Hs|onp|USA|2021-02-15:0.00000000)0.36629:0.32233100)0.36629:0.06590200,MW667367.1|Hs|onp|USA|2021-01-24:0.90174800)0.36629:0.03297500,(MW792540.1|Hs|onp|USA|2021-03-08:0.00000000,MW816361.1|Hs|onp|USA|2021-03-12:0.00000000)0.36628:0.91283700)0.36629:0.02533000,(MW780805.1|Hs|onp|USA|2021-02-27:0.00000000,MW812702.1|Hs|onp|USA|2021-03-09:0.00000000)0.36628:0.93287200)0.36629:0.01739600,MW681320.1|Hs|onp|USA|2021-02-11:1.96806000)0.36629:0.00246100,MW669236.1|Hs|onp|USA|2021-02-07:1.96912000)0.36629:0.03619400,((MW733677.1|Hs|onp|USA|2021-02-22:0.00000000,MW808853.1|Hs|onp|USA|2021-03-03:0.00000000):0.00000000,MW778938.1|Hs|onp|USA|2021-02-22:1.02810000)0.36630:0.04618200)0.36630:1.92690000)0.36645:0.01082300,MW560777.1|Hs||USA|2021-01-15:2.95751000)0.36646:0.00375100,MW728374.1|Hs|onp|USA|2021-02-22:2.95658000)0.36646:0.01613500)0.36646:0.01221200,MW739682.1|Hs||USA|2021-01-27:1.95384000)0.36646:0.01240300,((((MW666339.1|Hs|onp|USA|2021-02-02:2.02127000,MW697946.1|Hs|onp|USA|2021-02-11:2.97873000)0.36638:0.98858100,(MW680590.1|Hs|onp|USA|2021-02-11:1.00005000,MW696980.1|Hs|onp|USA|2021-02-09:0.99994600)0.36636:3.00805000)0.36639:1.94582000,((MW735953.1|Hs||USA|2021-01-04:1.27115000,MW735954.1|Hs||USA|2021-01-04:0.72884900)0.36641:0.89499200,MW729312.1|Hs||USA|2021-01-13:0.19066000)0.36642:0.80328400)0.36643:0.06892900,MW837514.1|Hs||USA|2021-01-22:3.06251000)0.36643:0.96587200)0.36647:0.00882500,(((((((((((((MW668590.1|Hs|onp|USA|2021-02-06:0.00000000,MW719707.1|Hs|onp|USA|2021-02-17:0.00000000,MW719985.1|Hs|onp|USA|2021-02-19:0.00000000)0.36614:0.00734700,MW771803.1|Hs|onp|USA|2021-02-26:1.99265000)0.36614:1.89524000,MW766419.1|Hs|onp|USA|2021-02-22:0.29833600)0.36618:1.04171000,MW667353.1|Hs|onp|USA|2021-01-23:0.95292900)0.36621:0.02783300,MW696685.1|Hs|onp|USA|2021-02-15:0.96816300)0.36621:2.85005000,(MW731124.1|Hs|onp|USA|2021-02-10:0.00000000,MW731135.1|Hs|onp|USA|2021-02-10:0.00000000)0.36626:5.25098000)0.36631:0.13027200,MW586855.1|Hs||USA|2021-01-13:5.97206000)0.36632:0.01127800,(MW639964.1|Hs|onp|USA|2021-01-19:2.01357000,MW763313.1|Hs|onp|USA|2021-02-27:1.98643000)0.36630:1.96528000)0.36632:0.01238600,(MW560765.1|Hs||USA|2021-01-14:2.98848000,MW700557.1|Hs||USA|2020-12-16:0.01151500)0.36631:0.96449400)0.36632:0.02154100,(MW667358.1|Hs|onp|USA|2021-01-23:2.99124000,MW669756.1|Hs|onp|USA|2021-02-08:1.00876000)0.36630:1.96515000)0.36632:0.00574700,(((MW681205.1|Hs|onp|USA|2021-02-13:1.00166000,MW805158.1|Hs|onp|USA|2021-03-08:0.00000000)0.36622:0.00267100,MW728474.1|Hs|onp|USA|2021-02-14:0.99708000)0.36622:1.00529000,MW778823.1|Hs|onp|USA|2021-02-21:2.99309000)0.36624:3.98838000)0.36632:0.01018400,(((MW728498.1|Hs|onp|USA|2021-02-21:2.98482000,MW778325.1|Hs|onp|USA|2021-02-18:1.01518000)0.36630:0.01327000,MW733676.1|Hs|onp|USA|2021-02-23:0.00000000)0.36630:0.08342100,MW731732.1|Hs|saliva_onp|USA|2021-02-18:1.11184000)0.36630:0.92972100)0.36632:0.05252700,((((((MW725668.1|Hs||USA|2021-02-16:0.32873600,MW777873.1|Hs|onp|USA|2021-02-15:1.87126000)0.36609:0.35365000,MW808534.1|Hs|onp|USA|2021-03-08:0.27263500)0.36610:1.14066000,((MW778591.1|Hs|onp|USA|2021-02-20:0.00000000,MW778618.1|Hs|onp|USA|2021-02-20:0.00000000)0.36607:2.81245000,MW693873.1|Hs|onp|USA|2021-02-11:0.00000000)0.36611:0.56471700)0.36612:0.42254600,MW693869.1|Hs|onp|USA|2021-02-11:0.00000000)0.36613:0.00338400,(MW673557.1|Hs||USA|2020-12-16:0.00000000,MW673558.1|Hs||USA|2020-12-16:0.20434300)0.36612:1.04324000)0.36613:1.62903000,MW812662.1|Hs|onp|USA|2021-03-08:3.89589000)0.36621:2.49796000)0.36633:0.91785500)0.36647:0.01862400,(((((MW681137.1|Hs|onp|USA|2021-02-11:0.00000000,MW681390.1|Hs|onp|USA|2021-02-11:0.00000000)0.36625:0.02461500,MW681159.1|Hs|onp|USA|2021-02-11:0.97538600)0.36625:1.58600000,MW672747.1|Hs|onp|USA|2021-02-03:6.60296000)0.36628:0.37620500,(MW636428.1|Hs|onp|USA|2021-01-18:3.01011000,MW719571.1|Hs||USA|2020-12-27:0.00000000)0.36629:0.02038500)0.36629:3.95313000,((MW696714.1|Hs|onp|USA|2021-02-14:1.00979000,MW825552.1|Hs|onp|USA|2021-03-14:0.99021100)0.36632:0.99416200,MW763197.1|Hs||USA|2021-02-08:0.00594200)0.36634:4.05232000)0.36640:1.96091000)0.36648:0.14672800,(((MW596220.1|Hs|onp|USA|2021-01-10:1.04907000,MW838279.1|Hs||USA|2021-01-14:0.00000000)0.36653:0.63412100,MW838300.1|Hs||USA|2021-01-22:0.35894300)0.36653:0.70105000,(MW545181.1|Hs||USA|2021-01-09:1.03761000,MW702576.1|Hs||USA|2020-12-03:0.00000000)0.36654:0.33036300)0.36654:0.73483500)0.36656:1.80804000,((((((((((((((((((((((((((((((((((((((MW696298.1|Hs|onp|USA|2021-02-14:0.99992700,MW697970.1|Hs|onp|USA|2021-02-13:0.00007300)0.36557:0.99883300,MW697981.1|Hs|onp|USA|2021-02-13:0.00111500)0.36558:0.99869000,(MW669745.1|Hs|onp|USA|2021-02-08:0.00000000,MW673524.1|Hs|onp|USA|2021-02-09:0.00000000)0.36560:0.00063200)0.36560:0.00072700,MW697043.1|Hs|onp|USA|2021-02-16:0.99883500)0.36560:0.91329800,MW519623.1|Hs|onp|USA|2021-01-07:1.28608000)0.36563:0.06965300,MW707709.1|Hs|onp|USA|2021-02-17:0.98569300)0.36563:0.00437200,MW763318.1|Hs|onp|USA|2021-02-25:0.98747200)0.36563:0.00576100,(MW667426.1|Hs|onp|USA|2021-01-23:0.00000000,MW705589.1|Hs|onp|USA|2021-02-10:0.00000000):0.00000000)0.36563:0.00399400,MW672953.1|Hs|onp|USA|2021-02-06:0.99139100)0.36563:0.00142100,(MW693908.1|Hs|onp|USA|2021-02-10:0.00579100,MW772008.1|Hs|onp|USA|2021-02-27:1.99421000)0.36562:0.98596500)0.36563:0.00667900,(MW766420.1|Hs|onp|USA|2021-02-22:1.97439000,MW783178.1|Hs|onp|USA|2021-02-28:3.02561000)0.36563:0.00866200)0.36563:0.94989300,(((((((MW731230.1|Hs|onp|USA|2021-02-01:1.03585000,MW731231.1|Hs|onp|USA|2021-02-01:0.00000000)0.36555:0.20254600,MW629538.1|Hs||USA|2021-01-28:0.00000000)0.36555:0.04688100,MW707965.1|Hs|onp|USA|2021-02-16:1.94665000)0.36555:0.00942300,MW781648.1|Hs|onp|USA|2021-03-04:3.94952000)0.36555:0.03229600,(MW793641.1|Hs||USA|2021-03-04:0.00000000,MW825561.1|Hs|onp|USA|2021-03-15:2.00074000)0.36552:2.92165000)0.36555:2.97327000,(MW694453.1|Hs||USA|2021-01-25:1.00352000,MW796753.1|Hs||USA|2021-02-23:0.99648100)0.36566:0.97387600)0.36567:0.95958800,((((MW766849.1|Hs|onp|USA|2021-02-18:0.35774800,MW771734.1|Hs|onp|USA|2021-02-26:0.04225200)0.36568:2.87280000,MW581608.1|Hs||USA|2021-01-03:0.17058700)0.36571:0.02376000,(MW739697.1|Hs||USA|2021-02-19:0.00000000,MW793007.1|Hs||USA|2021-02-19:1.30150000)0.36569:1.91602000)0.36571:0.03143800,MW525003.1|Hs|onp|USA|2021-01-12:0.00000000)0.36571:0.01322200)0.36571:0.02685600)0.36571:0.02122300,MW736083.1|Hs||USA|2021-01-04:0.96530700)0.36571:0.00802800,(((MW696455.1|Hs|onp|USA|2021-02-14:0.99977500,MW749566.1|Hs|onp|USA|2021-02-24:2.00022000)0.36569:0.00033000,MW733371.1|Hs|onp|USA|2021-02-21:0.99977500)0.36569:0.00272700,(MW693337.1|Hs|onp|USA|2021-02-10:0.00000000,MW696489.1|Hs|onp|USA|2021-02-14:0.00000000):0.00000000)0.36569:0.96479900)0.36572:0.00493200,(((((MW700356.1|Hs||USA|2021-02-01:0.00000000,MW700358.1|Hs||USA|2021-02-01:0.00000000)0.36558:5.64435000,(MW715101.1|Hs||USA|2021-02-15:0.01484100,MW731721.1|Hs|saliva_onp|USA|2021-02-16:1.98516000)0.36562:1.64142000)0.36564:1.32094000,(((MW763528.1|Hs|onp|USA|2021-02-27:3.98051000,MW763556.1|Hs|onp|USA|2021-02-27:1.01949000)0.36566:0.89694000,MW708091.1|Hs|onp|USA|2020-12-29:2.29171000)0.36567:0.05164700,MW763288.1|Hs|onp|USA|2021-02-28:2.96940000)0.36567:0.01793100)0.36567:0.06062300,(MW779126.1|Hs|onp|USA|2021-02-22:4.00550000,MW783153.1|Hs|onp|USA|2021-02-28:3.99450000)0.36567:0.08463000)0.36567:0.84864900,MW763690.1|Hs|onp|USA|2021-03-01:2.87202000)0.36571:0.07972800)0.36572:0.00433800,MW681378.1|Hs|onp|USA|2021-02-10:1.97973000)0.36572:0.00187100,((((MW667220.1|Hs|onp|USA|2021-01-24:0.99653400,MW671705.1|Hs|onp|USA|2021-01-31:3.00347000)0.36568:0.00329900,MW805098.1|Hs|onp|USA|2021-03-08:4.99790000)0.36568:0.99545100,(MW626576.1|Hs||USA|2021-01-05:0.99671400,MW626588.1|Hs||USA|2021-01-05:0.00328600)0.36568:2.00249000)0.36570:0.93803200,(MW634103.1|Hs|onp|USA|2020-12-26:0.00801400,MW669701.1|Hs|onp|USA|2021-02-10:1.99199000)0.36570:1.93243000)0.36572:0.04541200)0.36572:0.00221500,(MW733636.1|Hs|onp|USA|2021-02-22:0.00000000,MW793179.1|Hs|onp|USA|2021-02-27:0.00000000)0.36568:2.98092000)0.36572:0.00230200,MW733407.1|Hs|onp|USA|2021-02-20:1.97815000)0.36572:0.00399900,MW773265.1|Hs|onp|USA|2021-03-02:2.97964000)0.36572:0.00130000,(((MW629014.1|Hs|onp|USA|2021-01-29:1.00048000,MW638924.1|Hs|onp|USA|2021-01-09:2.99952000)0.36568:0.01650000,MW733405.1|Hs|onp|USA|2021-02-22:2.98327000)0.36568:0.98927100,(MW666992.1|Hs|onp|USA|2021-01-27:0.00000000,MW694459.1|Hs||USA|2021-01-26:0.00000000)0.36567:3.00185000)0.36570:0.97792200)0.36572:0.00458100,(((MW666684.1|Hs|onp|USA|2021-01-31:0.99911600,MW709231.1|Hs|onp|USA|2021-01-03:1.00088000)0.36568:0.00425900,MW763391.1|Hs|onp|USA|2021-02-24:0.00000000)0.36568:0.02802300,MW749664.1|Hs|onp|USA|2021-02-22:1.17068000)0.36568:1.95007000)0.36572:0.00516300,((MW666292.1|Hs|onp|USA|2021-02-01:3.01705000,MW669078.1|Hs|onp|USA|2021-02-06:0.98295100)0.36567:4.77086000,MW681532.1|Hs|onp|USA|2021-02-11:8.76692000)0.36572:0.19955800)0.36572:0.00958400,MW696264.1|Hs|onp|USA|2021-02-10:6.97083000)0.36573:0.01719200,(((MW519688.1|Hs|onp|USA|2021-01-06:0.99813000,MW583204.1|Hs|onp|USA|2021-01-16:1.00187000)0.36573:0.00360000,MW779317.1|Hs|onp|USA|2021-02-22:0.99640500)0.36573:0.00266700,MW672969.1|Hs|onp|USA|2021-02-07:2.99614000)0.36573:0.05214200)0.36573:0.01692200,((MW749597.1|Hs|onp|USA|2021-02-24:1.00315000,MW763687.1|Hs|onp|USA|2021-02-28:0.00000000)0.36568:1.18404000,MW837327.1|Hs||USA|2021-02-25:5.81464000)0.36570:2.80613000)0.36574:0.92274400,((((MW668556.1|Hs|onp|USA|2021-02-01:0.90231500,MW672702.1|Hs|onp|USA|2021-02-02:0.29768500)0.36606:1.03324000,MW696499.1|Hs|onp|USA|2021-02-15:0.93871300)0.36607:0.03482800,(MW693595.1|Hs|onp|USA|2021-02-10:1.01455000,MW763706.1|Hs|onp|USA|2021-02-27:3.98545000)0.36606:0.95375000)0.36607:0.02491600,MW779132.1|Hs|onp|USA|2021-02-22:0.00000000)0.36607:0.98932500)0.36610:0.01467200,MW640172.1|Hs|onp|USA|2021-01-21:2.99470000)0.36610:0.00278500,(MW629306.1|Hs||USA|2021-01-21:1.00048000,MW629343.1|Hs||USA|2021-01-07:0.00000000)0.36609:1.99038000)0.36610:0.00210800,MW496025.1|Hs||USA|2020-11-17:0.98344900)0.36611:0.01086000,((((MW763487.1|Hs|onp|USA|2021-02-28:0.99940000,MW808556.1|Hs|onp|USA|2021-03-06:0.00060000)0.36587:0.00213100,MW804970.1|Hs|onp|USA|2021-03-08:0.99747400)0.36587:3.00932000,(MW719837.1|Hs|onp|USA|2021-02-22:2.00090000,MW728571.1|Hs|onp|USA|2021-02-21:0.00000000)0.36590:2.98953000)0.36593:0.97697700,MW638692.1|Hs|onp|USA|2021-01-04:2.02074000)0.36596:4.97836000)0.36611:0.84774000,(MW673518.1|Hs|onp|USA|2021-02-08:2.01012000)0.36648:0.34423600)0.36648:0.12844400,((MW629340.1|Hs||USA|2021-01-07:0.02149600,MW750988.1|Hs||USA|2021-01-24:5.97850000)0.36651:0.97541300,MW545305.1|Hs||USA|2021-01-09:1.00441000)0.36651:1.94727000)0.36654:0.00276900,((((MW586546.1|Hs|onp|USA|2021-01-20:2.36113000,MW728564.1|Hs|onp|USA|2021-02-20:1.83887000)0.36651:0.22010500,MW779445.1|Hs|onp|USA|2021-02-24:0.11688900)0.36651:1.87482000,MW673363.1|Hs|onp|USA|2021-02-07:1.97371000)0.36654:0.01041900,MW634631.1|Hs|onp|USA|2020-12-25:1.98305000)0.36654:0.00489900)0.36654:0.00256000,MW666832.1|Hs|onp|USA|2021-01-24:1.98988000)0.36654:0.00363300,MW708886.1|Hs|onp|USA|2021-01-14:3.98378000)0.36654:0.01183300,(((((MW825850.1|Hs|onp|USA|2021-02-14:0.04742900,MW825861.1|Hs|onp|USA|2021-02-14:0.95257100)0.36640:0.96401000,MW719781.1|Hs|onp|USA|2021-02-14:0.00459200)0.36641:0.04153600,MW758692.1|Hs|onp|USA|2021-02-22:0.95781800)0.36641:2.96521000,((MW749630.1|Hs|onp|USA|2021-02-24:0.00000000,MW804651.1|Hs||USA|2021-03-10:0.00000000):0.00000000,MW640729.1|Hs|onp|USA|2021-01-25:1.00359000)0.36648:0.01814800)0.36648:1.93337000,((MW697925.1|Hs|onp|USA|2021-02-12:1.00243000,MW758631.1|Hs|onp|USA|2021-02-25:1.99757000)0.36644:0.01369200,MW731061.1|Hs|onp|USA|2021-02-04:1.98547000)0.36644:6.91573000)0.36655:0.04245200)0.36655:0.02841400,MW741690.1|Hs|onp|USA|2021-02-03:2.03700000)0.36656:1.95172000)0.36754:0.01869500,((((((((((((MW631829.1|Hs|onp|USA|2021-02-05:0.99897600,MW631883.1|Hs|onp|USA|2021-02-07:2.00102000)0.36710:0.00205500,MW673152.1|Hs|onp|USA|2021-02-08:1.99830000)0.36710:0.00122600,MW528832.1|Hs||USA|2021-01-13:0.99789000)0.36710:0.00053700,MW638138.1|Hs|onp|USA|2021-01-09:2.99872000)0.36710:0.00258000,MW519695.1|Hs|onp|USA|2021-01-05:0.99647100)0.36710:0.00214700,MW696559.1|Hs|onp|USA|2021-02-14:2.99585000)0.36710:0.00055000,(MW697034.1|Hs|onp|USA|2021-02-16:4.99937000,MW763344.1|Hs|onp|USA|2021-02-28:4.00063000)0.36709:0.99584500)0.36710:0.00066800,(MW681217.1|Hs|onp|USA|2021-02-11:0.99830500,MW681268.1|Hs|onp|USA|2021-02-12:1.00170000)0.36708:1.99576000)0.36710:0.00088100,((MW681269.1|Hs|onp|USA|2021-02-13:0.00000000,MW779074.1|Hs|onp|USA|2021-02-23:0.00000000)0.36706:1.01452000,MW793243.1|Hs|onp|USA|2021-03-06:2.98548000)0.36707:1.98655000)0.36710:0.00286400,MW763923.1|Hs|onp|USA|2021-02-25:6.99528000)0.36710:0.00179400,(MW666231.1|Hs|onp|USA|2021-02-02:0.00000000,MW666288.1|Hs|onp|USA|2021-02-02:0.00000000)0.36707:2.99252000)0.36710:0.00315900,((MW668515.1|Hs|onp|USA|2021-02-01:0.00000000,MW728397.1|Hs|onp|USA|2021-02-22:3.00151000)0.36705:2.98468000,MW793276.1|Hs|onp|USA|2021-03-06:2.01496000)0.36709:0.99023300)0.36710:4.98477000)0.36755:0.95567200)0.36854:0.03636800)0.36861:0.00203700,((((((((((((((((((MW349081.1|Hs|onp|USA|2020-11-02:0.00000000,MW349092.1|Hs|onp|USA|2020-11-07:0.00000000):0.00000000,MW454728.1|Hs||USA|2020-11-16:1.00313000)0.36791:3.99720000,MW545440.1|Hs||USA|2021-01-11:6.00192000)0.36795:0.02550800,MW592752.1|Hs|saliva_onp|USA|2020-12-10:0.97598300)0.36795:1.01690000,((MW374932.1|Hs|onp|USA|2020-11-06:0.00000000,MW549819.1|Hs|onp|USA|2020-12-26:0.00000000,MW549824.1|Hs|onp|USA|2020-12-26:0.00000000,MW558285.1|Hs|onp|USA|2021-01-06:0.00000000):0.00000000,MW558284.1|Hs|onp|USA|2021-01-14:1.00357000)0.36794:0.98211600)0.36796:0.99981900,(MW496056.1|Hs||USA|2020-11-28:7.02433000,MW708296.1|Hs|onp|USA|2021-01-14:4.97567000)0.36799:1.01107000)0.36800:0.00991100,((MW310445.1|Hs|onp|USA|2020-11-10:1.99610000,MW816217.1|Hs|onp|USA|2021-03-10:9.00390000)0.36797:2.81801000,(MW585849.1|Hs|onp|USA|2021-01-19:3.97505000,MW646749.1|Hs||USA|2021-01-28:5.02496000)0.36797:2.85063000)0.36800:0.16399600)0.36800:0.00810300,(MW669506.1|Hs|onp|USA|2021-02-05:5.99431000,MW704562.1|Hs|onp|USA|2021-02-08:4.00569000)0.36798:1.98597000)0.36800:0.01808300,((((((MW617591.1|Hs|onp|USA|2021-01-30:0.00000000,MW617606.1|Hs|onp|USA|2021-01-30:0.00000000)0.36789:1.03503000,MW681252.1|Hs|onp|USA|2021-02-11:1.96497000)0.36790:4.02661000,((MW703033.1|Hs||USA|2021-01-02:0.00000000,MW736751.1|Hs||USA|2021-01-07:0.00000000)0.36796:0.74223500,MW708247.1|Hs|onp|USA|2021-01-21:3.45777000)0.36796:0.22474000)0.36797:0.02207100,MW739579.1|Hs||USA|2021-01-17:0.97959700)0.36797:0.00859800,MW701992.1|Hs||USA|2020-12-02:1.01153000)0.36797:0.94592200,(MW738314.1|Hs||USA|2020-12-31:4.00546000,MW739133.1|Hs||USA|2021-01-09:0.99453700)0.36794:6.96695000)0.36800:0.02065400)0.36800:0.01472500,MW192099.1|Hs||USA|2020-10-08:0.99065900)0.36800:0.16792700,(MW035550.1|Hs|onp|USA|2020-09-04:0.00000000,MW070082.1|Hs|onp|USA|2020-09-01:0.00000000,MW653693.1|Hs||USA|2020-08-21:0.00000000):0.00000000)0.36802:0.15145100,((MW565226.1|Hs||USA|2020-11-02:0.00000000,MW565229.1|Hs||USA|2020-10-29:0.51695300)0.36801:0.64908900,MW565227.1|Hs||USA|2020-11-02:2.38156000)0.36801:2.66724000)0.36804:0.10010600,MW268704.1|Hs|onp|USA|2020-09-03:0.00000000)0.36805:0.01734200,(MW550668.1|Hs|onp|USA|2020-12-22:2.64579000,MW596113.1|Hs|onp|USA|2021-01-09:5.55421000)0.36804:1.93950000)0.36805:0.17410400,MW653695.1|Hs||USA|2020-08-27:0.00000000)0.36807:0.17945000,MW550416.1|Hs|onp|USA|2020-12-12:1.38533000)0.36809:0.41975700,(((((((((((((MW736799.1|Hs||USA|2020-12-17:3.00531000,MW736831.1|Hs||USA|2021-01-29:0.99469100)0.36801:0.01645100,(MW738173.1|Hs||USA|2020-12-13:0.00000000,MW738192.1|Hs||USA|2020-12-10:0.00000000):0.00000000)0.36801:0.98275700,MW736769.1|Hs||USA|2021-01-07:5.01218000)0.36802:0.01414800,MW736806.1|Hs||USA|2020-12-15:0.99991100)0.36802:0.01676200,(MW738269.1|Hs||USA|2020-12-21:0.00000000,MW739600.1|Hs||USA|2020-11-19:0.00000000):0.00000000)0.36802:0.96835700,(MW411938.1|Hs||USA|2020-12-15:2.99942000,MW495961.1|Hs||USA|2020-12-02:3.00058000)0.36805:0.02119200)0.36805:0.01391200,(MW669814.1|Hs|onp|USA|2021-02-09:2.02306000,MW808262.1|Hs|onp|USA|2021-03-06:1.97694000)0.36804:1.00166000)0.36806:0.00701600,MW763432.1|Hs|onp|USA|2021-02-25:6.99079000)0.36806:0.00151400,MW643321.1|Hs|onp|USA|2021-01-29:0.99725000)0.36806:0.00101000,MW645505.1|Hs||USA|2020-11-18:0.99731200)0.36806:0.00074200,MW629461.1|Hs||USA|2021-01-11:0.99768900)0.36806:0.08541500,(MW793613.1|Hs||USA|2020-10-19:0.00000000,MW793615.1|Hs||USA|2020-10-19:0.00000000,MW793616.1|Hs||USA|2020-10-19:0.00000000):0.00000000)0.36806:0.22414100,MW793612.1|Hs||USA|2020-10-19:0.00000000)0.36808:0.94535800)0.36815:1.69140000,(MW707295.1|Hs|onp|USA|2021-02-11:0.00000000,MW734724.1|Hs|onp|USA|2021-02-15:0.00000000,MW779891.1|Hs|onp|USA|2021-02-26:0.00000000)0.36834:6.97979000)0.36845:0.99317700)0.36862:0.00460900,((((((((((((((MW524972.1|Hs|onp|USA|2021-01-12:2.00241000,MW689761.1|Hs||USA|2021-02-04:2.99759000)0.36781:0.00836400,(MW767289.1|Hs|onp|USA|2021-02-13:0.01957000,MW777342.1|Hs|onp|USA|2021-02-19:1.98043000)0.36778:1.98254000)0.36781:1.97684000,(((MW719764.1|Hs|onp|USA|2021-02-14:0.00000000,MW729288.1|Hs||USA|2021-02-04:0.00000000):0.00000000,MW749619.1|Hs|onp|USA|2021-02-25:1.00018000)0.36779:2.98516000,MW491040.1|Hs||USA|2020-11-04:0.01480600)0.36785:0.02103500)0.36785:0.97381000,MW550490.1|Hs|onp|USA|2020-12-30:2.21173000)0.36789:0.02121200,((((MW617593.1|Hs|onp|USA|2021-01-30:1.01537000,MW777927.1|Hs|onp|USA|2021-02-19:2.98463000)0.36782:0.99126900,MW634581.1|Hs|onp|USA|2020-12-27:0.00000000)0.36783:2.00734000,MW634799.1|Hs|onp|USA|2020-12-26:7.99568000)0.36787:0.00669200,MW792641.1|Hs||USA|2021-02-04:1.98784000)0.36787:0.98769800)0.36789:4.00442000,MW521774.1|Hs||USA|2020-11-06:3.99645000)0.36814:0.01058800,(MW766671.1|Hs|onp|USA|2021-02-18:0.00480700,MW780688.1|Hs|onp|USA|2021-02-26:0.99519300)0.36806:6.98788000)0.36814:0.93492000,MW681539.1|Hs|onp|USA|2021-02-12:6.97170000)0.36820:0.04074100,((MW228242.1|Hs|onp|USA|2020-08-24:0.00000000,MW420888.1|Hs|onp|USA|2020-08-27:0.00000000)0.36820:1.00768000,MW420890.1|Hs|onp|USA|2020-08-27:3.99232000)0.36821:0.00652500)0.36821:0.00740100,((((((MW694264.1|Hs|onp|USA|2021-02-12:0.00812500,MW779263.1|Hs|onp|USA|2021-02-23:0.99187500)0.36791:5.99597000,(MW708699.1|Hs|onp|USA|2021-01-26:4.00053000,MW782807.1|Hs|onp|USA|2021-03-02:0.99947100)0.36798:0.00303200)0.36798:0.05900600,MW681197.1|Hs|onp|USA|2021-02-10:4.13942000)0.36799:0.94334000,(MW524875.1|Hs|onp|USA|2021-01-15:5.01922000,MW776830.1|Hs|onp|USA|2020-11-03:1.98078000)0.36801:0.02379900)0.36801:0.02843100,(MW669080.1|Hs|onp|USA|2021-02-01:3.01275000,MW694380.1|Hs||USA|2021-01-24:2.98725000)0.36798:2.97707000)0.36801:4.86016000,MW776814.1|Hs|onp|USA|2020-11-04:5.91686000)0.36820:0.08610200)0.36821:1.99275000,((((MW545240.1|Hs||USA|2021-01-10:0.00000000,MW728746.1|Hs|onp|USA|2021-02-21:0.00000000)0.36816:0.00030400,MW783004.1|Hs|onp|USA|2021-03-05:0.99969600)0.36816:2.97091000,(MW545332.1|Hs||USA|2021-01-05:0.00000000,MW545447.1|Hs||USA|2021-01-05:3.43184000)0.36820:0.98666300)0.36821:3.01038000,MW693758.1|Hs|onp|USA|2021-02-10:5.97764000)0.36829:5.00722000)0.36841:1.41167000,(MW449496.1|Hs|onp|USA|2020-12-18:2.01082000,MW522466.1|Hs||USA|2020-11-03:5.98918000)0.36855:2.39729000)0.36856:0.21134000,((((((((MW719732.1|Hs|onp|USA|2021-02-21:0.00798200,MW812873.1|Hs|onp|USA|2021-03-05:0.99201800)0.36826:0.00572200,MW749581.1|Hs|onp|USA|2021-02-24:0.98874200)0.36826:0.99745500,MW728588.1|Hs|onp|USA|2021-02-20:4.00033000)0.36828:2.01251000,MW763916.1|Hs|onp|USA|2021-02-26:3.98823000)0.36832:1.98281000,(MW665607.1|Hs|onp|USA|2021-01-28:7.99202000,MW736081.1|Hs||USA|2021-01-04:2.00798000)0.36837:0.00544700)0.36837:0.00698900,(((MW681052.1|Hs||USA|2021-01-04:0.99945100,MW694369.1|Hs||USA|2021-01-22:2.00055000)0.36833:1.01040000,MW737828.1|Hs||USA|2021-01-11:5.98968000)0.36834:0.01301900,MW767295.1|Hs|onp|USA|2021-02-13:2.97925000)0.36834:1.98527000)0.36837:1.95331000,(MW518148.1|Hs|onp|USA|2021-01-02:4.00196000,MW550720.1|Hs|onp|USA|2020-12-22:4.99804000)0.36846:0.99110900)0.36847:0.02315100,(((MW485268.1|Hs|onp|USA|2020-12-29:0.00000000,MW634113.1|Hs|onp|USA|2020-12-24:0.00000000)0.36843:1.99219000,MW454441.1|Hs|onp|USA|2020-12-24:1.00781000)0.36844:1.99591000,((MW706860.1|Hs|onp|USA|2021-02-15:3.00188000,MW715191.1|Hs||USA|2021-02-11:1.99812000)0.36845:1.43264000,MW596132.1|Hs|onp|USA|2021-01-07:6.44717000)0.36846:0.57030700)0.36847:0.01548700)0.36847:1.62247000)0.36858:0.28092100,(((((((MW645527.1|Hs||USA|2020-11-19:0.00000000,MW645528.1|Hs||USA|2020-11-19:0.00000000,MW645531.1|Hs||USA|2020-11-19:0.00000000,MW645533.1|Hs||USA|2020-11-19:0.00000000,MW645534.1|Hs||USA|2020-11-19:0.00000000,MW645541.1|Hs||USA|2020-11-19:0.00000000):0.00000000,(((MW645530.1|Hs||USA|2020-11-19:2.00081000,MW645535.1|Hs||USA|2020-11-19:1.99919000)0.36825:0.00066400,MW645524.1|Hs||USA|2020-11-19:0.99933600)0.36825:0.00027300,MW645540.1|Hs||USA|2020-11-19:1.99974000)0.36825:0.00059100)0.36825:0.00127900,((MW645526.1|Hs||USA|2020-11-19:2.99926000,MW645537.1|Hs||USA|2020-11-19:0.00073800)0.36824:0.00669200,MW645536.1|Hs||USA|2020-11-19:0.99261400)0.36824:0.99362900)0.36825:0.00342200,(MW645525.1|Hs||USA|2020-11-19:0.99786400,MW645532.1|Hs||USA|2020-11-19:1.00214000)0.36825:0.99559800)0.36825:0.01146700,MW645529.1|Hs||USA|2020-11-19:0.98412400)0.36825:1.97680000,((MW406574.1|Hs||USA|2020-11-02:1.01091000)0.36836:0.00202100,(MW780530.1|Hs|onp|USA|2021-02-26:0.00000000,MW780535.1|Hs|onp|USA|2021-02-26:0.00000000)0.36834:1.99510000)0.36836:0.00635300)0.36836:4.25799000,(MW635168.1|Hs|onp|USA|2021-01-04:6.00533000,MW763455.1|Hs|onp|USA|2021-02-24:8.99466000)0.36859:1.25944000)0.36860:0.64337600)0.36863:0.07672900)0.36865:0.00362200,((((((((((MW586022.1|Hs|onp|USA|2021-01-14:2.00886000,MW667339.1|Hs|onp|USA|2021-01-23:0.99113800)0.36831:0.00602400,(MW666869.1|Hs|onp|USA|2021-01-25:0.00224200,MW667420.1|Hs|onp|USA|2021-01-24:0.99775800)0.36829:1.99615000)0.36831:0.00306200,(MW550464.1|Hs|onp|USA|2020-12-14:1.20723000,MW665605.1|Hs|onp|USA|2021-01-29:1.99277000)0.36828:2.99474000)0.36831:0.00155200,((MW665628.1|Hs|onp|USA|2021-01-28:0.00000000,MW665630.1|Hs|onp|USA|2021-01-28:0.00000000)0.36829:1.73557000,(MW668589.1|Hs|onp|USA|2021-02-06:1.01416000,MW669016.1|Hs|onp|USA|2021-02-06:0.00000000)0.36829:1.73558000)0.36831:0.25770200)0.36831:0.01052400,((MW583438.1|Hs||USA|2021-01-26:0.00000000,MW666913.1|Hs|onp|USA|2021-01-26:1.00294000)0.36826:1.00210000,(MW766687.1|Hs|onp|USA|2021-02-02:0.00000000,MW792855.1|Hs||USA|2021-02-02:0.00000000)0.36826:0.99712100)0.36827:1.98848000)0.36831:0.58455500,(MW486309.1|Hs|onp|USA|2020-12-29:1.02348000,MW496060.1|Hs||USA|2020-11-29:1.97652000)0.36834:1.60209000)0.36835:3.39963000,MW634211.1|Hs|onp|USA|2020-12-27:5.00853000)0.36857:0.01445900,((MW566528.1|Hs||USA|2020-10-09:0.99200700,MW566896.1|Hs||USA|2020-11-18:7.00799000)0.36856:0.99348800,MW666260.1|Hs|onp|USA|2021-02-02:5.01171000)0.36856:0.99720800)0.36857:0.01700100,((MW749218.1|Hs|onp|USA|2021-02-25:0.00000000,MW780909.1|Hs|onp|USA|2021-03-02:0.00000000,MW808316.1|Hs|onp|USA|2021-03-05:0.00000000)0.36842:4.98733000,(MW673585.1|Hs||USA|2020-12-18:3.03399000,MW725684.1|Hs||USA|2021-02-16:1.96601000)0.36850:1.01798000)0.36851:2.96836000)0.36857:0.78093100,((((((MW669545.1|Hs|onp|USA|2021-02-05:3.98382000,MW731413.1|Hs|onp|USA|2021-02-16:9.01618000)0.36851:1.97137000,MW644161.1|Hs|onp|USA|2021-01-29:3.03680000)0.36853:0.03040600,MW673169.1|Hs|onp|USA|2021-02-08:5.96256000)0.36853:0.93423200,((MW560911.1|Hs||USA|2021-01-18:5.23263000,MW739584.1|Hs||USA|2021-01-16:1.16737000)0.36853:0.69362300,MW739334.1|Hs||USA|2021-01-08:2.84899000)0.36854:1.07541000)0.36855:1.02887000,(MW495085.1|Hs||USA|2021-01-08:0.00000000,MW495099.1|Hs||USA|2021-01-08:0.00000000)0.36851:8.02308000)0.36858:0.00985300,MW720071.1|Hs|onp|USA|2021-02-15:10.00460000)0.36858:1.77746000)0.36864:0.19021300)0.36866:0.00113700,((((((((((((((((((((((((MW782909.1|Hs|onp|USA|2021-03-05:0.00000000,MW793295.1|Hs|onp|USA|2021-03-08:0.00000000,MW816365.1|Hs|onp|USA|2021-03-11:0.00000000,MW816449.1|Hs|onp|USA|2021-03-10:0.00000000,MW825619.1|Hs|onp|USA|2021-03-12:0.00000000)0.36698:1.99662000,((MW696274.1|Hs|onp|USA|2021-02-15:0.00000000,MW720455.1|Hs|onp|USA|2021-02-16:0.00000000,MW733224.1|Hs|onp|USA|2021-02-24:0.00000000):0.00000000,MW697836.1|Hs|onp|USA|2021-02-10:1.00118000)0.36704:0.00321500)0.36704:0.99413900,(((MW696326.1|Hs|onp|USA|2021-02-15:0.00000000,MW697013.1|Hs|onp|USA|2021-02-17:0.00000000,MW698134.1|Hs|onp|USA|2021-02-15:0.00000000,MW733455.1|Hs|onp|USA|2021-02-23:0.00000000,MW763875.1|Hs|onp|USA|2021-02-25:0.00000000)0.36703:0.00146400,MW793038.1|Hs|onp|USA|2021-03-04:1.99854000)0.36703:1.99632000,(MW592649.1|Hs|onp|USA|2021-02-02:0.00248300,MW666542.1|Hs|onp|USA|2021-02-01:0.99751700)0.36710:0.00119800)0.36710:0.00188600)0.36710:0.98875800,((MW540242.1|Hs|onp|USA|2020-12-27:0.00000000,MW540243.1|Hs|onp|USA|2020-12-27:0.00000000,MW540248.1|Hs|onp|USA|2020-12-27:0.00000000,MW540260.1|Hs|onp|USA|2020-12-27:0.00000000,MW540264.1|Hs|onp|USA|2020-12-27:0.00000000):0.00000000,(((MW540245.1|Hs|onp|USA|2020-12-27:0.00000000,MW540263.1|Hs|onp|USA|2020-12-27:0.00000000):0.00000000,MW540261.1|Hs|onp|USA|2020-12-27:2.00526000)0.36718:1.00015000,MW540266.1|Hs|onp|USA|2020-12-27:0.99941900)0.36719:0.00096400)0.36719:0.00891700)0.36719:0.85720900,((MW496026.1|Hs||USA|2020-11-23:3.02437000,MW694356.1|Hs||USA|2021-01-21:2.97563000)0.36729:0.01967300,MW694379.1|Hs||USA|2021-01-24:5.98050000)0.36729:0.31868100)0.36730:0.07430900,((MW665717.1|Hs|onp|USA|2021-01-24:2.87918000,MW700351.1|Hs||USA|2021-02-01:2.32082000)0.36727:0.05319200,MW736671.1|Hs||USA|2021-01-16:6.93802000)0.36727:2.99160000)0.36731:0.05084700,((((MW708119.1|Hs|onp|USA|2021-01-25:2.61381000,MW777918.1|Hs|onp|USA|2021-02-19:6.58619000)0.36725:0.79382000,MW523785.1|Hs|onp|USA|2021-01-06:2.98265000)0.36726:1.01136000,(MW629237.1|Hs||USA|2021-01-15:0.20858700,MW693267.1|Hs|onp|USA|2021-02-09:2.99141000)0.36723:3.87272000)0.36727:0.84568900,MW738170.1|Hs||USA|2020-12-13:7.31302000)0.36729:1.06127000)0.36732:0.01099400,(MW545219.1|Hs||USA|2021-01-07:0.00000000,MW634669.1|Hs|onp|USA|2020-12-27:0.00000000)0.36728:3.99110000)0.36732:0.00290300,MW521675.1|Hs||USA|2020-11-10:2.98944000)0.36732:0.00146000,(MW586031.1|Hs|onp|USA|2021-01-14:2.00598000,MW673312.1|Hs|onp|USA|2021-01-28:0.00000000)0.36731:0.98687800)0.36732:0.00267900,(((((((MW669492.1|Hs|onp|USA|2021-02-05:0.00000000,MW731385.1|Hs||USA|2021-02-08:1.31333000)0.36719:1.99252000,MW728526.1|Hs|onp|USA|2021-02-20:5.96150000)0.36721:0.48149900,((MW693490.1|Hs|onp|USA|2021-02-10:0.00000000,MW733891.1|Hs|onp|USA|2021-02-15:0.00000000)0.36718:0.95781300,MW767206.1|Hs|onp|USA|2021-02-11:0.04218700)0.36719:1.48360000)0.36721:0.52303300,MW485409.1|Hs|onp|USA|2020-12-26:0.98787000)0.36723:0.01108200,MW739411.1|Hs||USA|2021-02-02:0.00000000)0.36723:0.00412300,MW667170.1|Hs|onp|USA|2021-01-27:3.98625000)0.36723:1.74110000,(MW696840.1|Hs|onp|USA|2021-02-17:0.20452000,MW733564.1|Hs|onp|USA|2021-02-20:0.00000000)0.36721:9.15502000)0.36731:0.23290100)0.36732:0.00345400,MW495152.1|Hs||USA|2021-01-06:0.98733900)0.36732:0.00140600,((MW758968.1|Hs||USA|2021-02-24:0.00000000,MW758969.1|Hs||USA|2021-02-24:0.00000000)0.36728:1.99666000,MW700350.1|Hs||USA|2021-02-01:5.00334000)0.36730:0.98858300)0.36732:0.00716800,MW680563.1|Hs|onp|USA|2021-02-10:3.98143000)0.36732:0.01634400,MW665847.1|Hs|onp|USA|2021-01-31:5.96593000)0.36733:2.97442000,((((((((((MW758792.1|Hs|onp|USA|2021-02-24:0.00000000,MW767287.1|Hs|onp|USA|2021-02-13:0.00000000,MW777119.1|Hs|onp|USA|2021-02-15:0.00000000,MW778987.1|Hs|onp|USA|2021-02-22:0.00000000):0.00000000,MW772134.1|Hs|onp|USA|2021-02-28:2.01075000)0.36744:0.92166400,MW693444.1|Hs|onp|USA|2021-02-10:0.07816800)0.36747:2.32607000,(MW669330.1|Hs|onp|USA|2021-02-07:0.99419800,MW673240.1|Hs|onp|USA|2021-01-29:0.00580200)0.36754:0.30252400)0.36755:0.70150200,(MW636723.1|Hs|onp|USA|2021-01-19:3.01633000,MW778045.1|Hs|onp|USA|2021-02-18:3.98367000)0.36757:1.00303000)0.36758:0.01926000,(MW767301.1|Hs|onp|USA|2021-02-13:2.03017000,MW777152.1|Hs|onp|USA|2021-02-11:0.96983400)0.36757:0.99007700)0.36758:0.97742300,((((MW636892.1|Hs|onp|USA|2021-01-20:0.00000000,MW681287.1|Hs|onp|USA|2021-02-11:0.00000000)0.36761:0.00043800,MW669799.1|Hs|onp|USA|2021-02-08:0.99956200)0.36761:0.01727200,((MW725690.1|Hs||USA|2021-02-15:0.00682500,MW725691.1|Hs||USA|2021-02-15:1.99317000)0.36754:5.57315000,MW808497.1|Hs|onp|USA|2021-03-08:4.62536000)0.36760:0.38195100)0.36761:0.97671400,MW519637.1|Hs|onp|USA|2021-01-06:5.01222000)0.36764:0.01803700)0.36764:0.01018800,(MW667152.1|Hs|onp|USA|2021-01-25:4.60998000,MW693293.1|Hs|onp|USA|2021-02-10:4.59002000)0.36763:0.39445000)0.36764:0.48316000,(MW640980.1|Hs|onp|USA|2021-01-26:2.96375000,MW681053.1|Hs|onp|USA|2021-01-05:3.03625000)0.36767:1.50125000)0.36769:0.39834200,((MW590901.1|Hs||USA|2021-01-19:0.22200100,MW590924.1|Hs||USA|2021-01-22:1.77800000)0.36764:3.90186000,MW667297.1|Hs|onp|USA|2021-01-27:9.06742000)0.36768:3.77394000)0.36773:3.08293000)0.36806:0.00471900,(((((MW640633.1|Hs|onp|USA|2021-01-25:0.01746800,MW777283.1|Hs|onp|USA|2021-02-14:2.98253000)0.36787:1.98655000,MW494362.1|Hs|onp|USA|2021-01-03:3.00431000)0.36789:0.99789500,MW582224.1|Hs||USA|2020-12-23:2.00361000)0.36791:0.00317200,MW645500.1|Hs||USA|2020-11-06:0.99623400)0.36791:0.02765000,(MW582257.1|Hs||USA|2020-12-23:3.00746000,MW617575.1|Hs|onp|USA|2021-02-01:3.99254000)0.36790:0.97139400)0.36791:5.96451000)0.36806:0.00154400,MW763229.1|Hs|onp|USA|2020-06-29:0.99565700)0.36806:0.01104200,(((((((((MW519761.1|Hs|onp|USA|2021-01-04:0.00000000,MW519763.1|Hs|onp|USA|2021-01-04:0.00000000,MW586315.1|Hs|onp|USA|2021-01-26:0.00000000)0.36772:0.00420600,MW519651.1|Hs|onp|USA|2021-01-06:0.99579400)0.36772:0.00687500,MW525026.1|Hs|onp|USA|2021-01-11:1.98981000)0.36772:0.01298700,MW519813.1|Hs|onp|USA|2021-01-04:1.97786000)0.36772:0.91971100,MW524892.1|Hs|onp|USA|2021-01-14:0.96697600)0.36775:0.24334500,(MW485412.1|Hs|onp|USA|2020-12-24:5.98839000,MW586510.1|Hs|onp|USA|2021-01-20:3.01161000)0.36776:0.16985000)0.36776:0.41264000,((MW485320.1|Hs|onp|USA|2020-12-29:0.00000000,MW583260.1|Hs|onp|USA|2021-01-14:0.00000000)0.36770:1.96842000,MW485415.1|Hs|onp|USA|2020-12-24:0.03158000)0.36773:3.58833000)0.36778:5.40582000,((((MW826299.1|Hs|onp|USA|2020-07-11:0.00000000,MW836838.1|Hs|onp|USA|2020-07-11:0.00000000)0.36803:1.00039000,MW836839.1|Hs|onp|USA|2020-07-11:0.99961400)0.36803:0.00156200,MW836854.1|Hs|onp|USA|2020-07-11:0.99830900)0.36803:0.00050800,MW836853.1|Hs|onp|USA|2020-07-11:0.99864900)0.36803:0.00030100)0.36803:0.00084100,(MW826295.1|Hs|onp|USA|2020-07-11:0.00000000,MW826296.1|Hs|onp|USA|2020-07-11:0.00000000,MW826298.1|Hs|onp|USA|2020-07-11:0.00000000,MW836833.1|Hs|onp|USA|2020-07-11:0.00000000,MW836836.1|Hs|onp|USA|2020-07-11:0.00000000,MW836837.1|Hs|onp|USA|2020-07-11:0.00000000,MW836841.1|Hs|onp|USA|2020-07-11:0.00000000,MW836844.1|Hs|onp|USA|2020-07-11:0.00000000,MW836846.1|Hs|onp|USA|2020-07-11:0.00000000,MW836852.1|Hs|onp|USA|2020-07-11:0.00000000):0.00000000)0.36803:1.00274000)0.36807:0.00660300,((((((((((((((MW549948.1|Hs||USA|2021-01-08:2.01081000,MW786976.1|Hs||USA|2021-02-22:2.98919000)0.36739:0.02005100,(MW738425.1|Hs||USA|2021-01-24:1.02289000,MW739868.1|Hs||USA|2021-02-01:1.97711000)0.36736:2.97411000)0.36740:3.99193000,MW342013.1|Hs|onp|USA|2020-10-12:0.00119300)0.36748:0.98602900,MW454391.1|Hs|onp|USA|2020-12-12:6.01558000)0.36750:1.01092000,MW635089.1|Hs|onp|USA|2021-01-02:6.00059000)0.36753:0.00456000,((MW666476.1|Hs|onp|USA|2021-01-31:1.01345000,MW733558.1|Hs|onp|USA|2021-02-23:0.98655000)0.36748:0.98422400,MW643764.1|Hs|onp|USA|2021-01-31:1.01593000)0.36749:1.99848000)0.36753:0.00920800,(((MW681172.1|Hs|onp|USA|2021-02-09:0.99102600,MW749593.1|Hs|onp|USA|2021-02-22:0.00897400)0.36746:2.00023000,MW805114.1|Hs|onp|USA|2021-03-09:3.99810000)0.36749:0.98219000,MW517765.1|Hs|onp|USA|2021-01-11:3.01675000)0.36751:0.99741800)0.36753:0.00427500,(MW634779.1|Hs|onp|USA|2020-12-26:3.02714000,MW680568.1|Hs|onp|USA|2021-02-10:5.97286000)0.36749:3.98512000)0.36753:0.01351300,MW666925.1|Hs|onp|USA|2021-01-25:5.98005000)0.36753:2.96060000,(MW424869.1|Hs||USA|2020-12-20:3.00247000,MW483435.1|Hs||USA|2020-10-22:0.00000000)0.36770:7.02147000)0.36774:2.00197000,(((MW406549.1|Hs||USA|2020-11-05:6.01307000,MW598217.1|Hs|onp|USA|2020-08-09:0.98693300)0.36788:0.01070000,MW836906.1|Hs|onp|USA|2020-08-05:2.00031000)0.36788:0.00099900,(MW836855.1|Hs|onp|USA|2020-07-06:0.00000000,MW836895.1|Hs|onp|USA|2020-08-05:0.00000000)0.36788:0.00072300)0.36788:0.01263600)0.36788:0.02683200,(((((MW454656.1|Hs||USA|2020-10-19:2.01444000,MW713643.1|Hs|onp|USA|2021-02-21:5.98556000)0.36784:0.99319700,MW403616.1|Hs|onp|USA|2020-11-19:7.00110000)0.36785:0.00941700,((MW747991.1|Hs||USA|2020-12-21:1.00200000,MW773126.1|Hs||USA|2020-12-16:0.00000000)0.36780:1.00302000,MW673346.1|Hs|onp|USA|2021-01-29:4.99617000)0.36781:2.98787000)0.36785:0.01747200,(MW634393.1|Hs|onp|USA|2020-12-24:5.98920000,MW750174.1|Hs||USA|2021-02-18:7.01080000)0.36784:0.98404700)0.36785:0.15606700,MW522484.1|Hs||USA|2020-10-20:2.83057000)0.36785:0.86894700)0.36788:0.96476500,MW758706.1|Hs|onp|USA|2021-02-22:14.97330000)0.36797:0.00827600,(((MW700733.1|Hs||USA|2020-12-18:0.00000000,MW700734.1|Hs||USA|2020-12-18:0.00000000)0.36789:1.00376000,MW702213.1|Hs||USA|2020-12-28:0.99623700)0.36790:5.99560000,(MW550257.1|Hs||USA|2021-01-07:0.00000000,MW805055.1|Hs|onp|USA|2021-03-08:0.00000000)0.36790:7.00365000)0.36797:0.01626200)0.36797:0.99885600)0.36807:0.01482000,((((((((((((((MW449515.1|Hs|onp|USA|2020-12-19:0.99942100,MW493892.1|Hs||USA|2020-10-09:0.00057900)0.36649:0.00190100,MW634990.1|Hs|onp|USA|2020-12-26:0.99769400)0.36649:0.00050300,MW495951.1|Hs||USA|2020-11-05:0.99779700)0.36649:0.00514900,((MW586304.1|Hs|onp|USA|2021-01-26:1.02598000,MW653503.1|Hs||USA|2020-11-30:7.97402000)0.36646:2.85779000,MW638779.1|Hs|onp|USA|2021-01-04:1.87935000)0.36649:0.11462300)0.36649:0.00854500,(((MW681181.1|Hs|onp|USA|2021-02-13:0.99888000,MW834711.1|Hs||USA|2021-02-11:0.00112000)0.36646:0.00113000,MW792556.1|Hs|onp|USA|2021-03-07:0.99808800)0.36646:0.00246200,MW705978.1|Hs|onp|USA|2021-02-10:1.99664000)0.36646:0.98275600)0.36649:0.00781000,(MW640718.1|Hs|onp|USA|2021-01-25:4.01178000,MW669786.1|Hs|onp|USA|2021-02-08:2.98822000)0.36647:1.99218000)0.36649:0.13532500,(((((((MW596118.1|Hs|onp|USA|2021-01-06:1.99671000,MW640472.1|Hs|onp|USA|2021-01-24:0.00328900)0.36627:0.00442200,(MW636653.1|Hs|onp|USA|2021-01-19:0.60795900,MW673458.1|Hs|onp|USA|2021-02-09:0.59204100)0.36626:0.39284500)0.36627:0.00476100,MW693889.1|Hs|onp|USA|2021-02-10:1.99388000)0.36627:0.99182200,MW643568.1|Hs|onp|USA|2021-01-28:3.00486000)0.36630:1.00107000,(MW631746.1|Hs|onp|USA|2021-02-05:1.01621000,MW777080.1|Hs|onp|USA|2021-02-14:1.98379000)0.36628:4.00096000)0.36633:1.07877000,MW634453.1|Hs|onp|USA|2020-12-26:2.92344000)0.36638:0.96281700,(((MW707442.1|Hs|onp|USA|2021-02-15:0.00000000,MW767318.1|Hs|onp|USA|2021-02-13:0.00000000):0.00000000,MW673205.1|Hs|onp|USA|2021-01-29:1.00755000)0.36638:0.69376900,MW626707.1|Hs||USA|2021-01-07:1.30508000)0.36640:1.23496000)0.36643:1.06900000)0.36650:0.17047600,((((((MW697773.1|Hs|onp|USA|2021-02-11:0.99811900,MW719684.1|Hs|onp|USA|2021-02-15:1.00188000)0.36612:0.00124100,MW719937.1|Hs|onp|USA|2021-02-19:0.99876300)0.36612:0.00068700,MW719832.1|Hs|onp|USA|2021-02-21:0.99890300)0.36612:0.00162500,(MW749221.1|Hs|onp|USA|2021-02-23:0.00000000,MW749415.1|Hs|onp|USA|2021-02-22:0.00000000,MW793121.1|Hs|onp|USA|2021-03-05:0.00000000):0.00000000)0.36612:0.15817900,MW793321.1|Hs|onp|USA|2021-03-05:2.84097000)0.36613:4.60722000,MW825978.1|Hs|onp|USA|2021-03-10:3.25745000)0.36637:2.93795000)0.36652:0.07341000,(((MW648753.1|Hs||USA|2021-02-02:0.18019800,MW788832.1|Hs||USA|2021-02-17:0.81980200)0.36646:0.82690100,MW708445.1|Hs|onp|USA|2021-01-19:5.15100000)0.36647:0.46944500,MW708167.1|Hs|onp|USA|2021-01-22:0.00000000)0.36648:2.62290000)0.36653:0.63081800,((MW548933.1|Hs||USA|2021-01-11:0.00000000,MW549322.1|Hs||USA|2021-01-08:0.20701900)0.36659:0.81492300,MW548950.1|Hs||USA|2021-01-09:2.19843000)0.36660:3.63084000)0.36665:1.98628000,MW616840.1|Hs||USA|2020-12-31:4.49117000)0.36704:1.23234000,MW636859.1|Hs|onp|USA|2021-01-20:5.20815000)0.36726:0.98073200,((((MW696761.1|Hs|onp|USA|2021-02-11:0.00166800,MW825533.1|Hs|onp|USA|2021-03-15:1.99833000)0.36702:0.00730000,MW763423.1|Hs|onp|USA|2021-02-25:1.99154000)0.36702:2.98968000,(MW729283.1|Hs||USA|2021-02-04:2.00525000,MW766638.1|Hs|onp|USA|2021-02-08:0.00000000)0.36707:1.00442000)0.36709:0.01184600,MW793270.1|Hs|onp|USA|2021-03-09:9.98845000)0.36709:11.17100000)0.36743:2.83095000,((((MW549792.1|Hs|onp|USA|2020-12-11:1.00415000,MW638911.1|Hs|onp|USA|2021-01-09:1.99585000)0.36790:1.00126000)0.36791:0.01063800)0.36791:2.01565000,MW589629.1|Hs||USA|2020-12-12:5.97764000)0.36792:0.03769800)0.36792:0.97233800)0.36808:0.86686900,((((((((((((((((((MW708125.1|Hs|onp|USA|2021-01-25:0.00000000,MW708139.1|Hs|onp|USA|2021-01-25:0.00000000)0.36830:5.37655000,MW642974.1|Hs|onp|USA|2021-02-01:0.82345000)0.36835:0.11804600,MW486397.1|Hs|onp|USA|2021-01-03:7.91205000)0.36835:0.01908100,MW667112.1|Hs|onp|USA|2021-01-27:3.95015000)0.36835:0.01678900,MW521731.1|Hs||USA|2020-11-05:1.97652000)0.36835:0.00916000,MW667257.1|Hs|onp|USA|2021-01-27:2.96837000)0.36835:0.01797900,(MW522489.1|Hs||USA|2020-11-10:0.00000000,MW629527.1|Hs||USA|2021-01-28:0.00000000):0.00000000)0.36835:0.00864500,MW491125.1|Hs||USA|2020-11-30:3.01163000)0.36835:0.03799000,MW792657.1|Hs||USA|2021-02-25:7.99937000)0.36836:0.26649100,((((MW666794.1|Hs|onp|USA|2021-01-22:2.00292000,MW667427.1|Hs|onp|USA|2021-01-26:1.99708000)0.36833:0.01610700,MW734625.1|Hs|onp|USA|2021-02-23:5.98390000)0.36833:0.42693000,MW550326.1|Hs||USA|2020-12-28:0.00000000)0.36833:0.82856500,MW636618.1|Hs|onp|USA|2021-01-18:2.28050000)0.36835:0.91362700)0.36837:0.34485300,MW550605.1|Hs||USA|2020-12-09:1.67593000)0.36839:1.32546000,(MW635011.1|Hs|onp|USA|2020-12-27:1.00092000,MW638464.1|Hs|onp|USA|2021-01-02:0.99908300)0.36847:0.99813900)0.36847:0.00358300,(MW667042.1|Hs|onp|USA|2021-01-27:3.99932000,MW667502.1|Hs|onp|USA|2021-01-26:1.00068000)0.36843:4.99395000)0.36847:0.01197600,MW332707.1|Hs|onp|USA|2020-09-17:5.98296000)0.36847:0.00438400,((((MW708861.1|Hs||USA|2021-01-20:1.00390000,MW766527.1|Hs|onp|USA|2021-02-24:4.99610000)0.36841:1.00036000,MW734958.1|Hs|onp|USA|2021-02-22:2.99720000)0.36842:0.00675500,(MW666199.1|Hs|onp|USA|2021-02-01:0.02654300,MW667480.1|Hs|onp|USA|2021-01-25:1.97346000)0.36840:1.98127000)0.36842:0.01162600,MW635218.1|Hs|onp|USA|2021-01-04:7.98985000)0.36842:1.99867000)0.36847:0.00440600,((((MW719980.1|Hs|onp|USA|2021-02-17:0.00000000,MW773296.1|Hs|onp|USA|2021-03-01:0.00000000,MW805132.1|Hs|onp|USA|2021-03-08:0.00000000)0.36825:0.00340200,MW808415.1|Hs|onp|USA|2021-03-07:3.99660000)0.36825:0.97922700,MW778044.1|Hs|onp|USA|2021-02-19:2.01763000)0.36827:0.99343400,(((MW667137.1|Hs|onp|USA|2021-01-27:1.00773000,MW816325.1|Hs|onp|USA|2021-03-11:2.99227000)0.36828:0.99360400,MW706664.1|Hs|onp|USA|2021-02-12:1.00206000)0.36829:1.00432000,MW640227.1|Hs|onp|USA|2021-01-21:2.99644000)0.36830:0.01673300)0.36830:3.99430000)0.36848:0.00253800,MW808272.1|Hs|onp|USA|2021-03-07:10.01190000)0.36848:0.01744600,MW741983.1|Hs|onp|USA|2021-01-27:11.95200000)0.36848:0.87044500)0.36860:0.06116300,((MW763839.1|Hs|onp|USA|2021-03-02:4.99068000,MW783088.1|Hs|onp|USA|2021-03-02:8.00932000)0.36858:3.99264000,MW705625.1|Hs|onp|USA|2021-02-11:4.00974000)0.36862:1.96937000)0.36865:0.02070600,((((((MW406521.1|Hs||USA|2020-11-04:0.00000000,MW406522.1|Hs||USA|2020-11-04:0.00000000)0.36849:3.06599000,(MW763438.1|Hs|onp|USA|2021-02-24:0.00000000,MW793235.1|Hs|onp|USA|2021-02-27:0.00000000)0.36845:4.93401000)0.36851:1.00246000,((MW638910.1|Hs|onp|USA|2021-01-09:0.01310100,MW749596.1|Hs|onp|USA|2021-02-23:0.98689900)0.36848:3.77501000,(MW766675.1|Hs|onp|USA|2021-02-01:0.00000000,MW792866.1|Hs||USA|2021-02-01:0.00000000)0.36847:4.42320000)0.36852:0.26826700)0.36852:2.02367000,(MW672923.1|Hs|onp|USA|2021-02-07:1.04311000,MW771857.1|Hs|onp|USA|2021-02-28:3.95689000)0.36853:6.02643000)0.36859:0.96599600,MW672729.1|Hs|onp|USA|2021-02-02:11.05950000)0.36862:0.12498500,(MW566477.1|Hs||USA|2020-09-10:4.99789000,MW639000.1|Hs|onp|USA|2021-01-09:7.00211000)0.36863:0.18701200)0.36863:0.80604500)0.36866:0.01193700)0.36867:0.00238500,((((((((((((((((((((((((((((((((((MW577736.1|Hs||USA|2020-12-12:0.00000000,MW577780.1|Hs||USA|2020-12-12:0.00000000,MW577794.1|Hs||USA|2020-12-12:0.00000000)0.36719:0.00407700,MW505447.1|Hs||USA|2021-01-04:0.99592300)0.36720:0.99383300,MW585875.1|Hs|onp|USA|2021-01-19:3.00340000)0.36721:0.00182800)0.36721:0.00395100,MW586703.1|Hs||USA|2021-01-13:2.99676000)0.36721:0.00097500,MW638293.1|Hs|onp|USA|2021-01-11:0.99602600)0.36721:0.00055600,MW586365.1|Hs|onp|USA|2021-01-23:4.99701000)0.36721:0.00140600,MW288255.1|Hs|onp|USA|2020-10-12:0.99572500)0.36721:0.00102400,MW424875.1|Hs||USA|2020-12-19:4.99594000)0.36721:0.00097100,((MW589607.1|Hs||USA|2020-12-10:0.01368900,MW771717.1|Hs|onp|USA|2021-02-26:4.98631000)0.36718:1.97859000,MW645502.1|Hs||USA|2020-11-16:0.00888400)0.36720:0.99027400)0.36721:0.00121200,MW667434.1|Hs|onp|USA|2021-01-23:4.99654000)0.36721:0.00224600,(((MW700495.1|Hs||USA|2020-12-10:0.00000000,MW700513.1|Hs||USA|2020-12-08:0.00000000,MW700514.1|Hs||USA|2020-12-08:0.00000000,MW700516.1|Hs||USA|2020-12-08:0.00000000,MW700517.1|Hs||USA|2020-12-08:0.00000000,MW700518.1|Hs||USA|2020-12-08:0.00000000,MW700519.1|Hs||USA|2020-12-08:0.00000000,MW700521.1|Hs||USA|2020-12-08:0.00000000,MW700522.1|Hs||USA|2020-12-08:0.00000000,MW702873.1|Hs||USA|2020-12-15:0.00000000,MW738625.1|Hs||USA|2020-12-11:0.00000000):0.00000000,MW700520.1|Hs||USA|2020-12-08:0.93844000)0.36711:0.00315900,MW700515.1|Hs||USA|2020-12-08:0.99789400)0.36711:1.99445000)0.36721:0.00495300,(MW777719.1|Hs|onp|USA|2021-02-15:2.00269000,MW778319.1|Hs|onp|USA|2021-02-17:2.99731000)0.36718:2.99468000)0.36721:0.00035200,MW733460.1|Hs|onp|USA|2021-02-23:2.99420000)0.36721:0.00313400,MW653511.1|Hs||USA|2020-11-30:2.99133000)0.36721:0.00112100,MW666332.1|Hs|onp|USA|2021-02-02:2.99060000)0.36721:0.00117100,MW665814.1|Hs|onp|USA|2021-01-31:5.99092000)0.36721:0.00293400,MW545465.1|Hs||USA|2021-01-11:1.98626000)0.36721:0.00776800,(MW634146.1|Hs|onp|USA|2020-12-26:5.98522000,MW738124.1|Hs||USA|2021-01-14:4.01478000)0.36721:0.97672800)0.36721:0.96776900,MW549916.1|Hs||USA|2021-01-08:2.98805000)0.36735:0.00666300,(MW406613.1|Hs||USA|2020-11-18:1.00034000,MW681104.1|Hs|onp|USA|2020-12-28:1.99966000)0.36735:0.00568800)0.36735:0.00364600,MW669767.1|Hs|onp|USA|2021-02-08:4.00244000)0.36735:0.00109700,MW730989.1|Hs|onp|USA|2021-01-06:0.99860300)0.36735:0.00260000,((((((((((((MW728471.1|Hs|onp|USA|2021-02-22:0.00000000,MW808402.1|Hs|onp|USA|2021-03-07:1.00409000)0.36721:0.99657900,MW666405.1|Hs|onp|USA|2021-02-01:1.00233000)0.36722:0.00618700,(MW804885.1|Hs|onp|USA|2021-03-08:0.00000000,MW816269.1|Hs|onp|USA|2021-03-09:0.00000000)0.36719:2.99409000)0.36722:0.78019500,MW705007.1|Hs|onp|USA|2021-02-11:3.78646000)0.36724:0.20851800,(((MW639908.1|Hs|onp|USA|2021-01-18:1.00258000,MW673342.1|Hs|onp|USA|2021-01-29:3.99742000)0.36725:0.00272300,(MW697781.1|Hs|onp|USA|2021-02-10:0.00000000,MW697897.1|Hs|onp|USA|2021-02-10:0.00000000):0.00000000)0.36725:0.00309000,MW728378.1|Hs|onp|USA|2021-02-22:3.99580000)0.36725:0.00336200)0.36725:0.00585700,((MW665797.1|Hs|onp|USA|2021-01-27:0.99983700,MW673209.1|Hs|onp|USA|2021-01-29:2.00016000)0.36720:2.01461000,MW719913.1|Hs|onp|USA|2021-02-15:2.98542000)0.36722:1.98933000)0.36725:0.00924700,MW640565.1|Hs|onp|USA|2021-01-25:3.98411000)0.36725:0.01899100,MW697779.1|Hs|onp|USA|2021-02-13:0.96084800)0.36725:0.00513000,((MW586240.1|Hs|onp|USA|2021-01-27:0.01078000,MW773403.1|Hs|onp|USA|2021-03-04:4.98922000)0.36719:0.00680900,(MW777506.1|Hs|onp|USA|2021-02-16:0.00000000,MW777544.1|Hs|onp|USA|2021-02-16:0.00000000)0.36718:0.98265500)0.36719:2.97004000)0.36725:0.87847400,(((MW628998.1|Hs|onp|USA|2021-01-27:0.00000000,MW629004.1|Hs|onp|USA|2021-01-28:0.00000000,MW629012.1|Hs|onp|USA|2021-01-30:0.00000000,MW629013.1|Hs|onp|USA|2021-01-30:0.00000000,MW642613.1|Hs|onp|USA|2021-02-02:0.00000000)0.36728:0.99384100,(MW629144.1|Hs||USA|2021-01-12:1.00202000,MW701207.1|Hs||USA|2020-12-29:2.99798000)0.36730:0.00474700)0.36730:0.00512600,MW669805.1|Hs|onp|USA|2021-02-08:3.99843000)0.36730:0.93438000)0.36734:0.02211900,((MW583175.1|Hs|onp|USA|2021-01-16:4.00473000,MW635058.1|Hs|onp|USA|2020-12-31:0.99527300)0.36733:0.00912500,MW738500.1|Hs||USA|2021-01-12:1.99419000)0.36733:0.93524000)0.36734:0.04094900,((MW617509.1|Hs|onp|USA|2021-02-02:1.00255000,MW639033.1|Hs|onp|USA|2021-01-09:0.00000000)0.36732:1.00807000,(MW666812.1|Hs|onp|USA|2021-01-25:7.00447000,MW693921.1|Hs|onp|USA|2021-02-11:3.99553000)0.36732:0.99288100)0.36733:0.98758800)0.36735:0.01206700)0.36735:0.00147100,((MW617586.1|Hs|onp|USA|2021-01-30:5.98701000,MW738555.1|Hs||USA|2020-12-09:2.01299000)0.36733:1.00029000,MW693317.1|Hs|onp|USA|2021-02-09:5.99415000)0.36734:0.98983300)0.36735:0.00019300,(MW667290.1|Hs|onp|USA|2021-01-25:0.00000000,MW667380.1|Hs|onp|USA|2021-01-25:0.00000000):0.00000000)0.36735:0.01143200,(((((((MW719836.1|Hs|onp|USA|2021-02-21:0.00000000,MW763750.1|Hs|onp|USA|2021-02-28:1.00565000)0.36718:1.00200000,MW681332.1|Hs|onp|USA|2021-02-10:0.00000000)0.36719:1.98351000,MW693819.1|Hs|onp|USA|2021-02-11:0.01514900)0.36723:0.98707900,MW791727.1|Hs|onp|USA|2021-02-23:3.01077000)0.36725:0.01473800,MW778362.1|Hs|onp|USA|2021-02-16:1.99100000)0.36725:1.97750000,((MW777413.1|Hs|onp|USA|2021-02-18:0.00000000,MW778424.1|Hs|onp|USA|2021-02-20:0.00000000):0.00000000,MW783356.1|Hs|onp|USA|2021-03-03:2.00125000)0.36728:2.01910000)0.36731:0.91933600,(MW708138.1|Hs|onp|USA|2021-01-02:1.02062000,MW779095.1|Hs|onp|USA|2021-02-23:2.97938000)0.36733:1.92614000)0.36735:0.06257600)0.36735:0.00543800,MW505151.1|Hs||USA|2021-01-07:4.97816000)0.36736:0.97942600,((MW667267.1|Hs|onp|USA|2021-01-23:2.99463000,MW681135.1|Hs|onp|USA|2021-02-10:4.00537000)0.36769:0.99722800,MW517758.1|Hs|onp|USA|2021-01-11:0.00424700)0.36770:1.99179000)0.36773:0.07144600,((((MW582272.1|Hs||USA|2020-12-27:4.98819000,MW638751.1|Hs|onp|USA|2021-01-05:1.01181000)0.36764:0.05646600,MW681210.1|Hs|onp|USA|2021-02-13:2.93530000)0.36764:0.98340500,MW640265.1|Hs|onp|USA|2021-01-21:3.98988000)0.36766:1.81767000,((MW666268.1|Hs|onp|USA|2021-02-01:4.00103000,MW778961.1|Hs|onp|USA|2021-02-22:3.99897000)0.36768:1.00067000,(MW671712.1|Hs|onp|USA|2021-01-31:0.00200100,MW733671.1|Hs|onp|USA|2021-02-22:0.99799900)0.36768:0.99895000)0.36769:0.17688900)0.36769:1.86931000)0.36775:0.94965900,(((((((((MW700537.1|Hs||USA|2020-12-17:0.00000000,MW700538.1|Hs||USA|2020-12-17:0.00000000,MW700539.1|Hs||USA|2020-12-17:0.00000000,MW700540.1|Hs||USA|2020-12-17:0.00000000,MW700541.1|Hs||USA|2020-12-17:0.00000000,MW700542.1|Hs||USA|2020-12-17:0.00000000,MW700543.1|Hs||USA|2020-12-17:0.00000000,MW700553.1|Hs||USA|2020-12-17:0.00000000,MW700554.1|Hs||USA|2020-12-17:0.00000000,MW702314.1|Hs||USA|2020-12-14:0.00000000,MW702528.1|Hs||USA|2020-12-11:0.00000000,MW702529.1|Hs||USA|2020-12-11:0.00000000,MW702530.1|Hs||USA|2020-12-11:0.00000000,MW702901.1|Hs||USA|2020-12-26:0.00000000,MW702903.1|Hs||USA|2020-12-26:0.00000000,MW702905.1|Hs||USA|2020-12-26:0.00000000,MW738265.1|Hs||USA|2020-12-21:0.00000000,MW738266.1|Hs||USA|2020-12-21:0.00000000,MW738267.1|Hs||USA|2020-12-21:0.00000000):0.00000000,MW700544.1|Hs||USA|2020-12-17:1.00120000)0.36754:0.00152700,(MW702313.1|Hs||USA|2020-12-14:0.00000000,MW702960.1|Hs||USA|2020-12-21:0.00000000)0.36753:0.99845900)0.36754:0.99643500,(((MW564997.1|Hs||USA|2020-11-27:0.00000000,MW564998.1|Hs||USA|2020-11-27:0.00000000,MW653650.1|Hs||USA|2020-12-07:0.00000000,MW653651.1|Hs||USA|2020-12-07:0.00000000,MW701897.1|Hs||USA|2020-12-03:0.00000000,MW701916.1|Hs||USA|2020-12-03:0.00000000,MW792747.1|Hs||USA|2021-03-01:0.00000000,MW792748.1|Hs||USA|2021-03-02:0.00000000,MW792754.1|Hs||USA|2021-03-01:0.00000000,MW792759.1|Hs||USA|2021-03-03:0.00000000):0.00000000,(((MW564993.1|Hs||USA|2020-11-27:0.00000000,MW702021.1|Hs||USA|2020-12-01:0.00000000)0.36762:1.00072000,MW638146.1|Hs|onp|USA|2021-01-09:0.99927600)0.36763:0.00122500,(MW702526.1|Hs||USA|2020-12-09:0.00000000,MW703111.1|Hs||USA|2020-12-16:0.00000000)0.36762:0.99853400)0.36763:0.00196400)0.36763:0.00076900,MW793186.1|Hs|onp|USA|2021-02-27:0.99904800)0.36763:0.00106000)0.36763:0.00138600,(MW681145.1|Hs|onp|USA|2021-02-10:2.00012000,MW763797.1|Hs|onp|USA|2021-03-01:3.99988000)0.36760:2.99853000)0.36763:0.00090400,MW701148.1|Hs||USA|2020-12-25:0.99673800)0.36763:0.00070700,MW564994.1|Hs||USA|2020-11-27:0.19525800)0.36763:1.98346000,(((MW524902.1|Hs|onp|USA|2021-01-14:1.01106000,MW773123.1|Hs||USA|2020-12-15:0.00000000)0.36794:1.99648000)0.36796:0.00049200,(MW496031.1|Hs||USA|2020-12-02:0.01346600,MW737803.1|Hs||USA|2021-01-11:7.98653000)0.36794:2.98687000)0.36796:0.01259700)0.36796:0.12659600,(MW640104.1|Hs|onp|USA|2021-01-20:5.15158000,MW648128.1|Hs||USA|2021-01-22:1.84842000)0.36797:0.96498600)0.36798:0.88296800)0.36813:0.61393600,(((((((((((MW700341.1|Hs||USA|2021-01-30:0.00000000,MW749655.1|Hs|onp|USA|2021-02-24:0.00000000,MW778776.1|Hs|onp|USA|2021-02-20:0.00000000):0.00000000,MW636611.1|Hs|onp|USA|2021-01-18:1.00866000)0.36791:0.00588800,MW728796.1|Hs|onp|USA|2021-02-22:1.99318000)0.36791:0.00352200,MW767194.1|Hs|onp|USA|2021-02-13:2.99043000)0.36791:0.98226400,MW708743.1|Hs|onp|USA|2021-01-26:7.01031000)0.36795:0.00554200,MW728119.1|Hs|onp|USA|2021-01-25:3.00338000)0.36795:0.99904600,((MW767214.1|Hs|onp|USA|2021-02-10:0.00000000,MW779285.1|Hs|onp|USA|2021-02-16:0.00000000):0.00000000,MW706000.1|Hs|onp|USA|2021-02-10:1.00139000)0.36792:4.00358000)0.36799:0.17857100,MW596196.1|Hs|onp|USA|2021-01-09:4.24138000)0.36800:0.25720200,(MW642576.1|Hs|onp|USA|2021-01-30:3.00399000,MW666350.1|Hs|onp|USA|2021-02-01:3.99601000)0.36800:1.45314000)0.36801:0.61449300,((((MW778714.1|Hs|onp|USA|2021-02-21:0.00000000,MW783217.1|Hs|onp|USA|2021-03-03:0.00000000)0.36796:1.00188000,MW772137.1|Hs|onp|USA|2021-02-28:0.99811500)0.36797:2.99330000,(MW643004.1|Hs|onp|USA|2021-02-02:1.99974000,MW643847.1|Hs|onp|USA|2021-02-01:1.00026000)0.36803:0.00601700)0.36803:1.01321000,MW705011.1|Hs|onp|USA|2021-02-11:2.98512000)0.36805:0.06375800)0.36806:2.98016000,(((MW482925.1|Hs||USA|2020-11-19:1.95829000,MW482927.1|Hs||USA|2020-11-17:0.04171000)0.36829:0.96927800,MW524070.1|Hs||USA|2021-01-05:3.01187000)0.36830:1.99638000,MW482931.1|Hs||USA|2020-11-18:4.01432000)0.36832:0.05290400)0.36832:1.56984000)0.36846:0.17166500,MW495115.1|Hs||USA|2021-01-06:9.79643000)0.36857:0.13729500,((MW023492.1|Hs||USA|2020-08-31:0.00000000,MW023493.1|Hs||USA|2020-08-31:0.00000000,MW023494.1|Hs||USA|2020-08-25:0.00000000,MW023497.1|Hs||USA|2020-08-31:0.00000000,MW056111.1|Hs||USA|2020-09-10:0.00000000,MW056122.1|Hs||USA|2020-09-14:0.00000000,MW056131.1|Hs||USA|2020-09-15:0.00000000,MW166077.1|Hs||USA|2020-09-04:0.00000000,MW166078.1|Hs||USA|2020-09-04:0.00000000,MW673541.1|Hs||USA|2020-08-31:0.00000000):0.00000000,(MW023495.1|Hs||USA|2020-08-31:1.00039000,MW491016.1|Hs||USA|2020-10-21:3.99961000)0.36860:0.00978100)0.36860:2.93845000)0.36865:0.05969100)0.36868:0.00207300,((((((((((((((((((((((((((((((((((((MW495905.1|Hs||USA|2020-11-25:0.00000000,MW565205.1|Hs||USA|2020-11-10:0.00000000):0.00000000,MW565217.1|Hs||USA|2020-11-06:0.22728400)0.36728:0.04570400,(MW629332.1|Hs||USA|2021-01-06:0.00000000,MW642780.1|Hs|onp|USA|2021-01-29:2.00735000)0.36727:0.94743700)0.36728:0.01594500,((MW704551.1|Hs|onp|USA|2021-02-09:0.00000000,MW704552.1|Hs|onp|USA|2021-02-09:0.00000000,MW750973.1|Hs||USA|2021-01-24:0.00000000):0.00000000,MW707930.1|Hs|onp|USA|2021-02-16:1.00199000)0.36724:1.94797000)0.36728:0.01784100,((MW813313.1|Hs|onp|USA|2021-03-04:0.00000000,MW816243.1|Hs|onp|USA|2021-03-08:2.00238000)0.36720:0.98551100,MW550124.1|Hs||USA|2021-01-08:1.01413000)0.36722:3.97094000)0.36728:0.06810900,(MW449493.1|Hs|onp|USA|2020-12-19:4.00280000)0.36728:0.03231700)0.36728:0.93814300,((((((((MW496040.1|Hs||USA|2020-11-11:0.00000000)0.36733:0.24144900,(MW638572.1|Hs|onp|USA|2021-01-04:0.99785300,MW638573.1|Hs|onp|USA|2021-01-04:2.00215000)0.36732:0.92836100)0.36733:0.01854300,MW672931.1|Hs|onp|USA|2021-02-06:0.00000000)0.36733:0.01069200,(MW637125.1|Hs|onp|USA|2021-01-20:1.99971000,MW638642.1|Hs|onp|USA|2021-01-04:2.00029000)0.36732:0.95541600)0.36733:0.00746200,MW638497.1|Hs|onp|USA|2021-01-03:1.95635000)0.36733:0.00815500,((MW705291.1|Hs|onp|USA|2021-02-09:0.00000000,MW772058.1|Hs|onp|USA|2021-02-27:0.00000000)0.36731:0.01177900,MW783328.1|Hs|onp|USA|2021-03-03:1.98822000)0.36731:0.94235900)0.36733:0.01635700,MW805017.1|Hs|onp|USA|2021-03-07:2.96587000)0.36733:0.00285000,MW696591.1|Hs|onp|USA|2021-02-14:3.96910000)0.36733:0.00735500)0.36733:0.00246900,(MW693054.1|Hs|onp|USA|2020-11-09:2.00514000,MW776817.1|Hs|onp|USA|2020-11-02:0.99486000)0.36730:4.97202000)0.36733:0.01251400,((((MW825501.1|Hs|onp|USA|2021-03-14:0.01091500,MW825521.1|Hs|onp|USA|2021-03-14:0.18908500)0.36714:0.98885700,MW782783.1|Hs|onp|USA|2021-03-05:4.01067000)0.36715:3.99080000,(MW639916.1|Hs|onp|USA|2021-01-19:1.99916000,MW640995.1|Hs|onp|USA|2021-01-27:3.00084000)0.36722:0.01628400)0.36722:0.03140500,((MW495230.1|Hs||USA|2021-01-04:0.15445100,MW758650.1|Hs|onp|USA|2021-02-24:2.04555000)0.36720:1.76595000,MW778143.1|Hs|onp|USA|2021-02-18:5.89888000)0.36722:0.12815300)0.36722:2.96155000)0.36733:0.00703300,((MW669136.1|Hs|onp|USA|2021-02-07:3.00421000,MW763788.1|Hs|onp|USA|2021-03-02:1.99579000)0.36732:0.07021800,(MW673125.1|Hs|onp|USA|2021-02-08:1.07972000,MW783195.1|Hs|onp|USA|2021-02-28:1.12028000)0.36729:2.93151000)0.36732:0.91820300)0.36733:0.00502600,(((MW586404.1|Hs|onp|USA|2021-01-22:0.00000000,MW638902.1|Hs|onp|USA|2021-01-08:0.00000000)0.36730:0.00369000,MW577040.1|Hs|onp|USA|2021-01-12:0.99631000)0.36730:1.16248000,MW815765.1|Hs||USA|2021-03-04:7.03584000)0.36732:0.85463700)0.36733:0.00298600,(MW673071.1|Hs|onp|USA|2021-02-08:0.00000000,MW693871.1|Hs|onp|USA|2021-02-10:0.00000000)0.36724:8.97969000)0.36734:0.00547800,(((MW693509.1|Hs|onp|USA|2021-02-10:5.99750000,MW708488.1|Hs|onp|USA|2021-01-16:2.00250000)0.36727:0.98655300,MW583374.1|Hs|onp|USA|2021-01-11:6.01237000)0.36727:0.02500900,(MW668500.1|Hs|onp|USA|2021-02-01:2.98402000,MW705668.1|Hs|onp|USA|2021-02-09:1.01598000)0.36723:3.97730000)0.36727:3.00726000)0.36734:0.03018400,((((((MW668517.1|Hs|onp|USA|2021-02-01:3.00529000,MW693284.1|Hs|onp|USA|2021-02-09:3.99471000)0.36713:0.00556900,MW778828.1|Hs|onp|USA|2021-02-19:0.99300600)0.36713:0.01866300,MW666643.1|Hs|onp|USA|2021-02-01:1.98406000)0.36713:0.98645600,MW780489.1|Hs|onp|USA|2021-02-25:2.00544000)0.36715:0.86358900,MW696689.1|Hs|onp|USA|2021-02-14:6.13822000)0.36718:1.19572000,(((MW793566.1|Hs||USA|2021-02-25:0.00000000,MW793567.1|Hs||USA|2021-02-25:0.00000000)0.36706:0.20236800,MW793605.1|Hs||USA|2021-03-02:0.00000000)0.36706:8.50199000,MW639953.1|Hs|onp|USA|2021-01-20:0.01926400)0.36721:0.06627100)0.36721:2.95137000)0.36734:0.00332300,MW585975.1|Hs|onp|USA|2021-01-16:2.05414000)0.36734:0.09897300,(((MW550711.1|Hs|onp|USA|2020-12-01:0.00000000,MW668572.1|Hs|onp|USA|2021-02-01:5.61150000)0.36732:1.85513000,(MW672943.1|Hs|onp|USA|2021-02-07:4.01165000,MW736086.1|Hs||USA|2021-01-04:0.98835200)0.36733:0.45760800)0.36734:0.71962800,MW634577.1|Hs|onp|USA|2020-12-26:2.19321000)0.36735:0.91995500)0.36737:0.00528000,(MW763935.1|Hs|onp|USA|2021-02-26:9.11966000,MW777107.1|Hs|onp|USA|2021-02-14:1.08034000)0.36736:0.87854500)0.36737:0.81028000,(((MW586554.1|Hs|onp|USA|2021-01-20:1.00499000,MW666582.1|Hs|onp|USA|2021-02-02:1.99501000)0.36751:0.99767900,MW666593.1|Hs|onp|USA|2021-02-01:0.00001100)0.36752:0.99752200,MW523838.1|Hs|onp|USA|2021-01-05:2.00285000)0.36754:2.98401000)0.36759:0.01695800,(((((((((((((((((MW738180.1|Hs||USA|2020-12-11:0.00000000,MW739425.1|Hs||USA|2021-02-02:0.00000000,MW739427.1|Hs||USA|2021-01-30:0.00000000)0.36680:1.99324000,MW495075.1|Hs||USA|2021-01-07:0.00676300)0.36683:0.00418300,MW550178.1|Hs||USA|2021-01-08:1.99378000)0.36683:0.00695900,MW720067.1|Hs|onp|USA|2021-02-15:0.98508500)0.36683:0.99541500,((MW505284.1|Hs||USA|2021-01-06:1.00800000,MW629283.1|Hs||USA|2021-01-19:3.99200000)0.36684:1.02631000,MW763812.1|Hs|onp|USA|2021-02-25:7.97117000)0.36685:0.97573400)0.36686:0.00888800,MW766413.1|Hs|onp|USA|2021-02-22:6.99296000)0.36686:0.02131900,MW734945.1|Hs|onp|USA|2021-02-22:5.97194000)0.36686:0.95934800,((MW578229.1|Hs|onp|USA|2021-01-27:0.00000000,MW626355.1|Hs|onp|USA|2021-02-03:0.00000000,MW626356.1|Hs|onp|USA|2021-02-03:0.00000000,MW626358.1|Hs|onp|USA|2021-02-03:0.00000000,MW626359.1|Hs|onp|USA|2021-02-03:0.00000000,MW626360.1|Hs|onp|USA|2021-02-03:0.00000000,MW687159.1|Hs|onp|USA|2021-02-10:0.00000000):0.00000000,MW626357.1|Hs|onp|USA|2021-02-03:1.00041000)0.36691:0.00921900)0.36691:0.00091600,MW653855.1|Hs|onp|USA|2021-02-10:0.98981500)0.36691:0.00617400,MW779437.1|Hs|onp|USA|2021-02-23:3.98916000)0.36691:0.01167500,MW681264.1|Hs|onp|USA|2021-02-10:5.97150000)0.36691:0.03315300,(((MW749578.1|Hs|onp|USA|2021-02-25:0.00000000,MW763668.1|Hs|onp|USA|2021-02-25:0.00000000,MW763844.1|Hs|onp|USA|2021-03-01:0.00000000,MW763994.1|Hs|onp|USA|2021-03-03:0.00000000,MW773307.1|Hs|onp|USA|2021-03-03:0.00000000)0.36664:0.20104600,MW729286.1|Hs||USA|2021-02-04:0.00000000)0.36664:4.75192000,MW589599.1|Hs||USA|2020-12-10:0.11970200)0.36681:2.92641000)0.36691:0.08879600,(((((((MW735487.1|Hs||USA|2021-01-29:0.00000000,MW735543.1|Hs||USA|2021-01-29:0.00000000)0.36679:0.01810700,MW763855.1|Hs|onp|USA|2021-03-02:0.98189300)0.36679:0.94623100,MW735489.1|Hs||USA|2021-01-29:1.04139000)0.36680:0.62026500,MW808820.1|Hs|onp|USA|2021-03-03:5.01581000)0.36682:0.76355700,(MW668557.1|Hs|onp|USA|2021-02-01:2.01107000,MW728519.1|Hs|onp|USA|2021-02-21:0.98893000)0.36683:0.35352000)0.36684:0.65831700,((MW728637.1|Hs|onp|USA|2021-02-21:0.00000000,MW763356.1|Hs|onp|USA|2021-02-27:0.00000000)0.36683:2.98264000,MW528815.1|Hs||USA|2021-01-15:1.01736000)0.36686:0.02754700)0.36686:0.16180300,((MW777128.1|Hs|onp|USA|2021-02-16:1.01486000,MW779346.1|Hs|onp|USA|2021-02-22:0.98514300)0.36685:0.35586900,MW693302.1|Hs|onp|USA|2021-02-10:0.00000000)0.36686:0.78947000)0.36687:0.86942400)0.36692:0.13860400,(((((MW696235.1|Hs|onp|USA|2021-02-14:2.00212000,MW808302.1|Hs|onp|USA|2021-03-05:4.99788000)0.36687:0.98554700,MW640197.1|Hs|onp|USA|2021-01-21:1.01317000)0.36688:2.01115000,(MW673336.1|Hs|onp|USA|2021-01-29:0.99986900,MW764081.1|Hs|onp|USA|2021-02-27:3.00013000)0.36689:1.98738000)0.36691:0.27378800,(MW617607.1|Hs|onp|USA|2021-01-30:0.00000000,MW634258.1|Hs|onp|USA|2020-12-27:1.51916000)0.36691:0.68925600)0.36692:0.06096000,(MW631831.1|Hs|onp|USA|2021-02-06:1.51794000,MW693257.1|Hs|onp|USA|2021-02-09:0.00000000)0.36684:7.72598000)0.36692:0.85565900)0.36695:0.76232100,((((MW669258.1|Hs|onp|USA|2021-02-07:1.99846000,MW719745.1|Hs|onp|USA|2021-02-22:4.00154000)0.36711:0.00802700,MW596019.1|Hs|onp|USA|2021-01-29:4.99244000)0.36711:0.99459000,(MW549235.1|Hs||USA|2021-01-04:3.19717000,MW638835.1|Hs|onp|USA|2021-01-04:3.00283000)0.36711:2.00113000)0.36713:0.00276000,MW763510.1|Hs|onp|USA|2021-03-02:4.99758000)0.36713:0.04775400)0.36713:0.09408200,MW562766.1|Hs||USA|2020-12-28:5.67197000)0.36715:1.59511000,(((MW772103.1|Hs|onp|USA|2021-02-28:2.00010000,MW778627.1|Hs|onp|USA|2021-02-16:0.99989700)0.36747:0.02454200,MW693948.1|Hs|onp|USA|2021-02-11:1.97549000)0.36747:1.91860000,(MW589598.1|Hs||USA|2020-12-10:0.00000000,MW589601.1|Hs||USA|2020-12-10:0.00000000):0.00000000)0.36750:1.74115000)0.36754:0.20381000)0.36759:0.01285000,((((((((MW739349.1|Hs||USA|2021-01-05:0.00000000,MW739350.1|Hs||USA|2021-01-05:0.00000000,MW739351.1|Hs||USA|2021-01-05:0.00000000,MW739352.1|Hs||USA|2021-01-05:0.00000000,MW739786.1|Hs||USA|2021-01-15:0.00000000,MW739803.1|Hs||USA|2021-01-13:0.00000000):0.00000000,MW586711.1|Hs||USA|2021-01-15:1.00295000)0.36720:0.00418800,MW739787.1|Hs||USA|2021-01-16:0.99572800)0.36720:0.00231000,MW739758.1|Hs||USA|2021-01-22:0.99365800)0.36720:0.99483200,(MW681195.1|Hs|onp|USA|2021-02-10:1.00046000,MW778260.1|Hs|onp|USA|2021-02-20:0.99954300)0.36723:0.99987700)0.36725:5.00689000,(MW634743.1|Hs|onp|USA|2021-01-01:2.61065000,MW737922.1|Hs||USA|2021-02-03:4.58935000)0.36748:1.39120000)0.36749:1.49535000,((((MW681529.1|Hs|onp|USA|2021-02-11:0.00000000,MW681530.1|Hs|onp|USA|2021-02-11:0.00000000,MW719769.1|Hs|onp|USA|2021-02-18:0.00000000)0.36744:0.02026200,MW741587.1|Hs|onp|USA|2021-02-18:0.97973800)0.36744:2.97333000,MW525004.1|Hs|onp|USA|2021-01-12:3.01399000)0.36750:1.01833000,MW673162.1|Hs|onp|USA|2021-02-08:5.99057000)0.36753:1.49186000)0.36757:0.45905200,MW645572.1|Hs||USA|2020-11-19:1.97793000)0.36760:0.02549800)0.36760:0.00125500,MW749635.1|Hs|onp|USA|2021-02-25:4.99619000)0.36760:0.00159500,(((((MW667301.1|Hs|onp|USA|2021-01-23:0.00000000,MW728435.1|Hs|onp|USA|2021-02-20:0.00000000,MW778841.1|Hs|onp|USA|2021-02-21:0.00000000)0.36752:2.99467000,(MW667296.1|Hs|onp|USA|2021-01-23:1.00089000,MW669710.1|Hs|onp|USA|2021-02-08:3.99911000)0.36756:0.00479300)0.36756:0.00205800,(MW766676.1|Hs|onp|USA|2021-01-31:0.00000000,MW792867.1|Hs||USA|2021-01-31:0.00000000)0.36753:2.99655000)0.36756:0.00315400,MW696557.1|Hs|onp|USA|2021-02-13:8.99680000)0.36756:0.00573500,MW772063.1|Hs|onp|USA|2021-02-27:5.99104000)0.36756:0.98642100)0.36760:0.00214100)0.36760:0.00095500,MW669018.1|Hs|onp|USA|2021-02-04:3.00104000)0.36760:0.00040000,(((MW668822.1|Hs|onp|USA|2021-02-02:1.00319000,MW816587.1|Hs||USA|2021-01-25:3.99681000)0.36759:0.00296700,MW617585.1|Hs|onp|USA|2021-01-30:7.99594000)0.36759:0.97052600,((MW681324.1|Hs|onp|USA|2021-02-13:0.00285000,MW783050.1|Hs|onp|USA|2021-03-05:0.99715000)0.36754:5.62659000,MW759578.1|Hs|onp|USA|2021-02-17:6.57313000)0.36760:0.34690600)0.36760:0.02651400)0.36760:0.00254900,(((((((((MW631910.1|Hs|onp|USA|2021-02-07:2.01378000,MW669079.1|Hs|onp|USA|2021-02-01:0.00000000)0.36758:2.98955000,MW592802.1|Hs|onp|USA|2021-01-05:8.00499000)0.36760:0.00553700,MW640005.1|Hs|onp|USA|2021-01-19:3.99860000)0.36760:0.00154400,MW773121.1|Hs||USA|2020-12-15:3.99785000)0.36760:0.00112700,((MW719842.1|Hs|onp|USA|2021-02-16:0.00000000,MW733620.1|Hs|onp|USA|2021-02-24:0.00000000)0.36751:0.00126200,MW733651.1|Hs|onp|USA|2021-02-24:1.99874000)0.36751:5.99662000)0.36760:0.00060100,MW771943.1|Hs|onp|USA|2021-02-27:5.99821000)0.36760:0.00067300,MW763736.1|Hs|onp|USA|2021-02-27:2.99812000)0.36760:0.00035200,(MW550131.1|Hs||USA|2021-01-09:1.00829000,MW666752.1|Hs|onp|USA|2021-01-31:6.99171000)0.36758:2.99339000)0.36760:0.00140900,(((MW665784.1|Hs|onp|USA|2021-01-31:2.00228000,MW667003.1|Hs|onp|USA|2021-01-28:0.99772500)0.36757:0.00584600,MW736662.1|Hs||USA|2021-01-16:0.00000000)0.36757:0.99535800,MW523797.1|Hs|onp|USA|2021-01-06:2.00238000)0.36759:0.99809400)0.36760:0.00655400)0.36761:0.00104100,(((((((MW634552.1|Hs|onp|USA|2020-12-26:1.01336000,MW666934.1|Hs|onp|USA|2021-01-25:3.98664000)0.36754:0.00665100,MW708812.1|Hs|onp|USA|2021-01-04:0.98247900)0.36754:0.97742900,(MW643221.1|Hs|onp|USA|2021-01-28:2.00430000,MW763911.1|Hs|onp|USA|2021-02-25:5.99570000)0.36755:0.01957700)0.36755:1.00639000,MW589625.1|Hs||USA|2020-12-12:4.00076000)0.36757:0.46316400,((MW719582.1|Hs||USA|2021-01-30:0.00000000,MW719583.1|Hs||USA|2021-01-30:0.00000000)0.36754:0.00499200,MW837283.1|Hs||USA|2021-01-20:2.99501000)0.36754:3.44807000)0.36758:0.43302700,(((((MW666443.1|Hs|onp|USA|2021-01-31:0.00000000,MW739398.1|Hs||USA|2021-02-03:0.00000000,MW777567.1|Hs|onp|USA|2021-02-15:0.00000000):0.00000000,(MW706224.1|Hs|onp|USA|2021-02-09:1.00109000,MW733240.1|Hs|onp|USA|2021-02-24:1.99891000)0.36744:0.00378900)0.36744:0.98999100,MW596020.1|Hs|onp|USA|2021-01-29:0.00969200)0.36747:1.99613000,MW560901.1|Hs||USA|2021-01-09:5.00818000)0.36753:0.02790800,MW763612.1|Hs|onp|USA|2021-02-25:1.97830000)0.36753:1.88367000)0.36760:0.09402000,((((((MW673057.1|Hs|onp|USA|2021-02-07:0.84166200,MW766772.1|Hs|onp|USA|2021-02-10:1.35834000)0.36727:0.68992800,MW728166.1|Hs|onp|USA|2021-02-24:1.54044000)0.36728:0.42393600,MW821783.1|Hs|onp|USA|2021-03-02:0.96189400)0.36729:0.03904000,(MW776946.1|Hs|onp|USA|2021-02-14:0.00000000,MW812501.1|Hs|saliva_onp|USA|2021-02-24:0.00000000)0.36729:0.00576900)0.36729:0.01221300,(MW778228.1|Hs|onp|USA|2021-02-19:0.00000000,MW779178.1|Hs|onp|USA|2021-02-23:0.00000000,MW780440.1|Hs|onp|USA|2021-02-24:0.00000000)0.36727:0.98700700)0.36729:0.97720700,(MW763998.1|Hs|onp|USA|2021-03-02:3.99076000,MW796200.1|Hs|onp|USA|2021-02-11:0.00924000)0.36733:0.99615200)0.36734:4.98561000)0.36761:0.00473200)0.36761:0.01203000,(((((MW709002.1|Hs|onp|USA|2021-01-20:0.01092100,MW779092.1|Hs|onp|USA|2021-02-23:4.98908000)0.36758:0.01288200,MW825808.1|Hs|onp|USA|2021-03-11:4.97950000)0.36758:0.97050700,MW550319.1|Hs|onp|USA|2020-12-05:0.20676200)0.36760:0.99943300,(MW406599.1|Hs||USA|2020-10-26:0.00000000,MW522508.1|Hs||USA|2020-10-15:0.00000000):0.00000000)0.36762:0.00519600,MW702851.1|Hs||USA|2020-12-16:4.99727000)0.36762:0.01978200)0.36762:0.02334000,((((((((((((MW617681.1|Hs||USA|2021-01-20:1.01030000,MW715095.1|Hs||USA|2021-02-02:1.98970000)0.36736:0.01221700,MW629462.1|Hs||USA|2021-01-12:0.00000000)0.36736:0.98873300,MW594042.1|Hs||USA|2021-01-09:4.00404000)0.36738:0.98612800,((MW525107.1|Hs|onp|USA|2021-01-10:0.03153200,MW728846.1|Hs|onp|USA|2021-02-20:2.96847000)0.36738:1.99440000,MW643630.1|Hs|onp|USA|2021-01-29:4.99268000)0.36740:0.00929700)0.36740:0.99871000,MW698155.1|Hs|onp|USA|2021-02-15:4.00569000)0.36743:0.00643300,(((MW728648.1|Hs|onp|USA|2021-02-15:1.99005000,MW808636.1|Hs|onp|USA|2021-03-05:2.00995000)0.36736:2.04853000,MW773349.1|Hs|onp|USA|2021-03-05:5.95149000)0.36738:2.95781000,((MW752504.1|Hs||USA|2021-02-21:4.97619000,MW837296.1|Hs||USA|2021-02-20:0.02381300)0.36739:1.03188000,MW763669.1|Hs|onp|USA|2021-02-26:4.95298000)0.36740:1.95321000)0.36743:0.01769500)0.36743:0.00875800,MW665653.1|Hs|onp|USA|2021-01-26:5.99167000)0.36743:1.93781000,((MW669762.1|Hs|onp|USA|2021-02-08:0.00000000,MW669780.1|Hs|onp|USA|2021-02-08:0.00000000)0.36748:6.99794000,MW693057.1|Hs|onp|USA|2020-11-09:3.00206000)0.36755:0.05488000)0.36755:0.05018000,MW505294.1|Hs||USA|2021-01-07:3.97688000)0.36756:0.03101800,MW521745.1|Hs||USA|2020-10-06:2.92675000)0.36756:0.49676200,((MW681343.1|Hs|onp|USA|2021-02-10:0.00000000,MW728415.1|Hs|onp|USA|2021-02-16:0.00000000)0.36755:1.97792000,MW669180.1|Hs|onp|USA|2021-02-07:0.02207500)0.36757:1.64485000)0.36760:0.24184700,((((MW577042.1|Hs|onp|USA|2021-01-12:0.00172400,MW577051.1|Hs|onp|USA|2021-01-12:0.99827700)0.36755:1.99734000,MW585916.1|Hs|onp|USA|2021-01-18:2.00220000)0.36757:0.99428500,(MW496071.1|Hs||USA|2020-11-18:1.00294000,MW738311.1|Hs||USA|2021-01-01:4.99705000)0.36758:0.00423300)0.36758:1.00148000,(MW592808.1|Hs|onp|USA|2021-01-07:4.32076000,MW661008.1|Hs|onp|USA|2020-11-13:0.87924200)0.36760:0.11781900)0.36760:0.88043400)0.36762:0.15255700)0.36764:0.03014800,(((((((((((((((MW638845.1|Hs|onp|USA|2021-01-05:5.11986000,MW665565.1|Hs|onp|USA|2021-01-28:0.88014100)0.36737:0.77934200,(MW681025.1|Hs||USA|2020-11-10:1.13534000,MW708471.1|Hs|onp|USA|2021-01-18:2.86466000)0.36737:0.78263500)0.36738:0.07249900,(MW705753.1|Hs|onp|USA|2021-02-09:0.16714200,MW779055.1|Hs|onp|USA|2021-02-22:2.83286000)0.36737:0.85148400)0.36738:0.06158600,(MW634185.1|Hs|onp|USA|2020-12-27:2.01030000,MW634548.1|Hs|onp|USA|2020-12-27:2.98970000)0.36738:0.04425200)0.36738:0.02381100,((((MW524005.1|Hs|onp|USA|2021-01-10:1.94726000,MW637063.1|Hs|onp|USA|2021-01-18:1.05274000)0.36731:0.95941500,MW681063.1|Hs|onp|USA|2021-01-08:0.01806000)0.36732:1.97709000,(MW634197.1|Hs|onp|USA|2020-12-27:2.00776000,MW634592.1|Hs|onp|USA|2020-12-27:1.99224000)0.36735:0.02391100)0.36735:0.27270300,(MW565830.1|Hs|onp|USA|2021-01-17:4.70196000,MW777271.1|Hs|onp|USA|2021-02-14:5.69804000)0.36735:0.56232800)0.36736:0.77105000)0.36738:0.58760200)0.36742:0.17568400,(((MW310441.1|Hs|onp|USA|2020-11-10:0.68235000)0.36742:0.07670800,MW310444.1|Hs|onp|USA|2020-11-10:2.77721000)0.36742:0.03097100,(MW310443.1|Hs|onp|USA|2020-11-10:0.00000000):0.00000000)0.36742:0.74110900)0.36743:0.25428900,(MW634478.1|Hs|onp|USA|2020-12-26:0.00686200,MW707615.1|Hs|onp|USA|2021-02-16:1.99314000)0.36743:1.05206000)0.36744:0.02372400,MW706372.1|Hs|onp|USA|2021-02-09:9.03570000)0.36745:0.44026700,(((MW733447.1|Hs|onp|USA|2021-02-20:2.98680000,MW796604.1|Hs||USA|2021-02-19:3.01320000)0.36741:1.97296000,MW550566.1|Hs|onp|USA|2020-12-28:0.02712600)0.36743:2.99725000,MW837492.1|Hs||USA|2021-01-20:6.99856000)0.36747:0.43540700)0.36748:0.64192700,MW550693.1|Hs|onp|USA|2020-12-08:0.48037500)0.36754:0.29997200,((((((((((MW483837.1|Hs|onp|USA|2021-01-02:0.00000000,MW583296.1|Hs|onp|USA|2021-01-13:0.00000000)0.36745:0.00184700,MW667395.1|Hs|onp|USA|2021-01-23:3.99815000)0.36745:0.99569800,((MW519788.1|Hs|onp|USA|2021-01-04:2.01511000,MW681215.1|Hs|onp|USA|2021-02-12:0.98489400)0.36745:2.00285000,MW583280.1|Hs|onp|USA|2021-01-13:1.00138000)0.36747:0.00183000)0.36747:2.03152000,MW735890.1|Hs||USA|2021-01-25:4.96872000)0.36752:0.97269500,((MW645735.1|Hs||USA|2020-09-08:0.00000000,MW645843.1|Hs||USA|2020-09-16:0.00000000)0.36754:0.98839200,MW406527.1|Hs||USA|2020-11-05:5.01161000)0.36755:0.00872700)0.36755:0.00276900,MW661011.1|Hs|onp|USA|2020-11-16:0.99944500)0.36755:0.00337700,MW666900.1|Hs|onp|USA|2021-01-25:5.99575000)0.36755:0.00072700,(MW763759.1|Hs|onp|USA|2021-03-01:0.00000000,MW783386.1|Hs|onp|USA|2021-03-02:0.00000000)0.36751:2.99542000)0.36755:0.00201300,MW776826.1|Hs|onp|USA|2020-11-03:0.99455100)0.36755:0.02566600,MW776819.1|Hs|onp|USA|2020-11-02:0.97113300)0.36755:0.37521300)0.36757:0.23669700,(MW631778.1|Hs|onp|USA|2021-02-05:0.97573200,MW640623.1|Hs|onp|USA|2021-01-25:0.02426800)0.36751:9.63617000)0.36760:0.17966000,((MW681398.1|Hs|onp|USA|2021-02-09:1.97719000,MW752946.1|Hs||USA|2021-02-22:5.02281000)0.36757:2.58414000,MW550678.1|Hs|onp|USA|2020-12-15:5.62307000)0.36759:3.23442000)0.36763:0.10848100,MW731708.1|Hs|saliva_onp|USA|2021-02-16:5.93445000)0.36765:0.12380700)0.36767:0.87302900)0.36864:0.01655600,MW735930.1|Hs|onp|USA|2020-06-16:0.95741100)0.36865:0.01526600,(((((((((((MW643161.1|Hs|onp|USA|2021-02-02:5.00226000)0.36857:3.99877000)0.36858:0.00155800)0.36858:0.00163900)0.36858:0.00058700)0.36858:0.00114800)0.36858:0.00236700)0.36858:0.01258800,((((MW805101.1|Hs|onp|USA|2021-03-07:4.99277000)0.36850:0.99142000,MW637111.1|Hs|onp|USA|2021-01-19:4.00251000)0.36850:1.99005000,(((MW636589.1|Hs|onp|USA|2021-01-16:0.99891000,MW638208.1|Hs|onp|USA|2021-01-10:0.00109000)0.36849:0.00752700,MW777376.1|Hs|onp|USA|2021-02-17:2.99210000)0.36849:2.00331000,(MW643921.1|Hs|onp|USA|2021-01-30:1.99970000,MW780930.1|Hs|onp|USA|2021-03-02:2.00030000)0.36850:1.99175000)0.36852:0.00954800)0.36852:0.98967900,MW780331.1|Hs|onp|USA|2021-03-01:10.01100000)0.36855:0.98885000)0.36858:0.01802200,(((((((((MW641001.1|Hs|onp|USA|2021-01-27:0.00000000)0.36852:2.00052000)0.36853:0.00196400,((MW636443.1|Hs|onp|USA|2021-01-18:3.00041000)0.36852:0.00554600)0.36852:0.99777300)0.36853:0.00055000)0.36853:0.00054200,((((MW640998.1|Hs|onp|USA|2021-01-27:0.00000000):0.00000000)0.36850:0.00124600,MW705679.1|Hs|onp|USA|2021-02-09:0.99815700)0.36850:0.00244000,((MW749515.1|Hs|onp|USA|2021-02-25:0.99859200,MW813846.1|Hs|onp|USA|2021-03-08:2.00141000)0.36847:0.00336100,MW792821.1|Hs||USA|2021-02-25:0.99729900)0.36847:1.99361000)0.36850:0.99332900)0.36853:0.00382000)0.36853:0.00112200,(MW779903.1|Hs|onp|USA|2021-02-26:2.00436000,MW813430.1|Hs|onp|USA|2021-03-11:0.00000000)0.36844:7.98834000)0.36853:0.00081100,((MW719780.1|Hs|onp|USA|2021-02-20:0.99904200,MW813429.1|Hs|onp|USA|2021-03-10:1.00096000)0.36840:0.00188900,MW792706.1|Hs||USA|2021-02-16:0.00000000)0.36840:7.98854000)0.36853:0.55163000,MW550425.1|Hs|onp|USA|2020-12-28:1.62151000)0.36856:0.46330800)0.36858:0.50694300,MW750112.1|Hs||USA|2021-02-08:12.53030000)0.36863:0.39327600,((((((((MW519784.1|Hs|onp|USA|2021-01-04:0.99703800,MW525104.1|Hs|onp|USA|2021-01-10:3.00296000)0.36846:0.00499600,MW698047.1|Hs|onp|USA|2021-02-12:0.99708000)0.36846:0.08791200,MW739857.1|Hs||USA|2021-02-01:0.11220200)0.36846:0.07936100,((MW667481.1|Hs|onp|USA|2021-01-27:0.00000000,MW763296.1|Hs|onp|USA|2021-03-02:0.00000000)0.36844:0.95392200,MW631887.1|Hs|onp|USA|2021-02-06:3.04608000)0.36845:1.18185000)0.36847:1.85519000,MW708409.1|Hs|onp|USA|2021-01-19:6.01934000)0.36853:0.99124600,((MW640598.1|Hs|onp|USA|2021-01-25:2.99824000,MW640605.1|Hs|onp|USA|2021-01-25:0.00176500)0.36849:2.00110000,MW638301.1|Hs|onp|USA|2021-01-11:2.99797000)0.36851:4.02177000)0.36856:0.01415600,((MW638183.1|Hs|onp|USA|2021-01-09:2.98784000,MW708095.1|Hs|onp|USA|2021-01-11:2.01216000)0.36854:2.99762000)0.36856:0.00168000)0.36856:1.00042000,((MW673010.1|Hs|onp|USA|2021-02-07:0.01246600,MW705065.1|Hs|onp|USA|2021-02-09:1.98753000)0.36848:3.00400000,MW705830.1|Hs|onp|USA|2021-02-09:2.99174000)0.36852:6.93203000)0.36861:0.91872300)0.36867:0.04330800)0.36867:0.00086400,(((MW700816.1|Hs||USA|2020-12-09:0.00000000,MW700824.1|Hs||USA|2020-12-09:0.00000000,MW701310.1|Hs||USA|2020-12-09:0.00000000,MW702545.1|Hs||USA|2020-12-09:0.00000000):0.00000000,MW701327.1|Hs||USA|2020-12-09:1.00292000)0.36833:0.99757000,((MW701895.1|Hs||USA|2020-12-02:0.00000000,MW701900.1|Hs||USA|2020-12-02:0.00000000,MW701901.1|Hs||USA|2020-12-02:0.00000000):0.00000000,MW701930.1|Hs||USA|2020-12-02:1.00299000)0.36835:0.00210200)0.36835:10.98100000)0.36867:0.00888800,((((((((((((((MW642610.1|Hs|onp|USA|2021-02-02:0.00648000,MW747989.1|Hs||USA|2021-02-15:2.99352000)0.36830:2.99993000,MW661005.1|Hs|onp|USA|2020-11-13:1.99666000)0.36833:0.00245800,(MW692947.1|Hs|onp|USA|2021-02-04:2.00048000,MW781449.1|Hs|onp|USA|2021-02-28:2.99952000)0.36832:0.99787300)0.36833:0.00324400,MW460618.1|Hs||USA|2020-12-26:0.99617200)0.36833:0.00191300,MW707794.1|Hs|onp|USA|2021-02-13:4.99671000)0.36833:0.00653100,(((MW720127.1|Hs|onp|USA|2021-02-18:0.00000000,MW720517.1|Hs|onp|USA|2021-02-18:0.00000000):0.00000000,(MW728857.1|Hs|onp|USA|2021-02-22:1.00027000,MW792997.1|Hs||USA|2021-02-18:0.99972900)0.36815:0.00036600)0.36815:1.99407000,(MW702240.1|Hs||USA|2020-12-22:0.00000000,MW738285.1|Hs||USA|2020-12-21:1.00127000)0.36819:0.00546400)0.36819:4.99092000)0.36833:0.01767800,MW666384.1|Hs|onp|USA|2021-01-31:6.97838000)0.36833:0.07113600,((((((MW696895.1|Hs|onp|USA|2021-02-17:0.00000000,MW778250.1|Hs|onp|USA|2021-02-17:3.04072000)0.36800:1.96929000,MW777584.1|Hs|onp|USA|2021-02-15:0.02704900)0.36803:3.98714000,(MW634545.1|Hs|onp|USA|2020-12-26:1.99747000,MW635178.1|Hs|onp|USA|2021-01-03:2.00253000)0.36810:0.00471200)0.36810:0.99551300,MW648011.1|Hs||USA|2021-01-21:2.00268000)0.36813:4.39056000,((MW586516.1|Hs|onp|USA|2021-01-20:1.01866000,MW758722.1|Hs|onp|USA|2021-02-22:6.98134000)0.36818:0.94623500,MW735465.1|Hs||USA|2021-01-29:2.03857000)0.36819:3.44981000)0.36824:2.21418000,MW667099.1|Hs|onp|USA|2021-01-27:2.60314000)0.36832:0.49299700)0.36834:0.05430200,(((((((((MW707842.1|Hs|onp|USA|2021-02-13:0.00000000,MW767595.1|Hs|onp|USA|2021-03-03:0.00000000):0.00000000,(MW782998.1|Hs|onp|USA|2021-03-05:0.99967300,MW813182.1|Hs|onp|USA|2021-03-08:1.00033000)0.36794:0.00237700)0.36794:0.43733300,MW820247.1|Hs|onp|USA|2021-03-01:1.76200000)0.36795:1.62007000,(MW640341.1|Hs|onp|USA|2021-01-21:0.98240900,MW669200.1|Hs|onp|USA|2021-02-07:2.01759000)0.36800:0.05783500)0.36800:0.17557300,MW493694.1|Hs|onp|USA|2021-01-09:0.00000000)0.36800:0.24772100,MW549726.1|Hs|onp|USA|2021-01-15:0.00000000)0.36802:0.86748100,((((MW577072.1|Hs|onp|USA|2021-01-13:0.99914600,MW767576.1|Hs|onp|USA|2021-02-28:2.00085000)0.36794:0.22114400,MW548331.1|Hs|onp|USA|2021-01-16:0.00000000)0.36794:0.22372400,MW548327.1|Hs|onp|USA|2021-01-16:0.00000000)0.36794:1.03391000,((MW485269.1|Hs|onp|USA|2020-12-29:0.00000000,MW485278.1|Hs|onp|USA|2020-12-28:1.01457000)0.36795:0.86846000,MW577054.1|Hs|onp|USA|2021-01-13:0.12939000)0.36795:0.70281200)0.36796:2.79932000)0.36806:0.77565200,(MW449501.1|Hs|onp|USA|2020-12-20:2.98819000,MW454420.1|Hs|onp|USA|2020-12-12:3.01181000)0.36811:0.20688000)0.36812:0.98524900,MW741630.1|Hs|onp|USA|2020-11-07:0.18759800)0.36819:1.95360000)0.36834:0.20468900,(((((MW816411.1|Hs|onp|USA|2021-03-10:0.97127400,MW816445.1|Hs|onp|USA|2021-03-08:2.02873000)0.36806:1.37746000,MW796751.1|Hs||USA|2021-02-19:0.00000000)0.36808:0.20628000,(MW629544.1|Hs||USA|2021-01-27:0.00000000,MW796754.1|Hs||USA|2021-02-17:0.00000000):0.00000000)0.36808:0.11086000,MW796946.1|Hs||USA|2021-03-01:1.86230000)0.36809:2.52205000,MW586298.1|Hs|onp|USA|2021-01-26:2.38450000)0.36818:5.97410000)0.36838:0.11778800,(MW628992.1|Hs|onp|USA|2021-01-27:2.61374000,MW749282.1|Hs|onp|USA|2021-02-25:6.58626000)0.36836:3.83123000)0.36840:0.15990900,MW776823.1|Hs|onp|USA|2020-11-03:0.63080900)0.36843:1.24136000,MW093604.1|Hs|onp|USA|2020-06-13:0.87210500)0.36866:0.07601900,(MW223121.1|Hs|onp|USA|2020-07-02:0.00000000,MW752957.1|Hs|onp|USA|2020-06-28:2.00896000)0.36868:0.94524400)0.36868:0.03714200)0.36868:0.00777900,((((((((((((((((((((MW708857.1|Hs||USA|2021-01-21:1.60922000,MW818106.1|Hs||USA|2021-02-02:1.59078000)0.36834:5.36061000,MW708869.1|Hs||USA|2021-01-18:3.03941000)0.36839:0.74076500,MW446876.1|Hs|onp|USA|2020-11-30:3.29336000)0.36840:0.14738900,MW446871.1|Hs|onp|USA|2020-11-30:0.93777400)0.36840:0.03672700,MW639921.1|Hs|onp|USA|2021-01-19:5.97861000)0.36840:0.00479200,MW521771.1|Hs||USA|2020-10-13:4.97819000)0.36840:0.00751000,MW638272.1|Hs|onp|USA|2021-01-11:1.98059000)0.36840:0.00735800,MW816586.1|Hs||USA|2021-01-25:2.97901000)0.36840:0.00679300,MW666893.1|Hs|onp|USA|2021-01-25:6.97642000)0.36840:0.00219500,MW280183.1|Hs|onp|USA|2020-10-22:0.00000000)0.36840:0.00804100,MW696850.1|Hs|onp|USA|2021-02-15:1.98166000)0.36840:0.00181900,((MW519707.1|Hs|onp|USA|2021-01-05:0.00000000,MW519830.1|Hs|onp|USA|2021-01-03:0.00000000,MW596112.1|Hs|onp|USA|2021-01-07:0.00000000)0.36831:2.01569000,(MW696896.1|Hs|onp|USA|2021-02-16:1.99945000,MW697821.1|Hs|onp|USA|2021-02-12:1.00055000)0.36833:0.98416200)0.36834:3.00809000)0.36840:0.00322100,(MW446842.1|Hs|onp|USA|2020-11-13:3.57760000,MW621441.1|Hs|onp|USA|2021-01-14:5.62240000)0.36840:0.37581300)0.36840:0.02136900,((((MW733582.1|Hs|onp|USA|2021-02-24:0.00000000,MW778182.1|Hs|onp|USA|2021-02-20:0.00000000)0.36834:5.63087000,MW384420.1|Hs|onp|USA|2020-11-11:1.56913000)0.36840:0.22008000,(MW550636.1|Hs|onp|USA|2020-12-31:2.01406000,MW617577.1|Hs|onp|USA|2021-01-30:3.98594000)0.36838:1.85692000)0.36840:0.09452200,(((MW550385.1|Hs|onp|USA|2020-12-29:0.99839900,MW709135.1|Hs|onp|USA|2020-12-29:0.00160100)0.36838:0.99255800,MW667198.1|Hs|onp|USA|2021-01-25:2.91774000)0.36839:0.09124200,MW384418.1|Hs|onp|USA|2020-11-11:2.96908000)0.36839:0.87452700)0.36840:0.05908800)0.36840:0.04262000,(((((((MW733303.1|Hs|onp|USA|2021-02-24:0.99460600,MW834697.1|Hs||USA|2021-02-10:2.00540000)0.36819:1.82279000,MW513624.1|Hs||USA|2021-01-06:2.37839000)0.36821:1.10251000,(MW702779.1|Hs||USA|2021-01-19:0.00000000,MW733265.1|Hs|onp|USA|2021-02-23:0.21913100)0.36821:1.29300000)0.36823:0.04783100,(MW460647.1|Hs||USA|2020-12-26:3.60892000,MW700767.1|Hs||USA|2020-12-10:1.59108000)0.36822:1.38254000)0.36823:0.01111500,MW667440.1|Hs|onp|USA|2021-01-23:5.97450000)0.36823:0.01449300,(MW668915.1|Hs|onp|USA|2021-02-04:0.00174300,MW793004.1|Hs||USA|2021-02-16:0.99825700)0.36819:4.00047000)0.36823:0.14434100,(((MW702336.1|Hs||USA|2021-01-04:1.03082000,MW738163.1|Hs||USA|2020-12-11:0.00000000)0.36821:0.57810500,MW777137.1|Hs|onp|USA|2021-02-13:0.81572300)0.36821:0.59092800,MW730994.1|Hs|onp|USA|2021-01-08:0.23496500)0.36822:0.88718100)0.36824:2.91114000)0.36841:0.79224400,MW446844.1|Hs|onp|USA|2020-11-13:2.87759000)0.36853:1.07907000,MW075764.1|Hs|onp|USA|2020-09-03:3.96082000)0.36869:0.00596800)0.36869:0.02166400,(MW070106.1|Hs|onp|USA|2020-09-01:1.00669000,MW075803.1|Hs|onp|USA|2020-08-27:0.99330600)0.36868:3.98869000)0.36869:0.00365100,(MW697840.1|Hs|onp|USA|2021-02-09:1.99926000,MW763910.1|Hs|onp|USA|2021-02-22:1.00074000)0.36863:5.96153000)0.36869:0.02116100)0.36869:0.00250500)0.36870:0.00211400,(((((((((((((((((((((((((((((((((((((((((((((((((MW192084.1|Hs||USA|2020-09-25:0.00000000,MW192088.1|Hs||USA|2020-09-30:0.00000000)0.36851:0.00025700,MW202217.1|Hs||USA|2020-10-23:2.99974000)0.36851:0.00162000,(MW202211.1|Hs||USA|2020-10-18:0.00694300,MW246607.1|Hs||USA|2020-10-25:0.99305700)0.36850:1.99504000)0.36851:0.01549100,MW246613.1|Hs||USA|2020-10-27:4.98407000)0.36851:0.97922900,MW192069.1|Hs||USA|2020-09-18:0.00379000)0.36853:0.00271900,(MW192085.1|Hs||USA|2020-09-25:0.99424800,MW192086.1|Hs||USA|2020-09-25:0.00575200)0.36852:1.99630000)0.36853:0.00335400,MW192066.1|Hs||USA|2020-09-15:0.99303800)0.36853:4.00164000,(MW035518.1|Hs|onp|USA|2020-09-08:0.00000000,MW035569.1|Hs|onp|USA|2020-09-06:0.00000000,MW333014.1|Hs|onp|USA|2020-09-18:0.00000000)0.36861:0.99731300)0.36861:2.00750000,((((MW565448.1|Hs||USA|2020-08-23:0.00000000,MW565467.1|Hs||USA|2020-08-25:0.00000000,MW565469.1|Hs||USA|2020-08-28:0.00000000,MW565474.1|Hs||USA|2020-08-27:0.00000000)0.36862:0.00060200,MW483560.1|Hs||USA|2020-09-04:0.99939800)0.36862:0.00281100,MW483567.1|Hs||USA|2020-09-09:0.99663800)0.36862:0.59885800,MW565744.1|Hs||USA|2020-09-17:1.59839000)0.36863:2.38975000)0.36865:0.00323200,MW626136.1|Hs|onp|USA|2020-06-26:0.99936600)0.36865:0.00232200,((MW519825.1|Hs|onp|USA|2021-01-03:3.00117000,MW640135.1|Hs|onp|USA|2021-01-21:1.99883000)0.36854:0.00906900,MW779391.1|Hs|onp|USA|2021-02-24:3.99116000)0.36854:7.99165000)0.36865:1.58582000,MW406703.1|Hs|onp|USA|2020-06-24:0.58834400)0.36869:0.25382700,(((((((((MW589579.1|Hs||USA|2021-01-08:0.00000000,MW594032.1|Hs||USA|2021-01-09:0.00000000,MW594036.1|Hs||USA|2021-01-09:0.00000000,MW739448.1|Hs||USA|2021-01-28:0.00000000,MW749642.1|Hs|onp|USA|2021-02-24:0.00000000)0.36847:0.00367900,MW671737.1|Hs|onp|USA|2021-01-31:0.99632100)0.36847:0.00042400,MW667102.1|Hs|onp|USA|2021-01-25:0.99615100)0.36847:0.00287600,MW838340.1|Hs||USA|2021-02-20:3.99444000)0.36847:0.02182000,(MW733340.1|Hs|onp|USA|2021-02-20:3.00563000,MW780205.1|Hs|onp|USA|2021-02-26:3.99437000)0.36846:0.97156600)0.36847:1.98094000,MW669056.1|Hs|onp|USA|2021-02-01:7.99833000)0.36856:1.97815000,MW566558.1|Hs||USA|2020-08-25:0.99103900)0.36866:0.00738000,MW522507.1|Hs||USA|2020-10-02:2.00679000)0.36866:0.00349000,(MW693917.1|Hs|onp|USA|2021-02-10:6.11611000)0.36864:2.91940000)0.36866:0.83965300)0.36870:0.13895800,((((((((((MW783671.1|Hs||USA|2020-11-06:0.99861000,MW792975.1|Hs||USA|2021-02-25:3.00139000)0.36859:0.00167200,MW549799.1|Hs|onp|USA|2020-12-16:3.99888000)0.36859:0.00241700,MW374920.1|Hs|onp|USA|2020-11-23:0.99702700)0.36859:0.00223200,MW788456.1|Hs||USA|2020-11-09:0.99741300)0.36859:0.00103100,MW748189.1|Hs||USA|2020-12-07:0.99796700)0.36859:0.00380500,((((MW782860.1|Hs|onp|USA|2021-03-03:0.00000000,MW782932.1|Hs|onp|USA|2021-03-03:0.00000000)0.36845:1.99678000,MW696209.1|Hs|onp|USA|2021-02-15:0.00321800)0.36848:3.99859000,MW486193.1|Hs|onp|USA|2020-12-04:2.00137000)0.36855:0.00924800,MW486301.1|Hs|onp|USA|2021-01-04:1.99053000)0.36855:1.99164000)0.36859:0.00571800,(MW525046.1|Hs|onp|USA|2021-01-11:1.01390000,MW830937.1|Hs||USA|2021-01-20:0.00000000)0.36855:3.98521000)0.36859:0.00175800,MW748208.1|Hs||USA|2020-12-22:1.98953000)0.36859:0.00097300,MW788461.1|Hs||USA|2020-11-16:2.99090000)0.36859:0.01224200,(MW728731.1|Hs|onp|USA|2021-02-20:1.99207000,MW749341.1|Hs|onp|USA|2021-02-22:2.00793000)0.36852:6.98121000)0.36859:1.95887000)0.36871:0.01161900,((((((((((((MW640946.1|Hs|onp|USA|2021-01-27:0.99761800,MW730979.1|Hs|onp|USA|2021-01-05:2.00238000)0.36844:0.01219700,MW589555.1|Hs||USA|2021-01-03:1.98863000)0.36844:0.99554000,MW667093.1|Hs|onp|USA|2021-01-28:2.99928000)0.36846:0.01512900,(MW777562.1|Hs|onp|USA|2021-02-15:0.00249500,MW783148.1|Hs|onp|USA|2021-03-01:1.99751000)0.36840:4.98400000)0.36846:2.97814000,((MW669788.1|Hs|onp|USA|2021-02-08:2.00023000,MW681250.1|Hs|onp|USA|2021-02-10:1.99977000)0.36852:1.99388000,MW638311.1|Hs|onp|USA|2021-01-10:6.00612000)0.36854:0.01607300)0.36854:0.99060700,MW702248.1|Hs||USA|2020-12-20:7.01178000)0.36858:1.97766000,((((MW629493.1|Hs||USA|2021-01-25:1.01023000,MW667182.1|Hs|onp|USA|2021-01-25:0.98977200)0.36851:2.01284000)0.36853:1.00060000,(MW640671.1|Hs|onp|USA|2021-01-25:3.01640000,MW738448.1|Hs||USA|2021-01-20:2.98360000)0.36853:0.99726600)0.36854:0.95329300,MW406640.1|Hs||USA|2020-11-25:0.00000000)0.36856:4.94833000)0.36865:0.78806200,((((((((MW582218.1|Hs||USA|2020-12-23:3.99511000,MW589580.1|Hs||USA|2021-01-08:3.00489000)0.36856:1.00423000,(MW749933.1|Hs||USA|2021-01-13:0.00000000,MW750012.1|Hs||USA|2021-01-14:0.00000000)0.36851:5.99519000)0.36857:0.02110600,MW491037.1|Hs||USA|2020-11-04:0.97708500)0.36857:0.55996100,MW582230.1|Hs||USA|2020-12-23:0.65276400)0.36858:0.32614100,MW582221.1|Hs||USA|2020-12-23:0.00000000)0.36858:0.37651100,MW494035.1|Hs||USA|2020-12-02:8.29672000)0.36859:1.66720000,(MW521749.1|Hs||USA|2020-10-13:3.97927000,MW545306.1|Hs||USA|2021-01-08:6.02073000)0.36862:3.02105000)0.36864:1.12538000,((MW454632.1|Hs||USA|2020-09-24:0.00370900,MW495109.1|Hs||USA|2021-01-06:4.99629000)0.36864:2.01451000,MW666416.1|Hs|onp|USA|2021-02-01:9.98397000)0.36865:2.16665000)0.36867:0.60576600)0.36869:0.10348500,MW425736.1|Hs|onp|USA|2020-06-22:1.88303000)0.36870:0.04961800,(((MW585847.1|Hs|onp|USA|2021-01-19:0.01966400,MW666376.1|Hs|onp|USA|2021-02-02:1.98034000)0.36865:0.98773700,MW586854.1|Hs||USA|2021-01-15:4.00458000)0.36866:3.57523000,MW369372.1|Hs|onp|USA|2020-06-16:0.62787600)0.36870:0.29745800)0.36870:0.02014600,((MW566520.1|Hs||USA|2020-11-08:1.99480000,MW596147.1|Hs|onp|USA|2021-01-07:8.00520000)0.36866:8.57801000,MW133985.1|Hs|onp|USA|2020-06-21:0.62454500)0.36870:0.31732600)0.36870:0.01724000,MW369362.1|Hs|onp|USA|2020-06-24:0.96222700)0.36871:0.02975700)0.36871:0.00373400,MW435630.1|Hs|onp|USA|2020-06-18:0.99685200)0.36871:0.00038700,MW521447.1|Hs|onp|USA|2020-07-08:3.00316000)0.36871:0.00159600,(((MT956776.1|Hs||USA|2020-08-18:0.00000000,MT956780.1|Hs||USA|2020-08-19:0.00000000,MW056101.1|Hs||USA|2020-09-09:0.00000000,MW166076.1|Hs||USA|2020-07-28:0.00000000,MW166083.1|Hs||USA|2020-09-04:0.00000000,MW166084.1|Hs||USA|2020-09-04:0.00000000,MW166088.1|Hs||USA|2020-09-11:0.00000000,MW286646.1|Hs||USA|2020-08-19:0.00000000):0.00000000,MW056112.1|Hs||USA|2020-09-10:1.00249000)0.36870:0.99297400)0.36871:0.00353100)0.36871:0.00167800,((((MW425710.1|Hs|onp|USA|2020-06-15:0.00000000,MW816578.1|Hs|onp|USA|2020-06-21:0.00000000)0.36871:0.00118600,(MW522428.1|Hs||USA|2020-09-29:4.00563000,MW747919.1|Hs|onp|USA|2020-06-23:0.99437400)0.36871:0.00410200)0.36871:0.00467300,MW809276.1|Hs|onp|USA|2020-06-18:0.99429100)0.36871:0.63827600,((((MW638306.1|Hs|onp|USA|2021-01-11:0.00383300,MW643897.1|Hs|onp|USA|2021-02-02:6.99617000)0.36862:0.99855700,MW643954.1|Hs|onp|USA|2021-02-02:6.99893000)0.36863:0.00390200,MW556155.1|Hs||USA|2021-01-06:0.99398000)0.36863:0.00268800,MW666370.1|Hs|onp|USA|2021-02-01:2.99713000)0.36863:3.63849000)0.36870:0.35573300)0.36871:0.00047800,MW556172.1|Hs|onp|USA|2021-01-08:2.00325000)0.36871:0.00173500,((((((((((((MW826297.1|Hs|onp|USA|2020-07-11:0.00000000,MW836835.1|Hs|onp|USA|2020-07-11:0.00000000,MW836843.1|Hs|onp|USA|2020-07-11:0.00000000,MW836847.1|Hs|onp|USA|2020-07-11:0.00000000,MW836849.1|Hs|onp|USA|2020-07-11:0.00000000)0.36871:0.00107700,MW836851.1|Hs|onp|USA|2020-07-11:0.99892300)0.36871:0.93315500,(((MW635240.1|Hs|onp|USA|2020-12-31:0.00000000,MW667205.1|Hs|onp|USA|2021-01-25:0.00000000):0.00000000,MW681425.1|Hs|onp|USA|2021-02-10:1.00449000)0.36868:0.01986900,MW772027.1|Hs|onp|USA|2021-02-28:8.97889000)0.36868:1.91546000)0.36871:0.04308500,(MT956710.1|Hs||USA|2020-07-31:1.18518000,MW566924.1|Hs||USA|2020-12-01:7.81482000)0.36871:1.79767000)0.36871:0.01182700,MW826288.1|Hs|onp|USA|2020-07-08:5.00318000)0.36871:0.00634700,((((MW586472.1|Hs|onp|USA|2021-01-21:4.99526000,MW669055.1|Hs|onp|USA|2021-02-04:10.00470000)0.36866:1.00475000,MW521792.1|Hs||USA|2020-08-30:0.00086200)0.36867:0.01285800,((MW681262.1|Hs|onp|USA|2021-02-11:1.01189000,MW813904.1|Hs|onp|USA|2021-03-04:4.98811000)0.36858:1.00117000,MW816261.1|Hs|onp|USA|2021-03-10:0.98951400)0.36859:4.98789000)0.36867:1.93668000,MW640631.1|Hs|onp|USA|2021-01-25:5.95519000)0.36871:0.05028500)0.36871:0.00136400,(MW752956.1|Hs|onp|USA|2020-06-28:0.00248400,MW752962.1|Hs|onp|USA|2020-06-28:3.99752000)0.36871:1.99770000)0.36871:0.00103600,(MW521813.1|Hs||USA|2020-10-31:0.99964200,MW809205.1|Hs|onp|USA|2020-06-23:1.00036000)0.36871:0.00053800)0.36871:0.00075300,MW738828.1|Hs|onp|USA|2020-06-18:0.99934900)0.36871:0.00017600,(((((MW454573.1|Hs||USA|2020-07-14:0.00000000,MW454574.1|Hs||USA|2020-07-14:0.00000000):0.00000000,MW454575.1|Hs||USA|2020-07-16:1.00087000)0.36871:0.99838000,MW653497.1|Hs||USA|2020-11-30:5.00140000)0.36871:0.00083900)0.36871:0.00101800,MW173157.1|Hs||USA|2020-06-27:0.99941600)0.36871:0.00060500)0.36871:0.00014900,(MW799622.1|Hs|onp|USA|2020-06-20:0.00000000,MW799653.1|Hs|onp|USA|2020-06-20:0.00000000,MW799654.1|Hs|onp|USA|2020-06-20:0.00000000,MW816569.1|Hs|onp|USA|2020-06-19:0.00000000)0.36871:0.99920200)0.36871:0.00019100,MW173149.1|Hs||USA|2020-06-25:1.00007000)0.36871:0.00017600)0.36871:0.00011300,MW173152.1|Hs|onp|USA|2020-06-25:1.00002000)0.36871:0.00009900,MW173171.1|Hs||USA|2020-07-02:0.99991800)0.36871:0.00032700,MT937325.1|Hs||USA|2020-07-10:0.99962100)0.36871:0.00029000,(((((((MW708787.1|Hs|onp|USA|2021-02-05:0.00000000,MW825712.1|Hs|onp|USA|2021-03-11:2.00794000)0.36850:0.00526400,MW733964.1|Hs|onp|USA|2021-02-18:0.99426000)0.36850:0.00132600,MW763896.1|Hs|onp|USA|2021-02-25:0.99459000)0.36850:0.99663500,MW692954.1|Hs|onp|USA|2021-02-05:1.00046000)0.36853:0.99033900,MW640349.1|Hs|onp|USA|2021-01-21:0.00980400)0.36855:0.98866500,MW577057.1|Hs|onp|USA|2021-01-13:0.00497700)0.36858:3.71575000,((MW268705.1|Hs|onp|USA|2020-09-04:0.99820200,MW268706.1|Hs|onp|USA|2020-09-04:1.00180000)0.36870:0.00209700,MW075744.1|Hs|onp|USA|2020-09-03:0.00000000)0.36870:0.71742400)0.36870:0.28322700)0.36871:0.00013000,MW693488.1|Hs|onp|USA|2021-02-10:7.00230000)0.36871:0.00000500,(MT946893.1|Hs||USA|2020-06-16:0.00000000,MW070059.1|Hs|onp|USA|2020-07-23:0.00000000,MW093530.1|Hs|onp|USA|2020-06-11:0.00000000,MW093532.1|Hs|onp|USA|2020-06-11:0.00000000,MW093534.1|Hs|onp|USA|2020-06-06:0.00000000,MW093538.1|Hs|onp|USA|2020-06-11:0.00000000,MW133974.1|Hs|onp|USA|2020-06-21:0.00000000,MW133998.1|Hs|onp|USA|2020-06-21:0.00000000,MW166139.1|Hs||USA|2020-07-07:0.00000000,MW173150.1|Hs||USA|2020-06-26:0.00000000,MW173151.1|Hs||USA|2020-06-25:0.00000000,MW173153.1|Hs|onp|USA|2020-06-26:0.00000000,MW173158.1|Hs||USA|2020-06-27:0.00000000,MW173161.1|Hs|onp|USA|2020-06-29:0.00000000,MW173162.1|Hs||USA|2020-06-29:0.00000000,MW173163.1|Hs||USA|2020-06-29:0.00000000,MW173165.1|Hs||USA|2020-06-30:0.00000000,MW173168.1|Hs||USA|2020-07-02:0.00000000,MW331632.1|Hs|onp|USA|2020-06-22:0.00000000,MW369347.1|Hs|onp|USA|2020-06-22:0.00000000,MW369355.1|Hs|onp|USA|2020-06-22:0.00000000,MW420015.1|Hs|onp|USA|2020-06-24:0.00000000,MW420028.1|Hs|onp|USA|2020-06-24:0.00000000,MW420041.1|Hs|onp|USA|2020-06-24:0.00000000,MW425730.1|Hs|onp|USA|2020-06-22:0.00000000,MW425732.1|Hs|onp|USA|2020-06-13:0.00000000,MW425743.1|Hs|onp|USA|2020-06-22:0.00000000,MW435632.1|Hs|onp|USA|2020-06-18:0.00000000,MW435638.1|Hs|onp|USA|2020-06-18:0.00000000,MW505186.1|Hs||USA|2021-01-06:0.00000000,MW521400.1|Hs|onp|USA|2020-07-05:0.00000000,MW550611.1|Hs|onp|USA|2020-12-28:0.00000000,MW735915.1|Hs|onp|USA|2020-06-16:0.00000000,MW735931.1|Hs|onp|USA|2020-06-16:0.00000000,MW736105.1|Hs|onp|USA|2020-06-09:0.00000000,MW736120.1|Hs|onp|USA|2020-06-19:0.00000000,MW738817.1|Hs|onp|USA|2020-06-18:0.00000000,MW738839.1|Hs|onp|USA|2020-06-18:0.00000000,MW738847.1|Hs|onp|USA|2020-06-26:0.00000000,MW738848.1|Hs|onp|USA|2020-06-26:0.00000000,MW738849.1|Hs|onp|USA|2020-06-26:0.00000000,MW738853.1|Hs|onp|USA|2020-06-26:0.00000000,MW752911.1|Hs|onp|USA|2020-06-20:0.00000000,MW752950.1|Hs|onp|USA|2020-06-25:0.00000000,MW752985.1|Hs|onp|USA|2020-06-28:0.00000000,MW763169.1|Hs|onp|USA|2020-06-24:0.00000000,MW799603.1|Hs|onp|USA|2020-06-19:0.00000000,MW799606.1|Hs|onp|USA|2020-06-19:0.00000000,MW799620.1|Hs|onp|USA|2020-06-20:0.00000000,MW799621.1|Hs|onp|USA|2020-06-20:0.00000000,MW799623.1|Hs|onp|USA|2020-06-20:0.00000000,MW799636.1|Hs|onp|USA|2020-06-21:0.00000000,MW809245.1|Hs|onp|USA|2020-06-18:0.00000000,MW809246.1|Hs|onp|USA|2020-06-18:0.00000000,MW809247.1|Hs|onp|USA|2020-06-18:0.00000000,MW809248.1|Hs|onp|USA|2020-06-18:0.00000000,MW809250.1|Hs|onp|USA|2020-06-18:0.00000000,MW809274.1|Hs|onp|USA|2020-06-19:0.00000000,MW809277.1|Hs|onp|USA|2020-06-19:0.00000000,MW815744.1|Hs|onp|USA|2020-06-18:0.00000000,MW815747.1|Hs|onp|USA|2020-06-20:0.00000000,MW815788.1|Hs|onp|USA|2020-06-21:0.00000000,MW816564.1|Hs|onp|USA|2020-06-18:0.00000000,MW816568.1|Hs|onp|USA|2020-06-19:0.00000000,MW816570.1|Hs|onp|USA|2020-06-20:0.00000000):0.00000000,MW134006.1|Hs|onp|USA|2020-06-23:0.99595300)0.36871:0.00004700,MW206331.1|Hs||USA|2020-07-16:2.99993000)0.36871:0.00007000,MW809272.1|Hs|onp|USA|2020-06-18:2.99984000)0.36871:0.00026300,(((((((((MW672812.1|Hs|onp|USA|2021-02-03:2.00266000,MW779442.1|Hs|onp|USA|2021-02-23:0.99734200)0.36850:1.00026000,(MW693459.1|Hs|onp|USA|2021-02-10:2.00873000,MW734497.1|Hs|onp|USA|2021-02-22:2.99127000)0.36850:0.99849100)0.36851:0.00050600,(MW693536.1|Hs|onp|USA|2021-02-10:0.00749400,MW777140.1|Hs|onp|USA|2021-02-14:0.99250600)0.36848:2.99819000)0.36851:0.99207100,(MW596051.1|Hs|onp|USA|2021-01-29:1.99994000,MW779409.1|Hs|onp|USA|2021-02-23:2.00006000)0.36854:0.00779100)0.36854:0.01945900,MW778380.1|Hs|onp|USA|2021-02-15:4.98241000)0.36854:2.97734000,((MW496093.1|Hs||USA|2020-11-04:1.99576000,MW708826.1|Hs|onp|USA|2021-01-04:4.00424000)0.36866:0.00574700,(MW638658.1|Hs|onp|USA|2021-01-02:0.00063600,MW642987.1|Hs|onp|USA|2021-02-02:0.99936400)0.36859:7.99510000)0.36866:0.00583000)0.36866:0.91863900,MW276533.1|Hs||USA|2020-06-17:0.92379900)0.36871:0.04404400,MW796218.1|Hs||USA|2020-07-21:1.96528000)0.36871:0.01582300,(((((MW577857.1|Hs|onp|USA|2021-01-25:0.00000000,MW577858.1|Hs|onp|USA|2021-01-25:0.00000000,MW628997.1|Hs|onp|USA|2021-01-27:0.00000000,MW642612.1|Hs|onp|USA|2021-02-02:0.00000000,MW708784.1|Hs|onp|USA|2021-02-01:0.00000000)0.36851:0.00174200,(MW741591.1|Hs|onp|USA|2021-02-22:0.00000000,MW766426.1|Hs|onp|USA|2021-02-16:0.00000000)0.36850:0.99825800)0.36851:0.00047900,MW796718.1|Hs||USA|2021-02-22:0.99801100)0.36851:0.00227200,MW638580.1|Hs|onp|USA|2021-01-04:4.99654000)0.36851:0.02871600,(MW778366.1|Hs|onp|USA|2021-02-17:7.03317000,MW815750.1|Hs||USA|2021-03-03:4.96683000)0.36848:3.97635000)0.36852:3.95736000)0.36871:0.01607300)0.36871:0.00001800,MW799655.1|Hs|onp|USA|2020-06-20:0.99951800)0.36871:0.00025300,MW809270.1|Hs|onp|USA|2020-06-18:0.99927600)0.36871:0.00001100,MW403548.1|Hs|onp|USA|2020-10-10:6.99923000)0.36871:0.00030500,(((((((((((MW617714.1|Hs||USA|2021-01-16:0.00000000,MW681039.1|Hs||USA|2020-12-16:0.00000000)0.36863:0.00000200,MW781122.1|Hs|onp|USA|2021-02-27:2.00000000)0.36863:0.00967800,MW592665.1|Hs|onp|USA|2021-02-05:4.99032000)0.36863:0.99373700,MW706392.1|Hs|onp|USA|2021-02-09:1.99729000)0.36865:0.00356800,(MW694161.1|Hs|onp|USA|2021-02-12:0.00000000,MW694171.1|Hs|onp|USA|2021-02-12:0.00000000)0.36862:2.99538000)0.36865:0.00472500,MW778583.1|Hs|onp|USA|2021-02-19:6.99326000)0.36865:0.09613500,(((MW687145.1|Hs|onp|USA|2021-02-20:0.00528400,MW707515.1|Hs|onp|USA|2021-02-15:0.99471600)0.36856:1.99764000,MW640749.1|Hs|onp|USA|2021-01-25:1.00056000)0.36858:0.75028500,((MW766661.1|Hs|onp|USA|2021-02-02:0.55627200,MW766670.1|Hs|onp|USA|2021-02-02:0.64372800)0.36858:0.68130500,MW766663.1|Hs|onp|USA|2021-02-02:0.27949200)0.36858:0.45573500)0.36859:2.36093000)0.36866:0.39727700,MW708692.1|Hs|onp|USA|2021-01-12:3.52946000)0.36868:0.13292300,MW550513.1|Hs|onp|USA|2020-12-22:2.65183000)0.36869:0.17217000,MW809267.1|Hs|onp|USA|2020-06-18:0.80803600)0.36870:0.17787200,MW736116.1|Hs|onp|USA|2020-06-19:1.98914000)0.36871:0.01184700)0.36871:0.00009300,MW815740.1|Hs|onp|USA|2020-06-18:0.99887800)0.36871:0.00003900,MW763208.1|Hs|onp|USA|2020-06-23:1.99887000)0.36871:0.00008000,MW738860.1|Hs|onp|USA|2020-06-18:0.99876800)0.36871:0.00001600,MW809280.1|Hs|onp|USA|2020-06-24:0.99875700)0.36871:0.00003900,MW799599.1|Hs|onp|USA|2020-06-19:1.99875000)0.36871:0.00007600,((((MW736614.1|Hs||USA|2021-01-16:4.00160000,MW782851.1|Hs|onp|USA|2021-03-03:4.99840000)0.36867:0.00736200,MW763414.1|Hs|onp|USA|2021-02-24:1.99233000)0.36867:2.78735000,MW809254.1|Hs|onp|USA|2020-06-18:1.79234000)0.36871:0.11345200,MW586248.1|Hs|onp|USA|2021-01-27:10.90020000)0.36871:0.09299100)0.36871:0.00002800,(((MW815793.1|Hs|onp|USA|2020-07-07:0.00000000,MW815794.1|Hs|onp|USA|2020-07-07:0.00000000)0.36871:0.79002200,MW460876.1|Hs|onp|USA|2020-11-09:5.80998000)0.36871:0.15988600,(MW521790.1|Hs||USA|2020-08-17:1.00330000,MW640018.1|Hs|onp|USA|2021-01-20:5.99670000)0.36869:5.95963000)0.36871:0.04854700)0.36871:0.00040300,(MW809194.1|Hs|onp|USA|2020-06-18:0.00000000,MW809283.1|Hs|onp|USA|2020-06-18:0.00000000)0.36871:0.99817500)0.36871:0.00056600,(((((MW836834.1|Hs|onp|USA|2020-07-11:1.99667000,MW836845.1|Hs|onp|USA|2020-07-11:1.00333000)0.36871:0.99932000,MW826329.1|Hs|onp|USA|2020-07-11:0.99954000)0.36871:0.00047600,MW836840.1|Hs|onp|USA|2020-07-11:0.99966100)0.36871:0.00119400,MW836850.1|Hs|onp|USA|2020-07-11:1.99873000)0.36871:0.00102200,(MW826328.1|Hs|onp|USA|2020-07-11:0.00000000,MW836848.1|Hs|onp|USA|2020-07-11:0.00000000):0.00000000)0.36871:0.99748900)0.36871:0.00013700,((((((((((((((((((((((MW666291.1|Hs|onp|USA|2021-02-02:1.39995000,MW666333.1|Hs|onp|USA|2021-02-03:0.80004900)0.36709:0.84378500,MW766517.1|Hs|onp|USA|2021-02-24:1.24876000)0.36710:1.84851000,MW638496.1|Hs|onp|USA|2021-01-03:0.17080400)0.36713:1.90440000,((MW782870.1|Hs|onp|USA|2021-03-07:0.00000000,MW825456.1|Hs|onp|USA|2021-03-14:2.00457000)0.36713:2.00466000,MW731441.1|Hs|onp|USA|2021-02-01:0.00000000)0.36715:1.05515000)0.36717:0.93840900,MW406556.1|Hs||USA|2020-11-10:0.03268800)0.36721:0.98333900,((((MW629279.1|Hs||USA|2021-01-19:0.00000000,MW629348.1|Hs||USA|2021-01-10:0.00000000)0.36720:1.00041000,(MW629338.1|Hs||USA|2021-01-05:0.00000000,MW629345.1|Hs||USA|2021-01-10:0.00000000):0.00000000)0.36721:2.00354000,MW636634.1|Hs|onp|USA|2021-01-19:0.99632400)0.36725:0.00758200,MW638534.1|Hs|onp|USA|2021-01-03:0.00000000)0.36725:0.00309500)0.36725:0.00988300,MW709199.1|Hs|onp|USA|2021-01-29:1.99269000)0.36725:0.01890700,(MW708148.1|Hs|onp|USA|2021-01-27:3.00812000,MW708348.1|Hs||USA|2021-01-28:2.99188000)0.36721:3.99494000)0.36725:0.99340800,(((MW667418.1|Hs|onp|USA|2021-01-25:1.00018000,MW667499.1|Hs|onp|USA|2021-01-24:0.00000000)0.36718:0.00619200,MW669039.1|Hs|onp|USA|2021-02-03:2.99375000)0.36718:5.00189000,(MW669428.1|Hs|onp|USA|2021-02-07:1.99592000,MW777911.1|Hs|onp|USA|2021-02-18:6.00408000)0.36724:1.99629000)0.36726:3.00757000)0.36733:0.98234800,((((((((MW523863.1|Hs|onp|USA|2021-01-05:1.00458000,MW586549.1|Hs|onp|USA|2021-01-20:1.99542000)0.36727:0.00521300,MW672831.1|Hs|onp|USA|2021-02-04:0.99265900)0.36727:0.98219600,(MW672869.1|Hs|onp|USA|2021-02-06:0.00000000,MW777300.1|Hs|onp|USA|2021-02-13:0.00000000)0.36728:0.01675100)0.36728:1.98030000,(MW491083.1|Hs||USA|2020-11-18:0.00772000,MW636309.1|Hs|onp|USA|2021-01-15:2.99228000)0.36734:0.00408100)0.36734:0.99669500,(((MW524986.1|Hs|onp|USA|2021-01-12:3.99996000,MW636716.1|Hs|onp|USA|2021-01-19:3.00004000)0.36737:0.00203800,MW634828.1|Hs|onp|USA|2020-12-26:0.99795200)0.36737:0.00091400,MW586353.1|Hs|onp|USA|2021-01-23:5.99915000)0.36737:0.00342000)0.36737:0.01662000,MW779447.1|Hs|onp|USA|2021-02-23:1.98453000)0.36737:0.98093700,(((MW550411.1|Hs|onp|USA|2020-12-06:0.00000000,MW813482.1|Hs|onp|USA|2021-03-02:3.92990000)0.36740:1.00603000,MW590774.1|Hs||USA|2020-12-17:0.99833500)0.36741:1.01017000,MW521781.1|Hs||USA|2020-10-30:5.99796000)0.36742:0.00490700)0.36742:0.00793600,MW596223.1|Hs|onp|USA|2021-01-09:6.99859000)0.36742:0.00517000)0.36742:0.00055200,(MW636434.1|Hs|onp|USA|2021-01-18:4.03728000,MW666337.1|Hs|onp|USA|2021-02-02:6.96272000)0.36741:1.97290000)0.36742:0.01131500,(((((MW699210.1|Hs|onp|USA|2021-02-17:0.00000000,MW699269.1|Hs|onp|USA|2021-02-17:0.00000000,MW720422.1|Hs|onp|USA|2021-02-19:0.00000000,MW720528.1|Hs|onp|USA|2021-02-17:0.00000000)0.36725:2.99561000,(MW637102.1|Hs|onp|USA|2021-01-19:0.00000000,MW667521.1|Hs|onp|USA|2021-01-25:0.00000000)0.36731:1.00439000)0.36732:0.99672200,MW667487.1|Hs|onp|USA|2021-01-25:2.00259000)0.36735:1.88810000,(MW750154.1|Hs||USA|2021-02-19:0.01524900,MW792803.1|Hs||USA|2021-02-24:0.98475100)0.36734:7.31321000)0.36742:0.09674600,(MW519666.1|Hs|onp|USA|2021-01-06:5.00272000,MW781399.1|Hs|onp|USA|2021-02-24:5.99728000)0.36740:2.98354000)0.36742:0.02287300)0.36743:0.00130800,((((MW793272.1|Hs|onp|USA|2021-03-07:0.99106100,MW805103.1|Hs|onp|USA|2021-03-06:0.00893900)0.36729:3.97528000,MW731163.1|Hs||USA|2021-01-11:0.02233100)0.36734:1.00727000,MW825375.1|Hs|onp|USA|2021-03-15:6.98888000)0.36736:0.96978500,MW638862.1|Hs|onp|USA|2021-01-05:3.01652000)0.36738:2.00506000)0.36743:0.01003400,MW777737.1|Hs|onp|USA|2021-02-17:2.97562000)0.36743:0.10698000,(((MW596047.1|Hs|onp|USA|2021-01-30:3.04241000,MW763454.1|Hs|onp|USA|2021-02-25:2.95759000)0.36733:0.69627900,(MW666446.1|Hs|onp|USA|2021-02-02:0.65156400,MW780098.1|Hs|onp|USA|2021-03-01:2.54844000)0.36731:2.16481000)0.36734:1.65820000,((MW653502.1|Hs||USA|2020-11-30:0.00000000,MW739176.1|Hs||USA|2020-11-30:0.00000000)0.36731:1.02713000,MW667331.1|Hs|onp|USA|2021-01-23:4.97286000)0.36732:4.35351000)0.36737:2.71684000)0.36745:1.88009000,((MW667144.1|Hs|onp|USA|2021-01-27:0.00793700,MW777834.1|Hs|onp|USA|2021-02-16:1.99206000)0.36789:3.99822000,MW792595.1|Hs|onp|USA|2021-03-08:1.99907000)0.36793:1.00938000)0.36795:0.98416800,(((MW778217.1|Hs|onp|USA|2021-02-20:0.00000000,MW779142.1|Hs|onp|USA|2021-02-22:0.00000000)0.36814:1.99877000,MW626788.1|Hs||USA|2021-01-22:2.00122000)0.36817:1.00085000,MW635257.1|Hs|onp|USA|2021-01-04:3.99956000)0.36818:1.00035000)0.36820:0.02391700,(MW667134.1|Hs|onp|USA|2021-01-27:0.00000000,MW669107.1|Hs|onp|USA|2021-02-06:0.00000000)0.36813:8.00372000)0.36821:0.00293200,MW491081.1|Hs||USA|2020-11-17:6.98597000)0.36821:1.17780000,MW589574.1|Hs||USA|2021-01-09:9.21035000)0.36851:0.73456300,((((MW681230.1|Hs|onp|USA|2021-02-12:1.60153000,MW694370.1|Hs||USA|2021-01-22:1.59847000)0.36846:0.37919800,(MW763628.1|Hs|onp|USA|2021-02-26:0.00000000,MW763887.1|Hs|onp|USA|2021-02-26:0.00000000)0.36845:1.02080000)0.36846:0.52329300,MW589570.1|Hs||USA|2021-01-03:1.53532000)0.36848:7.46324000,MW680621.1|Hs|onp|USA|2021-02-12:8.00980000)0.36865:1.93129000)0.36870:0.02635600,(((((((MW582267.1|Hs||USA|2020-12-23:0.00278900,MW667123.1|Hs|onp|USA|2021-01-25:0.99721100)0.36855:0.99219000,(MW617578.1|Hs|onp|USA|2021-01-30:3.00114000,MW638210.1|Hs|onp|USA|2021-01-09:3.99886000)0.36856:0.00681600)0.36856:0.00573800,(((MW696953.1|Hs|onp|USA|2021-02-16:2.00003000,MW813074.1|Hs|onp|USA|2021-03-04:1.99997000)0.36852:0.00125900,MW778964.1|Hs|onp|USA|2021-02-22:0.99874100)0.36852:0.00183000,MW684660.1|Hs||USA|2021-02-11:0.00000000)0.36852:1.99642000)0.36856:0.00169600,MW722152.1|Hs||USA|2021-01-15:1.99785000)0.36856:1.00082000,((MW668552.1|Hs|onp|USA|2021-02-01:0.00000000,MW693588.1|Hs|onp|USA|2021-02-09:1.00293000)0.36855:4.03974000,MW644507.1|Hs||USA|2021-02-11:7.95894000)0.36859:0.97084800)0.36860:1.71879000,((MW694366.1|Hs||USA|2021-01-22:2.98992000,MW728532.1|Hs|onp|USA|2021-02-20:4.01007000)0.36865:3.99014000,MW752988.1|Hs|onp|USA|2020-06-30:1.01136000)0.36868:0.71999000)0.36869:0.19281400,(MW550335.1|Hs|onp|USA|2020-12-07:1.01232000,MW666463.1|Hs|onp|USA|2021-02-01:3.58768000)0.36868:3.32371000)0.36870:0.04738400)0.36870:0.02968200)0.36871:0.00087500,MW826289.1|Hs|onp|USA|2020-07-08:0.99690900)0.36871:0.00006500,MW752967.1|Hs|onp|USA|2020-06-28:1.99707000)0.36871:0.00016500,(MW773910.1|Hs||USA|2020-08-09:4.98198000,MW816572.1|Hs|onp|USA|2020-06-21:0.01802100)0.36871:0.97887400)0.36871:0.00084700,((((((((((((((MW808309.1|Hs|onp|USA|2021-03-06:0.00000000,MW825899.1|Hs|onp|USA|2021-03-09:0.00000000)0.36809:0.97505900,MW779799.1|Hs|onp|USA|2021-03-04:0.02494100)0.36810:0.97129100,MW636672.1|Hs|onp|USA|2021-01-19:0.01757900)0.36812:0.75864900,MW669008.1|Hs|onp|USA|2021-02-03:1.74394000)0.36814:0.26130000,(((MW816370.1|Hs|onp|USA|2021-03-13:0.00000000,MW825693.1|Hs|onp|USA|2021-03-13:0.00000000,MW825701.1|Hs|onp|USA|2021-03-13:0.00000000)0.36802:0.99763600,MW825673.1|Hs|onp|USA|2021-03-10:1.00236000)0.36804:1.99829000,MW773281.1|Hs|onp|USA|2021-03-02:2.00289000)0.36809:1.99781000)0.36815:3.99189000,((((((MW634265.1|Hs|onp|USA|2020-12-26:0.00000000,MW634663.1|Hs|onp|USA|2020-12-26:1.00059000)0.36832:0.99913500,MW634692.1|Hs|onp|USA|2020-12-28:1.00071000)0.36833:2.00240000,(MW635028.1|Hs|onp|USA|2020-12-28:1.00136000,MW636876.1|Hs|onp|USA|2021-01-19:2.99864000)0.36833:2.99733000)0.36835:0.00126400,MW708084.1|Hs|onp|USA|2020-12-29:3.99781000)0.36835:0.00178900,MW596035.1|Hs|onp|USA|2021-01-28:4.99677000)0.36835:0.00272000,MW706365.1|Hs|onp|USA|2021-02-09:2.99457000)0.36835:0.00367800)0.36835:0.00126200,(MW522442.1|Hs||USA|2020-10-17:0.00000000):0.00000000)0.36835:0.00266700,((MW696266.1|Hs|onp|USA|2021-02-14:0.99128400,MW706368.1|Hs|onp|USA|2021-02-09:1.00872000)0.36834:0.49780400,MW667334.1|Hs|onp|USA|2021-01-27:2.49674000)0.36834:0.49841600)0.36835:0.00630300,MW697969.1|Hs|onp|USA|2021-02-14:3.99078000)0.36835:0.01170200,MW778539.1|Hs|onp|USA|2021-02-17:3.97969000)0.36835:0.00121400,MW768007.1|Hs|onp|USA|2021-02-24:3.97977000)0.36835:0.03735800,(((((((MW483831.1|Hs|onp|USA|2021-01-03:0.00769400,MW730947.1|Hs|onp|USA|2021-01-17:0.99230600)0.36824:1.99113000,MW617538.1|Hs|onp|USA|2021-01-31:2.00681000)0.36826:0.03791800,MW666814.1|Hs|onp|USA|2021-01-24:2.96397000)0.36826:0.95292300,((MW776778.1|Hs|onp|USA|2021-03-04:3.92678000,MW778525.1|Hs|onp|USA|2021-02-21:0.07322200)0.36820:0.03422300,MW694276.1|Hs|onp|USA|2021-02-12:0.09263500)0.36820:4.85908000)0.36827:0.05461500,((MW735071.1|Hs|onp|USA|2021-02-20:0.00000000,MW792891.1|Hs||USA|2021-02-26:0.00000000)0.36820:1.98258000,MW763731.1|Hs|onp|USA|2021-02-27:1.01742000)0.36823:3.00996000)0.36828:0.07611200,(((((((MW704752.1|Hs|onp|USA|2021-02-10:1.00058000,MW730954.1|Hs|onp|USA|2021-01-17:4.99942000)0.36824:0.00204900,MW778488.1|Hs|onp|USA|2021-02-22:3.99759000)0.36824:0.00633100,MW777655.1|Hs|onp|USA|2021-02-15:0.00000000)0.36824:0.00115500,MW748127.1|Hs|onp|USA|2021-02-08:3.99521000)0.36824:0.00258000,MW517342.1|Hs|onp|USA|2021-01-07:1.99402000)0.36824:0.00317200,MW693866.1|Hs|onp|USA|2021-02-11:6.99231000)0.36824:0.53300000,MW731072.1|Hs|onp|USA|2021-02-11:1.65934000)0.36826:0.54572300)0.36828:0.37611100,MW626766.1|Hs||USA|2021-01-08:2.49641000)0.36831:0.56453300)0.36836:0.92368000,MW586163.1|Hs|onp|USA|2021-01-28:6.00712000)0.36853:0.03465900,(MW482938.1|Hs|onp|USA|2020-11-17:5.99932000,MW638135.1|Hs|onp|USA|2021-01-08:3.00068000)0.36853:0.02578600)0.36853:0.98167900)0.36871:0.00069600,MW752920.1|Hs|onp|USA|2020-06-21:0.99507100)0.36871:0.00137800)0.36872:0.00339700,((((((MW701129.1|Hs||USA|2020-12-27:0.00000000,MW702014.1|Hs||USA|2020-12-02:0.00000000,MW702015.1|Hs||USA|2020-12-02:0.00000000,MW702016.1|Hs||USA|2020-12-02:0.00000000,MW702017.1|Hs||USA|2020-12-02:0.00000000):0.00000000,MW702013.1|Hs||USA|2020-12-02:1.00320000)0.36851:3.36971000,(MW653691.1|Hs||USA|2020-11-06:0.73450200,MW653692.1|Hs||USA|2020-11-03:0.00000000)0.36859:0.57953800)0.36859:3.63833000,((((MW702099.1|Hs||USA|2020-12-22:0.00000000,MW702104.1|Hs||USA|2020-12-22:0.00000000)0.36857:1.99672000,MW702861.1|Hs||USA|2020-12-16:0.00327900)0.36859:2.01445000,MW783670.1|Hs||USA|2020-11-09:0.98462400)0.36862:0.02237700,MW565499.1|Hs||USA|2020-11-12:0.00000000)0.36862:3.98178000)0.36868:0.98435900,((MW075756.1|Hs|onp|USA|2020-09-03:0.99635200,MW075757.1|Hs|onp|USA|2020-09-03:0.00364800)0.36870:4.00665000,MW228226.1|Hs|onp|USA|2020-08-24:0.99254200)0.36871:1.01632000)0.36871:0.91580500,(((((MW629364.1|Hs||USA|2021-01-16:1.00073000,MW629367.1|Hs||USA|2021-01-15:0.99927000)0.36867:0.00268700,MW629365.1|Hs||USA|2021-01-16:0.99731400)0.36867:2.01173000,MW521784.1|Hs||USA|2020-11-06:0.98737500)0.36870:1.88342000,MW777218.1|Hs|onp|USA|2021-02-12:9.85188000)0.36873:0.10862200)0.36873:0.93082100)0.36874:0.07345300)0.36875:0.00317700,(((((((((((((((((((((((((((((((((((((((((((((((MW646695.1|Hs||USA|2021-02-04:0.00000000,MW694021.1|Hs|onp|USA|2021-02-11:0.00000000,MW715512.1|Hs||USA|2021-02-15:0.00000000,MW778038.1|Hs|onp|USA|2021-02-20:0.00000000,MW778634.1|Hs|onp|USA|2021-02-19:0.00000000,MW779206.1|Hs|onp|USA|2021-02-23:0.00000000):0.00000000,(MW715515.1|Hs||USA|2021-02-15:0.99988500,MW778343.1|Hs|onp|USA|2021-02-16:2.00012000)0.36248:0.00108000)0.36248:0.00052100,(MW696527.1|Hs|onp|USA|2021-02-16:1.00216000,MW779314.1|Hs|onp|USA|2021-02-21:2.99784000)0.36245:1.99816000)0.36248:0.00303200,MW758755.1|Hs|onp|USA|2021-02-22:0.99641700)0.36248:0.00076400,MW771891.1|Hs|onp|USA|2021-02-28:0.99585000)0.36248:1.99663000,MW749443.1|Hs|onp|USA|2021-02-22:0.99996500)0.36261:0.00020800,(((MW720195.1|Hs|onp|USA|2021-02-16:0.00000000,MW749208.1|Hs|onp|USA|2021-02-24:0.00000000,MW749360.1|Hs|onp|USA|2021-02-23:0.00000000,MW758674.1|Hs|onp|USA|2021-02-24:0.00000000,MW771856.1|Hs|onp|USA|2021-02-27:0.00000000,MW771969.1|Hs|onp|USA|2021-03-03:0.00000000,MW793175.1|Hs|onp|USA|2021-03-03:0.00000000,MW808481.1|Hs|onp|USA|2021-03-09:0.00000000,MW825720.1|Hs|onp|USA|2021-03-10:0.00000000)0.36255:0.00102000,MW816354.1|Hs|onp|USA|2021-03-11:1.99898000)0.36255:0.99752500,MW680484.1|Hs|onp|USA|2021-02-12:2.00151000)0.36261:0.00134300)0.36261:0.00103400,(MW669359.1|Hs|onp|USA|2021-02-07:0.00000000,MW680486.1|Hs|onp|USA|2021-02-11:0.00000000,MW680597.1|Hs|onp|USA|2021-02-13:0.00000000,MW696334.1|Hs|onp|USA|2021-02-15:0.00000000,MW696883.1|Hs|onp|USA|2021-02-15:0.00000000,MW697783.1|Hs|onp|USA|2021-02-13:0.00000000,MW719694.1|Hs|onp|USA|2021-02-17:0.00000000,MW720222.1|Hs|onp|USA|2021-02-17:0.00000000,MW749394.1|Hs|onp|USA|2021-02-23:0.00000000,MW749409.1|Hs|onp|USA|2021-02-22:0.00000000,MW763603.1|Hs|onp|USA|2021-02-26:0.00000000):0.00000000)0.36261:0.01099600,MW720332.1|Hs|onp|USA|2021-02-19:3.98852000)0.36261:0.97769200,((((MW505220.1|Hs||USA|2021-01-06:0.00000000,MW505251.1|Hs||USA|2021-01-06:0.00000000)0.36274:0.00534900,MW697880.1|Hs|onp|USA|2021-02-11:1.99465000)0.36274:0.00381900,MW763726.1|Hs|onp|USA|2021-02-23:2.99215000)0.36274:2.98950000,MW585943.1|Hs|onp|USA|2021-01-17:4.00565000)0.36280:0.00722100)0.36280:0.00631500,((((((((MW669560.1|Hs|onp|USA|2021-02-06:0.00000000,MW698083.1|Hs|onp|USA|2021-02-15:0.00000000)0.36260:0.00087400,(MW728798.1|Hs|onp|USA|2021-02-17:0.00000000,MW779590.1|Hs|onp|USA|2021-02-26:0.00000000)0.36259:0.99912600)0.36260:0.99445100,MW778672.1|Hs|onp|USA|2021-02-22:0.00493800)0.36263:2.99827000,(MW638981.1|Hs|onp|USA|2021-01-09:1.00292000,MW680498.1|Hs|onp|USA|2021-02-12:1.99708000)0.36271:0.00296200)0.36271:0.00103100,MW719976.1|Hs|onp|USA|2021-02-18:0.00000000)0.36271:0.00979900,MW812936.1|Hs|onp|USA|2021-03-08:4.98984000)0.36271:1.98506000,(((((MW694043.1|Hs|onp|USA|2021-02-12:1.00127000,MW696545.1|Hs|onp|USA|2021-02-15:0.99872700)0.36275:2.98863000,MW643053.1|Hs|onp|USA|2021-02-02:1.01137000)0.36278:0.44928400,MW793148.1|Hs|onp|USA|2021-02-27:5.44864000)0.36279:0.19817900,(MW697026.1|Hs|onp|USA|2021-02-16:4.00039000,MW720253.1|Hs|onp|USA|2021-02-19:2.99961000)0.36278:0.64030900)0.36279:0.14612000,MW669245.1|Hs|onp|USA|2021-02-08:1.79381000)0.36279:0.19839700)0.36280:0.00466300,(((MW636335.1|Hs|onp|USA|2021-01-14:0.00219800,MW719953.1|Hs|onp|USA|2021-02-19:0.99780200)0.36279:0.99915300,MW525030.1|Hs|onp|USA|2021-01-11:0.99982300)0.36280:0.00070600,MW680609.1|Hs|onp|USA|2021-02-12:3.99958000)0.36280:0.00111700)0.36280:0.00272200)0.36280:0.00183400,(MW681363.1|Hs|onp|USA|2021-02-10:0.00000000,MW763565.1|Hs|onp|USA|2021-02-27:1.00018000)0.36279:1.00078000)0.36280:0.00030100,(((((((((MW706727.1|Hs|onp|USA|2021-02-13:0.00108100,MW779424.1|Hs|onp|USA|2021-02-23:0.99891900)0.36269:0.00082700,MW734792.1|Hs|onp|USA|2021-02-17:0.99841700)0.36269:1.99746000,(MW583186.1|Hs|onp|USA|2021-01-16:0.00000000,MW635072.1|Hs|onp|USA|2021-01-02:0.00000000)0.36272:0.00182200)0.36272:0.00172800,(MW697979.1|Hs|onp|USA|2021-02-12:0.00397900,MW779566.1|Hs|onp|USA|2021-02-25:1.99602000)0.36271:0.99334500)0.36272:0.00290400,(MW816193.1|Hs|onp|USA|2021-03-10:0.00000000,MW825426.1|Hs|onp|USA|2021-03-14:0.00000000,MW825556.1|Hs|onp|USA|2021-03-12:0.00000000,MW825623.1|Hs|onp|USA|2021-03-11:0.00000000)0.36265:2.99627000)0.36272:0.00411600,MW763548.1|Hs|onp|USA|2021-02-28:2.99326000)0.36272:0.00157200,MW693883.1|Hs|onp|USA|2021-02-11:2.99226000)0.36272:0.01843400,(MW808937.1|Hs|onp|USA|2021-03-06:1.05164000,MW825915.1|Hs|onp|USA|2021-03-08:1.14836000)0.36270:1.97304000)0.36272:0.92540000,(MW617551.1|Hs|onp|USA|2021-02-01:0.00654400,MW733322.1|Hs|onp|USA|2021-02-20:0.99345600)0.36277:2.96281000)0.36280:0.04965700)0.36280:0.00062500,((((MW696581.1|Hs|onp|USA|2021-02-14:0.00000000,MW777174.1|Hs|onp|USA|2021-02-13:0.00000000)0.36274:0.00270100,MW777176.1|Hs|onp|USA|2021-02-14:1.99730000)0.36274:0.99714500,MW666887.1|Hs|onp|USA|2021-01-23:0.00032300)0.36276:1.00107000,MW707947.1|Hs|onp|USA|2021-02-16:0.00000000)0.36278:0.99955200)0.36280:0.00005800,MW669554.1|Hs|onp|USA|2021-02-06:3.00003000)0.36280:0.00022300,(((MW733754.1|Hs|onp|USA|2021-02-23:0.99870200,MW752490.1|Hs||USA|2021-02-11:0.00129800)0.36279:0.00093700,MW681340.1|Hs|onp|USA|2021-02-10:1.99846000)0.36279:0.68750100,MW681171.1|Hs|onp|USA|2021-02-13:4.69170000)0.36280:0.30940200)0.36280:0.00036500,(MW669205.1|Hs|onp|USA|2021-02-07:1.00470000,MW791735.1|Hs|onp|USA|2021-02-27:6.99530000)0.36279:0.99566000)0.36280:0.00011500,(MW694081.1|Hs|onp|USA|2021-02-13:0.00000000,MW777325.1|Hs|onp|USA|2021-02-19:0.00000000)0.36279:0.99878000)0.36280:0.00019300,MW750974.1|Hs||USA|2021-01-24:2.99506000)0.36280:0.00049800,MW728549.1|Hs|onp|USA|2021-02-20:1.99879000)0.36280:0.00065300,MW739474.1|Hs||USA|2021-01-25:1.99818000)0.36280:0.00031100,MW792874.1|Hs||USA|2021-02-19:0.99778800)0.36280:0.00027400,MW825597.1|Hs|onp|USA|2021-03-12:3.99793000)0.36280:0.00063800,MW728375.1|Hs|onp|USA|2021-02-17:0.00000000)0.36281:0.00147800,((MW706870.1|Hs|onp|USA|2021-02-15:0.00000000,MW778183.1|Hs|onp|USA|2021-02-17:0.00000000)0.36279:0.17078600,MW735575.1|Hs||USA|2021-02-22:9.82921000)0.36279:0.82894600)0.36281:0.00110900,((MW777455.1|Hs|onp|USA|2021-02-16:0.00000000,MW778727.1|Hs|onp|USA|2021-02-20:0.00000000)0.36276:0.99438000,MW793241.1|Hs|onp|USA|2021-03-08:6.00562000)0.36277:2.00017000)0.36281:0.00039000,MW825512.1|Hs|onp|USA|2021-03-15:7.99574000)0.36281:0.00024400,(MW668550.1|Hs|onp|USA|2021-02-06:5.99718000,MW669193.1|Hs|onp|USA|2021-02-07:1.00282000)0.36280:0.99250000)0.36281:0.00096500,(((((MW643922.1|Hs|onp|USA|2021-01-30:1.00545000,MW816368.1|Hs|onp|USA|2021-03-11:4.99455000)0.36276:1.00073000,MW781050.1|Hs|onp|USA|2021-02-23:1.99546000)0.36277:1.00341000,MW583174.1|Hs|onp|USA|2021-01-16:0.00000000)0.36278:0.06860300,MW697998.1|Hs|onp|USA|2021-02-13:3.13033000)0.36278:0.92414200,(((MW696312.1|Hs|onp|USA|2021-02-15:4.98425000,MW816327.1|Hs|onp|USA|2021-03-11:2.01575000)0.36280:0.86039300,MW583159.1|Hs|onp|USA|2021-01-17:3.90299000)0.36280:0.05124700,(MW735626.1|Hs||USA|2021-02-23:1.00881000,MW749560.1|Hs|onp|USA|2021-02-25:2.99119000)0.36274:5.93598000)0.36281:0.04828600)0.36281:0.01216700)0.36281:0.00057500,((((MW728776.1|Hs|onp|USA|2021-02-17:0.00000000,MW808895.1|Hs|onp|USA|2021-03-03:0.00000000):0.00000000,MW805075.1|Hs|onp|USA|2021-03-08:1.00167000)0.36269:1.00804000,((MW763424.1|Hs|onp|USA|2021-02-24:0.00000000,MW793162.1|Hs|onp|USA|2021-02-27:0.00000000):0.00000000,MW749586.1|Hs|onp|USA|2021-02-24:1.00104000)0.36264:3.99119000)0.36271:2.94411000,MW719840.1|Hs|onp|USA|2021-02-17:5.95580000)0.36281:0.04608100)0.36281:0.00267000,((((((MW697030.1|Hs|onp|USA|2021-02-16:3.00924000,MW735962.1|Hs||USA|2021-01-28:0.00000000)0.36276:1.99479000,(MW781245.1|Hs|onp|USA|2021-03-05:2.99980000,MW792653.1|Hs||USA|2021-02-11:0.00019500)0.36278:0.00406500)0.36278:0.00354200,MW792649.1|Hs||USA|2021-02-11:0.99276400)0.36278:0.88077800,(((MW669131.1|Hs|onp|USA|2021-02-07:0.00336900,MW763506.1|Hs|onp|USA|2021-02-27:2.99663000)0.36273:4.98521000,MW708358.1|Hs|onp|USA|2021-01-24:2.01338000)0.36279:0.49626600,MW792592.1|Hs|onp|USA|2021-03-08:11.48990000)0.36280:0.38539100)0.36280:0.06261500,(MW708929.1|Hs|onp|USA|2021-01-11:0.00000000,MW747970.1|Hs||USA|2021-02-09:2.02171000)0.36280:0.92349800)0.36281:0.04486500,(((((MW681373.1|Hs|onp|USA|2021-02-13:1.00086000,MW696739.1|Hs|onp|USA|2021-02-15:1.99914000)0.36273:0.00245100,MW763486.1|Hs|onp|USA|2021-02-28:0.99714900)0.36273:0.00096500,MW763374.1|Hs|onp|USA|2021-02-23:1.99855000)0.36273:0.00176900,MW728411.1|Hs|onp|USA|2021-02-21:0.00000000)0.36273:0.02765700,(MW771725.1|Hs|onp|USA|2021-02-26:0.75889600,MW792554.1|Hs|onp|USA|2021-03-09:0.64110400)0.36273:0.36688300)0.36273:1.96751000)0.36281:0.00713400)0.36281:0.00182800,((((((MW728863.1|Hs|onp|USA|2021-02-17:1.00058000,MW733658.1|Hs|onp|USA|2021-02-22:0.99941700)0.36271:0.99964600,(MW733370.1|Hs|onp|USA|2021-02-20:0.00000000,MW805089.1|Hs|onp|USA|2021-03-08:2.00216000)0.36271:0.99988500)0.36272:1.00003000,MW778351.1|Hs|onp|USA|2021-02-16:0.99992200)0.36275:0.00095700,((MW793335.1|Hs|onp|USA|2021-03-06:0.00000000,MW805019.1|Hs|onp|USA|2021-03-06:0.00000000)0.36264:3.99710000,MW804981.1|Hs|onp|USA|2021-03-07:2.00290000)0.36270:2.99904000)0.36275:0.00055500,((MW728514.1|Hs|onp|USA|2021-02-20:2.00039000,MW763353.1|Hs|onp|USA|2021-03-01:0.99961100)0.36273:0.00254100,MW763832.1|Hs|onp|USA|2021-02-27:0.00000000)0.36273:0.99762000)0.36275:0.03322600,MW778657.1|Hs|onp|USA|2021-02-18:0.96668600)0.36275:0.96564200)0.36281:0.00163900,((MW825815.1|Hs|onp|USA|2021-03-11:0.00000000,MW826000.1|Hs|onp|USA|2021-03-11:0.00000000)0.36276:0.00016200,MW825834.1|Hs|onp|USA|2021-03-11:0.99983800)0.36276:2.99260000)0.36281:0.00292000,MW733731.1|Hs|onp|USA|2021-02-23:7.98989000)0.36281:0.01658500,(((((((((MW733648.1|Hs|onp|USA|2021-02-25:0.00000000,MW749343.1|Hs|onp|USA|2021-02-25:0.00000000,MW749505.1|Hs|onp|USA|2021-02-25:0.00000000,MW763505.1|Hs|onp|USA|2021-03-01:0.00000000,MW763856.1|Hs|onp|USA|2021-03-02:0.00000000,MW804889.1|Hs|onp|USA|2021-03-08:0.00000000):0.00000000,(((((MW749465.1|Hs|onp|USA|2021-02-26:3.00298000,MW763720.1|Hs|onp|USA|2021-03-01:0.99701600)0.36240:0.00495900,MW749513.1|Hs|onp|USA|2021-02-26:0.00000000)0.36240:0.99853600,MW777545.1|Hs|onp|USA|2021-02-15:1.00043000)0.36242:0.00030900,MW778613.1|Hs|onp|USA|2021-02-20:0.99977200)0.36242:0.00091600,MW793095.1|Hs|onp|USA|2021-03-05:0.99898800)0.36242:0.00226200)0.36242:0.99663400,(((((((MW816159.1|Hs|onp|USA|2021-03-10:1.00062000,MW825611.1|Hs|onp|USA|2021-03-11:0.00000000)0.36245:0.99873300,MW734413.1|Hs|onp|USA|2021-02-20:2.00106000)0.36247:0.00165700,MW782897.1|Hs|onp|USA|2021-03-05:0.99899000)0.36247:0.99743900,(MW634477.1|Hs|onp|USA|2020-12-26:0.99817300,MW778543.1|Hs|onp|USA|2021-02-21:2.00183000)0.36249:0.00271800)0.36249:0.00066400,MW808277.1|Hs|onp|USA|2021-03-08:4.99949000)0.36249:0.00034400,MW640003.1|Hs|onp|USA|2021-01-20:0.99894100)0.36249:0.00025300,MW671746.1|Hs|onp|USA|2021-02-01:1.99930000)0.36249:0.00201500)0.36249:0.00194500,(MW680479.1|Hs|onp|USA|2021-02-12:0.00000000,MW680546.1|Hs|onp|USA|2021-02-12:0.00000000,MW680555.1|Hs|onp|USA|2021-02-12:0.00000000,MW680604.1|Hs|onp|USA|2021-02-12:0.00000000)0.36247:0.99905300)0.36249:0.00417000,(MW707438.1|Hs|onp|USA|2021-02-14:0.00000000,MW763664.1|Hs|onp|USA|2021-02-26:0.00000000,MW782906.1|Hs|onp|USA|2021-03-05:0.00000000):0.00000000)0.36249:0.00344300,(MW720359.1|Hs|onp|USA|2021-02-18:2.00171000,MW780243.1|Hs|onp|USA|2021-02-27:0.99829100)0.36245:3.99260000)0.36249:0.00518900,((MW709197.1|Hs|onp|USA|2021-01-27:0.00000000,MW758653.1|Hs|onp|USA|2021-02-24:0.00000000,MW766476.1|Hs|onp|USA|2021-02-23:0.00000000)0.36245:0.05859300,MW808298.1|Hs|onp|USA|2021-03-08:0.14140700)0.36245:1.94984000)0.36249:0.03752000,((((((((((MW698135.1|Hs|onp|USA|2021-02-15:0.00000000,MW719892.1|Hs|onp|USA|2021-02-17:0.00000000,MW719986.1|Hs|onp|USA|2021-02-17:0.00000000):0.00000000,MW698102.1|Hs|onp|USA|2021-02-15:1.00180000)0.36210:0.00551500,MW720302.1|Hs|onp|USA|2021-02-18:0.99438500)0.36210:0.98567800,MW825879.1|Hs|onp|USA|2021-03-09:3.01010000)0.36213:1.00865000,(MW635126.1|Hs|onp|USA|2021-01-03:0.00010900,MW720300.1|Hs|onp|USA|2021-02-19:1.99989000)0.36216:0.00005900)0.36216:0.00220300,((MW816176.1|Hs|onp|USA|2021-03-10:0.00000000,MW825616.1|Hs|onp|USA|2021-03-12:0.00000000,MW825635.1|Hs|onp|USA|2021-03-12:0.00000000,MW825736.1|Hs|onp|USA|2021-03-12:0.00000000):0.00000000,((MW680617.1|Hs|onp|USA|2021-02-12:1.99923000,MW816223.1|Hs|onp|USA|2021-03-10:2.00077000)0.36208:0.00070100,MW805113.1|Hs|onp|USA|2021-03-07:0.99929900)0.36208:0.00194000)0.36208:1.99713000)0.36216:0.00130800,((((MW631895.1|Hs|onp|USA|2021-02-07:2.01057000,MW808593.1|Hs|onp|USA|2021-03-07:1.98943000)0.36213:0.00590700,MW777967.1|Hs|onp|USA|2021-02-19:1.99417000)0.36213:0.00746700,(MW672841.1|Hs|onp|USA|2021-02-06:0.00000000,MW734342.1|Hs|onp|USA|2021-02-17:0.00000000):0.00000000)0.36213:0.00305900,MW731023.1|Hs|onp|USA|2020-12-30:1.99498000)0.36213:0.99303800)0.36216:0.10439800,(((((((MW696971.1|Hs|onp|USA|2021-02-16:0.99996200,MW825709.1|Hs|onp|USA|2021-03-12:3.00004000)0.36209:0.00827100,MW776735.1|Hs|onp|USA|2021-03-09:0.00000000)0.36209:0.00240500,(MW772151.1|Hs|onp|USA|2021-02-26:0.00000000,MW825703.1|Hs|onp|USA|2021-03-11:0.00000000)0.36208:0.99618900)0.36209:0.45608300,MW790218.1|Hs|onp|USA|2021-03-11:4.54157000)0.36210:0.54969000,MW715161.1|Hs||USA|2021-02-15:2.03139000)0.36212:0.01884900,MW804739.1|Hs|onp|USA|2021-03-06:0.99209300)0.36212:0.19794000,MW776736.1|Hs|onp|USA|2021-03-10:0.76474100)0.36213:0.81473000)0.36218:0.92131000,MW776727.1|Hs|onp|USA|2021-03-02:3.11990000)0.36233:0.79579200,MW642633.1|Hs|onp|USA|2021-01-28:3.84165000)0.36246:0.20865300)0.36250:0.12017400,MW550027.1|Hs||USA|2021-01-07:3.85614000)0.36254:0.82433000)0.36283:0.02864300,MW669782.1|Hs|onp|USA|2021-02-08:3.94676000)0.36286:0.04464300,((((MW680496.1|Hs|onp|USA|2021-02-12:0.00000000,MW708660.1|Hs|onp|USA|2021-01-25:0.00000000,MW816323.1|Hs|onp|USA|2021-03-12:0.00000000):0.00000000,(MW731729.1|Hs|saliva_onp|USA|2021-02-18:1.99951000,MW825378.1|Hs|onp|USA|2021-03-15:3.00049000)0.36274:0.02070000)0.36274:0.13468200,((MW816397.1|Hs|onp|USA|2021-03-12:0.07312900,MW825723.1|Hs|onp|USA|2021-03-11:1.92687000)0.36273:0.16814600,MW790213.1|Hs|onp|USA|2021-03-07:0.76878600)0.36273:0.75797300)0.36274:0.89275100,((MW697009.1|Hs|onp|USA|2021-02-16:0.00352700,MW779575.1|Hs|onp|USA|2021-02-25:1.99647000)0.36274:0.00329700,(MW772147.1|Hs|onp|USA|2021-02-26:0.00000000,MW772175.1|Hs|onp|USA|2021-02-26:2.01797000)0.36273:0.99241300)0.36274:2.05613000)0.36279:1.94859000)0.36291:0.03043700,MW749627.1|Hs|onp|USA|2021-02-25:4.08209000)0.36295:0.00340000,(((((MW831666.1|Hs|onp|USA|2021-03-22:0.00000000,MW831670.1|Hs|onp|USA|2021-03-22:0.00000000)0.36284:0.31708600,MW829589.1|Hs|onp|USA|2021-03-16:1.68291000)0.36285:0.72203100,(MW825497.1|Hs|onp|USA|2021-03-14:0.99214500,MW831054.1|Hs|onp|USA|2021-03-19:1.00785000)0.36285:1.06706000)0.36286:1.99668000,MW804738.1|Hs|onp|USA|2021-02-20:0.03109200)0.36292:0.58521000,MW831043.1|Hs|onp|USA|2021-03-19:4.51791000)0.36294:0.29685200)0.36295:0.02664600,MW667341.1|Hs|onp|USA|2021-01-25:3.85360000)0.36299:1.21819000,((MW831047.1|Hs|onp|USA|2021-03-20:0.16388500,MW831049.1|Hs|onp|USA|2021-03-20:0.83611500)0.36441:3.72938000,MW831032.1|Hs|onp|USA|2021-03-17:2.37647000)0.36446:1.93925000)0.36449:0.62539800,MW406515.1|Hs||USA|2020-11-06:3.05342000)0.36524:0.02290600,(((((((((MW736740.1|Hs||USA|2021-01-07:0.00000000,MW736741.1|Hs||USA|2021-01-07:0.00000000,MW738605.1|Hs||USA|2020-12-28:0.00000000,MW739389.1|Hs||USA|2021-01-15:0.00000000):0.00000000,MW739388.1|Hs||USA|2021-01-15:1.00094000)0.36494:0.99694700,MW738602.1|Hs||USA|2020-12-31:0.00301400)0.36496:0.00648000,(MW665852.1|Hs|onp|USA|2021-01-31:0.00000000,MW733430.1|Hs|onp|USA|2021-02-24:0.00000000)0.36488:6.99451000)0.36496:0.98685900,(((MW698040.1|Hs|onp|USA|2021-02-13:0.00089700,MW763969.1|Hs|onp|USA|2021-03-01:0.99910300)0.36496:1.99632000,MW638328.1|Hs|onp|USA|2021-01-09:3.00348000)0.36499:0.99955400,(MW638292.1|Hs|onp|USA|2021-01-11:1.00295000,MW638796.1|Hs|onp|USA|2021-01-05:0.00000000)0.36500:0.00108200)0.36500:0.00550400)0.36500:0.00302900,MW808348.1|Hs|onp|USA|2021-03-05:6.99940000)0.36500:0.00567800,MW491127.1|Hs||USA|2020-11-30:1.99098000)0.36500:3.99618000,(MW550722.1|Hs|onp|USA|2020-12-15:1.20483000,MW634912.1|Hs|onp|USA|2020-12-24:0.99517300)0.36522:4.99926000)0.36526:0.01169800,(((((MW728520.1|Hs|onp|USA|2021-02-20:0.00000000,MW728567.1|Hs|onp|USA|2021-02-20:0.00000000,MW777533.1|Hs|onp|USA|2021-02-14:0.00000000)0.36503:1.99680000,MW669658.1|Hs|onp|USA|2021-02-09:2.00320000)0.36507:1.00494000,MW705506.1|Hs|onp|USA|2021-02-10:0.99666600)0.36509:2.99155000,MW642951.1|Hs|onp|USA|2021-02-01:0.00784100)0.36517:2.10152000,MW517338.1|Hs|onp|USA|2021-01-08:6.89951000)0.36523:0.91215500)0.36526:0.03515100)0.36526:2.05134000,MW634459.1|Hs|onp|USA|2020-12-26:7.08994000)0.36774:0.69128800,((((((((((((((((((((MW696906.1|Hs|onp|USA|2021-02-18:0.00000000,MW696918.1|Hs|onp|USA|2021-02-17:0.00000000,MW764000.1|Hs|onp|USA|2021-03-02:0.00000000,MW773350.1|Hs|onp|USA|2021-03-02:0.00000000):0.00000000,MW773238.1|Hs|onp|USA|2021-03-02:2.00077000)0.36692:2.99543000,((((MW706739.1|Hs|onp|USA|2021-02-13:1.00030000,MW777521.1|Hs|onp|USA|2021-02-14:0.00000000)0.36699:0.00305400,MW728738.1|Hs|onp|USA|2021-02-17:0.99690000)0.36699:0.99758000,MW808788.1|Hs|onp|USA|2021-02-28:2.00081000)0.36701:0.00053100,MW813651.1|Hs|onp|USA|2021-03-08:0.00000000)0.36701:0.00449600)0.36701:0.98493400,MW693955.1|Hs|onp|USA|2021-02-10:2.01285000)0.36707:0.00805700,MW809080.1|Hs|onp|USA|2021-03-16:2.00137000)0.36707:1.00482000,(MW728493.1|Hs|onp|USA|2021-02-20:0.99845900,MW783061.1|Hs|onp|USA|2021-03-01:0.00154100)0.36710:2.99675000)0.36714:0.99442900,(((MW698066.1|Hs|onp|USA|2021-02-12:0.00000000,MW782806.1|Hs|onp|USA|2021-03-02:0.00000000):0.00000000,MW720276.1|Hs|onp|USA|2021-02-19:2.00405000)0.36719:0.99041500,(MW518852.1|Hs|onp|USA|2020-12-30:2.00375000,MW617843.1|Hs||USA|2021-01-20:2.99625000)0.36721:0.00782200)0.36721:0.00655700)0.36721:0.00117500,MW706961.1|Hs|onp|USA|2021-02-16:5.99954000)0.36721:0.00011900,MW706932.1|Hs|onp|USA|2021-02-16:0.99894500)0.36721:0.00351400,(MW669726.1|Hs|onp|USA|2021-02-08:0.00917800,MW734143.1|Hs|onp|USA|2021-02-22:0.99082200)0.36719:1.99329000)0.36721:0.98836500,((MW696373.1|Hs|onp|USA|2021-02-15:0.00000000,MW696888.1|Hs|onp|USA|2021-02-17:0.00000000)0.36728:0.00381100,MW758721.1|Hs|onp|USA|2021-02-22:2.99619000)0.36728:2.98914000)0.36733:0.00239100,((MW589572.1|Hs||USA|2021-01-08:0.00244400,MW667072.1|Hs|onp|USA|2021-01-23:2.99756000)0.36732:1.00191000,MW783096.1|Hs|onp|USA|2021-03-01:0.99610100)0.36733:0.00597700)0.36733:0.00219700,(MW733633.1|Hs|onp|USA|2021-02-23:0.99856700,MW779305.1|Hs|onp|USA|2021-02-21:0.00143300)0.36726:6.00178000)0.36733:0.00725600,((((MW636777.1|Hs|onp|USA|2021-01-19:0.01290600,MW772173.1|Hs|onp|USA|2021-02-26:3.98709000)0.36719:5.98393000,MW640898.1|Hs|onp|USA|2021-01-26:1.00950000)0.36726:1.99383000,MW669111.1|Hs|onp|USA|2021-02-03:6.00399000)0.36729:0.00762900,MW545507.1|Hs||USA|2021-01-07:0.99151800)0.36729:1.99563000)0.36733:0.01426900,(MW669707.1|Hs|onp|USA|2021-02-08:3.01696000,MW720321.1|Hs|onp|USA|2021-02-18:2.98304000)0.36728:4.98164000)0.36733:0.03059000,((((((((((MW779932.1|Hs|onp|USA|2021-02-27:0.00000000,MW780702.1|Hs|onp|USA|2021-02-26:0.00000000)0.36686:2.01009000,MW733728.1|Hs|onp|USA|2021-02-20:0.00000000)0.36689:0.00858500,MW778066.1|Hs|onp|USA|2021-02-19:1.98880000)0.36689:0.99229600,(MW696871.1|Hs|onp|USA|2021-02-17:0.00000000,MW699201.1|Hs|onp|USA|2021-02-17:0.00000000):0.00000000)0.36691:0.99638100,MW763595.1|Hs|onp|USA|2021-02-26:2.00331000)0.36695:0.01636300,MW749660.1|Hs|onp|USA|2021-02-26:0.98623300)0.36695:0.99568600,(MW643486.1|Hs|onp|USA|2021-02-02:1.00938000,MW733655.1|Hs|onp|USA|2021-02-24:1.99062000)0.36698:1.99364000)0.36700:0.99828600,((MW763301.1|Hs|onp|USA|2021-02-26:0.00000000,MW780791.1|Hs|onp|USA|2021-02-28:0.00000000)0.36702:0.00673400,MW763610.1|Hs|onp|USA|2021-02-26:0.99326600)0.36702:1.99529000)0.36706:0.98721300,(MW708688.1|Hs|onp|USA|2021-01-13:0.98466300)0.36713:0.00270800)0.36713:0.00993200)0.36713:2.94318000)0.36734:1.69480000,((MW594038.1|Hs||USA|2021-01-09:2.00378000,MW779145.1|Hs|onp|USA|2021-02-22:1.99622000)0.36771:0.00934400,MW766598.1|Hs|onp|USA|2021-02-05:3.99066000)0.36771:2.74310000)0.36775:0.27521300,(MW763787.1|Hs|onp|USA|2021-03-02:5.99398000,MW825948.1|Hs|onp|USA|2021-03-10:4.00602000)0.36779:2.00619000)0.36781:0.01356200,((((MW496027.1|Hs||USA|2020-12-01:0.99496700,MW519748.1|Hs|onp|USA|2021-01-04:3.00503000)0.36774:0.00976300,MW496028.1|Hs||USA|2020-12-01:0.00000000)0.36774:0.04717100,MW733354.1|Hs|onp|USA|2021-02-20:1.95064000)0.36774:0.53433200,MW694372.1|Hs||USA|2021-01-22:4.63360000)0.36775:3.40230000)0.36781:1.99387000,((((MW778216.1|Hs|onp|USA|2021-02-20:0.00000000,MW778888.1|Hs|onp|USA|2021-02-22:0.00000000):0.00000000,MW783373.1|Hs|onp|USA|2021-03-01:1.00223000)0.36814:3.93898000,MW482953.1|Hs|onp|USA|2020-11-16:0.06052600)0.36821:4.98224000,MW206458.1|Hs||USA|2020-10-05:7.02830000)0.36830:1.01721000)0.36832:0.78630800)0.36851:0.02587000,(MW440399.1|Hs|onp|USA|2020-06-21:0.00000000,MW752979.1|Hs|onp|USA|2020-06-28:1.05261000)0.36855:1.80048000)0.36854:0.11482600,((((((MW031003.1|Hs|onp|USA|2020-09-12:0.00000000,MW031008.1|Hs|onp|USA|2020-09-11:0.00000000,MW031012.1|Hs|onp|USA|2020-09-11:0.00000000,MW031019.1|Hs|onp|USA|2020-09-12:0.00000000,MW031026.1|Hs|onp|USA|2020-09-11:0.00000000,MW031028.1|Hs|onp|USA|2020-09-10:0.00000000,MW035512.1|Hs|onp|USA|2020-09-09:0.00000000,MW035568.1|Hs|onp|USA|2020-09-03:0.00000000,MW035574.1|Hs|onp|USA|2020-09-04:0.00000000,MW332690.1|Hs|onp|USA|2020-09-16:0.00000000,MW333013.1|Hs|onp|USA|2020-09-11:0.00000000):0.00000000,((MW031033.1|Hs|onp|USA|2020-09-12:1.00579000,MW035516.1|Hs|onp|USA|2020-09-08:0.00000000)0.36855:2.00161000,MW518161.1|Hs|onp|USA|2021-01-02:3.99605000)0.36855:0.04313300)0.36855:1.70506000,MW031092.1|Hs|onp|USA|2020-09-14:0.00000000)0.36860:1.27342000,((MW586364.1|Hs|onp|USA|2021-01-23:0.01451800,MW693610.1|Hs|onp|USA|2021-02-09:1.98548000)0.36853:3.95040000,(MW778735.1|Hs|onp|USA|2021-02-20:8.00073000,MW825419.1|Hs|onp|USA|2021-03-14:6.99927000)0.36857:0.04683100)0.36857:2.94172000)0.36863:0.97175300,MW763175.1|Hs|onp|USA|2020-06-25:0.99370700)0.36866:0.59901000,((((MW763647.1|Hs|onp|USA|2021-02-26:2.00066000,MW763914.1|Hs|onp|USA|2021-02-26:0.00000000)0.36852:1.99423000,MW581596.1|Hs||USA|2020-12-26:1.00562000)0.36854:4.99875000,MW521764.1|Hs||USA|2020-10-30:0.00133400)0.36862:0.01373800,(MW643660.1|Hs|onp|USA|2021-01-29:1.00743000,MW816985.1|Hs|onp|USA|2021-03-11:0.99256900)0.36861:0.98519400)0.36862:2.59567000)0.36868:0.34753000)0.36870:0.05863900)0.36878:0.00114000,((((((((((((((((((((MW788840.1|Hs||USA|2021-02-12:1.61582000,MW837286.1|Hs||USA|2021-02-23:0.38417800)0.36745:0.72728200,MW629326.1|Hs||USA|2021-01-11:3.15487000)0.36746:1.01392000,(MW702331.1|Hs||USA|2021-01-05:5.00479000,MW750832.1|Hs||USA|2021-01-21:4.99521000)0.36747:0.09859800)0.36747:2.93823000,(MW356786.1|Hs|saliva_onp|Taiwan|2020-10-04:0.00000000,MW449326.1|Hs||USA|2020-11-30:4.00929000)0.36754:0.10282700)0.36754:0.64329300,((MW420127.1|Hs||USA|2020-10-21:0.00133900,MW420298.1|Hs||USA|2020-10-21:0.99866100)0.36754:0.02375300,MW420865.1|Hs||USA|2020-10-22:0.97531100)0.36754:2.74001000)0.36756:0.23951000,(((MW424960.1|Hs||USA|2020-06-18:0.00000000,MW424973.1|Hs||USA|2020-06-18:0.00000000):0.00000000,MW424903.1|Hs||USA|2020-06-19:0.99999300)0.36756:3.01725000,MW420783.1|Hs||USA|2020-10-27:0.00000000)0.36756:1.98765000)0.36757:0.01670700,(MW424901.1|Hs||USA|2020-11-30:0.00000000,MW449386.1|Hs||USA|2020-11-27:1.00305000)0.36752:6.96749000)0.36757:0.00383900,(MW420748.1|Hs||USA|2020-10-02:0.00000000,MW420828.1|Hs||USA|2020-10-02:0.00000000)0.36756:0.99899100)0.36757:0.00404600,((MW449293.1|Hs||USA|2020-12-01:5.00002000,MW449452.1|Hs||USA|2020-12-02:3.99998000)0.36757:0.00145600,(MW449389.1|Hs||USA|2020-12-01:0.00000000,MW449391.1|Hs||USA|2020-11-24:0.00000000)0.36753:4.99855000)0.36757:0.00730300)0.36757:0.00183800,MW837495.1|Hs||USA|2020-08-19:0.99666900)0.36757:0.00133000,MW420204.1|Hs||USA|2020-10-02:0.00000000,MW420271.1|Hs||USA|2020-10-02:4.00353000)0.36757:0.00791700,(MW241370.1|Hs||USA|2020-10-10:0.00000000,MW265637.1|Hs||USA|2020-10-05:0.00000000)0.36756:1.98901000)0.36757:0.01626200,(MW420399.1|Hs||USA|2020-10-22:0.23951600,MW559194.1|Hs||USA|2020-12-24:3.76048000)0.36757:0.77168600)0.36757:0.05309100,((((((((((MW505806.1|Hs||USA|2020-12-14:1.01068000,MW634707.1|Hs|onp|USA|2020-12-27:0.98932500)0.36719:0.00916000,MW719507.1|Hs|onp|USA|2021-01-04:2.99091000)0.36719:0.00307400,MW674257.1|Hs||USA|2021-02-12:6.99187000)0.36719:0.00912300,MW521537.1|Hs||USA|2020-11-09:1.98148000)0.36719:0.00529500,(MW728806.1|Hs|onp|USA|2021-02-15:1.00448000,MW763489.1|Hs|onp|USA|2021-03-01:0.99552000)0.36715:2.98473000)0.36719:0.15700300,(MW562694.1|Hs||USA|2020-12-28:1.28512000,MW562712.1|Hs||USA|2020-12-28:0.71487600)0.36719:0.88560200)0.36720:0.84266800,((((((MW449312.1|Hs||USA|2020-11-18:2.00332000,MW449414.1|Hs||USA|2020-11-30:0.00000000)0.36722:1.00113000,MW449289.1|Hs||USA|2020-11-30:1.99815000)0.36723:0.00320000,MW446831.1|Hs||USA|2020-12-02:1.99597000)0.36723:0.00214000,MW241374.1|Hs||USA|2020-10-05:0.00000000)0.36723:0.00156100,MW420254.1|Hs||USA|2020-10-22:0.99728700)0.36723:0.01740200,MW837354.1|Hs||USA|2021-01-22:5.97947000)0.36723:0.05968300)0.36723:0.35402400,((MW562689.1|Hs||USA|2020-12-28:1.04263000,MW562697.1|Hs||USA|2020-12-28:0.00000000)0.36724:0.68312200,(MW562706.1|Hs||USA|2020-12-28:0.32960600,MW562738.1|Hs||USA|2020-12-28:0.67039400)0.36724:0.46378100)0.36725:0.56200300)0.36726:0.39581300,(MW795913.1|Hs||USA|2021-01-20:3.71827000,MW837502.1|Hs||USA|2021-01-22:2.28173000)0.36729:0.51418900)0.36729:1.24186000,MW662315.1|Hs||USA|2020-12-18:5.06605000)0.36740:1.98328000)0.36757:0.00346100,((((((MW505435.1|Hs||USA|2021-01-04:0.00000000,MW562734.1|Hs||USA|2020-12-29:0.00000000)0.36740:0.28679100,MW795897.1|Hs||USA|2021-01-20:0.71320900)0.36740:0.77865000,((MW518195.1|Hs|onp|USA|2021-01-02:0.99896200,MW590793.1|Hs||USA|2020-12-17:1.00104000)0.36740:1.01201000,MW599441.1|Hs|saliva_onp|USA|2021-01-28:4.98799000)0.36741:0.07956500)0.36741:0.05683400,((MW566215.1|Hs||USA|2021-01-04:0.53043100,MW708441.1|Hs|onp|USA|2021-01-04:0.46956900)0.36736:0.68557800,MW566234.1|Hs||USA|2021-01-04:0.34118500)0.36737:3.16675000)0.36741:0.93762800,((MW505010.1|Hs||USA|2020-12-19:4.01139000,MW671650.1|Hs|onp|USA|2021-01-31:5.98861000)0.36745:0.01095800,MW577808.1|Hs||USA|2020-12-12:0.00000000)0.36745:0.07177000)0.36745:0.06621900,((MW562692.1|Hs||USA|2020-12-29:0.01290700,MW562756.1|Hs||USA|2020-12-29:0.98709300)0.36743:1.78067000,MW648177.1|Hs|onp|USA|2021-01-19:5.21725000)0.36744:0.83177700)0.36746:1.92845000)0.36758:0.01307900,((MW562737.1|Hs||USA|2020-12-29:1.01115000,MW750888.1|Hs||USA|2021-01-12:1.98885000)0.36754:0.22737500,MW562782.1|Hs||USA|2020-12-29:0.76751000)0.36754:2.85357000)0.36758:0.09800900,((((MW566191.1|Hs||USA|2020-12-30:0.00000000,MW566199.1|Hs||USA|2020-12-30:0.00000000)0.36751:0.13389100,MW566245.1|Hs||USA|2020-12-30:1.86611000)0.36751:0.54102700,((MW566194.1|Hs||USA|2020-12-30:0.87140600,MW566222.1|Hs||USA|2020-12-30:0.12859300)0.36751:0.50681100,MW837444.1|Hs||USA|2021-01-22:4.63552000)0.36752:0.23862800)0.36752:2.52870000,(MW559166.1|Hs||USA|2020-12-28:0.75538200,MW559173.1|Hs||USA|2020-12-28:2.24462000)0.36758:1.58200000)0.36759:0.35015100)0.36760:3.87074000,((((((((((((((((MW586132.1|Hs|onp|USA|2021-01-29:0.00972700,MW708989.1|Hs|onp|USA|2021-01-18:0.99027300)0.36826:0.00651000,MW776992.1|Hs|onp|USA|2021-02-14:1.98902000)0.36826:0.00155700,MW708494.1|Hs|onp|USA|2021-01-29:2.99196000)0.36826:0.02464400,(MW778132.1|Hs|onp|USA|2021-02-19:3.97481000,MW783132.1|Hs|onp|USA|2021-03-02:4.02519000)0.36824:1.97202000)0.36826:3.96888000,(MW640280.1|Hs|onp|USA|2021-01-21:6.00922000)0.36838:0.00609600)0.36838:1.99771000,((MW523469.1|Hs||USA|2020-11-23:0.00000000,MW523474.1|Hs||USA|2020-11-23:0.00000000,MW566873.1|Hs||USA|2020-11-16:0.00000000)0.36842:1.99364000,MW056136.1|Hs||USA|2020-09-16:2.00636000)0.36843:0.00517000)0.36843:0.00044000,MW490885.1|Hs||USA|2020-09-30:0.99818300)0.36843:0.00049300,MW056117.1|Hs||USA|2020-09-11:1.99908000)0.36843:0.00313900,((((((MW736843.1|Hs||USA|2021-01-26:0.00084800,MW786993.1|Hs||USA|2021-03-02:0.99915100)0.36829:0.00063200,MW705346.1|Hs|onp|USA|2021-02-09:2.99907000)0.36829:0.00068100,((MW776980.1|Hs|onp|USA|2021-02-15:2.00067000,MW787004.1|Hs||USA|2021-02-24:0.00000000)0.36826:0.99723400,MW707964.1|Hs|onp|USA|2021-02-16:0.00272500)0.36827:0.99661100)0.36829:0.99273300,((MW545443.1|Hs||USA|2021-01-11:0.00043700,MW634536.1|Hs|onp|USA|2020-12-25:4.00279000)0.36832:0.00282600,MW668583.1|Hs|onp|USA|2021-02-04:3.99639000)0.36832:0.00319200)0.36832:0.00344100,(MW779435.1|Hs|onp|USA|2021-02-23:0.00000000,MW783082.1|Hs|onp|USA|2021-03-01:0.00000000,MW808519.1|Hs|onp|USA|2021-03-08:0.00000000)0.36829:1.99654000)0.36832:0.99842400,MW522402.1|Hs||USA|2020-11-14:0.00000000)0.36838:0.99642000)0.36844:0.00142700,MW040638.1|Hs||USA|2020-09-01:0.99783900)0.36844:0.00042700,MW166080.1|Hs||USA|2020-09-04:1.99835000)0.36844:0.00095800,MW490896.1|Hs||USA|2020-10-05:0.99733000)0.36844:0.00195300,MW693594.1|Hs|onp|USA|2021-02-09:5.99703000)0.36844:0.00057600,(MW040633.1|Hs||USA|2020-08-31:0.00000000,MW040635.1|Hs||USA|2020-08-31:0.00000000,MW040639.1|Hs||USA|2020-09-01:0.00000000,MW040646.1|Hs||USA|2020-09-03:0.00000000,MW040647.1|Hs||USA|2020-09-03:0.00000000,MW056114.1|Hs||USA|2020-09-10:0.00000000,MW056125.1|Hs||USA|2020-09-14:0.00000000,MW056126.1|Hs||USA|2020-09-14:0.00000000,MW166081.1|Hs||USA|2020-09-04:0.00000000):0.00000000)0.36844:0.00495400,(((((((MW525005.1|Hs|onp|USA|2021-01-12:1.99808000,MW566956.1|Hs||USA|2020-12-04:3.00192000)0.36836:0.00103600,MW640083.1|Hs|onp|USA|2021-01-21:3.99933000)0.36836:0.00285900)0.36836:0.00156000,(MW767356.1|Hs|onp|USA|2021-02-13:0.01348400,MW771756.1|Hs|onp|USA|2021-02-27:2.18652000)0.36835:0.98659700)0.36836:0.00096900,MW708863.1|Hs||USA|2021-01-19:0.99801500)0.36836:0.01995200,((MW637154.1|Hs|onp|USA|2021-01-19:1.02146000,MW667115.1|Hs|onp|USA|2021-01-25:0.00000000)0.36834:1.00216000)0.36835:0.98014900)0.36836:0.01486000,((((((MW585851.1|Hs|onp|USA|2021-01-19:2.00125000,MW626688.1|Hs||USA|2021-01-06:1.99875000)0.36824:0.01431400,MW693795.1|Hs|onp|USA|2021-02-10:4.98569000)0.36824:0.00470600,MW778971.1|Hs|onp|USA|2021-02-21:2.98484000)0.36824:0.21582600,(MW735540.1|Hs||USA|2021-01-29:2.01918000,MW808220.1|Hs|onp|USA|2021-03-06:1.98082000)0.36822:1.77644000)0.36824:0.82691400,(((MW699289.1|Hs|onp|USA|2021-02-17:0.00000000,MW792871.1|Hs||USA|2021-02-22:0.00000000)0.36823:2.98958000,MW490728.1|Hs||USA|2020-11-04:1.01042000)0.36826:0.01280400,MW739491.1|Hs||USA|2021-01-13:2.18461000)0.36826:0.03808200)0.36827:0.17233900,MW808828.1|Hs|onp|USA|2021-03-03:5.70458000)0.36827:1.81678000)0.36836:0.96889700)0.36844:0.00949700,MW764022.1|Hs|onp|USA|2021-03-03:8.96144000)0.36844:0.04320700)0.36845:0.90623200,(MW596089.1|Hs|onp|USA|2021-01-07:3.99018000,MW763219.1|Hs|onp|USA|2020-06-27:0.00981500)0.36877:0.94624200)0.36877:0.00329800,((((((((((MW728758.1|Hs|onp|USA|2021-02-16:1.00183000,MW777193.1|Hs|onp|USA|2021-02-12:0.00000000)0.36809:0.99134500,MW673300.1|Hs|onp|USA|2021-01-28:3.00799000)0.36810:0.00709600,(MW631770.1|Hs|onp|USA|2021-02-05:1.99702000,MW825536.1|Hs|onp|USA|2021-03-14:3.00298000)0.36809:0.99849700)0.36810:0.00086600,(MW771855.1|Hs|onp|USA|2021-02-28:0.00000000,MW778936.1|Hs|onp|USA|2021-02-22:0.00000000)0.36808:1.99835000)0.36810:0.00088600,(MW631872.1|Hs|onp|USA|2021-02-07:3.02616000,MW696589.1|Hs|onp|USA|2021-02-13:3.97384000)0.36808:1.99396000)0.36810:0.04223100,MW805151.1|Hs|onp|USA|2021-03-08:2.95637000)0.36811:0.94549900,MW793299.1|Hs|onp|USA|2021-03-08:5.93273000)0.36816:1.01827000,(((MW763342.1|Hs|onp|USA|2021-02-27:0.00000000,MW783196.1|Hs|onp|USA|2021-03-01:0.00000000):0.00000000,MW778994.1|Hs|onp|USA|2021-02-21:1.00057000)0.36820:0.01774200,MW771768.1|Hs|onp|USA|2021-02-27:1.18220000)0.36820:0.99183300)0.36822:6.98648000,MW665782.1|Hs|onp|USA|2021-01-31:8.01618000)0.36871:0.02472200,MW773324.1|Hs|onp|USA|2021-03-03:10.98890000)0.36872:0.93726600)0.36878:0.03069600)0.36879:0.00032100,(((((((((((((((((((((((((((((((((((((((((((((((((((MW485263.1|Hs|onp|USA|2020-12-28:0.00000000,MW577034.1|Hs|onp|USA|2021-01-11:0.00000000,MW577872.1|Hs|onp|USA|2021-01-25:0.00000000,MW635052.1|Hs|onp|USA|2020-12-31:0.00000000,MW692962.1|Hs|onp|USA|2021-02-08:0.00000000,MW741598.1|Hs|onp|USA|2021-02-18:0.00000000):0.00000000,MW577035.1|Hs|onp|USA|2021-01-11:1.00103000)0.34949:0.99846100,MW635051.1|Hs|onp|USA|2021-01-01:0.00150900)0.34953:2.00011000,(MW454422.1|Hs|onp|USA|2020-12-12:1.99996000,MW642605.1|Hs|onp|USA|2021-02-01:4.00004000)0.34961:0.00076000)0.34961:0.00426300,(MW517771.1|Hs|onp|USA|2021-01-11:0.99934300,MW692953.1|Hs|onp|USA|2021-02-05:2.00066000)0.34958:2.99633000)0.34961:1.99385000,(MW485270.1|Hs|onp|USA|2020-12-29:0.00000000,MW549741.1|Hs|onp|USA|2021-01-19:1.00192000)0.34969:3.00244000)0.34972:0.01511200,((((MW449484.1|Hs|onp|USA|2020-12-19:0.00000000,MW696363.1|Hs|onp|USA|2021-02-13:0.00000000):0.00000000,MW692972.1|Hs|onp|USA|2021-02-10:3.96120000)0.34968:0.00258800,MW766424.1|Hs|onp|USA|2021-02-26:5.00146000)0.34968:0.00932600,(((MW767586.1|Hs|onp|USA|2021-03-03:0.00567400,MW792622.1|Hs|onp|USA|2021-03-08:0.99432600)0.34961:2.03783000,MW820263.1|Hs|onp|USA|2021-03-04:1.96065000)0.34964:0.97659200,MW766418.1|Hs|onp|USA|2021-02-20:2.01482000)0.34965:0.99336700)0.34968:0.98464100)0.34972:2.54668000,MW639937.1|Hs|onp|USA|2021-01-19:4.55291000)0.34996:0.42325100,((((((MW460627.1|Hs||USA|2020-12-24:0.00000000,MW491082.1|Hs||USA|2020-11-17:0.00000000):0.00000000,MW550158.1|Hs||USA|2021-01-08:1.00173000)0.34995:0.00219500,(MW665840.1|Hs|onp|USA|2021-01-31:3.60302000,MW708252.1|Hs|onp|USA|2021-01-19:0.59697800)0.34995:0.40046400)0.34995:0.00516500,(((MW825517.1|Hs|onp|USA|2021-03-13:1.00359000,MW836882.1|Hs|onp|USA|2021-03-10:0.00000000)0.34985:0.99947900,MW749622.1|Hs|onp|USA|2021-02-25:0.00000000)0.34987:1.98977000,(MW582237.1|Hs||USA|2020-12-26:0.00000000,MW582240.1|Hs||USA|2020-12-26:0.00000000)0.34989:1.00988000)0.34990:1.99001000)0.34995:0.04968100,MW702776.1|Hs||USA|2021-01-19:4.14697000)0.34995:0.78701900,((((MW640153.1|Hs|onp|USA|2021-01-21:0.00000000,MW692951.1|Hs|onp|USA|2021-02-05:0.00000000)0.34991:0.00528900,(MW782803.1|Hs|onp|USA|2021-03-04:0.99991200,MW792557.1|Hs|onp|USA|2021-03-08:0.00008800)0.34990:0.99464900)0.34991:0.00197000,MW733537.1|Hs|onp|USA|2021-02-22:0.99388400)0.34991:0.99117300,MW816606.1|Hs||USA|2021-02-03:1.00524000)0.34994:1.84444000)0.34999:0.12918800)0.35000:0.02027300,(((((((((MW638571.1|Hs|onp|USA|2021-01-04:1.00051000,MW666514.1|Hs|onp|USA|2021-02-02:2.99949000)0.34995:0.00129500,MW667436.1|Hs|onp|USA|2021-01-25:1.99842000)0.34995:0.00108400,(MW644081.1|Hs|onp|USA|2021-01-28:0.00000000,MW667512.1|Hs|onp|USA|2021-01-25:0.00000000):0.00000000)0.34995:0.00177500,MW777288.1|Hs|onp|USA|2021-02-14:1.99779000)0.34995:0.00571300,MW667429.1|Hs|onp|USA|2021-01-25:0.99239300)0.34995:0.00524000,MW667454.1|Hs|onp|USA|2021-01-25:0.98824400)0.34995:0.00497200,MW766627.1|Hs|onp|USA|2021-02-24:8.98732000)0.34995:0.00434300,(MW749648.1|Hs|onp|USA|2021-02-25:2.04833000,MW763349.1|Hs|onp|USA|2021-03-02:2.95167000)0.34994:0.96991300)0.34995:0.87728900,(((MW728495.1|Hs|onp|USA|2021-02-22:0.00000000,MW733765.1|Hs|onp|USA|2021-02-18:0.00000000):0.00000000,MW805030.1|Hs|onp|USA|2021-03-07:1.00831000)0.34994:0.99515700,MW733774.1|Hs|onp|USA|2021-02-23:1.00358000)0.34996:1.88400000)0.35000:0.09355700)0.35001:0.00682200,(((MW629210.1|Hs||USA|2021-01-16:0.00000000,MW629215.1|Hs||USA|2021-01-16:0.00000000,MW629227.1|Hs||USA|2021-01-16:0.00000000)0.34992:2.00033000,MW629221.1|Hs||USA|2021-01-16:1.99967000)0.34995:2.99694000,((MW495090.1|Hs||USA|2021-01-07:4.99839000,MW550598.1|Hs|onp|USA|2021-01-02:5.00161000)0.35001:0.00155800,MW493678.1|Hs|onp|USA|2021-01-08:2.99844000)0.35001:0.00278700)0.35001:0.00743600)0.35001:0.00104200,((((((((((((((MW793589.1|Hs||USA|2021-03-01:0.00000000,MW796719.1|Hs||USA|2021-02-22:0.00000000,MW796721.1|Hs||USA|2021-02-22:0.00000000):0.00000000,MW793625.1|Hs||USA|2021-03-03:1.00089000)0.34969:0.25095400,(MW793571.1|Hs||USA|2021-02-26:0.46563400,MW793595.1|Hs||USA|2021-03-02:0.73436600)0.34966:2.70650000)0.34970:0.75108300,MW715278.1|Hs||USA|2021-02-22:0.00755800)0.34972:0.01115800,MW796720.1|Hs||USA|2021-02-22:2.01217000)0.34972:0.98735000,(MW684592.1|Hs||USA|2021-02-03:0.00000000,MW715149.1|Hs||USA|2021-02-16:1.00115000)0.34977:0.01022100)0.34977:0.99447600,MW749901.1|Hs||USA|2021-02-08:0.00000000)0.34982:0.00653800,(MW749908.1|Hs||USA|2021-02-15:0.00000000,MW749915.1|Hs||USA|2021-02-17:0.00000000,MW749919.1|Hs||USA|2021-02-17:0.00000000,MW749923.1|Hs||USA|2021-02-19:0.00000000)0.34975:2.98938000)0.34982:0.80848000,MW733967.1|Hs|onp|USA|2021-02-19:1.81972000)0.34988:0.18261400,((MW518152.1|Hs|onp|USA|2021-01-02:0.00000000,MW617645.1|Hs||USA|2021-01-19:0.00000000,MW629548.1|Hs||USA|2021-02-02:0.00000000):0.00000000,(MW617642.1|Hs||USA|2021-01-19:1.00158000,MW763641.1|Hs|onp|USA|2021-02-23:1.99842000)0.34990:0.00175800)0.34990:0.00207400)0.34990:0.01820700,MW694246.1|Hs|onp|USA|2021-02-12:3.98205000)0.34990:0.65713000,MW586412.1|Hs|onp|USA|2021-01-22:6.69091000)0.34997:0.30212000,((((MW763484.1|Hs|onp|USA|2021-03-01:0.99992100,MW825393.1|Hs|onp|USA|2021-03-15:1.00008000)0.34986:0.99953900,MW825467.1|Hs|onp|USA|2021-03-14:0.00046100)0.34987:2.99989000,(MW763302.1|Hs|onp|USA|2021-03-01:0.99854100,MW763469.1|Hs|onp|USA|2021-02-27:0.00145900)0.34988:3.99992000)0.34993:2.74874000,MW708634.1|Hs|onp|USA|2021-01-04:3.75883000)0.35000:0.22595700)0.35001:0.00821800,MW643754.1|Hs|onp|USA|2021-01-31:3.99623000)0.35001:0.00872900)0.35001:0.00194500,((((((((((MW495160.1|Hs||USA|2021-01-07:1.00071000,MW634132.1|Hs|onp|USA|2020-12-26:0.99929000)0.34999:0.00239200,MW635282.1|Hs|onp|USA|2020-12-31:0.99760800)0.34999:0.00434900,(MW788781.1|Hs||USA|2021-02-15:0.00000000,MW788870.1|Hs||USA|2021-02-15:0.00000000)0.34994:3.99486000)0.34999:0.99490700,(MW636915.1|Hs|onp|USA|2021-01-20:2.00017000)0.35001:0.00147800)0.35001:0.00089400,MW550368.1|Hs|onp|USA|2020-12-30:0.99935600)0.35001:0.00028200,MW666191.1|Hs|onp|USA|2021-02-03:3.99985000)0.35001:0.00023200,MW693982.1|Hs|onp|USA|2021-02-11:2.99953000)0.35001:0.00014800,MW638900.1|Hs|onp|USA|2021-01-08:0.99925100)0.35001:0.00068000,MW522481.1|Hs||USA|2020-10-23:0.99894300)0.35001:0.00110700,((((MW634156.1|Hs|onp|USA|2020-12-26:0.00008500,MW634158.1|Hs|onp|USA|2020-12-26:0.99991500)0.34990:2.00603000,MW666835.1|Hs|onp|USA|2021-01-25:0.99394700)0.34992:5.99080000,MW522436.1|Hs||USA|2020-10-30:0.00855000)0.35000:0.93860700,MW666393.1|Hs|onp|USA|2021-01-30:3.94057000)0.35001:0.05317900)0.35001:0.00101100)0.35001:0.00051900,((((((((((MW641042.1|Hs|onp|USA|2021-01-27:1.00100000,MW644268.1|Hs|onp|USA|2021-02-01:0.00000000)0.34963:0.00334800,MW748098.1|Hs|onp|USA|2021-02-04:0.99650200)0.34963:0.01457800,MW763672.1|Hs|onp|USA|2021-02-26:1.98331000)0.34963:0.99298100,(MW707084.1|Hs|onp|USA|2021-02-17:0.00000000,MW734485.1|Hs|onp|USA|2021-02-21:0.00000000,MW779620.1|Hs|onp|USA|2021-03-01:0.00000000)0.34963:0.99349800)0.34965:0.99874900,MW733596.1|Hs|onp|USA|2021-02-23:1.00273000)0.34969:0.00276400,MW777984.1|Hs|onp|USA|2021-02-19:0.99810100)0.34969:0.99584200,MW704688.1|Hs|onp|USA|2021-02-10:2.00351000)0.34974:0.95492900,MW692936.1|Hs|onp|USA|2021-02-09:6.94721000)0.34979:3.10259000,MW671599.1|Hs|onp|USA|2021-01-31:5.05412000)0.34996:0.92509800,(((((MW771902.1|Hs|onp|USA|2021-02-28:0.00000000,MW772125.1|Hs|onp|USA|2021-02-28:0.00000000)0.34995:0.99942500,MW808506.1|Hs|onp|USA|2021-03-08:1.00057000)0.34996:0.00093900,MW706425.1|Hs|onp|USA|2021-02-11:0.99925300)0.34996:0.00077700,MW782787.1|Hs|onp|USA|2021-03-05:0.99885000)0.34996:0.00093400,(MW808247.1|Hs|onp|USA|2021-03-07:0.00000000,MW808407.1|Hs|onp|USA|2021-03-07:0.00000000,MW813466.1|Hs|onp|USA|2021-03-12:0.00000000,MW834792.1|Hs||USA|2021-02-23:0.00000000):0.00000000)0.34996:0.98925400)0.35001:0.00792000)0.35001:0.00065000,MW733244.1|Hs|onp|USA|2021-02-23:2.99789000)0.35001:0.00046500,(MW643422.1|Hs|onp|USA|2021-02-01:1.99994000,MW708103.1|Hs|onp|USA|2021-01-18:2.00006000)0.35001:0.00047900)0.35001:0.00062600,((MW708104.1|Hs|onp|USA|2021-01-13:0.01570700,MW763447.1|Hs|onp|USA|2021-03-01:4.98429000)0.35000:0.91578300,MW708999.1|Hs|onp|USA|2021-01-21:4.93220000)0.35001:0.06896400)0.35001:0.00000200,(MW522469.1|Hs||USA|2020-11-07:0.00000000,MW693067.1|Hs|onp|USA|2020-11-09:0.00000000,MW709008.1|Hs|onp|USA|2021-01-04:0.00000000):0.00000000)0.35001:0.00020600,((((((((((MW631898.1|Hs|onp|USA|2021-02-07:2.00093000,MW638581.1|Hs|onp|USA|2021-01-04:1.99907000)0.34998:0.00118900,MW792616.1|Hs|onp|USA|2021-03-06:4.99881000)0.34998:0.00038900,MW673322.1|Hs|onp|USA|2021-01-28:1.99868000)0.34998:0.04194500,MW728874.1|Hs|onp|USA|2021-02-15:5.15762000)0.34999:0.89312000,((MW666882.1|Hs|onp|USA|2021-01-26:1.00375000,MW669148.1|Hs|onp|USA|2021-02-07:1.99625000)0.34999:1.59643000,MW517783.1|Hs|onp|USA|2021-01-11:10.60320000)0.35000:0.32059600)0.35001:0.04462300,((MW731358.1|Hs||USA|2021-02-01:0.00000000,MW731369.1|Hs|onp|USA|2021-02-01:0.00000000):0.00000000,MW731359.1|Hs||USA|2021-02-01:1.00094000)0.34995:3.97437000)0.35001:0.00866700,((MW449482.1|Hs|onp|USA|2020-12-19:4.00457000,MW638154.1|Hs|onp|USA|2021-01-10:0.00000000)0.35000:0.79462300,MW816620.1|Hs||USA|2021-03-04:4.79308000)0.35001:0.19252300)0.35001:0.00539500,MW731277.1|Hs|onp|USA|2021-02-04:2.98742000)0.35001:0.00428900,(MW665702.1|Hs|onp|USA|2021-01-26:0.00000000,MW666945.1|Hs|onp|USA|2021-01-25:0.00000000)0.35000:0.99280000)0.35001:0.00570500,(((((MW733372.1|Hs|onp|USA|2021-02-21:0.00000000,MW778161.1|Hs|onp|USA|2021-02-19:0.00000000)0.34990:1.00042000,MW805066.1|Hs|onp|USA|2021-03-08:0.99957900)0.34991:0.00171500,(MW728844.1|Hs|onp|USA|2021-02-22:0.00000000,MW728852.1|Hs|onp|USA|2021-02-20:0.00000000):0.00000000)0.34991:0.00171900,MW805070.1|Hs|onp|USA|2021-03-08:0.99789300)0.34991:1.99606000,MW634731.1|Hs|onp|USA|2020-12-26:1.00200000)0.34997:0.99912900)0.35001:0.00058900)0.35001:0.00022600,MW793643.1|Hs||USA|2021-03-04:4.00040000)0.35001:0.00022800,(MW643550.1|Hs|onp|USA|2021-01-27:0.00066900,MW796983.1|Hs||USA|2021-03-03:0.99933100)0.35000:0.99887300)0.35001:0.00043600,((MW749562.1|Hs|onp|USA|2021-02-25:0.00000000,MW749563.1|Hs|onp|USA|2021-02-25:0.00000000,MW763729.1|Hs|onp|USA|2021-03-01:0.00000000):0.00000000,MW763619.1|Hs|onp|USA|2021-02-25:1.00011000)0.34999:0.99865700)0.35001:0.00044400,((((MW697870.1|Hs|onp|USA|2021-02-11:0.00000000,MW731066.1|Hs|onp|USA|2021-02-02:0.00000000,MW777969.1|Hs|onp|USA|2021-02-18:0.00000000):0.00000000,MW642802.1|Hs|onp|USA|2021-01-28:1.00291000)0.34986:0.00054400,MW808695.1|Hs|onp|USA|2021-03-03:2.99905000)0.34986:0.99897800,MW816623.1|Hs||USA|2021-02-23:1.00022000)0.34989:3.99930000)0.35001:0.00005000,MW781109.1|Hs|onp|USA|2021-02-26:0.99836100)0.35001:0.00033800,(((((((((MW731702.1|Hs|saliva_onp|USA|2021-02-16:0.00000000,MW772126.1|Hs|onp|USA|2021-02-28:0.00000000,MW812522.1|Hs|saliva_onp|USA|2021-03-01:0.00000000):0.00000000,((MW804376.1|Hs|onp|USA|2021-03-04:0.00000000,MW812519.1|Hs|saliva_onp|USA|2021-03-01:0.00000000)0.34986:2.00257000,MW728135.1|Hs||USA|2021-02-18:0.99742700)0.34988:0.00212900)0.34988:0.96453600,(MW773232.1|Hs|onp|USA|2021-02-28:0.99740600,MW773328.1|Hs|onp|USA|2021-02-28:0.00259400)0.34988:2.96741000)0.34991:0.03262600,((((MW505014.1|Hs||USA|2021-01-08:1.00201000,MW731750.1|Hs|onp|USA|2021-02-03:0.99799300)0.34992:0.00071100,MW763640.1|Hs|onp|USA|2021-02-25:6.99929000)0.34992:0.00042500,MW681298.1|Hs|onp|USA|2021-02-10:0.99889100)0.34992:0.00093800,MW638899.1|Hs|onp|USA|2021-01-09:0.00000000)0.34992:0.00192700)0.34992:0.00082200,((MW696467.1|Hs|onp|USA|2021-02-15:0.00000000,MW696549.1|Hs|onp|USA|2021-02-15:0.00000000)0.34985:4.00363000,(MW728706.1|Hs|onp|USA|2021-02-17:0.00000000,MW728862.1|Hs|onp|USA|2021-02-17:0.00000000)0.34988:0.99637300)0.34989:1.00106000)0.34992:0.00033000,MW778708.1|Hs|onp|USA|2021-02-23:0.99813400)0.34992:0.86377200,((((MW747944.1|Hs||USA|2021-02-08:0.00000000,MW747945.1|Hs||USA|2021-02-08:0.00000000,MW747946.1|Hs||USA|2021-02-08:0.00000000,MW747949.1|Hs||USA|2021-02-10:0.00000000)0.34977:0.99778600,MW747943.1|Hs||USA|2021-02-08:0.00221400)0.34979:0.99451800,(MW636388.1|Hs|onp|USA|2021-01-16:0.00000000,MW747947.1|Hs||USA|2021-02-05:0.00000000)0.34982:0.00480900)0.34982:4.04052000,MW728660.1|Hs|onp|USA|2021-02-16:1.96114000)0.34996:0.82960800)0.34999:0.11995100,MW631736.1|Hs|onp|USA|2021-02-05:1.98489000)0.35001:0.00750600,((((((MW749584.1|Hs|onp|USA|2021-02-24:0.00000000,MW764067.1|Hs|onp|USA|2021-03-03:2.00109000)0.34984:0.99851400,MW708076.1|Hs|onp|USA|2021-01-14:1.00132000)0.34986:0.00114400,(MW708093.1|Hs|onp|USA|2021-01-26:0.00000000,MW708102.1|Hs|onp|USA|2021-01-26:0.00000000)0.34983:1.99898000)0.34986:0.00059700,MW749636.1|Hs|onp|USA|2021-02-25:1.99899000)0.34986:1.01984000,(MW728683.1|Hs|onp|USA|2021-02-17:3.02951000,MW731724.1|Hs|saliva_onp|USA|2021-02-17:5.17049000)0.34988:0.96967400)0.34989:2.72472000,(((((MW708232.1|Hs|onp|USA|2021-01-20:0.00000000,MW708233.1|Hs||USA|2021-01-25:0.00000000)0.34989:1.98982000,MW730933.1|Hs|onp|USA|2021-01-04:0.01018200)0.34991:0.02241300,(MW780871.1|Hs|onp|USA|2021-03-02:0.81925800,MW792951.1|Hs||USA|2021-02-15:2.38074000)0.34991:0.20318500)0.34991:0.94450500,MW693809.1|Hs|onp|USA|2021-02-11:3.98767000)0.34994:0.03698100,MW586358.1|Hs|onp|USA|2021-01-23:2.03168000)0.34994:1.72317000)0.34999:0.24801800)0.35001:0.00672800)0.35001:0.00143200,((((((((((((MW653681.1|Hs||USA|2020-12-03:0.00000000,MW702209.1|Hs||USA|2020-12-28:0.00000000,MW702241.1|Hs||USA|2020-12-21:0.00000000):0.00000000,(MW582241.1|Hs||USA|2020-12-26:1.00562000,MW763614.1|Hs|onp|USA|2021-02-26:2.99438000)0.34995:3.00988000)0.34998:0.00153400,MW681186.1|Hs|onp|USA|2021-02-10:1.99810000)0.34998:0.00330900,MW738107.1|Hs||USA|2021-01-16:1.99500000)0.34998:0.12206200,MW737973.1|Hs||USA|2021-01-22:14.07300000)0.34998:0.74568200,MW733607.1|Hs|onp|USA|2021-02-24:3.86052000)0.35000:0.01378600,MW773266.1|Hs|onp|USA|2021-03-02:6.87957000)0.35001:0.04588700,((((MW763741.1|Hs|onp|USA|2021-03-01:0.00000000,MW808224.1|Hs|onp|USA|2021-03-06:0.00000000,MW808400.1|Hs|onp|USA|2021-03-06:0.00000000)0.34983:3.98723000,(MW596215.1|Hs|onp|USA|2021-01-09:0.00550800,MW672798.1|Hs|onp|USA|2021-02-04:0.99449200)0.34990:0.01128800)0.34990:3.00291000,MW629328.1|Hs||USA|2021-01-06:3.99395000)0.34998:0.68134400,MW749582.1|Hs|onp|USA|2021-02-24:4.69260000)0.35000:0.23438500)0.35001:0.03140200,MW639966.1|Hs|onp|USA|2021-01-20:6.98440000)0.35001:0.02062000,(((((MW776839.1|Hs|onp|USA|2021-03-01:0.00000000,MW820233.1|Hs|onp|USA|2021-03-04:2.00101000)0.34990:0.00189900,MW820254.1|Hs|onp|USA|2021-03-08:0.99804000)0.34990:0.99799500,MW708933.1|Hs|onp|USA|2021-01-20:0.00060600)0.34992:3.00796000,MW728485.1|Hs|onp|USA|2021-02-20:2.99247000)0.34999:0.83173700,(MW634163.1|Hs|onp|USA|2020-12-26:2.00452000,MW643792.1|Hs|onp|USA|2021-02-01:2.99548000)0.35000:0.84363700)0.35001:0.14499100)0.35001:0.00336900,(MW778482.1|Hs|onp|USA|2021-02-22:0.99922400,MW779151.1|Hs|onp|USA|2021-02-22:1.00078000)0.34996:4.99090000)0.35001:0.00250900,MW708083.1|Hs|onp|USA|2020-12-30:4.99012000)0.35001:0.00757600)0.35001:0.00377600,MW634060.1|Hs|onp|USA|2020-12-24:4.99489000)0.35002:0.00099800,((((((((((((((((((MW577867.1|Hs|onp|USA|2021-01-25:1.00045000,MW628995.1|Hs|onp|USA|2021-01-27:0.99954900)0.34959:0.00079900,MW692973.1|Hs|onp|USA|2021-02-10:0.99920100)0.34959:0.00057100,MW629479.1|Hs||USA|2021-01-25:0.99916400)0.34959:0.00129800,MW549744.1|Hs|onp|USA|2021-01-19:0.00000000)0.34959:1.00393000,MW577038.1|Hs|onp|USA|2021-01-12:0.00000000)0.34962:0.00225700,MW577056.1|Hs|onp|USA|2021-01-13:0.99625600)0.34962:0.00084400,MW485279.1|Hs|onp|USA|2020-12-29:1.99558000)0.34962:0.99954600,MW485283.1|Hs|onp|USA|2020-12-30:0.99663600)0.34966:0.00332000,(MW780533.1|Hs|onp|USA|2021-02-26:0.00031900,MW813060.1|Hs|onp|USA|2021-03-04:0.99968100)0.34963:1.99451000)0.34966:0.00354400,MW454470.1|Hs|onp|USA|2020-12-28:0.00000000)0.34966:4.00642000,MW708781.1|Hs||USA|2021-02-01:5.98686000)0.34988:0.01931600,(((((MW635293.1|Hs|onp|USA|2020-12-31:0.00000000,MW642642.1|Hs|onp|USA|2021-01-27:0.00000000):0.00000000,MW634077.1|Hs|onp|USA|2020-12-26:2.00098000)0.34980:2.00386000,MW837380.1|Hs||USA|2021-01-22:4.99594000)0.34983:0.25124800,(MW673474.1|Hs|onp|USA|2021-02-09:2.01311000,MW782877.1|Hs|onp|USA|2021-03-05:2.98689000)0.34975:7.74491000)0.34983:0.76005500,MW693071.1|Hs|onp|USA|2020-11-10:1.00969000)0.34985:1.00013000)0.34988:0.03612100,((((((((MW766647.1|Hs|onp|USA|2021-02-18:0.02146200,MW788851.1|Hs||USA|2021-02-18:0.97853800)0.34953:0.97807700,MW788777.1|Hs||USA|2021-02-12:0.00725700)0.34955:1.99455000,(MW715217.1|Hs||USA|2021-02-18:0.00000000,MW796740.1|Hs||USA|2021-02-23:0.00000000)0.34957:1.00850000)0.34958:0.99855900,MW741596.1|Hs|onp|USA|2021-02-16:2.00033000)0.34961:0.00554900,MW692980.1|Hs|onp|USA|2021-02-07:0.99358400)0.34961:1.97947000,(MW634097.1|Hs|onp|USA|2020-12-26:0.00000000,MW638536.1|Hs|onp|USA|2021-01-03:1.00212000)0.34969:0.01832700)0.34969:0.97171700,MW638926.1|Hs|onp|USA|2021-01-09:2.02219000)0.34973:0.37549700,MW566192.1|Hs||USA|2020-12-31:3.97850000)0.34975:2.63659000)0.34988:0.65969700,((MW629489.1|Hs||USA|2021-01-26:0.00000000,MW640288.1|Hs|onp|USA|2021-01-21:0.00000000):0.00000000,MW766761.1|Hs|onp|USA|2021-02-12:2.01360000)0.34993:2.68006000)0.34997:0.09852800,(((((((MW577060.1|Hs|onp|USA|2021-01-13:0.00197400,MW640181.1|Hs|onp|USA|2021-01-21:0.99802600)0.34969:2.00026000,MW681556.1|Hs|onp|USA|2021-02-16:1.99921000)0.34972:0.00228500,MW628994.1|Hs|onp|USA|2021-01-27:0.00000000)0.34972:0.00247600,MW586840.1|Hs||USA|2021-01-15:0.99717700)0.34972:0.00258300,(MW577866.1|Hs|onp|USA|2021-01-25:0.00000000,MW741607.1|Hs|onp|USA|2021-02-17:0.00000000,MW741608.1|Hs|onp|USA|2021-02-17:0.00000000)0.34968:1.99539000)0.34972:2.60128000,(MW666795.1|Hs|onp|USA|2021-01-25:0.00000000,MW782764.1|Hs|onp|USA|2021-03-04:0.00000000)0.34977:4.59698000)0.34982:0.50784100,MW669049.1|Hs|onp|USA|2021-02-01:4.10980000)0.34985:2.69628000)0.34998:0.06035900,MW549313.1|Hs||USA|2021-01-07:1.86087000)0.34999:0.10422400,(((MW728845.1|Hs|onp|USA|2021-02-21:3.00644000,MW763366.1|Hs|onp|USA|2021-02-25:5.99356000)0.34999:0.00435100,MW668529.1|Hs|onp|USA|2021-02-01:2.99265000)0.34999:0.59500100,MW749518.1|Hs|onp|USA|2021-02-26:4.59277000)0.35000:0.36575200)0.35001:0.01691300,(((MW693218.1|Hs|onp|USA|2021-02-09:0.00000000,MW778982.1|Hs|onp|USA|2021-02-16:0.00000000)0.34997:1.99264000,(MW777842.1|Hs|onp|USA|2021-02-16:0.99843700,MW778377.1|Hs|onp|USA|2021-02-16:2.00156000)0.34999:0.00790100)0.34999:0.00228800,MW764003.1|Hs|onp|USA|2021-03-03:5.99691000)0.34999:0.97659400)0.35001:0.01902700)0.35002:0.00268900,(((((((MW636701.1|Hs|onp|USA|2021-01-19:1.00122000,MW705857.1|Hs|onp|USA|2021-02-09:1.99878000)0.34997:0.00139100,(MW728608.1|Hs|onp|USA|2021-02-19:0.00000000,MW778773.1|Hs|onp|USA|2021-02-20:0.00000000)0.34996:0.99804000)0.34997:0.00589800,MW764048.1|Hs|onp|USA|2021-02-27:0.00000000)0.34997:0.00370500,MW599534.1|Hs||USA|2021-01-08:1.99320000)0.34997:0.01920900,((MW666603.1|Hs|onp|USA|2021-01-30:2.00019000,MW696600.1|Hs|onp|USA|2021-02-15:0.99981000)0.34995:1.06266000,MW673034.1|Hs|onp|USA|2021-02-07:2.13739000)0.34996:0.95972200)0.34997:0.10446400,MW777610.1|Hs|onp|USA|2021-02-15:4.87911000)0.34998:0.82590100,(((((MW763712.1|Hs|onp|USA|2021-03-02:0.00000000,MW763744.1|Hs|onp|USA|2021-02-27:0.00000000)0.34991:2.00698000,MW681277.1|Hs|onp|USA|2021-02-09:4.99302000)0.34993:1.98735000,(MW681286.1|Hs|onp|USA|2021-02-10:2.99842000,MW728396.1|Hs|onp|USA|2021-02-16:4.00158000)0.34996:0.00837600)0.34996:0.00627700,MW638299.1|Hs|onp|USA|2021-01-11:3.99390000)0.34996:1.82485000,(MW549963.1|Hs||USA|2021-01-07:1.00332000,MW634752.1|Hs|onp|USA|2021-01-02:0.00000000)0.35000:1.82663000)0.35001:0.12358400)0.35002:0.04295700)0.35002:0.00309600,((((((((((((((((((((MW596027.1|Hs|onp|USA|2021-01-29:4.00353000,MW793035.1|Hs|onp|USA|2021-02-27:4.99647000)0.34892:1.00344000,(MW778270.1|Hs|onp|USA|2021-02-18:1.00102000,MW778316.1|Hs|onp|USA|2021-02-18:0.00000000)0.34892:0.99550800)0.34893:0.00455200,MW640596.1|Hs|onp|USA|2021-01-25:0.00000000)0.34893:0.00131600,MW694468.1|Hs||USA|2021-01-29:2.99785000)0.34893:0.00304400,MW825446.1|Hs|onp|USA|2021-03-15:1.99535000)0.34893:0.00741100,(((MW693506.1|Hs|onp|USA|2021-02-09:0.00000000,MW734996.1|Hs|onp|USA|2021-02-23:5.84054000)0.34883:0.65346400,MW772085.1|Hs|onp|USA|2021-02-27:2.47673000)0.34883:0.87468300,((MW758982.1|Hs||USA|2021-02-27:0.99744700,MW763459.1|Hs|onp|USA|2021-02-24:0.00255300)0.34883:0.99285000,MW777792.1|Hs|onp|USA|2021-02-16:0.00536900)0.34884:0.44020000)0.34885:2.54246000)0.34893:0.92960600,MW694361.1|Hs||USA|2021-01-21:1.93858000)0.34900:0.06196200,(((MW667118.1|Hs|onp|USA|2021-01-25:2.00211000,MW780235.1|Hs|onp|USA|2021-02-27:0.99788700)0.34898:1.99935000,MW777978.1|Hs|onp|USA|2021-02-14:2.00113000)0.34900:0.00100400,((MW697813.1|Hs|onp|USA|2021-02-10:1.00115000,MW793120.1|Hs|onp|USA|2021-03-05:0.00000000)0.34895:0.00164600,MW696837.1|Hs|onp|USA|2021-02-16:1.99805000)0.34895:2.99780000)0.34900:0.00283200)0.34900:0.01124900,(((((MW667187.1|Hs|onp|USA|2021-01-25:0.00000000,MW693543.1|Hs|onp|USA|2021-02-09:1.00613000)0.34894:1.99964000,MW749580.1|Hs|onp|USA|2021-02-24:0.00000000)0.34896:0.00275500,MW763627.1|Hs|onp|USA|2021-02-25:0.99710200)0.34896:0.00067900,(MW763406.1|Hs|onp|USA|2021-02-25:0.00000000,MW793142.1|Hs|onp|USA|2021-02-27:0.00000000)0.34894:1.99751000)0.34896:0.15004400,MW733517.1|Hs|onp|USA|2021-02-22:3.84868000)0.34897:0.85547900)0.34900:0.31840700,((((MW763577.1|Hs|onp|USA|2021-02-25:0.00620600,MW763598.1|Hs|onp|USA|2021-02-25:0.99379400)0.34895:0.01459100,MW749599.1|Hs|onp|USA|2021-02-25:0.98109500)0.34895:1.64234000,MW693413.1|Hs|onp|USA|2021-02-10:0.54854400)0.34898:0.76563200,MW642945.1|Hs|onp|USA|2021-02-01:4.35518000)0.34899:1.93122000)0.34905:0.59401200,MW505301.1|Hs||USA|2021-01-07:3.91056000)0.34914:0.05750800,(MW728544.1|Hs|onp|USA|2021-02-21:0.00376200,MW733571.1|Hs|onp|USA|2021-02-23:1.99624000)0.34911:3.97786000)0.34915:0.00938200,((MW585960.1|Hs|onp|USA|2021-01-17:1.00167000,MW793590.1|Hs||USA|2021-03-01:1.99833000)0.34912:0.00512200,MW631735.1|Hs|onp|USA|2021-02-05:0.00000000)0.34912:1.99394000)0.34915:0.01053100,(((((((((((MW681246.1|Hs|onp|USA|2021-02-10:0.99890600,MW778782.1|Hs|onp|USA|2021-02-20:2.00109000)0.34897:0.00089100,MW642795.1|Hs|onp|USA|2021-01-29:0.00000000)0.34897:0.99638600,(MW771950.1|Hs|onp|USA|2021-03-01:5.00352000,MW778354.1|Hs|onp|USA|2021-02-15:1.99649000)0.34898:0.00560000)0.34898:0.00179000,MW733490.1|Hs|onp|USA|2021-02-22:2.99955000)0.34898:0.00136900,MW778633.1|Hs|onp|USA|2021-02-19:5.99789000)0.34898:0.00105900,(MW681351.1|Hs|onp|USA|2021-02-10:0.00000000,MW693954.1|Hs|onp|USA|2021-02-10:0.00000000,MW778342.1|Hs|onp|USA|2021-02-14:0.00000000):0.00000000)0.34898:0.00136300,((((MW792587.1|Hs|onp|USA|2021-03-09:0.99913200,MW825383.1|Hs|onp|USA|2021-03-15:0.00086800)0.34885:1.00142000,MW763336.1|Hs|onp|USA|2021-03-02:0.00000000)0.34886:1.99483000,MW681338.1|Hs|onp|USA|2021-02-10:0.00456500)0.34890:0.99848400,MW733500.1|Hs|onp|USA|2021-02-24:0.00000000)0.34893:1.99811000)0.34898:0.00192200,MW763574.1|Hs|onp|USA|2021-03-02:1.99649000)0.34898:1.99600000,MW582225.1|Hs||USA|2020-12-23:5.00099000)0.34915:0.00206600,(((((MW594060.1|Hs||USA|2021-01-10:0.00000000,MW594061.1|Hs||USA|2021-01-10:0.00000000,MW594062.1|Hs||USA|2021-01-10:0.00000000,MW719577.1|Hs||USA|2021-01-30:0.00000000)0.34911:0.00017800,MW764042.1|Hs|onp|USA|2021-03-03:1.99982000)0.34911:0.00050600,MW708689.1|Hs|onp|USA|2021-01-12:0.19931600)0.34911:0.00028800,(MW694191.1|Hs|onp|USA|2021-02-11:1.00050000,MW773311.1|Hs|onp|USA|2021-03-03:3.99950000)0.34910:0.99886800)0.34911:0.00038500,MW708931.1|Hs|onp|USA|2021-01-11:0.99885500)0.34911:0.99808000)0.34915:0.00399700,MW728391.1|Hs|onp|USA|2021-02-20:0.99639300)0.34915:0.00373100)0.34915:0.06262500,(((((((((MW696592.1|Hs|onp|USA|2021-02-13:1.00465000,MW779367.1|Hs|onp|USA|2021-02-24:0.00000000)0.34904:1.99910000,MW821765.1|Hs|onp|USA|2021-01-12:1.99921000)0.34906:0.00146100,MW709259.1|Hs|onp|USA|2021-01-20:3.99822000)0.34906:0.00292600,MW518131.1|Hs|onp|USA|2021-01-03:2.99585000)0.34906:0.00166700,MW708618.1|Hs|onp|USA|2021-01-04:0.00000000)0.34906:0.09536100,MW771743.1|Hs|onp|USA|2021-02-26:3.10234000)0.34907:0.09841300,MW749595.1|Hs|onp|USA|2021-02-26:8.02622000)0.34907:0.03549600,((MW705809.1|Hs|onp|USA|2021-02-10:1.99568000,MW825534.1|Hs|onp|USA|2021-03-15:3.00432000)0.34905:0.99409800,MW795906.1|Hs||USA|2021-01-26:1.00709000)0.34906:0.78560300)0.34907:0.39310600,MW629497.1|Hs||USA|2021-01-26:0.63831300)0.34909:1.40103000)0.34917:0.97144000,(((((((((MW629309.1|Hs||USA|2021-01-20:0.00000000,MW629508.1|Hs||USA|2021-01-25:0.00000000,MW648269.1|Hs||USA|2021-01-20:0.00000000,MW648276.1|Hs||USA|2021-02-05:0.00000000,MW648277.1|Hs||USA|2021-02-03:0.00000000)0.34938:0.94047700,MW766741.1|Hs|onp|USA|2021-02-12:5.89952000)0.34940:0.05240800,((MW550083.1|Hs||USA|2021-01-09:4.00391000,MW638579.1|Hs|onp|USA|2021-01-03:0.99608600)0.34940:0.00423400,MW642910.1|Hs|onp|USA|2021-01-30:1.99851000)0.34940:0.00721400)0.34940:0.00605200,(MW494376.1|Hs|onp|USA|2021-01-03:1.01495000,MW728401.1|Hs|onp|USA|2021-02-16:1.98505000)0.34939:0.99310300)0.34940:0.00552100,MW681293.1|Hs|onp|USA|2021-02-10:1.99293000)0.34940:0.00345900,(MW778344.1|Hs|onp|USA|2021-02-18:0.00000000,MW778793.1|Hs|onp|USA|2021-02-20:0.00000000)0.34934:5.99110000)0.34940:0.00186400,MW693703.1|Hs|onp|USA|2021-02-10:3.98961000)0.34940:0.00292200,((((((((MW696269.1|Hs|onp|USA|2021-02-15:0.00075800,MW728536.1|Hs|onp|USA|2021-02-21:0.99924200)0.34927:0.99596600,MW681337.1|Hs|onp|USA|2021-02-11:0.00350400)0.34928:0.01246800,MW778830.1|Hs|onp|USA|2021-02-18:0.98543400)0.34928:2.99303000,MW681283.1|Hs|onp|USA|2021-02-10:1.00079000)0.34935:0.00242000,MW836881.1|Hs|onp|USA|2021-03-10:1.99762000)0.34935:0.00140600,(MW681223.1|Hs|onp|USA|2021-02-10:0.00000000,MW763708.1|Hs|onp|USA|2021-02-28:0.00000000,MW825463.1|Hs|onp|USA|2021-03-16:0.00000000,MW825582.1|Hs|onp|USA|2021-03-13:0.00000000)0.34925:3.99763000)0.34935:0.00454000,MW778662.1|Hs|onp|USA|2021-02-23:1.99395000)0.34935:0.96444500)0.34940:0.01653100)0.34940:0.01061800,MW779119.1|Hs|onp|USA|2021-02-22:1.97258000)0.34940:0.96541800)0.34953:0.67183700,MW640713.1|Hs|onp|USA|2021-01-25:5.66697000)0.34986:0.23918700,(((((((((((((((((MW680480.1|Hs|onp|USA|2021-02-13:0.00000000,MW781069.1|Hs|onp|USA|2021-02-24:0.00000000,MW793085.1|Hs|onp|USA|2021-03-05:0.00000000,MW813654.1|Hs|onp|USA|2021-03-08:0.00000000,MW825664.1|Hs|onp|USA|2021-03-11:0.00000000):0.00000000,((MW697987.1|Hs|onp|USA|2021-02-14:1.00004000,MW728436.1|Hs|onp|USA|2021-02-21:0.99995600)0.34895:0.00004400,MW728512.1|Hs|onp|USA|2021-02-21:0.99995600)0.34895:0.00036500)0.34895:1.00190000,MW813504.1|Hs|onp|USA|2021-03-03:3.99800000)0.34900:3.98822000,((((MW596064.1|Hs|onp|USA|2021-01-30:0.00000000,MW825976.1|Hs|onp|USA|2021-03-10:0.00000000)0.34915:0.00207800,MW696975.1|Hs|onp|USA|2021-02-17:0.99792200)0.34915:0.00084900,MW825790.1|Hs|onp|USA|2021-03-11:1.99771000)0.34915:0.00267800,MW728161.1|Hs|onp|USA|2021-02-24:0.99487500)0.34915:2.00782000)0.34921:0.99943100,((MW642606.1|Hs|onp|USA|2021-02-01:1.00605000,MW773264.1|Hs|onp|USA|2021-02-27:0.00000000)0.34927:0.00257800,MW715202.1|Hs||USA|2021-02-16:2.99545000)0.34927:0.99462100)0.34928:1.99861000,MW669457.1|Hs|onp|USA|2021-02-08:7.00288000)0.34946:0.00154400,MW548330.1|Hs|onp|USA|2021-01-16:0.99990400)0.34946:0.00038700,MW548299.1|Hs|onp|USA|2021-01-03:0.99963200)0.34946:0.00003600,MW776822.1|Hs|onp|USA|2020-11-02:2.99997000)0.34946:0.00131500,(MW454409.1|Hs|onp|USA|2020-12-12:0.00000000,MW454410.1|Hs|onp|USA|2020-12-12:0.00000000,MW517763.1|Hs|onp|USA|2021-01-11:0.00000000,MW517770.1|Hs|onp|USA|2021-01-11:0.00000000,MW548326.1|Hs|onp|USA|2021-01-16:0.00000000,MW549743.1|Hs|onp|USA|2021-01-19:0.00000000,MW708789.1|Hs|onp|USA|2021-02-01:0.00000000):0.00000000,((MW728702.1|Hs|onp|USA|2021-02-20:0.00000000,MW733368.1|Hs|onp|USA|2021-02-20:0.00000000,MW733399.1|Hs|onp|USA|2021-02-20:0.00000000)0.34937:1.99807000,(MW638178.1|Hs|onp|USA|2021-01-09:0.00000000,MW643399.1|Hs|onp|USA|2021-02-01:0.00000000)0.34938:3.00193000)0.34941:1.99220000)0.34946:0.00179100,(MW780129.1|Hs|onp|USA|2021-02-22:0.00000000,MW780474.1|Hs|onp|U
[truncated: 4,510,566 more chars]
